# Supplementary material for: De novo characterization of the Anthurium transcriptome and analysis of its digital gene expression under cold stress
Source: BMC Genomics. 2013 Nov 25;14(1):827. doi: 10.1186/1471-2164-14-827 (PMC4046746; doi:10.1186/1471-2164-14-827)
Supplement: Supplementary file 2 — Additional file 2: KEGG mapping of the Anthurium transcriptome. (XLSX 18 KB) [file 12864_2013_5516_MOESM2_ESM.xlsx]

## Sheet: Sheet1
#	Pathway	DEGs with pathway annotation (14105)	Pathway ID
1	Metabolic pathways	3473 (24.62%)	ko01100
2	Spliceosome	1320 (9.36%)	ko03040
3	Plant-pathogen interaction	1180 (8.37%)	ko04626
4	Purine metabolism	734 (5.2%)	ko00230
5	Pyrimidine metabolism	684 (4.85%)	ko00240
6	Biosynthesis of plant hormones	602 (4.27%)	ko01070
7	RNA polymerase	558 (3.96%)	ko03020
8	Biosynthesis of phenylpropanoids	464 (3.29%)	ko01061
9	Cysteine and methionine metabolism	417 (2.96%)	ko00270
10	Biosynthesis of terpenoids and steroids	366 (2.59%)	ko01062
11	Starch and sucrose metabolism	336 (2.38%)	ko00500
12	Biosynthesis of alkaloids derived from shikimate pathway	336 (2.38%)	ko01063
13	Ribosome	312 (2.21%)	ko03010
14	Biosynthesis of alkaloids derived from ornithine, lysine and nicotinic acid	308 (2.18%)	ko01064
15	Biosynthesis of alkaloids derived from histidine and purine	301 (2.13%)	ko01065
16	Ubiquitin mediated proteolysis	301 (2.13%)	ko04120
17	Biosynthesis of alkaloids derived from terpenoid and polyketide	294 (2.08%)	ko01066
18	Endocytosis	286 (2.03%)	ko04144
19	RNA degradation	284 (2.01%)	ko03018
20	Amino sugar and nucleotide sugar metabolism	223 (1.58%)	ko00520
21	Oxidative phosphorylation	216 (1.53%)	ko00190
22	Glycolysis / Gluconeogenesis	206 (1.46%)	ko00010
23	Pyruvate metabolism	191 (1.35%)	ko00620
24	Phenylpropanoid biosynthesis	187 (1.33%)	ko00940
25	Peroxisome	186 (1.32%)	ko04146
26	Basal transcription factors	167 (1.18%)	ko03022
27	Circadian rhythm - plant	166 (1.18%)	ko04712
28	Nucleotide excision repair	164 (1.16%)	ko03420
29	Limonene and pinene degradation	157 (1.11%)	ko00903
30	Glycerophospholipid metabolism	146 (1.04%)	ko00564
31	Phosphatidylinositol signaling system	141 (1%)	ko04070
32	Stilbenoid, diarylheptanoid and gingerol biosynthesis	138 (0.98%)	ko00945
33	Proteasome	134 (0.95%)	ko03050
34	Citrate cycle (TCA cycle)	132 (0.94%)	ko00020
35	Carbon fixation in photosynthetic organisms	127 (0.9%)	ko00710
36	alpha-Linolenic acid metabolism	121 (0.86%)	ko00592
37	Aminoacyl-tRNA biosynthesis	119 (0.84%)	ko00970
38	Fatty acid metabolism	118 (0.84%)	ko00071
39	Inositol phosphate metabolism	117 (0.83%)	ko00562
40	Arginine and proline metabolism	117 (0.83%)	ko00330
41	Flavonoid biosynthesis	111 (0.79%)	ko00941
42	Glycerolipid metabolism	108 (0.77%)	ko00561
43	ABC transporters	102 (0.72%)	ko02010
44	Galactose metabolism	101 (0.72%)	ko00052
45	Glutathione metabolism	97 (0.69%)	ko00480
46	Biosynthesis of unsaturated fatty acids	95 (0.67%)	ko01040
47	Pentose and glucuronate interconversions	93 (0.66%)	ko00040
48	Propanoate metabolism	91 (0.65%)	ko00640
49	Tryptophan metabolism	90 (0.64%)	ko00380
50	Base excision repair	90 (0.64%)	ko03410
51	Nitrogen metabolism	89 (0.63%)	ko00910
52	DNA replication	89 (0.63%)	ko03030
53	Lysine degradation	87 (0.62%)	ko00310
54	Fatty acid biosynthesis	86 (0.61%)	ko00061
55	Valine, leucine and isoleucine degradation	86 (0.61%)	ko00280
56	Homologous recombination	85 (0.6%)	ko03440
57	Porphyrin and chlorophyll metabolism	84 (0.6%)	ko00860
58	Fructose and mannose metabolism	84 (0.6%)	ko00051
59	Glycine, serine and threonine metabolism	82 (0.58%)	ko00260
60	Pentose phosphate pathway	81 (0.57%)	ko00030
61	Mismatch repair	81 (0.57%)	ko03430
62	Butanoate metabolism	81 (0.57%)	ko00650
63	Ascorbate and aldarate metabolism	79 (0.56%)	ko00053
64	Alanine, aspartate and glutamate metabolism	77 (0.55%)	ko00250
65	Cyanoamino acid metabolism	76 (0.54%)	ko00460
66	Protein export	75 (0.53%)	ko03060
67	Tyrosine metabolism	75 (0.53%)	ko00350
68	N-Glycan biosynthesis	72 (0.51%)	ko00510
69	Linoleic acid metabolism	69 (0.49%)	ko00591
70	Zeatin biosynthesis	67 (0.48%)	ko00908
71	Glyoxylate and dicarboxylate metabolism	67 (0.48%)	ko00630
72	Ubiquinone and other terpenoid-quinone biosynthesis	67 (0.48%)	ko00130
73	SNARE interactions in vesicular transport	67 (0.48%)	ko04130
74	Selenoamino acid metabolism	65 (0.46%)	ko00450
75	Phenylalanine, tyrosine and tryptophan biosynthesis	64 (0.45%)	ko00400
76	Valine, leucine and isoleucine biosynthesis	64 (0.45%)	ko00290
77	Regulation of autophagy	64 (0.45%)	ko04140
78	Terpenoid backbone biosynthesis	63 (0.45%)	ko00900
79	Sphingolipid metabolism	62 (0.44%)	ko00600
80	Photosynthesis	61 (0.43%)	ko00195
81	Methane metabolism	61 (0.43%)	ko00680
82	Ether lipid metabolism	60 (0.43%)	ko00565
83	Metabolism of xenobiotics by cytochrome P450	58 (0.41%)	ko00980
84	Carotenoid biosynthesis	56 (0.4%)	ko00906
85	Phenylalanine metabolism	55 (0.39%)	ko00360
86	Steroid biosynthesis	53 (0.38%)	ko00100
87	beta-Alanine metabolism	53 (0.38%)	ko00410
88	Other glycan degradation	48 (0.34%)	ko00511
89	Histidine metabolism	46 (0.33%)	ko00340
90	Sulfur metabolism	46 (0.33%)	ko00920
91	Natural killer cell mediated cytotoxicity	40 (0.28%)	ko04650
92	Glycosaminoglycan degradation	38 (0.27%)	ko00531
93	Pantothenate and CoA biosynthesis	35 (0.25%)	ko00770
94	Glucosinolate biosynthesis	35 (0.25%)	ko00966
95	One carbon pool by folate	35 (0.25%)	ko00670
96	Flavone and flavonol biosynthesis	33 (0.23%)	ko00944
97	Non-homologous end-joining	31 (0.22%)	ko03450
98	Riboflavin metabolism	29 (0.21%)	ko00740
99	Glycosylphosphatidylinositol(GPI)-anchor biosynthesis	26 (0.18%)	ko00563
100	Tropane, piperidine and pyridine alkaloid biosynthesis	26 (0.18%)	ko00960
101	Glycosphingolipid biosynthesis - ganglio series	25 (0.18%)	ko00604
102	Diterpenoid biosynthesis	25 (0.18%)	ko00904
103	Folate biosynthesis	23 (0.16%)	ko00790
104	Nicotinate and nicotinamide metabolism	23 (0.16%)	ko00760
105	Benzoxazinoid biosynthesis	22 (0.16%)	ko00402
106	Brassinosteroid biosynthesis	20 (0.14%)	ko00905
107	Arachidonic acid metabolism	19 (0.13%)	ko00590
108	Lysine biosynthesis	19 (0.13%)	ko00300
109	Biotin metabolism	19 (0.13%)	ko00780
110	Isoquinoline alkaloid biosynthesis	17 (0.12%)	ko00950
111	Glycosphingolipid biosynthesis - globo series	17 (0.12%)	ko00603
112	Thiamine metabolism	16 (0.11%)	ko00730
113	Indole alkaloid biosynthesis	15 (0.11%)	ko00901
114	Synthesis and degradation of ketone bodies	14 (0.1%)	ko00072
115	Anthocyanin biosynthesis	13 (0.09%)	ko00942
116	Polyketide sugar unit biosynthesis	13 (0.09%)	ko00523
117	Monoterpenoid biosynthesis	9 (0.06%)	ko00902
118	C5-Branched dibasic acid metabolism	9 (0.06%)	ko00660
119	Lipoic acid metabolism	8 (0.06%)	ko00785
120	Vitamin B6 metabolism	7 (0.05%)	ko00750
121	Photosynthesis - antenna proteins	6 (0.04%)	ko00196
122	Caffeine metabolism	6 (0.04%)	ko00232
123	Taurine and hypotaurine metabolism	5 (0.04%)	ko00430
124	Fatty acid elongation in mitochondria	2 (0.01%)	ko00062
125	Betalain biosynthesis	1 (0.01%)	ko00965
