# Supplementary material for: De novo characterization of the Anthurium transcriptome and analysis of its digital gene expression under cold stress
Source: BMC Genomics. 2013 Nov 25;14(1):827. doi: 10.1186/1471-2164-14-827 (PMC4046746; doi:10.1186/1471-2164-14-827)
Supplement: Supplementary file 4 — Additional file 4: The gene expression level in DGE libraries. TPM (Transcripts Per Million clean tags) is a standardized indicator, pointing out number of transcript copies in every 1 million clean tags. The number of unambiguous clean tags for each gene was calculated and then normalized to TPM. (XLSX 261 KB) [file 12864_2013_5516_MOESM4_ESM.xlsx]

## Sheet: 1 vs control
Gene	RawIntensity-1A	RawIntensity-2A	TPM-1A	TPM-2A	log2 Ratio(2A/1A)	P-Value	FDR	GO Component	GO Function	GO Process	blast nr
Unigene9247_ANTbpfTARAAPEI-5	0	39	0.01	8.87	9.79279	2.11e-12	5.03e-11	GO:0043231//intracellular membrane-bounded organelle	-	-	gi|125541031|gb|EAY87426.1|/2.32478e-33/hypothetical protein OsI_08834 [Oryza sativa Indica Group]
Unigene9606_ANTbpfTARAAPEI-5	0	36	0.01	8.19	9.67772	1.67e-11	3.57e-10	-	-	-	gi|147823101|emb|CAN75172.1|/8.09857e-37/hypothetical protein VITISV_033306 [Vitis vinifera]
Unigene43562_ANTbpfTARAAPEI-5	0	29	0.01	6.6	9.36632	2.08e-09	3.38e-08	-	GO:0016747//transferase activity, transferring acyl groups other than amino-acyl groups	-	gi|380863878|gb|AFF19205.1|/1.11772e-152/BAHD acyltransferase [Erythroxylum coca]
Unigene3119_ANTbpfTARAAPEI-5	0	29	0.01	6.6	9.36632	2.08e-09	3.38e-08	-	-	-	-
Unigene3618_ANTbpfTARAAPEI-5	0	22	0.01	5.01	8.96867	2.6e-07	3.01e-06	GO:0031410//cytoplasmic vesicle	-	GO:0009607//response to biotic stimulus	gi|359491024|ref|XP_003634206.1|/2.98815e-40/PREDICTED: thaumatin-like protein-like [Vitis vinifera]
Unigene27364_ANTbpfTARAAPEI-5	0	21	0.01	4.78	8.90087	5.17e-07	5.71e-06	GO:0043231//intracellular membrane-bounded organelle	-	-	gi|357167843|ref|XP_003581359.1|/1.52102e-31/PREDICTED: pentatricopeptide repeat-containing protein At2g29760, chloroplastic-like, partial [Brachypodium distachyon]
Unigene28385_ANTbpfTARAAPEI-5	0	21	0.01	4.78	8.90087	5.17e-07	5.7e-06	-	-	-	gi|357156998|ref|XP_003577647.1|/3.12682e-21/PREDICTED: F-box/kelch-repeat protein At2g44130-like [Brachypodium distachyon]
Unigene1308_ANTbpfTARAAPEI-5	0	20	0.01	4.55	8.82972	1.03e-06	1.09e-05	-	-	-	-
Unigene21854_ANTbpfTARAAPEI-5	0	18	0.01	4.1	8.67948	4.09e-06	3.93e-05	-	-	-	-
Unigene13894_ANTbpfTARAAPEI-5	0	17	0.01	3.87	8.59619	8.16e-06	7.33e-05	-	-	-	gi|147853693|emb|CAN83825.1|/1.94796e-07/hypothetical protein VITISV_043699 [Vitis vinifera]
Unigene7854_ANTbpfTARAAPEI-5	0	17	0.01	3.87	8.59619	8.16e-06	7.32e-05	-	-	-	-
Unigene29353_ANTbpfTARAAPEI-5	0	17	0.01	3.87	8.59619	8.16e-06	7.32e-05	-	-	-	-
Unigene28644_ANTbpfTARAAPEI-5	0	16	0.01	3.64	8.50779	1.63e-05	0.000137042	-	-	-	gi|147790928|emb|CAN68261.1|/1.43611e-34/hypothetical protein VITISV_004267 [Vitis vinifera]
Unigene10842_ANTbpfTARAAPEI-5	0	16	0.01	3.64	8.50779	1.63e-05	0.000136972	-	-	-	-
Unigene4405_ANTbpfTARAAPEI-5	0	15	0.01	3.41	8.41363	3.24e-05	0.000251904	-	-	-	-
Unigene24347_ANTbpfTARAAPEI-5	0	15	0.01	3.41	8.41363	3.24e-05	0.000251784	-	-	-	gi|255545466|ref|XP_002513793.1|/1.2814e-30/Cation transport protein chaC, putative [Ricinus communis]
Unigene11682_ANTbpfTARAAPEI-5	0	14	0.01	3.19	8.31741	6.45e-05	0.000466041	-	-	-	-
Unigene36191_ANTbpfTARAAPEI-5	0	14	0.01	3.19	8.31741	6.45e-05	0.000465835	-	GO:0016713;GO:0005506//iron ion binding	GO:0032787//monocarboxylic acid metabolic process	gi|297814287|ref|XP_002875027.1|/1.82523e-20/CYP86A2 [Arabidopsis lyrata subsp. lyrata]
Unigene7829_ANTbpfTARAAPEI-5	0	14	0.01	3.19	8.31741	6.45e-05	0.000465629	-	-	-	-
Unigene34360_ANTbpfTARAAPEI-5	0	14	0.01	3.19	8.31741	6.45e-05	0.000465424	-	-	-	gi|377819411|ref|YP_005097906.1|/1.6941e-67/rpoA gene product (chloroplast) [Colocasia esculenta]
Unigene7448_ANTbpfTARAAPEI-5	0	13	0.01	2.96	8.20945	0.000128582	0.000860968	-	-	-	-
Unigene24666_ANTbpfTARAAPEI-5	0	13	0.01	2.96	8.20945	0.000128582	0.000860616	-	-	-	-
Unigene42546_ANTbpfTARAAPEI-5	0	13	0.01	2.96	8.20945	0.000128582	0.000860264	-	GO:0016772//transferase activity, transferring phosphorus-containing groups	GO:0006796//phosphate metabolic process	gi|242092954|ref|XP_002436967.1|/1.62949e-152/hypothetical protein SORBIDRAFT_10g012720 [Sorghum bicolor]
Unigene11044_ANTbpfTARAAPEI-5	2	40	0.46	9.1	4.30616	2.49e-10	4.58e-09	-	-	-	gi|147845089|emb|CAN78459.1|/1.31097e-11/hypothetical protein VITISV_035181 [Vitis vinifera]
Unigene12264_ANTbpfTARAAPEI-5	2	38	0.46	8.65	4.23299	9e-10	1.54e-08	-	-	-	-
Unigene18057_ANTbpfTARAAPEI-5	3	43	0.69	9.78	3.82517	2.87e-10	5.22e-09	-	-	-	gi|9758853|dbj|BAB09379.1|/1.42309e-74/non-LTR retroelement reverse transcriptase-like protein [Arabidopsis thaliana]
Unigene26885_ANTbpfTARAAPEI-5	2	28	0.46	6.37	3.79159	5.12e-07	5.66e-06	-	-	-	-
Unigene16650_ANTbpfTARAAPEI-5	5	61	1.15	13.88	3.5933	1.76e-13	4.65e-12	-	-	-	gi|342365838|gb|AEL30371.1|/3.25709e-37/TIR-NBS-LRR type disease resistance protein [Arachis hypogaea]
Unigene20154_ANTbpfTARAAPEI-5	5	59	1.15	13.42	3.54468	5.98e-13	1.51e-11	-	-	-	gi|124359291|gb|ABD28426.2|/1.66986e-14/RNA-directed DNA polymerase (Reverse transcriptase) [Medicago truncatula]
Unigene41980_ANTbpfTARAAPEI-5	8	93	1.83	21.16	3.53142	1.3e-19	5.84e-18	GO:0016020//membrane;GO:0005576//extracellular region;GO:0005618//cell wall	-	-	gi|225461667|ref|XP_002283150.1|/1.04095e-80/PREDICTED: epidermis-specific secreted glycoprotein EP1-like [Vitis vinifera]
Unigene4034_ANTbpfTARAAPEI-5	10	111	2.29	25.26	3.46344	8.3e-23	4.63e-21	-	-	-	gi|359372825|gb|AEV42258.1|/1.22229e-67/hypothetical protein [Beta vulgaris]
Unigene820_ANTbpfTARAAPEI-5	2	22	0.46	5.01	3.4451	2.1e-05	0.000172171	-	-	-	gi|225428885|ref|XP_002285320.1|/7.5789e-08/PREDICTED: cyclin-D3-2-like [Vitis vinifera]
Unigene3806_ANTbpfTARAAPEI-5	3	33	0.69	7.51	3.44414	1.38e-07	1.68e-06	-	-	-	-
Unigene5146_ANTbpfTARAAPEI-5	16	169	3.67	38.45	3.38913	2.01e-33	2.03e-31	GO:0031410//cytoplasmic vesicle	-	-	gi|147795669|emb|CAN69982.1|/3.93545e-69/hypothetical protein VITISV_027150 [Vitis vinifera]
Unigene32148_ANTbpfTARAAPEI-5	37	390	8.48	88.74	3.38745	4.01e-75	8.74e-73	GO:0044464//cell part	GO:0046914//transition metal ion binding	-	gi|225438986|ref|XP_002279570.1|/4.52739e-20/PREDICTED: zinc finger protein ZAT10-like [Vitis vinifera]
Unigene39456_ANTbpfTARAAPEI-5	6	62	1.38	14.11	3.35398	5.53e-13	1.4e-11	GO:0005618//cell wall;GO:0043231//intracellular membrane-bounded organelle;GO:0005576//extracellular region	GO:0046872//metal ion binding;GO:0016623	GO:0006950//response to stress	gi|344221931|gb|AEN02469.1|/2.84817e-37/germin-like protein [Camellia sinensis]
Unigene18329_ANTbpfTARAAPEI-5	2	20	0.46	4.55	3.30616	7.09e-05	0.000507662	-	-	-	-
Unigene5038_ANTbpfTARAAPEI-5	51	490	11.69	111.49	3.25357	1.22e-90	3.58e-88	-	-	-	-
Unigene39771_ANTbpfTARAAPEI-5	2	19	0.46	4.32	3.23133	0.000129574	0.000866189	GO:0031224//intrinsic to membrane;GO:0009522//photosystem I;GO:0009534//chloroplast thylakoid;GO:0009523//photosystem II;GO:0009570//chloroplast stroma	GO:0046906//tetrapyrrole binding;GO:0051536//iron-sulfur cluster binding;GO:0046872//metal ion binding	GO:0051234//establishment of localization;GO:0009765//photosynthesis, light harvesting;GO:0006464//protein modification process	gi|340536725|gb|AEK48491.1|/1.58716e-126/photosystem I P700 chlorophyll a apoprotein A2 (chloroplast) [Colocasia esculenta]
Unigene35863_ANTbpfTARAAPEI-5	53	495	12.15	112.63	3.21256	1.73e-90	4.97e-88	GO:0031224//intrinsic to membrane;GO:0009534//chloroplast thylakoid	-	GO:0044237//cellular metabolic process	gi|377819389|ref|YP_005097885.1|/1.53035e-66/ycf4 gene product (chloroplast) [Colocasia esculenta]
Unigene20283_ANTbpfTARAAPEI-5	3	28	0.69	6.37	3.20663	2.82e-06	2.78e-05	-	-	-	-
Unigene26478_ANTbpfTARAAPEI-5	3	28	0.69	6.37	3.20663	2.82e-06	2.78e-05	-	-	-	-
Unigene1490_ANTbpfTARAAPEI-5	6	54	1.38	12.29	3.15474	6.46e-11	1.3e-09	-	-	-	-
Unigene7196_ANTbpfTARAAPEI-5	3	27	0.69	6.14	3.15357	5.11e-06	4.8e-05	-	-	-	gi|124359822|gb|ABN06136.1|/8.45233e-113/RNA-directed DNA polymerase (Reverse transcriptase); Ribonuclease H [Medicago truncatula]
Unigene22064_ANTbpfTARAAPEI-5	5	42	1.15	9.56	3.05538	1.58e-08	2.24e-07	-	-	-	-
Unigene14213_ANTbpfTARAAPEI-5	3	25	0.69	5.69	3.04376	1.66e-05	0.000139462	-	-	-	-
Unigene44271_ANTbpfTARAAPEI-5	6	49	1.38	11.15	3.0143	1.2e-09	2.01e-08	-	GO:0016740//transferase activity	-	gi|317106706|dbj|BAJ53206.1|/3.61076e-147/JHL06B08.8 [Jatropha curcas]
Unigene36748_ANTbpfTARAAPEI-5	5	40	1.15	9.1	2.98423	5.04e-08	6.61e-07	-	-	-	-
Unigene276_ANTbpfTARAAPEI-5	3	24	0.69	5.46	2.98423	2.98e-05	0.00023302	-	-	-	gi|225428276|ref|XP_002279589.1|/7.2489e-104/PREDICTED: pentatricopeptide repeat-containing protein At2g17140 [Vitis vinifera]
Unigene21316_ANTbpfTARAAPEI-5	10	79	2.29	17.97	2.97217	1.37e-14	4.02e-13	-	-	-	-
Unigene31074_ANTbpfTARAAPEI-5	6	46	1.38	10.47	2.92352	6.77e-09	1.02e-07	-	-	-	-
Unigene12904_ANTbpfTARAAPEI-5	14	107	3.21	24.35	2.92328	5.23e-19	2.25e-17	-	-	-	-
Unigene9192_ANTbpfTARAAPEI-5	18	135	4.13	30.72	2.89496	2.06e-23	1.19e-21	-	-	-	gi|89179358|gb|ABD63096.1|/6.2243e-17/Gag-pol polyprotein, putative [Asparagus officinalis]
Unigene11341_ANTbpfTARAAPEI-5	3	22	0.69	5.01	2.86014	9.48e-05	0.000661883	-	-	-	gi|359481940|ref|XP_002264975.2|/2.6401e-80/PREDICTED: uncharacterized protein LOC100248757 [Vitis vinifera]
Unigene12668_ANTbpfTARAAPEI-5	13	95	2.98	21.62	2.85898	1.13e-16	4.06e-15	-	-	-	-
Unigene29796_ANTbpfTARAAPEI-5	21	151	4.81	34.36	2.83662	1.73e-25	1.13e-23	GO:0031224//intrinsic to membrane;GO:0033177//proton-transporting two-sector ATPase complex, proton-transporting domain;GO:0009534//chloroplast thylakoid	GO:0015077//monovalent inorganic cation transmembrane transporter activity	GO:0006818//hydrogen transport;GO:0006754//ATP biosynthetic process	gi|326501056|dbj|BAJ98759.1|/2.35584e-42/predicted protein [Hordeum vulgare subsp. vulgare]
Unigene33538_ANTbpfTARAAPEI-5	15	106	3.44	24.12	2.80975	3.78e-18	1.53e-16	-	-	-	-
Unigene33067_ANTbpfTARAAPEI-5	62	433	14.21	98.52	2.79351	3.55e-69	7.16e-67	GO:0009521;GO:0031224//intrinsic to membrane;GO:0009534//chloroplast thylakoid	GO:0046906//tetrapyrrole binding;GO:0046872//metal ion binding;GO:0051536//iron-sulfur cluster binding	GO:0051234//establishment of localization;GO:0006464//protein modification process;GO:0006091//generation of precursor metabolites and energy	gi|290790849|gb|ADD63105.1|/4.36488e-63/photosystem I P700 apoprotein A1 [Microlaena stipoides]
Unigene37357_ANTbpfTARAAPEI-5	4	28	0.92	6.37	2.79159	1.2e-05	0.000104553	-	-	-	gi|225441963|ref|XP_002263215.1|/9.75678e-38/PREDICTED: RING-H2 finger protein ATL60-like [Vitis vinifera]
Unigene36368_ANTbpfTARAAPEI-5	8	55	1.83	12.51	2.77317	6.65e-10	1.16e-08	-	-	-	gi|357471247|ref|XP_003605908.1|/2.07088e-11/50S ribosomal protein L2 [Medicago truncatula]
Unigene8247_ANTbpfTARAAPEI-5	7	48	1.6	10.92	2.77083	8.72e-09	1.29e-07	-	-	-	-
Unigene3923_ANTbpfTARAAPEI-5	9	61	2.06	13.88	2.75229	8.94e-11	1.75e-09	-	-	-	gi|356528440|ref|XP_003532811.1|/2.47055e-06/PREDICTED: early nodulin-75-like [Glycine max]
Unigene2924_ANTbpfTARAAPEI-5	5	34	1.15	7.74	2.7507	1.55e-06	1.6e-05	-	GO:0046914//transition metal ion binding	GO:0009743//response to carbohydrate stimulus	gi|356517197|ref|XP_003527275.1|/2.08939e-22/PREDICTED: RING-H2 finger protein ATL80-like [Glycine max]
Unigene3114_ANTbpfTARAAPEI-5	4	27	0.92	6.14	2.73853	2.11e-05	0.00017284	-	-	-	gi|110739791|dbj|BAF01802.1|/1.58133e-12/hypothetical protein [Arabidopsis thaliana]
Unigene16987_ANTbpfTARAAPEI-5	11	73	2.52	16.61	2.72056	1.63e-12	3.93e-11	-	-	-	gi|145408439|ref|YP_001152062.1|/9.36865e-06/ORF84b [Pinus koraiensis]
Unigene1478_ANTbpfTARAAPEI-5	5	33	1.15	7.51	2.70718	2.71e-06	2.69e-05	-	-	-	-
Unigene7813_ANTbpfTARAAPEI-5	135	882	30.95	200.68	2.69689	5.07e-134	2.68e-131	-	-	-	-
Unigene4002_ANTbpfTARAAPEI-5	8	51	1.83	11.6	2.66421	6.14e-09	9.35e-08	-	-	-	-
Unigene44119_ANTbpfTARAAPEI-5	92	583	21.09	132.65	2.65299	1.3e-87	3.66e-85	GO:0031224//intrinsic to membrane;GO:0009536//plastid	GO:0048037//cofactor binding;GO:0050136//NADH dehydrogenase (quinone) activity	GO:0022904//respiratory electron transport chain	gi|21326583|gb|AAG32799.2|/0/NADH dehydrogenase subunit F [Spathiphyllum wallisii]
Unigene26256_ANTbpfTARAAPEI-5	110	695	25.22	158.13	2.64847	6.29e-104	2.29e-101	-	-	-	-
Unigene36720_ANTbpfTARAAPEI-5	29	183	6.65	41.64	2.64654	1.64e-28	1.25e-26	-	-	-	-
Unigene21370_ANTbpfTARAAPEI-5	10	63	2.29	14.33	2.64562	1.1e-10	2.13e-09	GO:0009523//photosystem II;GO:0031224//intrinsic to membrane;GO:0009536//plastid	-	GO:0042548//regulation of photosynthesis, light reaction	gi|134093195|ref|YP_001109497.1|/1.03622e-16/hypothetical protein Poptr_cp018 [Populus trichocarpa]
Unigene39020_ANTbpfTARAAPEI-5	26	163	5.96	37.09	2.63765	1.84e-25	1.2e-23	-	-	-	gi|27525462|emb|CAD59438.1|/9.46692e-07/Rps16 protein [Clivia gardenii]
Unigene43389_ANTbpfTARAAPEI-5	8	50	1.83	11.38	2.63659	1.06e-08	1.55e-07	-	-	-	-
Unigene21794_ANTbpfTARAAPEI-5	4	25	0.92	5.69	2.62872	6.46e-05	0.000465791	GO:0044444//cytoplasmic part	-	GO:0008152//metabolic process;GO:0050896//response to stimulus	gi|357147909|ref|XP_003574540.1|/1.34912e-16/PREDICTED: NADP-dependent glyceraldehyde-3-phosphate dehydrogenase-like [Brachypodium distachyon]
Unigene23361_ANTbpfTARAAPEI-5	118	727	27.05	165.41	2.61235	5.35e-107	1.99e-104	-	-	-	-
Unigene41930_ANTbpfTARAAPEI-5	36	218	8.25	49.6	2.58787	7.07e-33	6.84e-31	GO:0031224//intrinsic to membrane;GO:0009534//chloroplast thylakoid	-	GO:0043623//cellular protein complex assembly	gi|377819428|ref|YP_005097923.1|/6.33217e-147/ccsA gene product (chloroplast) [Colocasia esculenta]
Unigene32718_ANTbpfTARAAPEI-5	94	567	21.55	129.01	2.58172	9.4e-83	2.52e-80	-	-	-	gi|29565662|ref|NP_817244.1|/9.03595e-08/ORF45d [Pinus koraiensis]
Unigene12522_ANTbpfTARAAPEI-5	7	42	1.6	9.56	2.57894	2.4e-07	2.8e-06	-	-	-	-
Unigene17817_ANTbpfTARAAPEI-5	7	42	1.6	9.56	2.57894	2.4e-07	2.8e-06	-	-	-	-
Unigene1242_ANTbpfTARAAPEI-5	8	48	1.83	10.92	2.57706	3.17e-08	4.29e-07	-	-	-	-
Unigene21935_ANTbpfTARAAPEI-5	14	84	3.21	19.11	2.57368	1.86e-13	4.92e-12	GO:0009521;GO:0009534//chloroplast thylakoid	GO:0043169//cation binding;GO:0051536//iron-sulfur cluster binding	GO:0051234//establishment of localization;GO:0009767//photosynthetic electron transport chain	gi|296084454|emb|CBI25013.3|/1.94813e-15/unnamed protein product [Vitis vinifera]
Unigene37892_ANTbpfTARAAPEI-5	23	137	5.27	31.17	2.56428	5.33e-21	2.58e-19	-	-	-	-
Unigene9165_ANTbpfTARAAPEI-5	7	41	1.6	9.33	2.54381	4.13e-07	4.67e-06	GO:0031410//cytoplasmic vesicle	-	-	gi|37625029|gb|AAQ96338.1|/6.83018e-08/lipid transfer protein [Vitis aestivalis]
Unigene37275_ANTbpfTARAAPEI-5	110	645	25.22	146.76	2.54082	3.02e-92	8.99e-90	GO:0009507//chloroplast;GO:0009579//thylakoid;GO:0016020//membrane	GO:0016491//oxidoreductase activity	-	gi|377819432|ref|YP_005097927.1|/3.51878e-40/ndhG gene product (chloroplast) [Colocasia esculenta]
Unigene6003_ANTbpfTARAAPEI-5	13	75	2.98	17.06	2.51723	6.89e-12	1.54e-10	-	-	-	gi|2995405|emb|CAA73042.1|/9.39763e-100/polyprotein [Ananas comosus]
Unigene31089_ANTbpfTARAAPEI-5	460	2633	105.45	599.09	2.50621	0	0	-	-	-	-
Unigene21019_ANTbpfTARAAPEI-5	10	57	2.29	12.97	2.50176	2.83e-09	4.51e-08	-	-	-	-
Unigene6371_ANTbpfTARAAPEI-5	10	57	2.29	12.97	2.50176	2.83e-09	4.5e-08	-	-	-	-
Unigene17313_ANTbpfTARAAPEI-5	41	230	9.4	52.33	2.47691	5.31e-33	5.2e-31	-	-	-	gi|158828181|gb|ABW81060.1|/1.89974e-41/GagPol3 [Arabidopsis lyrata subsp. lyrata]
Unigene7008_ANTbpfTARAAPEI-5	40	224	9.17	50.97	2.47465	3.82e-32	3.53e-30	-	-	-	-
Unigene19418_ANTbpfTARAAPEI-5	11	61	2.52	13.88	2.46151	1.1e-09	1.86e-08	-	-	-	-
Unigene34602_ANTbpfTARAAPEI-5	36	197	8.25	44.82	2.44168	4.96e-28	3.69e-26	-	-	-	gi|158828181|gb|ABW81060.1|/4.91874e-35/GagPol3 [Arabidopsis lyrata subsp. lyrata]
Unigene36531_ANTbpfTARAAPEI-5	76	413	17.42	93.97	2.43146	8.74e-57	1.59e-54	GO:0043231//intracellular membrane-bounded organelle	GO:0000175//3'-5'-exoribonuclease activity;GO:0005488//binding	GO:0006950//response to stress;GO:0016070//RNA metabolic process	gi|110293351|gb|ABG66307.1|/3.67957e-27/CCR4 associated factor 1-related protein [Capsicum annuum]
Unigene7871_ANTbpfTARAAPEI-5	52	281	11.92	63.94	2.42333	5.29e-39	6.32e-37	-	-	-	-
Unigene7909_ANTbpfTARAAPEI-5	732	3909	167.8	889.41	2.40611	0	0	-	-	-	-
Unigene8373_ANTbpfTARAAPEI-5	7	37	1.6	8.42	2.39575	3.51e-06	3.4e-05	-	-	-	gi|357484785|ref|XP_003612680.1|/8.38924e-15/hypothetical protein MTR_5g027730 [Medicago truncatula]
Unigene27335_ANTbpfTARAAPEI-5	135	712	30.95	162	2.38798	1.14e-94	3.57e-92	-	-	-	-
Unigene8557_ANTbpfTARAAPEI-5	515	2631	118.05	598.63	2.34227	0	0	-	-	-	gi|326499596|dbj|BAJ86109.1|/9.66844e-07/predicted protein [Hordeum vulgare subsp. vulgare]
Unigene42198_ANTbpfTARAAPEI-5	20	102	4.58	23.21	2.34133	1.59e-14	4.65e-13	-	-	-	-
Unigene31423_ANTbpfTARAAPEI-5	31	158	7.11	35.95	2.33807	1.01e-21	5.24e-20	-	-	-	-
Unigene5157_ANTbpfTARAAPEI-5	25	127	5.73	28.9	2.33446	1.07e-17	4.11e-16	-	-	-	-
Unigene39443_ANTbpfTARAAPEI-5	300	1510	68.77	343.57	2.32075	4.68e-192	3.48e-189	GO:0043234//protein complex;GO:0034357;GO:0031224//intrinsic to membrane;GO:0009534//chloroplast thylakoid;GO:0031410//cytoplasmic vesicle	GO:0009055//electron carrier activity	GO:0051234//establishment of localization;GO:0043623//cellular protein complex assembly;GO:0022900//electron transport chain	gi|109156608|ref|YP_654227.1|/1.16441e-14/cytochrome b6/f complex subunit V [Oryza sativa Indica Group]
Unigene36538_ANTbpfTARAAPEI-5	38	189	8.71	43	2.30359	2.96e-25	1.91e-23	GO:0016020//membrane;GO:0009536//plastid	-	-	gi|377819389|ref|YP_005097885.1|/7.86109e-17/ycf4 gene product (chloroplast) [Colocasia esculenta]
Unigene23723_ANTbpfTARAAPEI-5	32	159	7.34	36.18	2.30134	1.83e-21	9.15e-20	-	-	-	-
Unigene42918_ANTbpfTARAAPEI-5	48	236	11	53.7	2.28742	6.69e-31	5.76e-29	GO:0031224//intrinsic to membrane;GO:0009528//plastid inner membrane	GO:0015077//monovalent inorganic cation transmembrane transporter activity	GO:0006818//hydrogen transport	gi|374257047|gb|AEZ01438.1|/6.97978e-107/chloroplast envelope membrane protein (chloroplast) [Japonolirion osense]
Unigene36931_ANTbpfTARAAPEI-5	49	237	11.23	53.92	2.26346	1.18e-30	1.01e-28	GO:0009507//chloroplast;GO:0009579//thylakoid;GO:0016020//membrane	GO:0016491//oxidoreductase activity	GO:0055114//oxidation-reduction process;GO:0006091//generation of precursor metabolites and energy	gi|377819431|ref|YP_005097926.1|/2.01633e-34/ndhE gene product (chloroplast) [Colocasia esculenta]
Unigene2250_ANTbpfTARAAPEI-5	10	48	2.29	10.92	2.25355	3.13e-07	3.58e-06	-	-	-	-
Unigene34168_ANTbpfTARAAPEI-5	14	67	3.21	15.24	2.24722	1.39e-09	2.31e-08	-	-	-	gi|15231204|ref|NP_187939.1|/3.05077e-08/chaperone DnaJ-domain containing protein [Arabidopsis thaliana]
Unigene13217_ANTbpfTARAAPEI-5	169	805	38.74	183.16	2.24121	5.18e-99	1.76e-96	GO:0009536//plastid	GO:0034062//RNA polymerase activity;GO:0003676//nucleic acid binding	GO:0010467//gene expression	gi|377819368|ref|YP_005097864.1|/0/rpoC2 gene product (chloroplast) [Colocasia esculenta]
Unigene239_ANTbpfTARAAPEI-5	68	323	15.59	73.49	2.23693	1.2e-40	1.48e-38	-	-	-	-
Unigene38453_ANTbpfTARAAPEI-5	400	1888	91.69	429.58	2.22809	4.9e-228	5.34e-225	-	-	-	gi|357471515|ref|XP_003606042.1|/1.99158e-06/Ribosomal protein S4 [Medicago truncatula]
Unigene32175_ANTbpfTARAAPEI-5	10	47	2.29	10.69	2.22284	5.21e-07	5.74e-06	-	-	-	-
Unigene23910_ANTbpfTARAAPEI-5	43	201	9.86	45.73	2.21348	1.44e-25	9.47e-24	-	-	-	-
Unigene19863_ANTbpfTARAAPEI-5	11	51	2.52	11.6	2.20263	1.95e-07	2.32e-06	-	-	-	-
Unigene4077_ANTbpfTARAAPEI-5	16	74	3.67	16.84	2.19804	3.31e-10	5.95e-09	-	-	-	-
Unigene42064_ANTbpfTARAAPEI-5	171	789	39.2	179.52	2.19522	1.18e-94	3.63e-92	GO:0030529//ribonucleoprotein complex;GO:0009536//plastid	GO:0003723//RNA binding;GO:0005198//structural molecule activity	GO:0010467//gene expression	gi|377819380|ref|YP_005097876.1|/7.85199e-108/rps4 gene product (chloroplast) [Colocasia esculenta]
Unigene31429_ANTbpfTARAAPEI-5	284	1306	65.1	297.15	2.19046	4.75e-155	2.88e-152	-	-	-	-
Unigene21881_ANTbpfTARAAPEI-5	19	86	4.36	19.57	2.16624	1.8e-11	3.84e-10	-	-	-	-
Unigene42986_ANTbpfTARAAPEI-5	48	217	11	49.37	2.16613	8.84e-27	6.21e-25	GO:0031224//intrinsic to membrane;GO:0009534//chloroplast thylakoid	GO:0048037//cofactor binding;GO:0050136//NADH dehydrogenase (quinone) activity	GO:0022904//respiratory electron transport chain	gi|377819429|ref|YP_005097924.1|/1.51349e-173/ndhD gene product (chloroplast) [Colocasia esculenta]
Unigene42904_ANTbpfTARAAPEI-5	25	113	5.73	25.71	2.16572	1.24e-14	3.67e-13	GO:0009534//chloroplast thylakoid	GO:0046914//transition metal ion binding;GO:0051536//iron-sulfur cluster binding;GO:0048037//cofactor binding;GO:0050136//NADH dehydrogenase (quinone) activity	GO:0051234//establishment of localization;GO:0006091//generation of precursor metabolites and energy	gi|377819382|ref|YP_005097878.1|/2.3734e-131/ndhK gene product (chloroplast) [Colocasia esculenta]
Unigene9720_ANTbpfTARAAPEI-5	34	153	7.79	34.81	2.15981	3.01e-19	1.31e-17	GO:0043231//intracellular membrane-bounded organelle	GO:0003676//nucleic acid binding;GO:0001071//nucleic acid binding transcription factor activity	GO:0006606//protein import into nucleus;GO:0048513//organ development;GO:0006351//transcription, DNA-dependent;GO:0009793//embryo development ending in seed dormancy	gi|224118152|ref|XP_002317743.1|/8.26666e-16/AP2/ERF domain-containing transcription factor [Populus trichocarpa]
Unigene40824_ANTbpfTARAAPEI-5	52	234	11.92	53.24	2.15913	1.18e-28	9.13e-27	GO:0009536//plastid	GO:0034062//RNA polymerase activity;GO:0003676//nucleic acid binding	GO:0010467//gene expression	gi|340536716|gb|AEK48482.1|/8.82428e-138/RNA polymerase beta'' subunit (chloroplast) [Colocasia esculenta]
Unigene3760_ANTbpfTARAAPEI-5	1746	7853	400.23	1786.79	2.15847	0	0	-	-	-	-
Unigene43941_ANTbpfTARAAPEI-5	25	112	5.73	25.48	2.15276	2.03e-14	5.87e-13	GO:0030529//ribonucleoprotein complex;GO:0009536//plastid	GO:0003723//RNA binding;GO:0005198//structural molecule activity	GO:0010467//gene expression	gi|377819415|ref|YP_005097910.1|/7.06316e-59/rpl14 gene product (chloroplast) [Colocasia esculenta]
Unigene3836_ANTbpfTARAAPEI-5	71	317	16.28	72.13	2.1475	5.08e-38	5.89e-36	-	-	-	-
Unigene34265_ANTbpfTARAAPEI-5	29	129	6.65	29.35	2.14193	2.63e-16	9.2e-15	-	-	-	-
Unigene27748_ANTbpfTARAAPEI-5	7	31	1.6	7.05	2.13955	7.72e-05	0.000550396	-	-	-	-
Unigene38440_ANTbpfTARAAPEI-5	32	141	7.34	32.08	2.12782	1.46e-17	5.6e-16	GO:0009536//plastid	-	-	gi|296086568|emb|CBI32203.3|/9.22981e-12/unnamed protein product [Vitis vinifera]
Unigene27606_ANTbpfTARAAPEI-5	8	35	1.83	7.96	2.12092	2.83e-05	0.000223852	-	-	-	-
Unigene8509_ANTbpfTARAAPEI-5	37	162	8.48	36.86	2.11992	7.33e-20	3.33e-18	GO:0009536//plastid	GO:0034062//RNA polymerase activity;GO:0003676//nucleic acid binding;GO:0001882//nucleoside binding	GO:0010467//gene expression	gi|342316113|ref|YP_004769622.1|/0/RNA polymerase beta subunit (chloroplast) [Spirodela polyrhiza]
Unigene38979_ANTbpfTARAAPEI-5	448	1940	102.69	441.41	2.10382	5.1e-218	4.64e-215	GO:0009523//photosystem II;GO:0031224//intrinsic to membrane;GO:0009534//chloroplast thylakoid	GO:0005506//iron ion binding	GO:0051234//establishment of localization;GO:0022900//electron transport chain	gi|7514666|pir||T14570/1.68188e-17/cytochrome b559 component psbE - beet chloroplast
Unigene2616_ANTbpfTARAAPEI-5	210	904	48.14	205.69	2.09516	4.47e-102	1.59e-99	-	-	-	-
Unigene24119_ANTbpfTARAAPEI-5	43	181	9.86	41.18	2.06228	2.56e-21	1.27e-19	-	-	-	-
Unigene38436_ANTbpfTARAAPEI-5	112	470	25.67	106.94	2.05865	9.97e-53	1.72e-50	GO:0009536//plastid	GO:0003676//nucleic acid binding	GO:0006399//tRNA metabolic process;GO:0006396//RNA processing	gi|209417661|emb|CAP58311.1|/4.78187e-93/maturase K [Anthurium acaule]
Unigene28964_ANTbpfTARAAPEI-5	21	87	4.81	19.8	2.04139	7.85e-11	1.56e-09	-	-	-	gi|297741601|emb|CBI32733.3|/2.68153e-08/unnamed protein product [Vitis vinifera]
Unigene522_ANTbpfTARAAPEI-5	361	1491	82.75	339.25	2.03552	4.51e-161	2.95e-158	-	-	-	-
Unigene34039_ANTbpfTARAAPEI-5	26	107	5.96	24.35	2.03054	6.08e-13	1.53e-11	-	-	-	-
Unigene12656_ANTbpfTARAAPEI-5	1668	6839	382.35	1556.08	2.02495	0	0	-	-	-	-
Unigene36832_ANTbpfTARAAPEI-5	118	483	27.05	109.9	2.02249	5.94e-53	1.03e-50	GO:0009534//chloroplast thylakoid	GO:0048037//cofactor binding;GO:0050136//NADH dehydrogenase (quinone) activity	GO:0051234//establishment of localization;GO:0006091//generation of precursor metabolites and energy	gi|372486351|gb|AEX96810.1|/1.68057e-17/NADH-plastoquinone oxidoreductase subunit J (chloroplast) [Iris tenax]
Unigene9186_ANTbpfTARAAPEI-5	24	97	5.5	22.07	2.00458	1.1e-11	2.4e-10	GO:0031224//intrinsic to membrane	-	GO:0006810//transport	gi|171190270|gb|ACB42441.1|/4.48866e-44/aquaporin PIP2;4 [Gossypium hirsutum]
Unigene4431_ANTbpfTARAAPEI-5	46	184	10.54	41.87	1.99004	1.02e-20	4.84e-19	-	GO:0003676//nucleic acid binding	-	gi|242034591|ref|XP_002464690.1|/9.03161e-12/hypothetical protein SORBIDRAFT_01g023381 [Sorghum bicolor]
Unigene43099_ANTbpfTARAAPEI-5	389	1543	89.17	351.08	1.97717	1.89e-160	1.19e-157	GO:0009536//plastid	-	-	gi|78103306|ref|YP_358581.1|/7.50446e-14/hypothetical protein PhapfoPp032 [Phalaenopsis aphrodite subsp. formosana]
Unigene19064_ANTbpfTARAAPEI-5	358	1398	82.06	318.09	1.95468	2.21e-143	1.29e-140	-	-	-	-
Unigene3247_ANTbpfTARAAPEI-5	70	272	16.05	61.89	1.94713	4.04e-29	3.21e-27	GO:0009532//plastid stroma	GO:0016462//pyrophosphatase activity;GO:0032559	-	gi|340807188|gb|AEK71779.1|/0/hypothetical chloroplast RF2 [Spathiphyllum sp. M. J. Moore 338]
Unigene10539_ANTbpfTARAAPEI-5	60	233	13.75	53.01	1.94683	3.76e-25	2.42e-23	-	-	-	-
Unigene37760_ANTbpfTARAAPEI-5	32	123	7.34	27.99	1.93106	7.79e-14	2.11e-12	-	-	-	gi|147767853|emb|CAN69016.1|/2.60047e-55/hypothetical protein VITISV_016361 [Vitis vinifera]
Unigene35009_ANTbpfTARAAPEI-5	24	92	5.5	20.93	1.92807	1.15e-10	2.23e-09	-	-	-	-
Unigene42549_ANTbpfTARAAPEI-5	172	656	39.43	149.26	1.92046	1.06e-66	2.08e-64	GO:0043234//protein complex;GO:0009532//plastid stroma	GO:0043169//cation binding;GO:0016421//CoA carboxylase activity;GO:0032559	GO:0006631//fatty acid metabolic process	gi|340536735|gb|AEK48501.1|/3.17171e-172/acetyl-CoA carboxylase beta subunit (chloroplast) [Colocasia esculenta]
Unigene40555_ANTbpfTARAAPEI-5	32	122	7.34	27.76	1.91916	1.24e-13	3.32e-12	-	-	GO:0006950//response to stress	gi|115458852|ref|NP_001053026.1|/3.81003e-50/Os04g0465600 [Oryza sativa Japonica Group]
Unigene36777_ANTbpfTARAAPEI-5	10	38	2.29	8.65	1.91735	4.29e-05	0.000325502	-	-	-	-
Unigene12004_ANTbpfTARAAPEI-5	19	71	4.36	16.15	1.88913	2.4e-08	3.31e-07	-	-	-	-
Unigene8289_ANTbpfTARAAPEI-5	48	179	11	40.73	1.88859	6.08e-19	2.6e-17	GO:0016020//membrane	-	-	gi|255548948|ref|XP_002515530.1|/6.46118e-35/Triose phosphate/phosphate translocator, non-green plastid, chloroplast precursor, putative [Ricinus communis]
Unigene13746_ANTbpfTARAAPEI-5	52	193	11.92	43.91	1.88117	3.23e-20	1.5e-18	-	-	-	-
Unigene40463_ANTbpfTARAAPEI-5	221	820	50.66	186.57	1.8808	1.1e-80	2.86e-78	GO:0030529//ribonucleoprotein complex;GO:0009536//plastid	GO:0003723//RNA binding;GO:0005198//structural molecule activity	GO:0010467//gene expression	gi|357470661|ref|XP_003605615.1|/2.6908e-16/30S ribosomal protein S14 [Medicago truncatula]
Unigene7833_ANTbpfTARAAPEI-5	59	218	13.52	49.6	1.87524	1.52e-22	8.31e-21	-	-	-	gi|113205246|gb|AAT39963.2|/9.84472e-18/Polyprotein, putative [Solanum demissum]
Unigene10683_ANTbpfTARAAPEI-5	41	151	9.4	34.36	1.87	5.12e-16	1.75e-14	-	-	-	-
Unigene7323_ANTbpfTARAAPEI-5	4639	17061	1063.39	3881.89	1.86809	0	0	-	-	-	-
Unigene18492_ANTbpfTARAAPEI-5	86	316	19.71	71.9	1.86706	8.24e-32	7.44e-30	-	-	-	gi|307136159|gb|ADN34002.1|/1.17344e-07/ty3-gypsy retrotransposon protein [Cucumis melo subsp. melo]
Unigene9586_ANTbpfTARAAPEI-5	12	44	2.75	10.01	1.86394	1.49e-05	0.000125982	-	-	-	gi|3785984|gb|AAC67331.1|/3.70718e-13/putative non-LTR retroelement reverse transcriptase [Arabidopsis thaliana]
Unigene35167_ANTbpfTARAAPEI-5	14	51	3.21	11.6	1.85348	3.26e-06	3.18e-05	-	-	-	gi|317175942|dbj|BAJ54085.1|/4.8444e-06/ribosomal protein S16 [Brassica oleracea]
Unigene7817_ANTbpfTARAAPEI-5	11	40	2.52	9.1	1.85244	4.02e-05	0.000305336	-	-	-	-
Unigene32820_ANTbpfTARAAPEI-5	74	267	16.96	60.75	1.84075	1.24e-26	8.67e-25	-	-	-	-
Unigene27653_ANTbpfTARAAPEI-5	10	36	2.29	8.19	1.83852	0.000109119	0.00074967	-	-	-	-
Unigene11094_ANTbpfTARAAPEI-5	17	61	3.9	13.88	1.83146	4.25e-07	4.78e-06	-	-	-	gi|147838310|emb|CAN76756.1|/5.79029e-23/hypothetical protein VITISV_012606 [Vitis vinifera]
Unigene3053_ANTbpfTARAAPEI-5	12	43	2.75	9.78	1.8304	2.36e-05	0.000189696	GO:0009532//plastid stroma	GO:0016462//pyrophosphatase activity;GO:0032559	-	gi|342316162|ref|YP_004769671.1|/8.73609e-129/hypothetical chloroplast RF21 (chloroplast) [Spirodela polyrhiza]
Unigene22318_ANTbpfTARAAPEI-5	27	96	6.19	21.84	1.81896	2.41e-10	4.45e-09	-	-	-	-
Unigene16290_ANTbpfTARAAPEI-5	29	101	6.65	22.98	1.78895	1.33e-10	2.54e-09	-	-	-	-
Unigene12906_ANTbpfTARAAPEI-5	11	38	2.52	8.65	1.77928	0.000100337	0.000696655	-	-	-	-
Unigene42573_ANTbpfTARAAPEI-5	11	38	2.52	8.65	1.77928	0.000100337	0.000696359	-	-	-	gi|87162496|gb|ABD28291.1|/1.68992e-56/Integrase, catalytic region; Ribonuclease H [Medicago truncatula]
Unigene37888_ANTbpfTARAAPEI-5	16	55	3.67	12.51	1.76923	2.79e-06	2.76e-05	GO:0030529//ribonucleoprotein complex;GO:0009536//plastid	GO:0003723//RNA binding;GO:0005198//structural molecule activity	GO:0010467//gene expression	gi|377819412|ref|YP_005097907.1|/4.22029e-37/rps11 gene product (chloroplast) [Colocasia esculenta]
Unigene37161_ANTbpfTARAAPEI-5	65	223	14.9	50.74	1.76781	2.3e-21	1.14e-19	GO:0030529//ribonucleoprotein complex;GO:0009536//plastid	GO:0005198//structural molecule activity	GO:0010467//gene expression	gi|377819360|ref|YP_005097856.1|/3.90415e-28/rps16 gene product (chloroplast) [Colocasia esculenta]
Unigene9701_ANTbpfTARAAPEI-5	70	240	16.05	54.61	1.76659	7.29e-23	4.11e-21	-	-	-	gi|89179427|gb|ABD63162.1|/1.29023e-16/RNase H family protein [Asparagus officinalis]
Unigene5517_ANTbpfTARAAPEI-5	92	313	21.09	71.22	1.75572	4.19e-29	3.31e-27	-	-	-	-
Unigene37625_ANTbpfTARAAPEI-5	31	105	7.11	23.89	1.74849	1.13e-10	2.2e-09	-	-	-	-
Unigene27733_ANTbpfTARAAPEI-5	31	105	7.11	23.89	1.74849	1.13e-10	2.2e-09	GO:0005576//extracellular region;GO:0016020//membrane;GO:0009536//plastid	GO:0046872//metal ion binding;GO:0004611//phosphoenolpyruvate carboxykinase activity;GO:0016628//oxidoreductase activity, acting on the CH-CH group of donors, NAD or NADP as acceptor	GO:0071704;GO:0009060//aerobic respiration;GO:0043648//dicarboxylic acid metabolic process;GO:0008643//carbohydrate transport	gi|224114804|ref|XP_002316861.1|/1.56733e-20/predicted protein [Populus trichocarpa]
Unigene9615_ANTbpfTARAAPEI-5	663	2240	151.98	509.67	1.74568	3.87e-196	3.17e-193	-	-	-	-
Unigene387_ANTbpfTARAAPEI-5	247	830	56.62	188.85	1.73786	2.11e-73	4.48e-71	-	-	-	-
Unigene34478_ANTbpfTARAAPEI-5	14	47	3.21	10.69	1.73562	1.98e-05	0.00016369	GO:0009526//plastid envelope;GO:0009523//photosystem II;GO:0031224//intrinsic to membrane;GO:0009534//chloroplast thylakoid;GO:0042651//thylakoid membrane	GO:0005506//iron ion binding	GO:0051234//establishment of localization;GO:0022900//electron transport chain	gi|218176257|ref|YP_002364514.1|/1.7308e-18/photosystem II protein L [Festuca arundinacea]
Unigene18886_ANTbpfTARAAPEI-5	23	77	5.27	17.52	1.73313	4.37e-08	5.77e-07	-	-	-	-
Unigene12060_ANTbpfTARAAPEI-5	69	231	15.82	52.56	1.73222	1.65e-21	8.31e-20	-	-	-	-
Unigene38071_ANTbpfTARAAPEI-5	42	140	9.63	31.85	1.72569	1.51e-13	4.04e-12	-	-	-	gi|357484785|ref|XP_003612680.1|/3.39856e-21/hypothetical protein MTR_5g027730 [Medicago truncatula]
Unigene26651_ANTbpfTARAAPEI-5	268	892	61.43	202.96	1.72418	6.77e-78	1.6e-75	-	-	-	-
Unigene7681_ANTbpfTARAAPEI-5	74	246	16.96	55.97	1.72252	1.24e-22	6.82e-21	GO:0031981//nuclear lumen	GO:0003676//nucleic acid binding	GO:0010260//organ senescence;GO:0006950//response to stress;GO:0009692	gi|379061692|gb|AFC89654.1|/6.27044e-70/RBP42 [Elaeis guineensis]
Unigene38533_ANTbpfTARAAPEI-5	31	103	7.11	23.44	1.72105	2.7e-10	4.93e-09	-	-	-	-
Unigene5937_ANTbpfTARAAPEI-5	18	59	4.13	13.42	1.70017	2.31e-06	2.32e-05	-	GO:0016811//hydrolase activity, acting on carbon-nitrogen (but not peptide) bonds, in linear amides	GO:0046496	gi|102139936|gb|ABF70079.1|/8.40672e-85/isochorismatase hydrolase family protein [Musa acuminata]
Unigene31283_ANTbpfTARAAPEI-5	94	307	21.55	69.85	1.69657	2.58e-27	1.87e-25	-	-	-	gi|357471511|ref|XP_003606040.1|/1.64258e-09/hypothetical protein MTR_4g051190 [Medicago truncatula]
Unigene4752_ANTbpfTARAAPEI-5	173	559	39.66	127.19	1.68123	8.39e-48	1.32e-45	-	-	-	-
Unigene42820_ANTbpfTARAAPEI-5	60	193	13.75	43.91	1.67512	1.95e-17	7.37e-16	GO:0009534//chloroplast thylakoid	GO:0046914//transition metal ion binding;GO:0051536//iron-sulfur cluster binding;GO:0048037//cofactor binding;GO:0050136//NADH dehydrogenase (quinone) activity	GO:0006091//generation of precursor metabolites and energy	gi|357467749|ref|XP_003604159.1|/7.79941e-156/NAD(P)H-quinone oxidoreductase subunit H [Medicago truncatula]
Unigene8049_ANTbpfTARAAPEI-5	77	247	17.65	56.2	1.6709	7.88e-22	4.12e-20	-	-	-	gi|359476992|ref|XP_002263941.2|/1.11676e-176/PREDICTED: protein FAR1-RELATED SEQUENCE 5-like [Vitis vinifera]
Unigene23461_ANTbpfTARAAPEI-5	15	48	3.44	10.92	1.66649	2.77e-05	0.000219565	-	-	-	-
Unigene9219_ANTbpfTARAAPEI-5	16	51	3.67	11.6	1.66027	1.61e-05	0.000136083	-	-	-	-
Unigene43022_ANTbpfTARAAPEI-5	25	79	5.73	17.97	1.64898	8.46e-08	1.07e-06	GO:0009536//plastid	GO:0034062//RNA polymerase activity;GO:0003676//nucleic acid binding;GO:0001882//nucleoside binding	GO:0010467//gene expression	gi|297837963|ref|XP_002886863.1|/0/hypothetical protein ARALYDRAFT_893971 [Arabidopsis lyrata subsp. lyrata]
Unigene26513_ANTbpfTARAAPEI-5	13	41	2.98	9.33	1.64656	0.00012687	0.00085055	GO:0031224//intrinsic to membrane;GO:0009534//chloroplast thylakoid	GO:0048037//cofactor binding;GO:0050136//NADH dehydrogenase (quinone) activity	GO:0051234//establishment of localization;GO:0022904//respiratory electron transport chain	gi|326554723|gb|ADZ93522.1|/2.61147e-31/NADH dehydrogenase subunit B [Brocchinia micrantha]
Unigene26018_ANTbpfTARAAPEI-5	14	44	3.21	10.01	1.6408	7.35e-05	0.000525299	-	-	-	gi|5302804|emb|CAB46045.1|/2.99171e-32/retrotransposon like protein [Arabidopsis thaliana]
Unigene2079_ANTbpfTARAAPEI-5	17	53	3.9	12.06	1.62868	1.44e-05	0.000122658	-	-	-	-
Unigene36595_ANTbpfTARAAPEI-5	46	143	10.54	32.54	1.62634	8.49e-13	2.1e-11	-	-	-	-
Unigene39329_ANTbpfTARAAPEI-5	37	115	8.48	26.17	1.62578	1.47e-10	2.8e-09	-	-	-	gi|225445424|ref|XP_002285038.1|/1.37299e-28/PREDICTED: uncharacterized protein LOC100247481 [Vitis vinifera]
Unigene24738_ANTbpfTARAAPEI-5	95	295	21.78	67.12	1.62374	8.25e-25	5.25e-23	-	-	-	-
Unigene40972_ANTbpfTARAAPEI-5	29	90	6.65	20.48	1.62279	1.54e-08	2.2e-07	GO:0009536//plastid	-	-	gi|224166222|ref|XP_002338902.1|/1.90866e-18/predicted protein [Populus trichocarpa]
Unigene30783_ANTbpfTARAAPEI-5	19	59	4.36	13.42	1.62198	4.9e-06	4.63e-05	-	-	-	-
Unigene41073_ANTbpfTARAAPEI-5	22	68	5.04	15.47	1.61798	9.78e-07	1.04e-05	GO:0009536//plastid	-	-	gi|297840943|ref|XP_002888353.1|/7.27411e-13/hypothetical protein ARALYDRAFT_893970 [Arabidopsis lyrata subsp. lyrata]
Unigene37920_ANTbpfTARAAPEI-5	22	68	5.04	15.47	1.61798	9.78e-07	1.04e-05	-	-	-	gi|147792303|emb|CAN68039.1|/4.38762e-18/hypothetical protein VITISV_018924 [Vitis vinifera]
Unigene10363_ANTbpfTARAAPEI-5	14	43	3.21	9.78	1.60726	0.000112656	0.000772996	-	-	-	gi|225457305|ref|XP_002281450.1|/1.31594e-61/PREDICTED: uncharacterized protein LOC100263964 [Vitis vinifera]
Unigene34279_ANTbpfTARAAPEI-5	14	43	3.21	9.78	1.60726	0.000112656	0.000772672	GO:0009536//plastid	GO:0034062//RNA polymerase activity;GO:0003676//nucleic acid binding	GO:0010467//gene expression	gi|340536716|gb|AEK48482.1|/3.34963e-31/RNA polymerase beta'' subunit (chloroplast) [Colocasia esculenta]
Unigene11125_ANTbpfTARAAPEI-5	76	232	17.42	52.79	1.59952	1.94e-19	8.66e-18	-	-	-	-
Unigene43977_ANTbpfTARAAPEI-5	31	94	7.11	21.39	1.58902	1.22e-08	1.77e-07	GO:0043231//intracellular membrane-bounded organelle	GO:0070011;GO:0017111//nucleoside-triphosphatase activity;GO:0032559	-	gi|359486767|ref|XP_002271948.2|/0/PREDICTED: uncharacterized protein ycf45-like [Vitis vinifera]
Unigene8357_ANTbpfTARAAPEI-5	17	51	3.9	11.6	1.57258	3.35e-05	0.00025862	-	-	-	-
Unigene31623_ANTbpfTARAAPEI-5	124	370	28.42	84.19	1.56674	3.08e-29	2.46e-27	GO:0030529//ribonucleoprotein complex;GO:0009536//plastid	GO:0003723//RNA binding;GO:0005198//structural molecule activity	GO:0010467//gene expression;GO:0022618//ribonucleoprotein complex assembly	gi|340536749|gb|AEK48515.1|/3.99906e-24/ribosomal protein L20 (chloroplast) [Colocasia esculenta]
Unigene11511_ANTbpfTARAAPEI-5	33	98	7.56	22.3	1.56059	9.61e-09	1.41e-07	GO:0030529//ribonucleoprotein complex	-	GO:0000087//M phase of mitotic cell cycle	gi|225464217|ref|XP_002265712.1|/1.0435e-60/PREDICTED: thioredoxin-like protein 4B isoform 1 [Vitis vinifera]
Unigene37280_ANTbpfTARAAPEI-5	94	278	21.55	63.25	1.55338	4.16e-22	2.22e-20	-	-	-	gi|222630969|gb|EEE63101.1|/1.22554e-08/hypothetical protein OsJ_17909 [Oryza sativa Japonica Group]
Unigene39547_ANTbpfTARAAPEI-5	21	62	4.81	14.11	1.55261	5.82e-06	5.42e-05	GO:0009521;GO:0031224//intrinsic to membrane;GO:0009534//chloroplast thylakoid	GO:0046906//tetrapyrrole binding;GO:0009055//electron carrier activity	GO:0006464//protein modification process;GO:0009767//photosynthetic electron transport chain	gi|365823939|gb|AEX01609.1|/4.6519e-128/photosystem II CP43 [Arum italicum]
Unigene41303_ANTbpfTARAAPEI-5	66	194	15.13	44.14	1.54467	9.29e-16	3.08e-14	GO:0043231//intracellular membrane-bounded organelle	-	GO:0006810//transport	gi|224054558|ref|XP_002298320.1|/8.84383e-62/predicted protein [Populus trichocarpa]
Unigene28062_ANTbpfTARAAPEI-5	28	82	6.42	18.66	1.5393	2.06e-07	2.45e-06	-	-	-	-
Unigene28231_ANTbpfTARAAPEI-5	66	193	15.13	43.91	1.53714	1.39e-15	4.52e-14	-	-	-	-
Unigene38384_ANTbpfTARAAPEI-5	22	64	5.04	14.56	1.53051	5.12e-06	4.81e-05	GO:0009536//plastid	GO:0046872//metal ion binding;GO:0016717//oxidoreductase activity, acting on paired donors, with oxidation of a pair of donors resulting in the reduction of molecular oxygen to two molecules of water	GO:0006631//fatty acid metabolic process	gi|134944|sp|P22243.1|STAD_CARTI/2.00037e-59/RecName: Full=Acyl-[acyl-carrier-protein] desaturase, chloroplastic; AltName: Full=Stearoyl-ACP desaturase; Flags: Precursor
Unigene34658_ANTbpfTARAAPEI-5	47	136	10.77	30.94	1.52245	2.96e-11	6.19e-10	GO:0031224//intrinsic to membrane;GO:0009534//chloroplast thylakoid	GO:0048037//cofactor binding;GO:0050136//NADH dehydrogenase (quinone) activity	GO:0051234//establishment of localization;GO:0006091//generation of precursor metabolites and energy	gi|114329973|ref|YP_740655.1|/2.12372e-54/NADH-plastoquinone oxidoreductase subunit 3 [Nandina domestica]
Unigene36128_ANTbpfTARAAPEI-5	68	196	15.59	44.6	1.51642	1.61e-15	5.18e-14	GO:0030529//ribonucleoprotein complex;GO:0009536//plastid	GO:0003723//RNA binding;GO:0005198//structural molecule activity	GO:0010467//gene expression	gi|342316159|ref|YP_004769668.1|/2.93493e-39/ribosomal protein S19 (chloroplast) [Spirodela polyrhiza]
Unigene23654_ANTbpfTARAAPEI-5	74	213	16.96	48.46	1.51466	1.04e-16	3.74e-15	-	-	-	-
Unigene22778_ANTbpfTARAAPEI-5	354	1011	81.15	230.03	1.50316	1.47e-72	3.09e-70	-	-	-	-
Unigene40381_ANTbpfTARAAPEI-5	106	302	24.3	68.71	1.49956	9.36e-23	5.21e-21	GO:0031224//intrinsic to membrane	-	-	gi|356552589|ref|XP_003544648.1|/3.37735e-40/PREDICTED: tic20 family protein-like [Glycine max]
Unigene39343_ANTbpfTARAAPEI-5	37	105	8.48	23.89	1.49427	8.6e-09	1.28e-07	-	-	-	gi|255561705|ref|XP_002521862.1|/1.13102e-06/conserved hypothetical protein [Ricinus communis]
Unigene17717_ANTbpfTARAAPEI-5	64	180	14.67	40.96	1.48135	6.27e-14	1.72e-12	GO:0043231//intracellular membrane-bounded organelle	GO:0016861//intramolecular oxidoreductase activity, interconverting aldoses and ketoses	GO:0003006//developmental process involved in reproduction;GO:0009987//cellular process	gi|255571294|ref|XP_002526596.1|/3.81887e-42/ribose-5-phosphate isomerase, putative [Ricinus communis]
Unigene41166_ANTbpfTARAAPEI-5	35	98	8.02	22.3	1.47537	3.68e-08	4.91e-07	GO:0042579//microbody	GO:0005488//binding;GO:0016863//intramolecular oxidoreductase activity, transposing C=C bonds	GO:0065008;GO:0006631//fatty acid metabolic process;GO:0009628//response to abiotic stimulus	gi|242091185|ref|XP_002441425.1|/2.70709e-39/hypothetical protein SORBIDRAFT_09g026370 [Sorghum bicolor]
Unigene20988_ANTbpfTARAAPEI-5	78	218	17.88	49.6	1.47199	2e-16	7.04e-15	-	-	-	-
Unigene6877_ANTbpfTARAAPEI-5	39	109	8.94	24.8	1.47199	6.57e-09	9.95e-08	GO:0043231//intracellular membrane-bounded organelle;GO:0015630//microtubule cytoskeleton;GO:0042995//cell projection	GO:0003774//motor activity	GO:0048468//cell development;GO:0048513//organ development	gi|297852976|ref|XP_002894369.1|/1.06311e-39/dynein light chain type 1 family protein [Arabidopsis lyrata subsp. lyrata]
Unigene20592_ANTbpfTARAAPEI-5	33	92	7.56	20.93	1.46911	1.06e-07	1.32e-06	-	-	-	-
Unigene21020_ANTbpfTARAAPEI-5	95	264	21.78	60.07	1.46364	1.99e-19	8.84e-18	-	-	-	gi|326457383|gb|ADZ74643.1|/9.66159e-39/photosystem II protein D2 [Gossypium stocksii]
Unigene502_ANTbpfTARAAPEI-5	22	61	5.04	13.88	1.46151	1.71e-05	0.000142741	-	-	-	gi|222622406|gb|EEE56538.1|/8.56547e-41/hypothetical protein OsJ_05844 [Oryza sativa Japonica Group]
Unigene19306_ANTbpfTARAAPEI-5	417	1157	95.59	263.25	1.4615	1.86e-79	4.68e-77	-	-	-	-
Unigene2810_ANTbpfTARAAPEI-5	40	109	9.17	24.8	1.43535	1.24e-08	1.8e-07	GO:0044464//cell part	-	-	gi|326515058|dbj|BAJ99890.1|/1.77102e-51/predicted protein [Hordeum vulgare subsp. vulgare]
Unigene39692_ANTbpfTARAAPEI-5	38	103	8.71	23.44	1.42823	3.57e-08	4.78e-07	-	GO:0016831//carboxy-lyase activity	-	gi|51703308|gb|AAR84411.2|/5.43867e-71/arginine decarboxylase [Daucus carota]
Unigene10512_ANTbpfTARAAPEI-5	1292	3493	296.16	794.76	1.42414	4.54e-227	4.64e-224	-	-	GO:0050896//response to stimulus	gi|224076763|ref|XP_002304993.1|/7.2325e-18/predicted protein [Populus trichocarpa]
Unigene43580_ANTbpfTARAAPEI-5	27	73	6.19	16.61	1.42404	3.8e-06	3.67e-05	-	-	-	gi|297744156|emb|CBI37126.3|/3.75883e-55/unnamed protein product [Vitis vinifera]
Unigene15299_ANTbpfTARAAPEI-5	610	1649	139.83	375.2	1.42399	3.24e-108	1.26e-105	-	-	-	-
Unigene4278_ANTbpfTARAAPEI-5	79	213	18.11	48.46	1.42001	2.54e-15	8.04e-14	-	-	-	-
Unigene25352_ANTbpfTARAAPEI-5	76	204	17.42	46.42	1.414	1.21e-14	3.58e-13	-	-	-	-
Unigene15403_ANTbpfTARAAPEI-5	19	51	4.36	11.6	1.41172	0.000127344	0.000853378	GO:0009532//plastid stroma	GO:0016462//pyrophosphatase activity;GO:0032559	-	gi|340807188|gb|AEK71779.1|/0/hypothetical chloroplast RF2 [Spathiphyllum sp. M. J. Moore 338]
Unigene30069_ANTbpfTARAAPEI-5	19	51	4.36	11.6	1.41172	0.000127344	0.000853029	-	-	-	-
Unigene42607_ANTbpfTARAAPEI-5	418	1116	95.82	253.92	1.40598	1.81e-72	3.75e-70	-	-	-	gi|239056164|emb|CAQ58595.1|/5.91e-41/unknown protein [Vitis vinifera]
Unigene42158_ANTbpfTARAAPEI-5	31	82	7.11	18.66	1.39203	1.44e-06	1.49e-05	-	-	-	-
Unigene10172_ANTbpfTARAAPEI-5	47	124	10.77	28.21	1.38919	3.1e-09	4.93e-08	-	-	-	-
Unigene13372_ANTbpfTARAAPEI-5	24	63	5.5	14.33	1.38154	2.76e-05	0.00021905	-	-	-	-
Unigene1872_ANTbpfTARAAPEI-5	21	55	4.81	12.51	1.37897	9.39e-05	0.000655858	-	-	-	-
Unigene21336_ANTbpfTARAAPEI-5	23	60	5.27	13.65	1.37303	4.71e-05	0.000353908	-	-	-	-
Unigene25527_ANTbpfTARAAPEI-5	59	153	13.52	34.81	1.36441	8.17e-11	1.61e-09	-	-	-	gi|297815304|ref|XP_002875535.1|/9.75407e-07/hypothetical protein ARALYDRAFT_905289 [Arabidopsis lyrata subsp. lyrata]
Unigene24732_ANTbpfTARAAPEI-5	375	967	85.96	220.02	1.3559	9.71e-60	1.79e-57	-	-	-	-
Unigene35097_ANTbpfTARAAPEI-5	175	446	40.11	101.48	1.33916	6.07e-28	4.45e-26	-	-	-	-
Unigene15048_ANTbpfTARAAPEI-5	560	1421	128.37	323.32	1.33265	1.03e-84	2.87e-82	-	-	-	-
Unigene12767_ANTbpfTARAAPEI-5	35	88	8.02	20.02	1.31977	1.64e-06	1.69e-05	-	-	-	-
Unigene31130_ANTbpfTARAAPEI-5	154	384	35.3	87.37	1.30747	1.84e-23	1.07e-21	-	-	-	-
Unigene27098_ANTbpfTARAAPEI-5	850	2118	194.84	481.91	1.30647	1.32e-121	6.34e-119	GO:0031224//intrinsic to membrane;GO:0009941//chloroplast envelope	-	-	gi|342316165|ref|YP_004769674.1|/3.15684e-45/hypothetical chloroplast RF19 (chloroplast) [Spirodela polyrhiza]
Unigene26625_ANTbpfTARAAPEI-5	33	82	7.56	18.66	1.30349	4.67e-06	4.44e-05	-	-	-	-
Unigene34286_ANTbpfTARAAPEI-5	116	288	26.59	65.53	1.30127	7.38e-18	2.9e-16	-	-	-	-
Unigene13767_ANTbpfTARAAPEI-5	185	455	42.41	103.53	1.28757	6.68e-27	4.77e-25	-	-	-	-
Unigene10313_ANTbpfTARAAPEI-5	63	153	14.44	34.81	1.26943	7.91e-10	1.37e-08	-	-	-	gi|297745384|emb|CBI40464.3|/9.34542e-42/unnamed protein product [Vitis vinifera]
Unigene32743_ANTbpfTARAAPEI-5	213	516	48.83	117.41	1.26572	1.54e-29	1.24e-27	-	-	-	-
Unigene10795_ANTbpfTARAAPEI-5	26	63	5.96	14.33	1.26565	8.85e-05	0.000619988	-	-	-	-
Unigene39759_ANTbpfTARAAPEI-5	89	215	20.4	48.92	1.26186	3.92e-13	1.01e-11	-	-	-	gi|225435800|ref|XP_002285750.1|/8.02216e-30/PREDICTED: uncharacterized protein LOC100253534 [Vitis vinifera]
Unigene16753_ANTbpfTARAAPEI-5	226	546	51.81	124.23	1.26171	5.09e-31	4.41e-29	-	-	-	-
Unigene40657_ANTbpfTARAAPEI-5	241	582	55.24	132.42	1.26134	6.2e-33	6.04e-31	-	-	-	gi|354805221|gb|AER41637.1|/4.63094e-19/CCT+motif+family+protein [Oryza officinalis]
Unigene1346_ANTbpfTARAAPEI-5	150	360	34.38	81.91	1.25247	9.2e-21	4.4e-19	-	-	-	-
Unigene23995_ANTbpfTARAAPEI-5	25	60	5.73	13.65	1.25229	0.000149648	0.000990265	-	-	-	-
Unigene10222_ANTbpfTARAAPEI-5	110	263	25.22	59.84	1.24654	1.77e-15	5.69e-14	-	-	-	gi|147780218|emb|CAN72427.1|/1.13004e-63/hypothetical protein VITISV_008825 [Vitis vinifera]
Unigene375_ANTbpfTARAAPEI-5	180	429	41.26	97.61	1.24229	3.71e-24	2.27e-22	-	-	-	-
Unigene13394_ANTbpfTARAAPEI-5	35	83	8.02	18.88	1.23518	9.86e-06	8.72e-05	-	-	-	-
Unigene40233_ANTbpfTARAAPEI-5	54	128	12.38	29.12	1.234	3.86e-08	5.13e-07	-	-	-	gi|197132160|gb|ACH47598.1|/1.47674e-109/photosystem I P700 apoprotein A2 [Pelargonium cotyledonis]
Unigene13878_ANTbpfTARAAPEI-5	1167	2753	267.51	626.39	1.22747	4.74e-143	2.67e-140	GO:0044444//cytoplasmic part;GO:0016020//membrane;GO:0030312//external encapsulating structure	GO:0005515//protein binding;GO:0032559	GO:0006952//defense response;GO:0010035//response to inorganic substance;GO:0044267//cellular protein metabolic process	gi|255545176|ref|XP_002513649.1|/0/heat shock protein, putative [Ricinus communis]
Unigene7167_ANTbpfTARAAPEI-5	106	248	24.3	56.43	1.21551	3.66e-14	1.02e-12	-	-	-	-
Unigene8159_ANTbpfTARAAPEI-5	43	100	9.86	22.75	1.20621	1.85e-06	1.88e-05	-	-	-	-
Unigene5606_ANTbpfTARAAPEI-5	657	1527	150.6	347.44	1.20604	4.86e-78	1.17e-75	-	-	-	-
Unigene20384_ANTbpfTARAAPEI-5	101	231	23.15	52.56	1.18295	8.62e-13	2.13e-11	-	-	-	-
Unigene26295_ANTbpfTARAAPEI-5	42	96	9.63	21.84	1.18137	4.33e-06	4.13e-05	GO:0031410//cytoplasmic vesicle	GO:0004553//hydrolase activity, hydrolyzing O-glycosyl compounds;GO:0043167//ion binding	GO:0044238//primary metabolic process	gi|419789|pir||S31196/2.70337e-25/hypothetical protein - potato
Unigene10827_ANTbpfTARAAPEI-5	72	164	16.5	37.31	1.1771	2.01e-09	3.28e-08	GO:0043231//intracellular membrane-bounded organelle	GO:0046872//metal ion binding	-	gi|357133908|ref|XP_003568563.1|/1.87751e-16/PREDICTED: probable calcium-binding protein CML10-like [Brachypodium distachyon]
Unigene37212_ANTbpfTARAAPEI-5	30	68	6.88	15.47	1.16899	0.000128818	0.000861493	-	-	-	gi|209417661|emb|CAP58311.1|/3.09387e-89/maturase K [Anthurium acaule]
Unigene30253_ANTbpfTARAAPEI-5	34	75	7.79	17.06	1.13092	9.03e-05	0.00063158	GO:0031224//intrinsic to membrane;GO:0009534//chloroplast thylakoid	GO:0048037//cofactor binding;GO:0050136//NADH dehydrogenase (quinone) activity	GO:0051234//establishment of localization;GO:0008152//metabolic process	gi|340536780|gb|AEK48546.1|/1.83947e-29/NADH dehydrogenase subunit 6 (chloroplast) [Colocasia esculenta]
Unigene8265_ANTbpfTARAAPEI-5	3287	7202	753.47	1638.67	1.1209	0	0	-	-	-	gi|2760345|gb|AAB95250.1|/2.2851e-32/ubiquitin [Arabidopsis thaliana]
Unigene11232_ANTbpfTARAAPEI-5	48	105	11	23.89	1.1189	4.22e-06	4.04e-05	-	-	-	-
Unigene16787_ANTbpfTARAAPEI-5	179	387	41.03	88.05	1.10164	2.15e-18	8.91e-17	-	-	-	-
Unigene9929_ANTbpfTARAAPEI-5	39	84	8.94	19.11	1.09598	5.26e-05	0.000391842	-	-	-	gi|356568378|ref|XP_003552388.1|/9.49172e-06/PREDICTED: Bowman-Birk type proteinase inhibitor-like [Glycine max]
Unigene27842_ANTbpfTARAAPEI-5	720	1528	165.04	347.67	1.0749	3.2e-65	6.22e-63	-	-	-	-
Unigene33933_ANTbpfTARAAPEI-5	59	124	13.52	28.21	1.06111	1.65e-06	1.7e-05	-	-	-	gi|115486297|ref|NP_001068292.1|/6.43291e-06/Os11g0620100 [Oryza sativa Japonica Group]
Unigene12965_ANTbpfTARAAPEI-5	59	124	13.52	28.21	1.06111	1.65e-06	1.7e-05	-	GO:0005515//protein binding	GO:0044267//cellular protein metabolic process	gi|359483831|ref|XP_003633023.1|/6.11189e-123/PREDICTED: dnaJ homolog subfamily B member 13 isoform 2 [Vitis vinifera]
Unigene20435_ANTbpfTARAAPEI-5	60	126	13.75	28.67	1.06011	1.39e-06	1.45e-05	-	-	-	gi|209417661|emb|CAP58311.1|/8.55625e-19/maturase K [Anthurium acaule]
Unigene14224_ANTbpfTARAAPEI-5	85	178	19.48	40.5	1.05593	1.04e-08	1.52e-07	-	-	-	-
Unigene27379_ANTbpfTARAAPEI-5	150	314	34.38	71.44	1.05516	2.8e-14	7.95e-13	-	-	-	-
Unigene32721_ANTbpfTARAAPEI-5	207	431	47.45	98.07	1.0474	7.85e-19	3.34e-17	-	-	-	gi|351726417|ref|NP_001236358.1|/4.95819e-06/uncharacterized protein LOC100306275 [Glycine max]
Unigene24868_ANTbpfTARAAPEI-5	66	136	15.13	30.94	1.03206	9.14e-07	9.72e-06	-	-	-	gi|242038065|ref|XP_002466427.1|/1.40975e-13/hypothetical protein SORBIDRAFT_01g007620 [Sorghum bicolor]
Unigene41369_ANTbpfTARAAPEI-5	77	157	17.65	35.72	1.01706	1.86e-07	2.22e-06	-	-	-	gi|326532982|dbj|BAJ89336.1|/3.12972e-06/predicted protein [Hordeum vulgare subsp. vulgare]
Unigene41119_ANTbpfTARAAPEI-5	87	177	19.94	40.27	1.01404	3.35e-08	4.5e-07	GO:0016020//membrane	GO:0032561;GO:0003824//catalytic activity	GO:0035556//intracellular signal transduction;GO:0006810//transport	gi|225442589|ref|XP_002284408.1|/3.68376e-81/PREDICTED: ras-related protein Rab7 [Vitis vinifera]
Unigene26849_ANTbpfTARAAPEI-5	1576	3192	361.26	726.28	1.00749	6.88e-121	3.22e-118	-	-	-	-
Unigene30214_ANTbpfTARAAPEI-5	50	101	11.46	22.98	1.00377	3.64e-05	0.000279072	-	-	-	-
Unigene10571_ANTbpfTARAAPEI-5	56	0	12.84	0.01	-10.3264	1.12e-17	4.31e-16	GO:0043231//intracellular membrane-bounded organelle	-	-	gi|359477517|ref|XP_003631990.1|/7.62951e-23/PREDICTED: uncharacterized protein LOC100852693 [Vitis vinifera]
Unigene11928_ANTbpfTARAAPEI-5	53	0	12.15	0.01	-10.2467	9.08e-17	3.29e-15	-	-	-	-
Unigene21703_ANTbpfTARAAPEI-5	47	0	10.77	0.01	-10.0728	5.94e-15	1.82e-13	-	GO:0016787//hydrolase activity;GO:0004866//endopeptidase inhibitor activity	GO:0051346//negative regulation of hydrolase activity	gi|22001329|gb|AAM88397.1|AF525880_1/1.22122e-25/cysteine proteinase inhibitor [Colocasia esculenta]
Unigene34008_ANTbpfTARAAPEI-5	46	0	10.54	0.01	-10.0417	1.19e-14	3.55e-13	GO:0015934//large ribosomal subunit;GO:0031981//nuclear lumen	GO:0005198//structural molecule activity	GO:0010467//gene expression;GO:0022613//ribonucleoprotein complex biogenesis	gi|192910698|gb|ACF06457.1|/5.35058e-53/60S ribosomal protein L35 [Elaeis guineensis]
Unigene41129_ANTbpfTARAAPEI-5	46	0	10.54	0.01	-10.0417	1.19e-14	3.54e-13	GO:0044444//cytoplasmic part;GO:0043231//intracellular membrane-bounded organelle	GO:0005488//binding;GO:0008238//exopeptidase activity	GO:0019538//protein metabolic process	gi|224108599|ref|XP_002333368.1|/2.74463e-60/predicted protein [Populus trichocarpa]
Unigene35113_ANTbpfTARAAPEI-5	37	0	8.48	0.01	-9.72792	6.32e-12	1.42e-10	-	-	-	-
Unigene39500_ANTbpfTARAAPEI-5	36	0	8.25	0.01	-9.68825	1.27e-11	2.75e-10	GO:0044432//endoplasmic reticulum part;GO:0031410//cytoplasmic vesicle	GO:0016862//intramolecular oxidoreductase activity, interconverting keto- and enol-groups;GO:0015036//disulfide oxidoreductase activity	GO:0018904;GO:0019725//cellular homeostasis;GO:0006091//generation of precursor metabolites and energy	gi|192910920|gb|ACF06568.1|/2.06024e-104/disulfide-isomerase precursor-like protein [Elaeis guineensis]
Unigene12473_ANTbpfTARAAPEI-5	36	0	8.25	0.01	-9.68825	1.27e-11	2.74e-10	-	-	-	-
Unigene38945_ANTbpfTARAAPEI-5	35	0	8.02	0.01	-9.64746	2.55e-11	5.36e-10	GO:0044424//intracellular part	GO:0046914//transition metal ion binding;GO:0016701//oxidoreductase activity, acting on single donors with incorporation of molecular oxygen	GO:0006020//inositol metabolic process	gi|350538319|ref|NP_001234593.1|/5.36047e-48/myo-inositol oxygenase [Solanum lycopersicum]
Unigene26563_ANTbpfTARAAPEI-5	34	0	7.79	0.01	-9.60548	5.11e-11	1.04e-09	-	-	-	-
Unigene36185_ANTbpfTARAAPEI-5	31	0	7.11	0.01	-9.47371	4.13e-10	7.37e-09	-	GO:0048037//cofactor binding;GO:0016616//oxidoreductase activity, acting on the CH-OH group of donors, NAD or NADP as acceptor	GO:0008152//metabolic process	gi|224103873|ref|XP_002313227.1|/1.64846e-58/predicted protein [Populus trichocarpa]
Unigene911_ANTbpfTARAAPEI-5	31	0	7.11	0.01	-9.47371	4.13e-10	7.36e-09	-	GO:0016776//phosphotransferase activity, phosphate group as acceptor	GO:0009117//nucleotide metabolic process;GO:0006796//phosphate metabolic process	gi|10047457|gb|AAG12252.1|AF205131_1/3.8589e-142/guanylate kinase [Lilium longiflorum]
Unigene37977_ANTbpfTARAAPEI-5	29	0	6.65	0.01	-9.37721	1.67e-09	2.75e-08	-	-	-	-
Unigene1196_ANTbpfTARAAPEI-5	29	0	6.65	0.01	-9.37721	1.67e-09	2.75e-08	-	-	-	-
Unigene21111_ANTbpfTARAAPEI-5	28	0	6.42	0.01	-9.32643	3.34e-09	5.27e-08	-	-	-	-
Unigene28464_ANTbpfTARAAPEI-5	28	0	6.42	0.01	-9.32643	3.34e-09	5.27e-08	-	-	-	-
Unigene5597_ANTbpfTARAAPEI-5	27	0	6.19	0.01	-9.2738	6.71e-09	1.02e-07	-	-	-	-
Unigene17984_ANTbpfTARAAPEI-5	26	0	5.96	0.01	-9.21917	1.35e-08	1.94e-07	GO:0043229//intracellular organelle;GO:0016020//membrane	GO:0016301//kinase activity	-	gi|359476140|ref|XP_002282711.2|/0/PREDICTED: probable LRR receptor-like serine/threonine-protein kinase At1g56130-like [Vitis vinifera]
Unigene29846_ANTbpfTARAAPEI-5	24	0	5.5	0.01	-9.10329	5.43e-08	7.08e-07	-	-	-	-
Unigene18914_ANTbpfTARAAPEI-5	24	0	5.5	0.01	-9.10329	5.43e-08	7.08e-07	-	-	-	-
Unigene17545_ANTbpfTARAAPEI-5	24	0	5.5	0.01	-9.10329	5.43e-08	7.07e-07	-	GO:0004175//endopeptidase activity	GO:0019538//protein metabolic process	gi|226508052|ref|NP_001150337.1|/1.94719e-159/LOC100283967 precursor [Zea mays]
Unigene35957_ANTbpfTARAAPEI-5	23	0	5.27	0.01	-9.04166	1.09e-07	1.35e-06	-	GO:0050664//oxidoreductase activity, acting on NADH or NADPH, oxygen as acceptor;GO:0016209//antioxidant activity;GO:0005506//iron ion binding;GO:0016702//oxidoreductase activity, acting on single donors with incorporation of molecular oxygen, incorporation of two atoms of oxygen	GO:0009062//fatty acid catabolic process;GO:0009607//response to biotic stimulus;GO:0010033//response to organic substance;GO:0006950//response to stress	gi|296087704|emb|CBI34960.3|/1.29984e-28/unnamed protein product [Vitis vinifera]
Unigene37451_ANTbpfTARAAPEI-5	23	0	5.27	0.01	-9.04166	1.09e-07	1.35e-06	GO:0009536//plastid	GO:0016788//hydrolase activity, acting on ester bonds;GO:0003676//nucleic acid binding	GO:0006281//DNA repair	gi|356499859|ref|XP_003518753.1|/2.86103e-16/PREDICTED: uncharacterized protein LOC100794023 [Glycine max]
Unigene9116_ANTbpfTARAAPEI-5	23	0	5.27	0.01	-9.04166	1.09e-07	1.35e-06	-	-	-	gi|737210|prf||1922206C/4.54891e-28/trypsin inhibitor:ISOTYPE=a
Unigene26423_ANTbpfTARAAPEI-5	23	0	5.27	0.01	-9.04166	1.09e-07	1.35e-06	-	-	-	-
Unigene21778_ANTbpfTARAAPEI-5	23	0	5.27	0.01	-9.04166	1.09e-07	1.35e-06	GO:0043231//intracellular membrane-bounded organelle	GO:0015078//hydrogen ion transmembrane transporter activity	GO:0022904//respiratory electron transport chain	gi|21554004|gb|AAM63085.1|/6.04192e-25/putative ubiquinol--cytochrome-c reductase [Arabidopsis thaliana]
Unigene11617_ANTbpfTARAAPEI-5	22	0	5.04	0.01	-8.97728	2.19e-07	2.59e-06	-	-	-	-
Unigene28810_ANTbpfTARAAPEI-5	22	0	5.04	0.01	-8.97728	2.19e-07	2.58e-06	-	-	-	-
Unigene21680_ANTbpfTARAAPEI-5	22	0	5.04	0.01	-8.97728	2.19e-07	2.58e-06	-	-	-	-
Unigene3559_ANTbpfTARAAPEI-5	22	0	5.04	0.01	-8.97728	2.19e-07	2.58e-06	-	-	-	-
Unigene6228_ANTbpfTARAAPEI-5	22	0	5.04	0.01	-8.97728	2.19e-07	2.58e-06	GO:0009536//plastid	GO:0004812//aminoacyl-tRNA ligase activity;GO:0032559	GO:0009657//plastid organization;GO:0006418//tRNA aminoacylation for protein translation;GO:0003006//developmental process involved in reproduction	gi|242069129|ref|XP_002449841.1|/0/hypothetical protein SORBIDRAFT_05g024270 [Sorghum bicolor]
Unigene38300_ANTbpfTARAAPEI-5	21	0	4.81	0.01	-8.90989	4.39e-07	4.94e-06	GO:0044464//cell part	-	-	gi|225459985|ref|XP_002269541.1|/4.90185e-42/PREDICTED: uncharacterized protein LOC100248177 [Vitis vinifera]
Unigene9695_ANTbpfTARAAPEI-5	21	0	4.81	0.01	-8.90989	4.39e-07	4.93e-06	GO:0042579//microbody	GO:0004672//protein kinase activity;GO:0019899//enzyme binding;GO:0032559	GO:0006464//protein modification process	gi|224123254|ref|XP_002319033.1|/1.5332e-66/predicted protein [Populus trichocarpa]
Unigene34335_ANTbpfTARAAPEI-5	21	0	4.81	0.01	-8.90989	4.39e-07	4.93e-06	-	-	-	gi|215765810|dbj|BAG87507.1|/1.17592e-60/unnamed protein product [Oryza sativa Japonica Group]
Unigene21428_ANTbpfTARAAPEI-5	21	0	4.81	0.01	-8.90989	4.39e-07	4.93e-06	-	-	-	-
Unigene44070_ANTbpfTARAAPEI-5	21	0	4.81	0.01	-8.90989	4.39e-07	4.92e-06	GO:0009526//plastid envelope;GO:0016020//membrane	GO:0022891//substrate-specific transmembrane transporter activity;GO:0016491//oxidoreductase activity	GO:0006810//transport	gi|255558992|ref|XP_002520519.1|/0/sugar transporter, putative [Ricinus communis]
Unigene17241_ANTbpfTARAAPEI-5	21	0	4.81	0.01	-8.90989	4.39e-07	4.92e-06	-	-	-	-
Unigene21873_ANTbpfTARAAPEI-5	21	0	4.81	0.01	-8.90989	4.39e-07	4.92e-06	-	-	-	-
Unigene20233_ANTbpfTARAAPEI-5	20	0	4.58	0.01	-8.8392	8.82e-07	9.42e-06	GO:0044424//intracellular part	GO:0043169//cation binding;GO:0005515//protein binding;GO:0032559	GO:0006950//response to stress;GO:0044267//cellular protein metabolic process	gi|114848846|gb|ABI83623.1|/9.1204e-29/DnaJ-like protein [Setaria italica]
Unigene8626_ANTbpfTARAAPEI-5	20	0	4.58	0.01	-8.8392	8.82e-07	9.42e-06	-	GO:0004672//protein kinase activity;GO:0032559	GO:0006464//protein modification process	gi|222630061|gb|EEE62193.1|/1.9876e-109/hypothetical protein OsJ_16980 [Oryza sativa Japonica Group]
Unigene34897_ANTbpfTARAAPEI-5	20	0	4.58	0.01	-8.8392	8.82e-07	9.41e-06	GO:0031090//organelle membrane	-	-	gi|255557757|ref|XP_002519908.1|/5.04816e-19/conserved hypothetical protein [Ricinus communis]
Unigene40031_ANTbpfTARAAPEI-5	20	0	4.58	0.01	-8.8392	8.82e-07	9.4e-06	GO:0009536//plastid	GO:0005515//protein binding	GO:0044267//cellular protein metabolic process	gi|388516749|gb|AFK46436.1|/2.23688e-86/unknown [Lotus japonicus]
Unigene34684_ANTbpfTARAAPEI-5	20	0	4.58	0.01	-8.8392	8.82e-07	9.4e-06	-	-	-	-
Unigene32800_ANTbpfTARAAPEI-5	19	0	4.36	0.01	-8.76818	1.77e-06	1.81e-05	-	GO:0005515//protein binding	GO:0044267//cellular protein metabolic process	gi|242086547|ref|XP_002439106.1|/2.69836e-20/hypothetical protein SORBIDRAFT_09g000600 [Sorghum bicolor]
Unigene24482_ANTbpfTARAAPEI-5	19	0	4.36	0.01	-8.76818	1.77e-06	1.81e-05	GO:0016020//membrane	-	GO:0040007//growth;GO:0050794//regulation of cellular process	gi|224100051|ref|XP_002311725.1|/1.2011e-12/predicted protein [Populus trichocarpa]
Unigene35493_ANTbpfTARAAPEI-5	19	0	4.36	0.01	-8.76818	1.77e-06	1.8e-05	GO:0031410//cytoplasmic vesicle;GO:0043231//intracellular membrane-bounded organelle	-	GO:0051234//establishment of localization	gi|118483618|gb|ABK93704.1|/5.37828e-61/unknown [Populus trichocarpa]
Unigene36942_ANTbpfTARAAPEI-5	18	0	4.13	0.01	-8.69	3.55e-06	3.45e-05	-	-	-	-
Unigene4095_ANTbpfTARAAPEI-5	18	0	4.13	0.01	-8.69	3.55e-06	3.45e-05	-	-	-	gi|147817663|emb|CAN64499.1|/3.97378e-176/hypothetical protein VITISV_043672 [Vitis vinifera]
Unigene38393_ANTbpfTARAAPEI-5	18	0	4.13	0.01	-8.69	3.55e-06	3.44e-05	GO:0043231//intracellular membrane-bounded organelle;GO:0030964	-	-	gi|242057475|ref|XP_002457883.1|/7.86622e-56/hypothetical protein SORBIDRAFT_03g018290 [Sorghum bicolor]
Unigene36992_ANTbpfTARAAPEI-5	18	0	4.13	0.01	-8.69	3.55e-06	3.44e-05	GO:0009532//plastid stroma	-	GO:0022904//respiratory electron transport chain	gi|225442943|ref|XP_002266165.1|/9.29639e-11/PREDICTED: uncharacterized protein LOC100264489 isoform 1 [Vitis vinifera]
Unigene38111_ANTbpfTARAAPEI-5	18	0	4.13	0.01	-8.69	3.55e-06	3.44e-05	-	-	-	-
Unigene12915_ANTbpfTARAAPEI-5	17	0	3.9	0.01	-8.60733	7.13e-06	6.54e-05	-	-	-	-
Unigene39233_ANTbpfTARAAPEI-5	17	0	3.9	0.01	-8.60733	7.13e-06	6.54e-05	-	GO:0016747//transferase activity, transferring acyl groups other than amino-acyl groups	-	gi|225432200|ref|XP_002269582.1|/7.12534e-30/PREDICTED: uncharacterized protein LOC100242564 [Vitis vinifera]
Unigene21344_ANTbpfTARAAPEI-5	17	0	3.9	0.01	-8.60733	7.13e-06	6.53e-05	-	-	-	-
Unigene44344_ANTbpfTARAAPEI-5	17	0	3.9	0.01	-8.60733	7.13e-06	6.53e-05	-	-	-	gi|147783375|emb|CAN59884.1|/2.96416e-16/hypothetical protein VITISV_026166 [Vitis vinifera]
Unigene33129_ANTbpfTARAAPEI-5	17	0	3.9	0.01	-8.60733	7.13e-06	6.53e-05	-	-	-	-
Unigene27583_ANTbpfTARAAPEI-5	17	0	3.9	0.01	-8.60733	7.13e-06	6.52e-05	-	-	-	-
Unigene6788_ANTbpfTARAAPEI-5	17	0	3.9	0.01	-8.60733	7.13e-06	6.52e-05	GO:0044464//cell part	-	-	gi|297841917|ref|XP_002888840.1|/1.19805e-70/GDSL-motif lipase/hydrolase family protein [Arabidopsis lyrata subsp. lyrata]
Unigene17695_ANTbpfTARAAPEI-5	17	0	3.9	0.01	-8.60733	7.13e-06	6.52e-05	-	-	-	-
Unigene30075_ANTbpfTARAAPEI-5	17	0	3.9	0.01	-8.60733	7.13e-06	6.51e-05	-	-	-	-
Unigene14938_ANTbpfTARAAPEI-5	16	0	3.67	0.01	-8.51964	1.43e-05	0.000123048	-	-	-	gi|115453617|ref|NP_001050409.1|/5.27328e-44/Os03g0426800 [Oryza sativa Japonica Group]
Unigene21827_ANTbpfTARAAPEI-5	16	0	3.67	0.01	-8.51964	1.43e-05	0.000122983	-	-	-	-
Unigene33838_ANTbpfTARAAPEI-5	16	0	3.67	0.01	-8.51964	1.43e-05	0.000122919	-	-	-	-
Unigene1832_ANTbpfTARAAPEI-5	16	0	3.67	0.01	-8.51964	1.43e-05	0.000122854	-	GO:0005488//binding	-	gi|326495566|dbj|BAJ85879.1|/7.28623e-62/predicted protein [Hordeum vulgare subsp. vulgare]
Unigene16193_ANTbpfTARAAPEI-5	16	0	3.67	0.01	-8.51964	1.43e-05	0.00012279	-	-	-	-
Unigene9651_ANTbpfTARAAPEI-5	16	0	3.67	0.01	-8.51964	1.43e-05	0.000122726	-	GO:0017111//nucleoside-triphosphatase activity	-	gi|222636149|gb|EEE66281.1|/8.03854e-09/hypothetical protein OsJ_22488 [Oryza sativa Japonica Group]
Unigene32742_ANTbpfTARAAPEI-5	16	0	3.67	0.01	-8.51964	1.43e-05	0.000122662	-	GO:0005488//binding	-	gi|357133580|ref|XP_003568402.1|/1.24764e-33/PREDICTED: probable beta-1,3-galactosyltransferase 8-like [Brachypodium distachyon]
Unigene11356_ANTbpfTARAAPEI-5	16	0	3.67	0.01	-8.51964	1.43e-05	0.000122597	-	-	-	-
Unigene34655_ANTbpfTARAAPEI-5	16	0	3.67	0.01	-8.51964	1.43e-05	0.000122533	-	-	-	-
Unigene17766_ANTbpfTARAAPEI-5	16	0	3.67	0.01	-8.51964	1.43e-05	0.000122469	-	-	-	gi|255538732|ref|XP_002510431.1|/8.30858e-94/cyclin-dependent protein kinase, putative [Ricinus communis]
Unigene38752_ANTbpfTARAAPEI-5	16	0	3.67	0.01	-8.51964	1.43e-05	0.000122405	-	-	-	gi|224112235|ref|XP_002316127.1|/7.42328e-39/predicted protein [Populus trichocarpa]
Unigene26655_ANTbpfTARAAPEI-5	16	0	3.67	0.01	-8.51964	1.43e-05	0.000122341	-	-	-	-
Unigene40096_ANTbpfTARAAPEI-5	16	0	3.67	0.01	-8.51964	1.43e-05	0.000122277	-	-	GO:0050896//response to stimulus	gi|374256023|gb|AEZ00873.1|/4.15364e-40/putative universal stress protein [Elaeis guineensis]
Unigene43439_ANTbpfTARAAPEI-5	16	0	3.67	0.01	-8.51964	1.43e-05	0.000122214	GO:0016020//membrane;GO:0044444//cytoplasmic part;GO:0043231//intracellular membrane-bounded organelle	-	-	gi|353441148|gb|AEQ94158.1|/2.15452e-153/Src homology 3 domain containing protein [Elaeis guineensis]
Unigene14829_ANTbpfTARAAPEI-5	16	0	3.67	0.01	-8.51964	1.43e-05	0.00012215	-	-	-	-
Unigene38405_ANTbpfTARAAPEI-5	16	0	3.67	0.01	-8.51964	1.43e-05	0.000122086	-	-	-	-
Unigene5185_ANTbpfTARAAPEI-5	16	0	3.67	0.01	-8.51964	1.43e-05	0.000122023	GO:0009532//plastid stroma;GO:0009526//plastid envelope;GO:0031090//organelle membrane	GO:0005515//protein binding;GO:0032559	GO:0010035//response to inorganic substance;GO:0044267//cellular protein metabolic process;GO:0009416//response to light stimulus;GO:0006970//response to osmotic stress;GO:0003006//developmental process involved in reproduction	gi|359473642|ref|XP_002267463.2|/1.22626e-109/PREDICTED: heat shock protein 83-like [Vitis vinifera]
Unigene12034_ANTbpfTARAAPEI-5	16	0	3.67	0.01	-8.51964	1.43e-05	0.000121959	-	-	-	gi|224055301|ref|XP_002298469.1|/2.01867e-42/predicted protein [Populus trichocarpa]
Unigene16045_ANTbpfTARAAPEI-5	15	0	3.44	0.01	-8.42626	2.88e-05	0.000227425	GO:0043231//intracellular membrane-bounded organelle	GO:0016835//carbon-oxygen lyase activity;GO:0051536//iron-sulfur cluster binding;GO:0003676//nucleic acid binding;GO:0016799//hydrolase activity, hydrolyzing N-glycosyl compounds;GO:0004518//nuclease activity	GO:0035510;GO:0006281//DNA repair;GO:0006305;GO:0006342//chromatin silencing	gi|297740062|emb|CBI30244.3|/1.42796e-63/unnamed protein product [Vitis vinifera]
Unigene1731_ANTbpfTARAAPEI-5	15	0	3.44	0.01	-8.42626	2.88e-05	0.000227315	-	-	-	-
Unigene30965_ANTbpfTARAAPEI-5	15	0	3.44	0.01	-8.42626	2.88e-05	0.000227206	-	-	-	-
Unigene41765_ANTbpfTARAAPEI-5	15	0	3.44	0.01	-8.42626	2.88e-05	0.000227096	-	GO:0016836//hydro-lyase activity	-	gi|255549046|ref|XP_002515579.1|/9.91168e-118/3-hydroxybutyryl-CoA dehydratase, putative [Ricinus communis]
Unigene17297_ANTbpfTARAAPEI-5	15	0	3.44	0.01	-8.42626	2.88e-05	0.000226986	-	-	-	-
Unigene6324_ANTbpfTARAAPEI-5	15	0	3.44	0.01	-8.42626	2.88e-05	0.000226877	GO:0031410//cytoplasmic vesicle	-	GO:0006810//transport	gi|218202372|gb|EEC84799.1|/7.75614e-111/hypothetical protein OsI_31863 [Oryza sativa Indica Group]
Unigene21872_ANTbpfTARAAPEI-5	15	0	3.44	0.01	-8.42626	2.88e-05	0.000226767	-	-	-	-
Unigene44027_ANTbpfTARAAPEI-5	15	0	3.44	0.01	-8.42626	2.88e-05	0.000226658	-	-	-	-
Unigene13163_ANTbpfTARAAPEI-5	15	0	3.44	0.01	-8.42626	2.88e-05	0.000226549	-	-	-	gi|255551727|ref|XP_002516909.1|/2.95263e-24/conserved hypothetical protein [Ricinus communis]
Unigene10372_ANTbpfTARAAPEI-5	15	0	3.44	0.01	-8.42626	2.88e-05	0.00022644	GO:0043231//intracellular membrane-bounded organelle;GO:0044444//cytoplasmic part	GO:0005488//binding	GO:0009987//cellular process;GO:0006952//defense response	gi|225444855|ref|XP_002279295.1|/1.84576e-83/PREDICTED: disease resistance protein RPS2 [Vitis vinifera]
Unigene15018_ANTbpfTARAAPEI-5	15	0	3.44	0.01	-8.42626	2.88e-05	0.000226331	GO:0043231//intracellular membrane-bounded organelle	-	-	gi|255582860|ref|XP_002532202.1|/0/Protein ABC1, mitochondrial precursor, putative [Ricinus communis]
Unigene17359_ANTbpfTARAAPEI-5	15	0	3.44	0.01	-8.42626	2.88e-05	0.000226222	-	-	-	gi|225454581|ref|XP_002263858.1|/1.09122e-31/PREDICTED: coiled-coil domain-containing protein 12 isoform 1 [Vitis vinifera]
Unigene17420_ANTbpfTARAAPEI-5	15	0	3.44	0.01	-8.42626	2.88e-05	0.000226113	-	GO:0003676//nucleic acid binding;GO:0003824//catalytic activity	-	gi|45357049|gb|AAS58478.1|/4.10437e-48/SNF2P [Hordeum vulgare subsp. vulgare]
Unigene37579_ANTbpfTARAAPEI-5	15	0	3.44	0.01	-8.42626	2.88e-05	0.000226005	GO:0043231//intracellular membrane-bounded organelle	-	-	gi|255570220|ref|XP_002526070.1|/1.30715e-72/conserved hypothetical protein [Ricinus communis]
Unigene42768_ANTbpfTARAAPEI-5	15	0	3.44	0.01	-8.42626	2.88e-05	0.000225896	GO:0043231//intracellular membrane-bounded organelle	-	-	gi|255561959|ref|XP_002521988.1|/2.86729e-86/conserved hypothetical protein [Ricinus communis]
Unigene31221_ANTbpfTARAAPEI-5	15	0	3.44	0.01	-8.42626	2.88e-05	0.000225788	-	-	-	-
Unigene43683_ANTbpfTARAAPEI-5	15	0	3.44	0.01	-8.42626	2.88e-05	0.000225679	GO:0031224//intrinsic to membrane	GO:0004553//hydrolase activity, hydrolyzing O-glycosyl compounds	GO:0006665//sphingolipid metabolic process	gi|225433442|ref|XP_002285674.1|/0/PREDICTED: non-lysosomal glucosylceramidase-like [Vitis vinifera]
Unigene30200_ANTbpfTARAAPEI-5	15	0	3.44	0.01	-8.42626	2.88e-05	0.000225571	GO:0031967;GO:0043231//intracellular membrane-bounded organelle;GO:0031224//intrinsic to membrane	GO:0043169//cation binding;GO:0003824//catalytic activity	GO:0032501//multicellular organismal process;GO:0006091//generation of precursor metabolites and energy	gi|224116034|ref|XP_002317190.1|/1.46428e-10/predicted protein [Populus trichocarpa]
Unigene43463_ANTbpfTARAAPEI-5	14	0	3.21	0.01	-8.32643	5.77e-05	0.000427795	GO:0009526//plastid envelope;GO:0009532//plastid stroma	GO:0016831//carboxy-lyase activity	GO:0006779//porphyrin biosynthetic process	gi|359486347|ref|XP_002274385.2|/2.72399e-180/PREDICTED: uroporphyrinogen decarboxylase, chloroplastic-like [Vitis vinifera]
Unigene37806_ANTbpfTARAAPEI-5	14	0	3.21	0.01	-8.32643	5.77e-05	0.000427602	-	GO:0005488//binding	-	gi|225462064|ref|XP_002276057.1|/1.30044e-14/PREDICTED: probable RNA polymerase II transcription factor B subunit 1-1 [Vitis vinifera]
Unigene13978_ANTbpfTARAAPEI-5	14	0	3.21	0.01	-8.32643	5.77e-05	0.000427408	-	-	-	-
Unigene10132_ANTbpfTARAAPEI-5	14	0	3.21	0.01	-8.32643	5.77e-05	0.000427215	-	GO:0016491//oxidoreductase activity	GO:0008152//metabolic process	gi|359477983|ref|XP_003632047.1|/1.52957e-35/PREDICTED: auxin-induced protein PCNT115 isoform 2 [Vitis vinifera]
Unigene16747_ANTbpfTARAAPEI-5	14	0	3.21	0.01	-8.32643	5.77e-05	0.000427021	-	GO:0003677//DNA binding	GO:0006351//transcription, DNA-dependent	gi|295913117|gb|ADG57821.1|/3.43268e-15/transcription factor [Lycoris longituba]
Unigene43621_ANTbpfTARAAPEI-5	14	0	3.21	0.01	-8.32643	5.77e-05	0.000426828	GO:0016020//membrane	GO:0005215//transporter activity	GO:0006810//transport	gi|356552166|ref|XP_003544440.1|/0/PREDICTED: nucleobase-ascorbate transporter 3-like [Glycine max]
Unigene14183_ANTbpfTARAAPEI-5	14	0	3.21	0.01	-8.32643	5.77e-05	0.000426636	-	-	-	-
Unigene42833_ANTbpfTARAAPEI-5	14	0	3.21	0.01	-8.32643	5.77e-05	0.000426443	-	-	-	gi|357436353|ref|XP_003588452.1|/5.81901e-42/DUF246 domain-containing protein [Medicago truncatula]
Unigene18123_ANTbpfTARAAPEI-5	14	0	3.21	0.01	-8.32643	5.77e-05	0.00042625	-	-	-	gi|359485064|ref|XP_002271414.2|/1.84231e-135/PREDICTED: putative lipase ROG1-like [Vitis vinifera]
Unigene44139_ANTbpfTARAAPEI-5	14	0	3.21	0.01	-8.32643	5.77e-05	0.000426058	-	-	-	gi|255583651|ref|XP_002532580.1|/0/cop9 signalosome complex subunit, putative [Ricinus communis]
Unigene32483_ANTbpfTARAAPEI-5	14	0	3.21	0.01	-8.32643	5.77e-05	0.000425866	-	-	-	gi|359480433|ref|XP_002265571.2|/3.78315e-27/PREDICTED: uncharacterized protein LOC100240828 [Vitis vinifera]
Unigene12699_ANTbpfTARAAPEI-5	14	0	3.21	0.01	-8.32643	5.77e-05	0.000425674	-	-	-	gi|224079910|ref|XP_002305969.1|/6.08755e-43/hypothetical protein POPTRDRAFT_1076074 [Populus trichocarpa]
Unigene16794_ANTbpfTARAAPEI-5	14	0	3.21	0.01	-8.32643	5.77e-05	0.000425482	-	-	-	gi|297735397|emb|CBI17837.3|/1.20379e-163/unnamed protein product [Vitis vinifera]
Unigene31453_ANTbpfTARAAPEI-5	14	0	3.21	0.01	-8.32643	5.77e-05	0.00042529	GO:0048500//signal recognition particle;GO:0030867//rough endoplasmic reticulum membrane	GO:0017111//nucleoside-triphosphatase activity;GO:0043021//ribonucleoprotein binding;GO:0004871//signal transducer activity;GO:0032561	GO:0009207;GO:0006613//cotranslational protein targeting to membrane	gi|356517002|ref|XP_003527179.1|/5.42384e-21/PREDICTED: signal recognition particle receptor subunit alpha-like [Glycine max]
Unigene20306_ANTbpfTARAAPEI-5	14	0	3.21	0.01	-8.32643	5.77e-05	0.000425099	-	-	-	-
Unigene43596_ANTbpfTARAAPEI-5	14	0	3.21	0.01	-8.32643	5.77e-05	0.000424908	-	GO:0016289//CoA hydrolase activity;GO:0016836//hydro-lyase activity	GO:0009062//fatty acid catabolic process;GO:0009628//response to abiotic stimulus	gi|224062667|ref|XP_002300870.1|/4.33191e-160/predicted protein [Populus trichocarpa]
Unigene37756_ANTbpfTARAAPEI-5	14	0	3.21	0.01	-8.32643	5.77e-05	0.000424716	-	-	-	gi|225431597|ref|XP_002282729.1|/3.73857e-14/PREDICTED: uncharacterized protein LOC100245396 isoform 2 [Vitis vinifera]
Unigene18008_ANTbpfTARAAPEI-5	14	0	3.21	0.01	-8.32643	5.77e-05	0.000424525	-	-	-	-
Unigene27673_ANTbpfTARAAPEI-5	14	0	3.21	0.01	-8.32643	5.77e-05	0.000424335	-	-	-	gi|147776104|emb|CAN72152.1|/1.20006e-20/hypothetical protein VITISV_037946 [Vitis vinifera]
Unigene30777_ANTbpfTARAAPEI-5	13	0	2.98	0.01	-8.21917	0.000115866	0.000790053	-	-	-	-
Unigene37557_ANTbpfTARAAPEI-5	13	0	2.98	0.01	-8.21917	0.000115866	0.000789723	GO:0031410//cytoplasmic vesicle	-	-	gi|297599693|ref|NP_001047603.2|/7.50901e-28/Os02g0653200 [Oryza sativa Japonica Group]
Unigene43179_ANTbpfTARAAPEI-5	13	0	2.98	0.01	-8.21917	0.000115866	0.000789394	GO:0009536//plastid	GO:0004812//aminoacyl-tRNA ligase activity;GO:0032559	GO:0006418//tRNA aminoacylation for protein translation;GO:0003006//developmental process involved in reproduction	gi|255550960|ref|XP_002516528.1|/2.08649e-160/tryptophanyl-tRNA synthetase, putative [Ricinus communis]
Unigene32860_ANTbpfTARAAPEI-5	13	0	2.98	0.01	-8.21917	0.000115866	0.000789066	GO:0031225//anchored to membrane;GO:0009536//plastid	GO:0005372//water transmembrane transporter activity	GO:0006970//response to osmotic stress;GO:0042044//fluid transport	gi|363808326|ref|NP_001242504.1|/1.47037e-42/uncharacterized protein LOC100793242 [Glycine max]
Unigene30476_ANTbpfTARAAPEI-5	13	0	2.98	0.01	-8.21917	0.000115866	0.000788737	-	-	-	-
Unigene38959_ANTbpfTARAAPEI-5	13	0	2.98	0.01	-8.21917	0.000115866	0.000788409	-	-	-	gi|351721106|ref|NP_001238734.1|/2.4174e-32/uncharacterized protein LOC100527614 [Glycine max]
Unigene17674_ANTbpfTARAAPEI-5	13	0	2.98	0.01	-8.21917	0.000115866	0.000788082	-	GO:0016491//oxidoreductase activity;GO:0005506//iron ion binding	GO:0008152//metabolic process	gi|359474726|ref|XP_002269405.2|/2.02332e-72/PREDICTED: abscisic acid 8'-hydroxylase 1-like [Vitis vinifera]
Unigene14664_ANTbpfTARAAPEI-5	13	0	2.98	0.01	-8.21917	0.000115866	0.000787754	GO:0043234//protein complex;GO:0016020//membrane	GO:0035251//UDP-glucosyltransferase activity	GO:0052386//cell wall thickening;GO:0009860//pollen tube growth;GO:0006074;GO:0009555//pollen development;GO:0007067//mitosis	gi|255574420|ref|XP_002528123.1|/0/1,3-beta-glucan synthase, putative [Ricinus communis]
Unigene29043_ANTbpfTARAAPEI-5	13	0	2.98	0.01	-8.21917	0.000115866	0.000787427	-	GO:0016705//oxidoreductase activity, acting on paired donors, with incorporation or reduction of molecular oxygen;GO:0016628//oxidoreductase activity, acting on the CH-CH group of donors, NAD or NADP as acceptor	GO:0044238//primary metabolic process	gi|336478153|gb|AEI60129.1|/1.16816e-44/microsomal delta-12 oleate desaturase [Vitis labrusca]
Unigene9537_ANTbpfTARAAPEI-5	13	0	2.98	0.01	-8.21917	0.000115866	0.0007871	-	-	-	gi|302142892|emb|CBI20187.3|/9.55976e-35/unnamed protein product [Vitis vinifera]
Unigene36731_ANTbpfTARAAPEI-5	13	0	2.98	0.01	-8.21917	0.000115866	0.000786773	GO:0009536//plastid	GO:0032559	GO:0006281//DNA repair	gi|356552450|ref|XP_003544580.1|/5.50218e-13/PREDICTED: uncharacterized protein LOC100799961 [Glycine max]
Unigene20225_ANTbpfTARAAPEI-5	13	0	2.98	0.01	-8.21917	0.000115866	0.000786446	-	-	-	-
Unigene6776_ANTbpfTARAAPEI-5	13	0	2.98	0.01	-8.21917	0.000115866	0.00078612	-	-	-	-
Unigene44174_ANTbpfTARAAPEI-5	13	0	2.98	0.01	-8.21917	0.000115866	0.000785794	-	-	-	gi|225446224|ref|XP_002263521.1|/0/PREDICTED: translocase of chloroplast 90, chloroplastic-like [Vitis vinifera]
Unigene38708_ANTbpfTARAAPEI-5	13	0	2.98	0.01	-8.21917	0.000115866	0.000785469	GO:0009534//chloroplast thylakoid	GO:0043169//cation binding;GO:0005515//protein binding;GO:0032559	GO:0006950//response to stress;GO:0044267//cellular protein metabolic process	gi|357160638|ref|XP_003578828.1|/6.01158e-33/PREDICTED: chaperone protein DnaJ-like [Brachypodium distachyon]
Unigene33898_ANTbpfTARAAPEI-5	13	0	2.98	0.01	-8.21917	0.000115866	0.000785143	-	-	-	-
Unigene38299_ANTbpfTARAAPEI-5	13	0	2.98	0.01	-8.21917	0.000115866	0.000784818	-	-	-	gi|224063913|ref|XP_002301300.1|/4.47486e-11/predicted protein [Populus trichocarpa]
Unigene16555_ANTbpfTARAAPEI-5	13	0	2.98	0.01	-8.21917	0.000115866	0.000784493	-	GO:0016798//hydrolase activity, acting on glycosyl bonds;GO:0043167//ion binding	GO:0044238//primary metabolic process	gi|102139742|gb|ABF69949.1|/8.58787e-165/(1-4)-beta-mannan endohydrolase (mannan endo-1,4-beta-mannosidase), putative [Musa acuminata]
Unigene42240_ANTbpfTARAAPEI-5	13	0	2.98	0.01	-8.21917	0.000115866	0.000784169	GO:0043231//intracellular membrane-bounded organelle	-	-	gi|147816495|emb|CAN77350.1|/7.5297e-101/hypothetical protein VITISV_007542 [Vitis vinifera]
Unigene25992_ANTbpfTARAAPEI-5	13	0	2.98	0.01	-8.21917	0.000115866	0.000783845	-	-	-	-
Unigene25571_ANTbpfTARAAPEI-5	13	0	2.98	0.01	-8.21917	0.000115866	0.00078352	GO:0044424//intracellular part	GO:0019205//nucleobase, nucleoside, nucleotide kinase activity;GO:0016776//phosphotransferase activity, phosphate group as acceptor;GO:0032559	GO:0009117//nucleotide metabolic process;GO:0006796//phosphate metabolic process	gi|225456268|ref|XP_002283508.1|/2.30344e-24/PREDICTED: adenylate kinase B [Vitis vinifera]
Unigene42921_ANTbpfTARAAPEI-5	13	0	2.98	0.01	-8.21917	0.000115866	0.000783197	GO:0031461//cullin-RING ubiquitin ligase complex	-	-	gi|225456106|ref|XP_002281466.1|/0/PREDICTED: 66 kDa stress protein [Vitis vinifera]
Unigene31111_ANTbpfTARAAPEI-5	13	0	2.98	0.01	-8.21917	0.000115866	0.000782873	-	-	-	-
Unigene44016_ANTbpfTARAAPEI-5	13	0	2.98	0.01	-8.21917	0.000115866	0.00078255	-	GO:0017111//nucleoside-triphosphatase activity;GO:0016491//oxidoreductase activity;GO:0000166//nucleotide binding	GO:0009987//cellular process;GO:0006810//transport;GO:0008152//metabolic process	gi|116309947|emb|CAH66978.1|/0/H0714H04.5 [Oryza sativa Indica Group]
Unigene22851_ANTbpfTARAAPEI-5	13	0	2.98	0.01	-8.21917	0.000115866	0.000782227	GO:0031224//intrinsic to membrane	GO:0016759//cellulose synthase activity;GO:0046914//transition metal ion binding	GO:0045229//external encapsulating structure organization;GO:0009250//glucan biosynthetic process	gi|386576412|gb|AFJ12110.1|/4.31645e-18/cellulose synthase, partial [Nicotiana tabacum]
Unigene42839_ANTbpfTARAAPEI-5	13	0	2.98	0.01	-8.21917	0.000115866	0.000781904	GO:0031410//cytoplasmic vesicle	GO:0003824//catalytic activity	-	gi|359483835|ref|XP_002272126.2|/3.66542e-153/PREDICTED: CAS1 domain-containing protein 1-like [Vitis vinifera]
Unigene8261_ANTbpfTARAAPEI-5	13	0	2.98	0.01	-8.21917	0.000115866	0.000781582	GO:0005576//extracellular region;GO:0030312//external encapsulating structure	GO:0016798//hydrolase activity, acting on glycosyl bonds;GO:0016758//transferase activity, transferring hexosyl groups	GO:0044042//glucan metabolic process	gi|8886867|gb|AAF80591.1|AF223420_1/1.87452e-31/xyloglucan endotransglycosylase XET2 [Asparagus officinalis]
Unigene42674_ANTbpfTARAAPEI-5	13	0	2.98	0.01	-8.21917	0.000115866	0.00078126	-	GO:0016301//kinase activity;GO:0000166//nucleotide binding	GO:0044237//cellular metabolic process	gi|118488329|gb|ABK95983.1|/2.1156e-102/unknown [Populus trichocarpa]
Unigene41001_ANTbpfTARAAPEI-5	13	0	2.98	0.01	-8.21917	0.000115866	0.000780938	GO:0031976;GO:0009532//plastid stroma	GO:0015036//disulfide oxidoreductase activity;GO:0030234//enzyme regulator activity	GO:0009314//response to radiation;GO:0018904;GO:0019725//cellular homeostasis;GO:0044093	gi|222619924|gb|EEE56056.1|/1.27743e-46/hypothetical protein OsJ_04864 [Oryza sativa Japonica Group]
Unigene42846_ANTbpfTARAAPEI-5	13	0	2.98	0.01	-8.21917	0.000115866	0.000780616	GO:0009536//plastid	GO:0070011	GO:0019538//protein metabolic process	gi|225458521|ref|XP_002284264.1|/4.20022e-157/PREDICTED: uncharacterized protein LOC100262703 [Vitis vinifera]
Unigene15802_ANTbpfTARAAPEI-5	13	0	2.98	0.01	-8.21917	0.000115866	0.000780295	-	-	-	-
Unigene13618_ANTbpfTARAAPEI-5	13	0	2.98	0.01	-8.21917	0.000115866	0.000779974	-	-	-	-
Unigene40431_ANTbpfTARAAPEI-5	13	0	2.98	0.01	-8.21917	0.000115866	0.000779653	GO:0043231//intracellular membrane-bounded organelle	GO:0016772//transferase activity, transferring phosphorus-containing groups	-	gi|225427804|ref|XP_002275430.1|/2.63832e-56/PREDICTED: pseudouridine kinase [Vitis vinifera]
Unigene14092_ANTbpfTARAAPEI-5	124	3	28.42	0.68	-5.38523	1.3e-33	1.33e-31	-	-	-	-
Unigene20259_ANTbpfTARAAPEI-5	80	2	18.34	0.46	-5.31722	5.37e-22	2.84e-20	-	-	-	-
Unigene43190_ANTbpfTARAAPEI-5	62	2	14.21	0.46	-4.94913	9.27e-17	3.35e-15	-	GO:0005506//iron ion binding;GO:0003824//catalytic activity;GO:0016209//antioxidant activity	GO:0008152//metabolic process;GO:0006950//response to stress	gi|225448619|ref|XP_002278996.1|/6.18265e-120/PREDICTED: peroxidase 4 [Vitis vinifera]
Unigene9914_ANTbpfTARAAPEI-5	61	2	13.98	0.46	-4.92559	1.8e-16	6.39e-15	GO:0009536//plastid	GO:0005515//protein binding;GO:0032559	GO:0006457//protein folding	gi|359473645|ref|XP_002269341.2|/0/PREDICTED: chaperonin 60 subunit beta 4, chloroplastic-like [Vitis vinifera]
Unigene6337_ANTbpfTARAAPEI-5	60	2	13.75	0.46	-4.90165	3.51e-16	1.21e-14	-	-	-	-
Unigene23021_ANTbpfTARAAPEI-5	53	2	12.15	0.46	-4.72318	3.65e-14	1.02e-12	-	-	-	-
Unigene9758_ANTbpfTARAAPEI-5	51	2	11.69	0.46	-4.6675	1.37e-13	3.67e-12	-	-	-	-
Unigene17563_ANTbpfTARAAPEI-5	46	2	10.54	0.46	-4.5181	3.68e-12	8.58e-11	GO:0042579//microbody	GO:0046914//transition metal ion binding;GO:0016641//oxidoreductase activity, acting on the CH-NH2 group of donors, oxygen as acceptor;GO:0048037//cofactor binding	GO:0006807//nitrogen compound metabolic process	gi|255574009|ref|XP_002527922.1|/0/copper amine oxidase, putative [Ricinus communis]
Unigene30189_ANTbpfTARAAPEI-5	286	13	65.56	2.96	-4.46915	7.28e-69	1.45e-66	-	-	-	-
Unigene37573_ANTbpfTARAAPEI-5	87	4	19.94	0.91	-4.45366	8.63e-22	4.48e-20	-	-	-	gi|297738380|emb|CBI27581.3|/6.57822e-24/unnamed protein product [Vitis vinifera]
Unigene24202_ANTbpfTARAAPEI-5	199	10	45.62	2.28	-4.32256	2.33e-47	3.56e-45	-	-	-	-
Unigene16080_ANTbpfTARAAPEI-5	59	3	13.52	0.68	-4.31342	7.31e-15	2.2e-13	-	-	-	-
Unigene38492_ANTbpfTARAAPEI-5	213	11	48.83	2.5	-4.28777	2.68e-50	4.39e-48	GO:0043231//intracellular membrane-bounded organelle;GO:0031410//cytoplasmic vesicle	-	-	gi|357135739|ref|XP_003569466.1|/5.64894e-25/PREDICTED: uncharacterized protein LOC100834496 [Brachypodium distachyon]
Unigene3828_ANTbpfTARAAPEI-5	39	2	8.94	0.46	-4.28057	3.57e-10	6.4e-09	-	-	-	gi|359488195|ref|XP_002272597.2|/2.57511e-13/PREDICTED: double-stranded RNA-binding protein 4-like [Vitis vinifera]
Unigene37846_ANTbpfTARAAPEI-5	39	2	8.94	0.46	-4.28057	3.57e-10	6.39e-09	GO:0009534//chloroplast thylakoid	-	-	gi|297734347|emb|CBI15594.3|/2.79954e-17/unnamed protein product [Vitis vinifera]
Unigene17767_ANTbpfTARAAPEI-5	37	2	8.48	0.46	-4.20436	1.31e-09	2.18e-08	-	GO:0016758//transferase activity, transferring hexosyl groups;GO:0048037//cofactor binding	GO:0044238//primary metabolic process	gi|359483492|ref|XP_002273615.2|/0/PREDICTED: glycogen phosphorylase 1-like [Vitis vinifera]
Unigene32646_ANTbpfTARAAPEI-5	54	3	12.38	0.68	-4.18633	1.86e-13	4.91e-12	-	-	-	-
Unigene41030_ANTbpfTARAAPEI-5	162	9	37.14	2.05	-4.17928	5.84e-38	6.73e-36	-	-	-	-
Unigene28430_ANTbpfTARAAPEI-5	36	2	8.25	0.46	-4.16469	2.49e-09	4.01e-08	-	-	-	-
Unigene43516_ANTbpfTARAAPEI-5	35	2	8.02	0.46	-4.1239	4.75e-09	7.36e-08	GO:0043231//intracellular membrane-bounded organelle	GO:0017111//nucleoside-triphosphatase activity;GO:0004672//protein kinase activity;GO:0000166//nucleotide binding	GO:0044267//cellular protein metabolic process	gi|356516301|ref|XP_003526834.1|/0/PREDICTED: ABC transporter F family member 5-like [Glycine max]
Unigene35849_ANTbpfTARAAPEI-5	34	2	7.79	0.46	-4.08192	9.06e-09	1.33e-07	-	-	-	-
Unigene11866_ANTbpfTARAAPEI-5	32	2	7.34	0.46	-3.99607	3.27e-08	4.41e-07	GO:0031224//intrinsic to membrane	GO:0016837//carbon-oxygen lyase activity, acting on polysaccharides	-	gi|225448952|ref|XP_002268818.1|/2.60212e-144/PREDICTED: probable pectate lyase 12 [Vitis vinifera]
Unigene14193_ANTbpfTARAAPEI-5	32	2	7.34	0.46	-3.99607	3.27e-08	4.4e-07	-	GO:0001071//nucleic acid binding transcription factor activity	GO:0006351//transcription, DNA-dependent	gi|255583282|ref|XP_002532405.1|/5.76539e-53/DNA binding protein, putative [Ricinus communis]
Unigene34409_ANTbpfTARAAPEI-5	63	4	14.44	0.91	-3.98806	4.69e-15	1.45e-13	-	-	-	-
Unigene23071_ANTbpfTARAAPEI-5	31	2	7.11	0.46	-3.95014	6.2e-08	8.02e-07	-	-	-	-
Unigene42103_ANTbpfTARAAPEI-5	31	2	7.11	0.46	-3.95014	6.2e-08	8.01e-07	GO:0044464//cell part	-	-	gi|115472989|ref|NP_001060093.1|/1.41738e-80/Os07g0578200 [Oryza sativa Japonica Group]
Unigene28656_ANTbpfTARAAPEI-5	31	2	7.11	0.46	-3.95014	6.2e-08	8.01e-07	-	-	-	-
Unigene42100_ANTbpfTARAAPEI-5	61	4	13.98	0.91	-3.94135	1.68e-14	4.88e-13	-	-	-	gi|359492726|ref|XP_002280306.2|/7.14951e-24/PREDICTED: filament-like plant protein 4-like [Vitis vinifera]
Unigene33189_ANTbpfTARAAPEI-5	76	5	17.42	1.14	-3.93364	9.21e-18	3.58e-16	-	-	-	gi|312984720|gb|ADR30610.1|/1.04827e-08/(+)-pinoresinol-forming dirigent protein [Schisandra chinensis]
Unigene7154_ANTbpfTARAAPEI-5	45	3	10.32	0.68	-3.92376	5.94e-11	1.2e-09	GO:0043231//intracellular membrane-bounded organelle	GO:0046914//transition metal ion binding;GO:0019787//small conjugating protein ligase activity	GO:0006950//response to stress;GO:0016567//protein ubiquitination	gi|255580929|ref|XP_002531283.1|/1.82068e-08/ring finger protein, putative [Ricinus communis]
Unigene36030_ANTbpfTARAAPEI-5	30	2	6.88	0.46	-3.9027	1.17e-07	1.44e-06	-	GO:0003676//nucleic acid binding	-	gi|296084906|emb|CBI28315.3|/3.05214e-49/unnamed protein product [Vitis vinifera]
Unigene42557_ANTbpfTARAAPEI-5	29	2	6.65	0.46	-3.85365	2.22e-07	2.61e-06	GO:0009536//plastid	GO:0004779//sulfate adenylyltransferase activity	GO:0006790//sulfur compound metabolic process	gi|225458024|ref|XP_002276993.1|/3.7802e-157/PREDICTED: ATP sulfurylase 2 [Vitis vinifera]
Unigene35311_ANTbpfTARAAPEI-5	29	2	6.65	0.46	-3.85365	2.22e-07	2.6e-06	-	-	-	-
Unigene38900_ANTbpfTARAAPEI-5	186	13	42.64	2.96	-3.84854	6.17e-41	7.7e-39	-	GO:0004672//protein kinase activity;GO:0032559	GO:0006464//protein modification process	gi|326506090|dbj|BAJ91284.1|/8.83366e-11/predicted protein [Hordeum vulgare subsp. vulgare]
Unigene32542_ANTbpfTARAAPEI-5	128	9	29.34	2.05	-3.83917	1.51e-28	1.16e-26	GO:0009534//chloroplast thylakoid	GO:0070011	GO:0019538//protein metabolic process;GO:0007165//signal transduction	gi|224087066|ref|XP_002308051.1|/2.99757e-24/predicted protein [Populus trichocarpa]
Unigene30087_ANTbpfTARAAPEI-5	85	6	19.48	1.37	-3.82975	2.29e-19	1.01e-17	-	-	-	-
Unigene21905_ANTbpfTARAAPEI-5	28	2	6.42	0.46	-3.80287	4.18e-07	4.71e-06	-	-	-	-
Unigene2290_ANTbpfTARAAPEI-5	69	5	15.82	1.14	-3.79464	7.7e-16	2.59e-14	-	-	-	-
Unigene44306_ANTbpfTARAAPEI-5	41	3	9.4	0.68	-3.78905	7.48e-10	1.3e-08	GO:0031224//intrinsic to membrane	GO:0046914//transition metal ion binding;GO:0043682//copper-transporting ATPase activity;GO:0032559	GO:0035434//copper ion transmembrane transport;GO:0009206	gi|357137251|ref|XP_003570214.1|/0/PREDICTED: copper-transporting ATPase RAN1-like isoform 1 [Brachypodium distachyon]
Unigene41824_ANTbpfTARAAPEI-5	41	3	9.4	0.68	-3.78905	7.48e-10	1.3e-08	GO:0043231//intracellular membrane-bounded organelle;GO:0016020//membrane	GO:0005083//small GTPase regulator activity;GO:0046914//transition metal ion binding	GO:0032012//regulation of ARF protein signal transduction;GO:0015031//protein transport	gi|311701729|gb|ADQ00629.1|/3.05963e-106/ARF-GAP protein [Phytolacca acinosa]
Unigene13530_ANTbpfTARAAPEI-5	41	3	9.4	0.68	-3.78905	7.48e-10	1.29e-08	GO:0043234//protein complex;GO:0009526//plastid envelope;GO:0005576//extracellular region	GO:0016642;GO:0048037//cofactor binding;GO:0032559	GO:0010038//response to metal ion;GO:0006546//glycine catabolic process	gi|304273262|gb|ADM18296.1|/3.33333e-15/mitochondrial glycine decarboxylase complex P-protein-like protein [Nicotiana benthamiana]
Unigene29260_ANTbpfTARAAPEI-5	27	2	6.19	0.46	-3.75023	7.87e-07	8.47e-06	-	GO:0004175//endopeptidase activity	GO:0019538//protein metabolic process	gi|359492709|ref|XP_002280798.2|/9.30697e-21/PREDICTED: cysteine proteinase RD19a-like [Vitis vinifera]
Unigene42623_ANTbpfTARAAPEI-5	27	2	6.19	0.46	-3.75023	7.87e-07	8.47e-06	GO:0043231//intracellular membrane-bounded organelle	GO:0016759//cellulose synthase activity	-	gi|225464331|ref|XP_002271933.1|/9.75565e-68/PREDICTED: probable xyloglucan glycosyltransferase 5 [Vitis vinifera]
Unigene5811_ANTbpfTARAAPEI-5	53	4	12.15	0.91	-3.73895	2.63e-12	6.21e-11	-	-	-	-
Unigene9054_ANTbpfTARAAPEI-5	472	36	108.2	8.19	-3.72369	5.3e-99	1.77e-96	-	-	GO:0006412//translation	gi|5918208|emb|CAB56294.1|/1.73967e-12/putative protein translation factor [Phleum pratense]
Unigene29034_ANTbpfTARAAPEI-5	537	41	123.1	9.33	-3.72181	2.24e-112	9.15e-110	-	-	-	-
Unigene4535_ANTbpfTARAAPEI-5	26	2	5.96	0.46	-3.69561	1.48e-06	1.53e-05	-	-	-	gi|297736029|emb|CBI24067.3|/5.31342e-132/unnamed protein product [Vitis vinifera]
Unigene41857_ANTbpfTARAAPEI-5	26	2	5.96	0.46	-3.69561	1.48e-06	1.53e-05	-	-	-	gi|302143890|emb|CBI22751.3|/1.42133e-26/unnamed protein product [Vitis vinifera]
Unigene2621_ANTbpfTARAAPEI-5	64	5	14.67	1.14	-3.68576	1.77e-14	5.13e-13	GO:0044424//intracellular part	GO:0032559	GO:0006457//protein folding	gi|255574519|ref|XP_002528171.1|/2.41829e-17/rubisco subunit binding-protein alpha subunit, ruba, putative [Ricinus communis]
Unigene43749_ANTbpfTARAAPEI-5	51	4	11.69	0.91	-3.68326	9.2e-12	2.03e-10	GO:0016020//membrane	GO:0004713//protein tyrosine kinase activity;GO:0032559	GO:0006464//protein modification process	gi|242082698|ref|XP_002441774.1|/0/hypothetical protein SORBIDRAFT_08g002100 [Sorghum bicolor]
Unigene33696_ANTbpfTARAAPEI-5	38	3	8.71	0.68	-3.67907	4.92e-09	7.6e-08	-	-	-	-
Unigene44004_ANTbpfTARAAPEI-5	25	2	5.73	0.46	-3.63883	2.77e-06	2.75e-05	-	GO:0048037//cofactor binding;GO:0008483//transaminase activity	-	gi|218196970|gb|EEC79397.1|/0/hypothetical protein OsI_20323 [Oryza sativa Indica Group]
Unigene22349_ANTbpfTARAAPEI-5	25	2	5.73	0.46	-3.63883	2.77e-06	2.74e-05	-	-	-	-
Unigene31574_ANTbpfTARAAPEI-5	49	4	11.23	0.91	-3.62535	3.2e-11	6.66e-10	-	-	-	-
Unigene23805_ANTbpfTARAAPEI-5	36	3	8.25	0.68	-3.60079	1.71e-08	2.42e-07	-	-	-	gi|222631676|gb|EEE63808.1|/5.81053e-07/hypothetical protein OsJ_18632 [Oryza sativa Japonica Group]
Unigene37926_ANTbpfTARAAPEI-5	72	6	16.5	1.37	-3.59022	7.78e-16	2.61e-14	-	-	-	gi|302143915|emb|CBI23020.3|/1.53512e-10/unnamed protein product [Vitis vinifera]
Unigene14736_ANTbpfTARAAPEI-5	24	2	5.5	0.46	-3.57973	5.18e-06	4.86e-05	GO:0044424//intracellular part	-	-	gi|359476157|ref|XP_002282976.2|/8.97694e-39/PREDICTED: aberrant root formation protein 4-like [Vitis vinifera]
Unigene36783_ANTbpfTARAAPEI-5	57	5	13.07	1.14	-3.51915	1.36e-12	3.31e-11	-	-	-	-
Unigene38012_ANTbpfTARAAPEI-5	23	2	5.27	0.46	-3.5181	9.66e-06	8.6e-05	GO:0009536//plastid	GO:0016788//hydrolase activity, acting on ester bonds;GO:0003676//nucleic acid binding	GO:0006281//DNA repair	gi|255542114|ref|XP_002512121.1|/9.28272e-72/DNA binding protein, putative [Ricinus communis]
Unigene11402_ANTbpfTARAAPEI-5	23	2	5.27	0.46	-3.5181	9.66e-06	8.59e-05	-	-	-	gi|225444879|ref|XP_002281475.1|/5.03315e-149/PREDICTED: regulatory protein NPR1 [Vitis vinifera]
Unigene31974_ANTbpfTARAAPEI-5	23	2	5.27	0.46	-3.5181	9.66e-06	8.59e-05	-	-	-	-
Unigene37519_ANTbpfTARAAPEI-5	23	2	5.27	0.46	-3.5181	9.66e-06	8.58e-05	-	-	-	-
Unigene16929_ANTbpfTARAAPEI-5	23	2	5.27	0.46	-3.5181	9.66e-06	8.58e-05	-	GO:0003676//nucleic acid binding	GO:0010467//gene expression	gi|255548712|ref|XP_002515412.1|/0/RNA binding protein, putative [Ricinus communis]
Unigene17531_ANTbpfTARAAPEI-5	23	2	5.27	0.46	-3.5181	9.66e-06	8.57e-05	-	-	-	gi|255563645|ref|XP_002522824.1|/3.20585e-22/small heat-shock protein, putative [Ricinus communis]
Unigene32870_ANTbpfTARAAPEI-5	23	2	5.27	0.46	-3.5181	9.66e-06	8.57e-05	GO:0043231//intracellular membrane-bounded organelle;GO:0030529//ribonucleoprotein complex	GO:0005198//structural molecule activity	GO:0010467//gene expression	gi|298204602|emb|CBI23877.3|/2.78233e-17/unnamed protein product [Vitis vinifera]
Unigene74_ANTbpfTARAAPEI-5	34	3	7.79	0.68	-3.51802	5.92e-08	7.68e-07	GO:0043231//intracellular membrane-bounded organelle;GO:0044444//cytoplasmic part	GO:0003723//RNA binding;GO:0004519//endonuclease activity	GO:0009725//response to hormone stimulus;GO:0048364//root development;GO:0042445//hormone metabolic process;GO:0045087//innate immune response;GO:0009887//organ morphogenesis;GO:0035194//posttranscriptional gene silencing by RNA;GO:0048468//cell development;GO:0003006//developmental process involved in reproduction;GO:0044237//cellular metabolic process;GO:0009639//response to red or far red light	gi|224125682|ref|XP_002329692.1|/5.69495e-49/argonaute protein group [Populus trichocarpa]
Unigene40742_ANTbpfTARAAPEI-5	101	9	23.15	2.05	-3.49732	3.01e-21	1.49e-19	GO:0009536//plastid	GO:0016407//acetyltransferase activity	-	gi|225445718|ref|XP_002270456.1|/1.82884e-79/PREDICTED: uncharacterized protein LOC100246646 [Vitis vinifera]
Unigene42251_ANTbpfTARAAPEI-5	55	5	12.61	1.14	-3.46746	4.67e-12	1.07e-10	GO:0031224//intrinsic to membrane	-	-	gi|224122284|ref|XP_002330585.1|/1.08272e-147/amino acid permease [Populus trichocarpa]
Unigene21864_ANTbpfTARAAPEI-5	22	2	5.04	0.46	-3.45372	1.8e-05	0.000149564	-	-	-	-
Unigene22886_ANTbpfTARAAPEI-5	22	2	5.04	0.46	-3.45372	1.8e-05	0.000149488	-	GO:0003676//nucleic acid binding	-	gi|47824985|gb|AAT38758.1|/1.01512e-21/Putative gag-pol polyprotein, identical [Solanum demissum]
Unigene12927_ANTbpfTARAAPEI-5	22	2	5.04	0.46	-3.45372	1.8e-05	0.000149412	GO:0031410//cytoplasmic vesicle	GO:0003824//catalytic activity	-	gi|296085487|emb|CBI29219.3|/5.25756e-24/unnamed protein product [Vitis vinifera]
Unigene43339_ANTbpfTARAAPEI-5	22	2	5.04	0.46	-3.45372	1.8e-05	0.000149336	-	-	-	gi|147783651|emb|CAN72521.1|/3.51408e-121/hypothetical protein VITISV_039964 [Vitis vinifera]
Unigene40531_ANTbpfTARAAPEI-5	43	4	9.86	0.91	-3.43765	1.3e-09	2.18e-08	GO:0043234//protein complex;GO:0043231//intracellular membrane-bounded organelle	GO:0000104//succinate dehydrogenase activity;GO:0046914//transition metal ion binding;GO:0051540	GO:0009060//aerobic respiration;GO:0022904//respiratory electron transport chain	gi|312282975|dbj|BAJ34353.1|/1.16151e-91/unnamed protein product [Thellungiella halophila]
Unigene5506_ANTbpfTARAAPEI-5	86	8	19.71	1.82	-3.43692	5.02e-18	2.01e-16	-	-	-	gi|148906072|gb|ABR16195.1|/2.89918e-39/unknown [Picea sitchensis]
Unigene36860_ANTbpfTARAAPEI-5	64	6	14.67	1.37	-3.42062	1.07e-13	2.87e-12	-	-	-	gi|255579592|ref|XP_002530637.1|/3.45534e-18/conserved hypothetical protein [Ricinus communis]
Unigene39633_ANTbpfTARAAPEI-5	74	7	16.96	1.59	-3.41504	1.34e-15	4.38e-14	GO:0031090//organelle membrane;GO:0043231//intracellular membrane-bounded organelle	GO:0004672//protein kinase activity;GO:0019899//enzyme binding;GO:0032559	GO:0006464//protein modification process;GO:0010087//phloem or xylem histogenesis	gi|255578119|ref|XP_002529929.1|/4.42386e-25/kinase, putative [Ricinus communis]
Unigene39425_ANTbpfTARAAPEI-5	42	4	9.63	0.91	-3.4036	2.4e-09	3.87e-08	-	-	-	gi|255579815|ref|XP_002530745.1|/4.65133e-72/conserved hypothetical protein [Ricinus communis]
Unigene38009_ANTbpfTARAAPEI-5	21	2	4.81	0.46	-3.38633	3.33e-05	0.000257786	-	GO:0005515//protein binding	-	gi|302142902|emb|CBI20197.3|/1.2923e-81/unnamed protein product [Vitis vinifera]
Unigene18108_ANTbpfTARAAPEI-5	21	2	4.81	0.46	-3.38633	3.33e-05	0.000257664	GO:0044464//cell part	-	GO:0006810//transport	gi|359483769|ref|XP_002265912.2|/0/PREDICTED: nucleobase-ascorbate transporter 2-like [Vitis vinifera]
Unigene11457_ANTbpfTARAAPEI-5	21	2	4.81	0.46	-3.38633	3.33e-05	0.000257542	-	-	-	gi|21950712|gb|AAM78591.1|/1.08153e-20/rubisco activase [Chenopodium quinoa]
Unigene21484_ANTbpfTARAAPEI-5	21	2	4.81	0.46	-3.38633	3.33e-05	0.00025742	-	-	-	-
Unigene24210_ANTbpfTARAAPEI-5	21	2	4.81	0.46	-3.38633	3.33e-05	0.000257298	-	GO:0035251//UDP-glucosyltransferase activity	-	gi|357484697|ref|XP_003612636.1|/7.25307e-26/Cis-zeatin O-glucosyltransferase [Medicago truncatula]
Unigene33713_ANTbpfTARAAPEI-5	31	3	7.11	0.68	-3.38624	3.75e-07	4.25e-06	-	-	-	-
Unigene32825_ANTbpfTARAAPEI-5	270	26	61.89	5.92	-3.38604	5.47e-53	9.63e-51	-	-	-	-
Unigene15036_ANTbpfTARAAPEI-5	41	4	9.4	0.91	-3.36872	4.42e-09	6.87e-08	-	-	-	-
Unigene32261_ANTbpfTARAAPEI-5	92	9	21.09	2.05	-3.36286	7.29e-19	3.11e-17	-	-	-	-
Unigene24036_ANTbpfTARAAPEI-5	151	15	34.61	3.41	-3.34335	6.23e-30	5.14e-28	GO:0031410//cytoplasmic vesicle	-	-	gi|326511307|dbj|BAJ87667.1|/3.28134e-10/predicted protein [Hordeum vulgare subsp. vulgare]
Unigene17820_ANTbpfTARAAPEI-5	30	3	6.88	0.68	-3.3388	6.9e-07	7.46e-06	GO:0043231//intracellular membrane-bounded organelle	-	-	gi|225460012|ref|XP_002271455.1|/8.17492e-147/PREDICTED: uncharacterized protein LOC100249908 [Vitis vinifera]
Unigene29585_ANTbpfTARAAPEI-5	20	2	4.58	0.46	-3.31564	6.15e-05	0.000448808	-	-	-	-
Unigene24530_ANTbpfTARAAPEI-5	20	2	4.58	0.46	-3.31564	6.15e-05	0.000448608	GO:0031410//cytoplasmic vesicle;GO:0043231//intracellular membrane-bounded organelle	-	-	gi|224139328|ref|XP_002323058.1|/3.27089e-10/predicted protein [Populus trichocarpa]
Unigene16426_ANTbpfTARAAPEI-5	20	2	4.58	0.46	-3.31564	6.15e-05	0.000448408	-	-	-	-
Unigene22421_ANTbpfTARAAPEI-5	20	2	4.58	0.46	-3.31564	6.15e-05	0.000448208	-	-	-	-
Unigene42828_ANTbpfTARAAPEI-5	20	2	4.58	0.46	-3.31564	6.15e-05	0.000448008	GO:0043231//intracellular membrane-bounded organelle	GO:0008168//methyltransferase activity	GO:0006379//mRNA cleavage;GO:0009451//RNA modification;GO:0009908//flower development;GO:0045087//innate immune response;GO:0035195//gene silencing by miRNA;GO:0016246//RNA interference	gi|305682532|dbj|BAJ16352.1|/8.83287e-99/small RNA methyltransferase [Oryza sativa Japonica Group]
Unigene14982_ANTbpfTARAAPEI-5	246	25	56.39	5.69	-3.30894	1.93e-47	2.99e-45	-	-	-	-
Unigene17266_ANTbpfTARAAPEI-5	49	5	11.23	1.14	-3.30025	1.8e-10	3.39e-09	GO:0031090//organelle membrane	GO:0015291//secondary active transmembrane transporter activity	GO:0015893//drug transport;GO:0051707//response to other organism	gi|356531168|ref|XP_003534150.1|/2.83411e-20/PREDICTED: MATE efflux family protein DTX1-like [Glycine max]
Unigene40191_ANTbpfTARAAPEI-5	88	9	20.17	2.05	-3.29852	8.17e-18	3.2e-16	-	-	-	-
Unigene16678_ANTbpfTARAAPEI-5	29	3	6.65	0.68	-3.28975	1.27e-06	1.32e-05	GO:0043231//intracellular membrane-bounded organelle	GO:0046872//metal ion binding;GO:0042802//identical protein binding;GO:0019787//small conjugating protein ligase activity	GO:0000086//G2/M transition of mitotic cell cycle;GO:0016574//histone ubiquitination;GO:0040007//growth;GO:0006513//protein monoubiquitination;GO:0009887//organ morphogenesis;GO:0003006//developmental process involved in reproduction;GO:0050832//defense response to fungus;GO:0040034//regulation of development, heterochronic	gi|297734578|emb|CBI16629.3|/2.93176e-149/unnamed protein product [Vitis vinifera]
Unigene14921_ANTbpfTARAAPEI-5	48	5	11	1.14	-3.2704	3.3e-10	5.95e-09	-	-	-	gi|383290953|gb|AFH03054.1|/2.33646e-55/R2R3-MYB transcription factor MYB2 [Epimedium sagittatum]
Unigene12993_ANTbpfTARAAPEI-5	38	4	8.71	0.91	-3.25873	2.73e-08	3.73e-07	GO:0009536//plastid	GO:0016829//lyase activity;GO:0004672//protein kinase activity;GO:0032559	GO:0006779//porphyrin biosynthetic process;GO:0006351//transcription, DNA-dependent;GO:0006950//response to stress;GO:0006464//protein modification process	gi|225439856|ref|XP_002278124.1|/0/PREDICTED: serine/threonine-protein kinase AFC1 [Vitis vinifera]
Unigene42977_ANTbpfTARAAPEI-5	38	4	8.71	0.91	-3.25873	2.73e-08	3.73e-07	-	-	-	gi|218189201|gb|EEC71628.1|/3.63955e-127/hypothetical protein OsI_04055 [Oryza sativa Indica Group]
Unigene20634_ANTbpfTARAAPEI-5	247	26	56.62	5.92	-3.25764	5.63e-47	8.45e-45	-	-	-	-
Unigene11711_ANTbpfTARAAPEI-5	19	2	4.36	0.46	-3.24462	0.000113178	0.000775927	-	-	-	-
Unigene24328_ANTbpfTARAAPEI-5	19	2	4.36	0.46	-3.24462	0.000113178	0.000775602	-	-	-	-
Unigene43959_ANTbpfTARAAPEI-5	19	2	4.36	0.46	-3.24462	0.000113178	0.000775277	-	GO:0016616//oxidoreductase activity, acting on the CH-OH group of donors, NAD or NADP as acceptor;GO:0016772//transferase activity, transferring phosphorus-containing groups;GO:0000166//nucleotide binding	GO:0006566//threonine metabolic process;GO:0006549//isoleucine metabolic process;GO:0000097//sulfur amino acid biosynthetic process;GO:0006796//phosphate metabolic process	gi|224132262|ref|XP_002328225.1|/1.56043e-146/predicted protein [Populus trichocarpa]
Unigene35687_ANTbpfTARAAPEI-5	19	2	4.36	0.46	-3.24462	0.000113178	0.000774953	-	-	-	-
Unigene30690_ANTbpfTARAAPEI-5	19	2	4.36	0.46	-3.24462	0.000113178	0.000774629	-	-	-	-
Unigene41756_ANTbpfTARAAPEI-5	19	2	4.36	0.46	-3.24462	0.000113178	0.000774305	GO:0043231//intracellular membrane-bounded organelle	GO:0004672//protein kinase activity;GO:0000166//nucleotide binding	GO:0006952//defense response	gi|297746068|emb|CBI16124.3|/3.72504e-40/unnamed protein product [Vitis vinifera]
Unigene42460_ANTbpfTARAAPEI-5	19	2	4.36	0.46	-3.24462	0.000113178	0.000773981	GO:0016020//membrane;GO:0043231//intracellular membrane-bounded organelle	GO:0016859//cis-trans isomerase activity	GO:0044267//cellular protein metabolic process	gi|225431948|ref|XP_002277818.1|/4.68351e-72/PREDICTED: peptidyl-prolyl cis-trans isomerase CYP21-3, mitochondrial [Vitis vinifera]
Unigene27585_ANTbpfTARAAPEI-5	19	2	4.36	0.46	-3.24462	0.000113178	0.000773658	-	-	-	-
Unigene11869_ANTbpfTARAAPEI-5	19	2	4.36	0.46	-3.24462	0.000113178	0.000773334	-	-	-	-
Unigene43477_ANTbpfTARAAPEI-5	47	5	10.77	1.14	-3.23991	6.02e-10	1.05e-08	-	-	-	gi|359497288|ref|XP_002263566.2|/6.22138e-124/PREDICTED: 70 kDa peptidyl-prolyl isomerase [Vitis vinifera]
Unigene2765_ANTbpfTARAAPEI-5	28	3	6.42	0.68	-3.23897	2.32e-06	2.32e-05	-	-	-	gi|297603863|ref|NP_001054678.2|/6.01778e-98/Os05g0153300 [Oryza sativa Japonica Group]
Unigene33582_ANTbpfTARAAPEI-5	28	3	6.42	0.68	-3.23897	2.32e-06	2.32e-05	-	-	-	-
Unigene23731_ANTbpfTARAAPEI-5	28	3	6.42	0.68	-3.23897	2.32e-06	2.32e-05	GO:0043234//protein complex	GO:0004871//signal transducer activity;GO:0004672//protein kinase activity;GO:0019787//small conjugating protein ligase activity;GO:0032559	GO:0050896//response to stimulus;GO:0032446//protein modification by small protein conjugation	gi|255541606|ref|XP_002511867.1|/6.83201e-24/receptor protein kinase, putative [Ricinus communis]
Unigene28167_ANTbpfTARAAPEI-5	28	3	6.42	0.68	-3.23897	2.32e-06	2.32e-05	GO:0043231//intracellular membrane-bounded organelle	-	-	gi|375313028|gb|AFA51419.1|/1.35768e-32/extracellular calcium sensing receptor [Schima superba]
Unigene17203_ANTbpfTARAAPEI-5	56	6	12.84	1.37	-3.2284	1.35e-11	2.92e-10	-	-	-	-
Unigene34802_ANTbpfTARAAPEI-5	121	13	27.74	2.96	-3.2283	1.49e-23	8.76e-22	GO:0009536//plastid	GO:0016861//intramolecular oxidoreductase activity, interconverting aldoses and ketoses	GO:0006098//pentose-phosphate shunt	gi|255578039|ref|XP_002529890.1|/2.76779e-33/ribose-5-phosphate isomerase, putative [Ricinus communis]
Unigene11660_ANTbpfTARAAPEI-5	37	4	8.48	0.91	-3.22013	4.98e-08	6.54e-07	-	GO:0005515//protein binding	GO:0044267//cellular protein metabolic process	gi|225442030|ref|XP_002269039.1|/9.74608e-52/PREDICTED: dnaJ homolog subfamily B member 7 [Vitis vinifera]
Unigene39347_ANTbpfTARAAPEI-5	74	8	16.96	1.82	-3.22013	7.08e-15	2.14e-13	GO:0031410//cytoplasmic vesicle	-	-	gi|326497465|dbj|BAK05822.1|/6.56945e-39/predicted protein [Hordeum vulgare subsp. vulgare]
Unigene35495_ANTbpfTARAAPEI-5	83	9	19.03	2.05	-3.21458	1.64e-16	5.83e-15	GO:0044424//intracellular part	GO:0043169//cation binding;GO:0004659//prenyltransferase activity	GO:0006694//steroid biosynthetic process;GO:0006720//isoprenoid metabolic process;GO:0008203//cholesterol metabolic process	gi|223947205|gb|ACN27686.1|/9.91586e-23/unknown [Zea mays]
Unigene38550_ANTbpfTARAAPEI-5	101	11	23.15	2.5	-3.21101	8.91e-20	4.04e-18	-	GO:0005515//protein binding	GO:0044267//cellular protein metabolic process	gi|224100225|ref|XP_002311794.1|/1.45905e-20/predicted protein [Populus trichocarpa]
Unigene5032_ANTbpfTARAAPEI-5	165	18	37.82	4.1	-3.20545	2.03e-31	1.82e-29	GO:0031410//cytoplasmic vesicle	GO:0046914//transition metal ion binding;GO:0016682//oxidoreductase activity, acting on diphenols and related substances as donors, oxygen as acceptor	GO:0008152//metabolic process	gi|225444480|ref|XP_002272880.1|/2.91226e-46/PREDICTED: L-ascorbate oxidase homolog [Vitis vinifera]
Unigene44183_ANTbpfTARAAPEI-5	91	10	20.86	2.28	-3.19363	6.92e-18	2.73e-16	GO:0009536//plastid	-	-	gi|359493257|ref|XP_002272758.2|/0/PREDICTED: DUF246 domain-containing protein At1g04910-like [Vitis vinifera]
Unigene97_ANTbpfTARAAPEI-5	27	3	6.19	0.68	-3.18633	4.23e-06	4.05e-05	-	-	-	gi|359489921|ref|XP_002264045.2|/3.03871e-121/PREDICTED: uncharacterized protein LOC100266486 [Vitis vinifera]
Unigene12764_ANTbpfTARAAPEI-5	27	3	6.19	0.68	-3.18633	4.23e-06	4.05e-05	-	-	-	-
Unigene11429_ANTbpfTARAAPEI-5	27	3	6.19	0.68	-3.18633	4.23e-06	4.04e-05	-	-	-	gi|357507297|ref|XP_003623937.1|/2.96636e-08/Trypsin inhibitor [Medicago truncatula]
Unigene14939_ANTbpfTARAAPEI-5	36	4	8.25	0.91	-3.18046	9.06e-08	1.14e-06	GO:0019866//organelle inner membrane;GO:0031224//intrinsic to membrane	GO:0022892	GO:0006810//transport	gi|357113660|ref|XP_003558619.1|/1.18383e-173/PREDICTED: uncharacterized protein LOC100846342 [Brachypodium distachyon]
Unigene16351_ANTbpfTARAAPEI-5	36	4	8.25	0.91	-3.18046	9.06e-08	1.14e-06	-	-	-	gi|115463925|ref|NP_001055562.1|/1.07139e-57/Os05g0417300 [Oryza sativa Japonica Group]
Unigene34754_ANTbpfTARAAPEI-5	36	4	8.25	0.91	-3.18046	9.06e-08	1.14e-06	-	-	GO:0050896//response to stimulus	gi|115448821|ref|NP_001048190.1|/4.10724e-53/Os02g0760500 [Oryza sativa Japonica Group]
Unigene25927_ANTbpfTARAAPEI-5	36	4	8.25	0.91	-3.18046	9.06e-08	1.14e-06	-	-	-	-
Unigene30502_ANTbpfTARAAPEI-5	45	5	10.32	1.14	-3.17834	2e-09	3.26e-08	-	-	-	-
Unigene15309_ANTbpfTARAAPEI-5	80	9	18.34	2.05	-3.1613	9.77e-16	3.22e-14	-	GO:0005488//binding	-	gi|225436589|ref|XP_002275100.1|/4.10394e-90/PREDICTED: chromodomain-helicase-DNA-binding protein 2-like [Vitis vinifera]
Unigene29160_ANTbpfTARAAPEI-5	71	8	16.28	1.82	-3.16109	4.23e-14	1.17e-12	-	GO:0004866//endopeptidase inhibitor activity	GO:0006950//response to stress	gi|224102771|ref|XP_002334123.1|/2.15059e-09/predicted protein [Populus trichocarpa]
Unigene22549_ANTbpfTARAAPEI-5	62	7	14.21	1.59	-3.15981	1.84e-12	4.42e-11	-	GO:0003676//nucleic acid binding	-	gi|192910666|gb|ACF06441.1|/8.14721e-25/ANAC083 transcription factor [Elaeis guineensis]
Unigene12565_ANTbpfTARAAPEI-5	97	11	22.24	2.5	-3.15316	9.59e-19	4.06e-17	GO:0009527//plastid outer membrane	-	GO:0009658//chloroplast organization	gi|115462459|ref|NP_001054829.1|/2.98739e-41/Os05g0185800 [Oryza sativa Japonica Group]
Unigene34922_ANTbpfTARAAPEI-5	44	5	10.09	1.14	-3.14582	3.62e-09	5.68e-08	-	-	-	-
Unigene44133_ANTbpfTARAAPEI-5	35	4	8.02	0.91	-3.13966	1.65e-07	1.98e-06	GO:0044424//intracellular part	GO:0016763//transferase activity, transferring pentosyl groups	GO:0019359;GO:0019357//nicotinate nucleotide biosynthetic process	gi|225438748|ref|XP_002282786.1|/0/PREDICTED: nicotinate phosphoribosyltransferase-like [Vitis vinifera]
Unigene40733_ANTbpfTARAAPEI-5	35	4	8.02	0.91	-3.13966	1.65e-07	1.98e-06	-	GO:0008194//UDP-glycosyltransferase activity	-	gi|60657604|gb|AAX33323.1|/1.31595e-37/secondary cell wall-related glycosyltransferase family 14 [Populus tremula x Populus tremuloides]
Unigene35915_ANTbpfTARAAPEI-5	61	7	13.98	1.59	-3.13627	3.34e-12	7.83e-11	GO:0031461//cullin-RING ubiquitin ligase complex	GO:0005488//binding	-	gi|224093067|ref|XP_002309790.1|/1.31367e-17/predicted protein [Populus trichocarpa]
Unigene40133_ANTbpfTARAAPEI-5	69	8	15.82	1.82	-3.11974	1.38e-13	3.7e-12	GO:0043231//intracellular membrane-bounded organelle	GO:0005488//binding	GO:0048869;GO:0044238//primary metabolic process;GO:0048364//root development;GO:0044237//cellular metabolic process;GO:0009790//embryo development	gi|224138922|ref|XP_002322935.1|/4.81673e-20/predicted protein [Populus trichocarpa]
Unigene38986_ANTbpfTARAAPEI-5	43	5	9.86	1.14	-3.11255	6.56e-09	9.96e-08	-	-	-	gi|212275376|ref|NP_001130564.1|/8.3286e-65/uncharacterized protein LOC100191663 [Zea mays]
Unigene19895_ANTbpfTARAAPEI-5	264	31	60.52	7.05	-3.10172	7.22e-48	1.15e-45	-	-	-	-
Unigene40338_ANTbpfTARAAPEI-5	34	4	7.79	0.91	-3.09768	2.98e-07	3.43e-06	GO:0009536//plastid	GO:0003676//nucleic acid binding;GO:0034062//RNA polymerase activity;GO:0001071//nucleic acid binding transcription factor activity;GO:0000996	GO:0006351//transcription, DNA-dependent;GO:0009639//response to red or far red light	gi|296090195|emb|CBI40014.3|/1.49643e-56/unnamed protein product [Vitis vinifera]
Unigene41049_ANTbpfTARAAPEI-5	34	4	7.79	0.91	-3.09768	2.98e-07	3.43e-06	GO:0009536//plastid	GO:0004337//geranyltranstransferase activity	GO:0016109	gi|8928282|sp|Q9SSU8.1|PSY_DAUCA/9.41336e-21/RecName: Full=Phytoene synthase, chloroplastic; Flags: Precursor
Unigene43508_ANTbpfTARAAPEI-5	34	4	7.79	0.91	-3.09768	2.98e-07	3.42e-06	GO:0015629//actin cytoskeleton	GO:0008092//cytoskeletal protein binding;GO:0005198//structural molecule activity;GO:0032559	GO:0016049//cell growth;GO:0008064//regulation of actin polymerization or depolymerization;GO:0000904//cell morphogenesis involved in differentiation	gi|225424568|ref|XP_002285370.1|/0/PREDICTED: actin-related protein 3 [Vitis vinifera]
Unigene42423_ANTbpfTARAAPEI-5	51	6	11.69	1.37	-3.09303	2.66e-10	4.87e-09	GO:0043231//intracellular membrane-bounded organelle;GO:0030529//ribonucleoprotein complex	GO:0005198//structural molecule activity	GO:0010467//gene expression;GO:0022613//ribonucleoprotein complex biogenesis	gi|115444931|ref|NP_001046245.1|/1.35675e-55/Os02g0205000 [Oryza sativa Japonica Group]
Unigene4350_ANTbpfTARAAPEI-5	51	6	11.69	1.37	-3.09303	2.66e-10	4.86e-09	GO:0043231//intracellular membrane-bounded organelle	-	GO:0006950//response to stress;GO:0009628//response to abiotic stimulus	gi|388520431|gb|AFK48277.1|/7.31588e-10/unknown [Lotus japonicus]
Unigene23203_ANTbpfTARAAPEI-5	51	6	11.69	1.37	-3.09303	2.66e-10	4.86e-09	-	-	-	-
Unigene37172_ANTbpfTARAAPEI-5	108	13	24.76	2.96	-3.06434	3.27e-20	1.51e-18	-	-	-	-
Unigene11192_ANTbpfTARAAPEI-5	91	11	20.86	2.5	-3.06074	3.29e-17	1.24e-15	-	-	-	gi|357129565|ref|XP_003566432.1|/8.49525e-25/PREDICTED: topless-related protein 2-like isoform 2 [Brachypodium distachyon]
Unigene13758_ANTbpfTARAAPEI-5	33	4	7.56	0.91	-3.05445	5.39e-07	5.93e-06	-	-	-	-
Unigene5830_ANTbpfTARAAPEI-5	41	5	9.4	1.14	-3.04363	2.14e-08	2.97e-07	GO:0043231//intracellular membrane-bounded organelle	-	-	gi|359484499|ref|XP_002274638.2|/3.28146e-127/PREDICTED: protein Red isoform 3 [Vitis vinifera]
Unigene34865_ANTbpfTARAAPEI-5	41	5	9.4	1.14	-3.04363	2.14e-08	2.97e-07	-	-	-	gi|225444877|ref|XP_002281464.1|/8.07174e-25/PREDICTED: uncharacterized protein LOC100256150 [Vitis vinifera]
Unigene41323_ANTbpfTARAAPEI-5	548	67	125.62	15.24	-3.04313	7.31e-96	2.39e-93	-	GO:0043169//cation binding;GO:0016702//oxidoreductase activity, acting on single donors with incorporation of molecular oxygen, incorporation of two atoms of oxygen	GO:0043102	gi|363805407|sp|D7T737.1|MTND1_VITVI/2.23857e-81/RecName: Full=1,2-dihydroxy-3-keto-5-methylthiopentene dioxygenase 1; AltName: Full=Acireductone dioxygenase (Fe(2+)-requiring) 1; Short=ARD 1; Short=Fe-ARD 1
Unigene33512_ANTbpfTARAAPEI-5	65	8	14.9	1.82	-3.0333	1.45e-12	3.53e-11	-	-	-	-
Unigene43310_ANTbpfTARAAPEI-5	65	8	14.9	1.82	-3.0333	1.45e-12	3.52e-11	-	-	-	gi|225469228|ref|XP_002264243.1|/1.01369e-96/PREDICTED: LOW QUALITY PROTEIN: probable WRKY transcription factor 3 [Vitis vinifera]
Unigene29691_ANTbpfTARAAPEI-5	162	20	37.14	4.55	-3.02904	2.7e-29	2.17e-27	-	-	-	gi|359491682|ref|XP_003634304.1|/2.95318e-43/PREDICTED: uncharacterized protein At5g01610-like [Vitis vinifera]
Unigene2656_ANTbpfTARAAPEI-5	81	10	18.57	2.28	-3.02587	2.52e-15	7.99e-14	-	GO:0043169//cation binding	GO:0006812//cation transport	gi|297809265|ref|XP_002872516.1|/2.16166e-41/metal ion binding protein [Arabidopsis lyrata subsp. lyrata]
Unigene7418_ANTbpfTARAAPEI-5	24	3	5.5	0.68	-3.01582	2.53e-05	0.000202036	GO:0044464//cell part	GO:0016411//acylglycerol O-acyltransferase activity	GO:0006633//fatty acid biosynthetic process;GO:0009791//post-embryonic development	gi|308513539|gb|ADO33168.1|/6.32886e-52/putative glycerol-3-phosphate O-acyltransferase [Echium pitardii]
Unigene38260_ANTbpfTARAAPEI-5	24	3	5.5	0.68	-3.01582	2.53e-05	0.000201937	-	-	-	-
Unigene17878_ANTbpfTARAAPEI-5	79	10	18.11	2.28	-2.98968	8.1e-15	2.43e-13	-	-	-	-
Unigene34174_ANTbpfTARAAPEI-5	189	24	43.32	5.46	-2.98806	1.68e-33	1.7e-31	-	-	-	-
Unigene26635_ANTbpfTARAAPEI-5	55	7	12.61	1.59	-2.98747	1.13e-10	2.2e-09	-	-	-	-
Unigene24186_ANTbpfTARAAPEI-5	47	6	10.77	1.37	-2.97477	2.78e-09	4.44e-08	-	-	-	-
Unigene40141_ANTbpfTARAAPEI-5	78	10	17.88	2.28	-2.97124	1.45e-14	4.24e-13	GO:0043231//intracellular membrane-bounded organelle	-	-	gi|359477457|ref|XP_002278619.2|/6.72119e-22/PREDICTED: uncharacterized protein LOC100252741 [Vitis vinifera]
Unigene21189_ANTbpfTARAAPEI-5	39	5	8.94	1.14	-2.97124	6.91e-08	8.86e-07	GO:0031410//cytoplasmic vesicle	GO:0004175//endopeptidase activity	GO:0019538//protein metabolic process	gi|15705865|gb|AAL05851.1|AF411121_1/5.13491e-32/cysteine proteinase precursor [Sandersonia aurantiaca]
Unigene37708_ANTbpfTARAAPEI-5	31	4	7.11	0.91	-2.96591	1.75e-06	1.79e-05	-	-	-	gi|388514545|gb|AFK45334.1|/4.81512e-06/unknown [Medicago truncatula]
Unigene12057_ANTbpfTARAAPEI-5	31	4	7.11	0.91	-2.96591	1.75e-06	1.79e-05	GO:0016020//membrane	GO:0004871//signal transducer activity;GO:0004672//protein kinase activity;GO:0032559	GO:0006464//protein modification process;GO:0043401//steroid hormone mediated signaling pathway	gi|225427230|ref|XP_002280602.1|/1.54763e-176/PREDICTED: probable serine/threonine-protein kinase At4g35230 [Vitis vinifera]
Unigene27541_ANTbpfTARAAPEI-5	31	4	7.11	0.91	-2.96591	1.75e-06	1.79e-05	-	-	-	-
Unigene39302_ANTbpfTARAAPEI-5	23	3	5.27	0.68	-2.9542	4.55e-05	0.000343349	GO:0031090//organelle membrane	-	-	gi|357139841|ref|XP_003571485.1|/6.74161e-28/PREDICTED: uncharacterized protein LOC100834014 [Brachypodium distachyon]
Unigene38919_ANTbpfTARAAPEI-5	23	3	5.27	0.68	-2.9542	4.55e-05	0.000343191	GO:0044464//cell part	GO:0015291//secondary active transmembrane transporter activity	GO:0003006//developmental process involved in reproduction;GO:0015893//drug transport	gi|357120500|ref|XP_003561965.1|/2.88663e-70/PREDICTED: protein TRANSPARENT TESTA 12-like [Brachypodium distachyon]
Unigene13173_ANTbpfTARAAPEI-5	23	3	5.27	0.68	-2.9542	4.55e-05	0.000343032	-	-	-	gi|224089525|ref|XP_002308745.1|/3.53284e-40/predicted protein [Populus trichocarpa]
Unigene40088_ANTbpfTARAAPEI-5	23	3	5.27	0.68	-2.9542	4.55e-05	0.000342874	GO:0030120//vesicle coat	GO:0022892	GO:0048193//Golgi vesicle transport	gi|224115588|ref|XP_002317073.1|/1.28522e-57/predicted protein [Populus trichocarpa]
Unigene13266_ANTbpfTARAAPEI-5	69	9	15.82	2.05	-2.94805	6.19e-13	1.56e-11	-	-	-	-
Unigene32928_ANTbpfTARAAPEI-5	153	20	35.07	4.55	-2.9463	4.96e-27	3.58e-25	GO:0031410//cytoplasmic vesicle	-	-	gi|326502406|dbj|BAJ95266.1|/5.18675e-56/predicted protein [Hordeum vulgare subsp. vulgare]
Unigene43292_ANTbpfTARAAPEI-5	114	15	26.13	3.41	-2.93786	1.96e-20	9.19e-19	GO:0009536//plastid	GO:0015036//disulfide oxidoreductase activity	GO:0019725//cellular homeostasis	gi|225460191|ref|XP_002277099.1|/6.49914e-112/PREDICTED: uncharacterized protein LOC100244724 [Vitis vinifera]
Unigene26841_ANTbpfTARAAPEI-5	53	7	12.15	1.59	-2.93386	3.62e-10	6.48e-09	GO:0031410//cytoplasmic vesicle;GO:0031090//organelle membrane	-	-	gi|108862477|gb|ABA97107.2|/3.07479e-32/Lysosomal Cystine Transporter family protein, expressed [Oryza sativa Japonica Group]
Unigene43527_ANTbpfTARAAPEI-5	38	5	8.71	1.14	-2.93364	1.24e-07	1.51e-06	-	-	GO:0051234//establishment of localization	gi|359492838|ref|XP_002284219.2|/3.05509e-118/PREDICTED: random slug protein 5 [Vitis vinifera]
Unigene21911_ANTbpfTARAAPEI-5	38	5	8.71	1.14	-2.93364	1.24e-07	1.51e-06	-	-	-	-
Unigene1741_ANTbpfTARAAPEI-5	38	5	8.71	1.14	-2.93364	1.24e-07	1.51e-06	-	-	-	-
Unigene24142_ANTbpfTARAAPEI-5	227	30	52.03	6.83	-2.92939	3.45e-39	4.15e-37	-	-	-	gi|297605228|ref|NP_001056895.2|/7.29312e-18/Os06g0163300 [Oryza sativa Japonica Group]
Unigene23802_ANTbpfTARAAPEI-5	30	4	6.88	0.91	-2.91847	3.13e-06	3.06e-05	-	-	-	-
Unigene37738_ANTbpfTARAAPEI-5	30	4	6.88	0.91	-2.91847	3.13e-06	3.06e-05	GO:0005905//coated pit;GO:0012510//trans-Golgi network transport vesicle membrane	-	GO:0015031//protein transport	gi|224055335|ref|XP_002298486.1|/3.62025e-65/predicted protein [Populus trichocarpa]
Unigene13497_ANTbpfTARAAPEI-5	30	4	6.88	0.91	-2.91847	3.13e-06	3.06e-05	GO:0016020//membrane;GO:0044424//intracellular part	GO:0032561;GO:0004620//phospholipase activity;GO:0019900//kinase binding	GO:0035556//intracellular signal transduction	gi|357145097|ref|XP_003573523.1|/1.80414e-16/PREDICTED: rac-like GTP-binding protein 6-like [Brachypodium distachyon]
Unigene16097_ANTbpfTARAAPEI-5	45	6	10.32	1.37	-2.9132	8.89e-09	1.31e-07	-	-	-	-
Unigene18122_ANTbpfTARAAPEI-5	45	6	10.32	1.37	-2.9132	8.89e-09	1.31e-07	GO:0044444//cytoplasmic part	-	GO:0006605//protein targeting;GO:0044248//cellular catabolic process;GO:0007033//vacuole organization;GO:0009856//pollination	gi|225454518|ref|XP_002277370.1|/1.47193e-177/PREDICTED: beclin 1 protein [Vitis vinifera]
Unigene280_ANTbpfTARAAPEI-5	97	13	22.24	2.96	-2.90949	1.93e-17	7.34e-16	-	-	-	-
Unigene13053_ANTbpfTARAAPEI-5	52	7	11.92	1.59	-2.90629	6.46e-10	1.13e-08	-	-	-	gi|255545692|ref|XP_002513906.1|/5.74396e-07/conserved hypothetical protein [Ricinus communis]
Unigene37652_ANTbpfTARAAPEI-5	37	5	8.48	1.14	-2.89503	2.21e-07	2.6e-06	GO:0044444//cytoplasmic part	-	-	gi|224130424|ref|XP_002328605.1|/1.863e-58/predicted protein [Populus trichocarpa]
Unigene12895_ANTbpfTARAAPEI-5	37	5	8.48	1.14	-2.89503	2.21e-07	2.6e-06	GO:0044444//cytoplasmic part;GO:0016020//membrane	GO:0005515//protein binding;GO:0016857//racemase and epimerase activity, acting on carbohydrates and derivatives;GO:0048037//cofactor binding	GO:0050896//response to stimulus;GO:0006012//galactose metabolic process;GO:0048229//gametophyte development	gi|224074891|ref|XP_002304478.1|/1.08313e-173/predicted protein [Populus trichocarpa]
Unigene10479_ANTbpfTARAAPEI-5	37	5	8.48	1.14	-2.89503	2.21e-07	2.6e-06	GO:0012505//endomembrane system;GO:0031090//organelle membrane;GO:0044444//cytoplasmic part;GO:0005626//insoluble fraction	GO:0032561;GO:0003824//catalytic activity	GO:0035556//intracellular signal transduction;GO:0046903//secretion	gi|255571107|ref|XP_002526504.1|/2.14947e-33/protein with unknown function [Ricinus communis]
Unigene31864_ANTbpfTARAAPEI-5	74	10	16.96	2.28	-2.89503	1.46e-13	3.89e-12	-	-	-	-
Unigene25308_ANTbpfTARAAPEI-5	22	3	5.04	0.68	-2.88982	8.16e-05	0.000577183	-	GO:0016879//ligase activity, forming carbon-nitrogen bonds;GO:0032559	GO:0006464//protein modification process	gi|192910772|gb|ACF06494.1|/8.74073e-40/RUB1 conjugating enzyme [Elaeis guineensis]
Unigene30836_ANTbpfTARAAPEI-5	22	3	5.04	0.68	-2.88982	8.16e-05	0.000576933	-	-	-	-
Unigene16875_ANTbpfTARAAPEI-5	22	3	5.04	0.68	-2.88982	8.16e-05	0.000576684	-	-	-	-
Unigene8687_ANTbpfTARAAPEI-5	22	3	5.04	0.68	-2.88982	8.16e-05	0.000576435	-	GO:0046914//transition metal ion binding;GO:0016682//oxidoreductase activity, acting on diphenols and related substances as donors, oxygen as acceptor	GO:0008152//metabolic process	gi|255576162|ref|XP_002528975.1|/0/l-ascorbate oxidase, putative [Ricinus communis]
Unigene26769_ANTbpfTARAAPEI-5	22	3	5.04	0.68	-2.88982	8.16e-05	0.000576186	-	-	-	-
Unigene37479_ANTbpfTARAAPEI-5	22	3	5.04	0.68	-2.88982	8.16e-05	0.000575937	-	GO:0016703;GO:0016405//CoA-ligase activity	GO:0008152//metabolic process	gi|326366171|gb|ADZ54779.1|/5.54493e-36/4-coumarate-CoA ligase [Prunus avium]
Unigene32619_ANTbpfTARAAPEI-5	22	3	5.04	0.68	-2.88982	8.16e-05	0.000575689	GO:0009532//plastid stroma	GO:0046914//transition metal ion binding;GO:0016831//carboxy-lyase activity	GO:0006568//tryptophan metabolic process	gi|356554619|ref|XP_003545642.1|/7.37475e-18/PREDICTED: indole-3-glycerol phosphate synthase, chloroplastic-like [Glycine max]
Unigene6050_ANTbpfTARAAPEI-5	22	3	5.04	0.68	-2.88982	8.16e-05	0.00057544	-	-	-	-
Unigene38023_ANTbpfTARAAPEI-5	44	6	10.09	1.37	-2.88068	1.58e-08	2.25e-07	GO:0043231//intracellular membrane-bounded organelle;GO:0031410//cytoplasmic vesicle;GO:0044425//membrane part	GO:0046872//metal ion binding	-	gi|225425320|ref|XP_002273708.1|/2.44282e-72/PREDICTED: calnexin homolog 1 [Vitis vinifera]
Unigene17857_ANTbpfTARAAPEI-5	73	10	16.73	2.28	-2.87533	2.59e-13	6.75e-12	GO:0009536//plastid	GO:0031406//carboxylic acid binding;GO:0016744	GO:0008652//cellular amino acid biosynthetic process	gi|359495876|ref|XP_002266924.2|/0/PREDICTED: uncharacterized protein LOC100256605 [Vitis vinifera]
Unigene5616_ANTbpfTARAAPEI-5	29	4	6.65	0.91	-2.86942	5.59e-06	5.23e-05	-	-	-	gi|357135195|ref|XP_003569197.1|/1.63138e-68/PREDICTED: F-box protein SKIP8-like [Brachypodium distachyon]
Unigene16757_ANTbpfTARAAPEI-5	29	4	6.65	0.91	-2.86942	5.59e-06	5.23e-05	GO:0043231//intracellular membrane-bounded organelle	GO:0008483//transaminase activity;GO:0048037//cofactor binding	GO:0019752//carboxylic acid metabolic process	gi|218198356|gb|EEC80783.1|/0/hypothetical protein OsI_23308 [Oryza sativa Indica Group]
Unigene23125_ANTbpfTARAAPEI-5	58	8	13.3	1.82	-2.86942	8.4e-11	1.65e-09	-	-	-	-
Unigene37970_ANTbpfTARAAPEI-5	29	4	6.65	0.91	-2.86942	5.59e-06	5.22e-05	-	GO:0070567	GO:0046470//phosphatidylcholine metabolic process	gi|357137403|ref|XP_003570290.1|/6.43471e-17/PREDICTED: choline-phosphate cytidylyltransferase B-like [Brachypodium distachyon]
Unigene22805_ANTbpfTARAAPEI-5	29	4	6.65	0.91	-2.86942	5.59e-06	5.22e-05	-	-	-	-
Unigene20164_ANTbpfTARAAPEI-5	29	4	6.65	0.91	-2.86942	5.59e-06	5.22e-05	-	-	-	-
Unigene21_ANTbpfTARAAPEI-5	29	4	6.65	0.91	-2.86942	5.59e-06	5.22e-05	-	-	-	-
Unigene33991_ANTbpfTARAAPEI-5	29	4	6.65	0.91	-2.86942	5.59e-06	5.21e-05	GO:0031410//cytoplasmic vesicle	-	-	gi|224139328|ref|XP_002323058.1|/1.57494e-12/predicted protein [Populus trichocarpa]
Unigene2815_ANTbpfTARAAPEI-5	87	12	19.94	2.73	-2.86869	1.44e-15	4.65e-14	-	-	-	-
Unigene21733_ANTbpfTARAAPEI-5	36	5	8.25	1.14	-2.85536	3.93e-07	4.45e-06	-	-	-	-
Unigene2732_ANTbpfTARAAPEI-5	50	7	11.46	1.59	-2.84951	2.04e-09	3.31e-08	GO:0012505//endomembrane system	GO:0005488//binding	-	gi|359483114|ref|XP_002274515.2|/4.58417e-74/PREDICTED: zinc finger CCCH domain-containing protein 16-like [Vitis vinifera]
Unigene1893_ANTbpfTARAAPEI-5	50	7	11.46	1.59	-2.84951	2.04e-09	3.31e-08	-	-	-	gi|359496001|ref|XP_002265336.2|/2.80652e-56/PREDICTED: RPM1-interacting protein 4-like [Vitis vinifera]
Unigene6702_ANTbpfTARAAPEI-5	43	6	9.86	1.37	-2.84741	2.81e-08	3.84e-07	-	-	-	-
Unigene17078_ANTbpfTARAAPEI-5	57	8	13.07	1.82	-2.84425	1.49e-10	2.83e-09	-	-	-	-
Unigene18168_ANTbpfTARAAPEI-5	64	9	14.67	2.05	-2.83917	1.1e-11	2.39e-10	-	-	-	gi|255552333|ref|XP_002517211.1|/1.85987e-102/Cyclin-L1, putative [Ricinus communis]
Unigene40062_ANTbpfTARAAPEI-5	163	23	37.36	5.23	-2.83661	1.18e-27	8.61e-26	-	-	-	gi|356570740|ref|XP_003553543.1|/3.86224e-30/PREDICTED: uncharacterized protein LOC100786645 [Glycine max]
Unigene40965_ANTbpfTARAAPEI-5	21	3	4.81	0.68	-2.82243	0.000145673	0.000966703	GO:0030529//ribonucleoprotein complex	GO:0005198//structural molecule activity	GO:0010467//gene expression	gi|225457937|ref|XP_002273919.1|/9.32003e-74/PREDICTED: 60S ribosomal protein L24, mitochondrial [Vitis vinifera]
Unigene5019_ANTbpfTARAAPEI-5	21	3	4.81	0.68	-2.82243	0.000145673	0.000966311	-	-	GO:0005975//carbohydrate metabolic process	gi|28188673|gb|AAN46262.1|/1.3312e-13/unknown protein [Arabidopsis lyrata]
Unigene17465_ANTbpfTARAAPEI-5	21	3	4.81	0.68	-2.82243	0.000145673	0.000965919	GO:0031410//cytoplasmic vesicle	GO:0016813//hydrolase activity, acting on carbon-nitrogen (but not peptide) bonds, in linear amidines;GO:0001071//nucleic acid binding transcription factor activity	GO:0006351//transcription, DNA-dependent;GO:0000255//allantoin metabolic process	gi|297804480|ref|XP_002870124.1|/1.44559e-113/transcription factor [Arabidopsis lyrata subsp. lyrata]
Unigene25227_ANTbpfTARAAPEI-5	21	3	4.81	0.68	-2.82243	0.000145673	0.000965528	-	-	-	-
Unigene3223_ANTbpfTARAAPEI-5	21	3	4.81	0.68	-2.82243	0.000145673	0.000965137	-	-	-	-
Unigene2499_ANTbpfTARAAPEI-5	21	3	4.81	0.68	-2.82243	0.000145673	0.000964746	GO:0009536//plastid	GO:0005488//binding;GO:0004518//nuclease activity	-	gi|225457397|ref|XP_002284877.1|/4.84473e-57/PREDICTED: uncharacterized protein LOC100262165 isoform 1 [Vitis vinifera]
Unigene30713_ANTbpfTARAAPEI-5	49	7	11.23	1.59	-2.82026	3.61e-09	5.66e-08	-	-	-	-
Unigene23333_ANTbpfTARAAPEI-5	49	7	11.23	1.59	-2.82026	3.61e-09	5.65e-08	-	-	-	-
Unigene8536_ANTbpfTARAAPEI-5	28	4	6.42	0.91	-2.81863	9.95e-06	8.79e-05	-	-	-	-
Unigene38596_ANTbpfTARAAPEI-5	28	4	6.42	0.91	-2.81863	9.95e-06	8.78e-05	GO:0030312//external encapsulating structure;GO:0005739//mitochondrion;GO:0009526//plastid envelope;GO:0031090//organelle membrane	GO:0005244//voltage-gated ion channel activity	GO:0051707//response to other organism;GO:0043269//regulation of ion transport	gi|297797633|ref|XP_002866701.1|/8.86485e-58/hypothetical protein ARALYDRAFT_496845 [Arabidopsis lyrata subsp. lyrata]
Unigene21962_ANTbpfTARAAPEI-5	28	4	6.42	0.91	-2.81863	9.95e-06	8.78e-05	-	-	-	-
Unigene1861_ANTbpfTARAAPEI-5	70	10	16.05	2.28	-2.81547	1.43e-12	3.47e-11	GO:0016020//membrane;GO:0031410//cytoplasmic vesicle	GO:0004871//signal transducer activity;GO:0016491//oxidoreductase activity;GO:0016301//kinase activity;GO:0032559	GO:0006464//protein modification process	gi|225453949|ref|XP_002279998.1|/3.5493e-136/PREDICTED: probable LRR receptor-like serine/threonine-protein kinase At4g08850 [Vitis vinifera]
Unigene21081_ANTbpfTARAAPEI-5	35	5	8.02	1.14	-2.81457	6.98e-07	7.54e-06	-	-	-	-
Unigene23936_ANTbpfTARAAPEI-5	42	6	9.63	1.37	-2.81336	4.98e-08	6.54e-07	-	-	-	-
Unigene26013_ANTbpfTARAAPEI-5	97	14	22.24	3.19	-2.80153	7.85e-17	2.87e-15	GO:0005770//late endosome;GO:0012505//endomembrane system;GO:0042598//vesicular fraction	GO:0005543//phospholipid binding	GO:0007041//lysosomal transport;GO:0006892//post-Golgi vesicle-mediated transport;GO:0048878//chemical homeostasis;GO:0006605//protein targeting;GO:0048513//organ development;GO:0007165//signal transduction;GO:0009630//gravitropism	gi|242059327|ref|XP_002458809.1|/1.10368e-18/hypothetical protein SORBIDRAFT_03g040700 [Sorghum bicolor]
Unigene23569_ANTbpfTARAAPEI-5	76	11	17.42	2.5	-2.80074	1.88e-13	4.94e-12	GO:0043231//intracellular membrane-bounded organelle	GO:0042626//ATPase activity, coupled to transmembrane movement of substances;GO:0032559	GO:0009207	gi|397770484|gb|AFO64340.1|/1.32718e-35/ABC transporter GCN1 [Hevea brasiliensis]
Unigene27489_ANTbpfTARAAPEI-5	55	8	12.61	1.82	-2.79256	4.65e-10	8.22e-09	GO:0043231//intracellular membrane-bounded organelle	GO:0001071//nucleic acid binding transcription factor activity	GO:0006351//transcription, DNA-dependent;GO:0009566//fertilization	gi|359489230|ref|XP_002275629.2|/4.28232e-18/PREDICTED: transcription factor UNE10-like [Vitis vinifera]
Unigene12911_ANTbpfTARAAPEI-5	48	7	11	1.59	-2.7904	6.37e-09	9.67e-08	-	-	-	-
Unigene31258_ANTbpfTARAAPEI-5	41	6	9.4	1.37	-2.77848	8.81e-08	1.11e-06	-	-	-	-
Unigene23032_ANTbpfTARAAPEI-5	34	5	7.79	1.14	-2.77259	1.23e-06	1.29e-05	-	-	-	-
Unigene7650_ANTbpfTARAAPEI-5	196	29	44.93	6.6	-2.76714	3.73e-32	3.46e-30	-	GO:0004672//protein kinase activity	-	gi|359474639|ref|XP_002265359.2|/1.83599e-80/PREDICTED: cyclin-dependent kinase F-4-like [Vitis vinifera]
Unigene22371_ANTbpfTARAAPEI-5	27	4	6.19	0.91	-2.766	1.76e-05	0.000147214	-	GO:0005515//protein binding;GO:0046914//transition metal ion binding	-	gi|359495531|ref|XP_003635012.1|/1.02737e-24/PREDICTED: uncharacterized protein LOC100852917 isoform 2 [Vitis vinifera]
Unigene15746_ANTbpfTARAAPEI-5	27	4	6.19	0.91	-2.766	1.76e-05	0.000147139	-	-	-	-
Unigene38362_ANTbpfTARAAPEI-5	27	4	6.19	0.91	-2.766	1.76e-05	0.000147064	-	GO:0016879//ligase activity, forming carbon-nitrogen bonds;GO:0032559	GO:0006464//protein modification process	gi|192910852|gb|ACF06534.1|/3.46582e-19/ubiquitin-conjugating enzyme [Elaeis guineensis]
Unigene30053_ANTbpfTARAAPEI-5	27	4	6.19	0.91	-2.766	1.76e-05	0.000146989	GO:0009536//plastid	GO:0016773//phosphotransferase activity, alcohol group as acceptor	GO:0044238//primary metabolic process;GO:0006796//phosphate metabolic process	gi|359474918|ref|XP_002265772.2|/1.11461e-42/PREDICTED: xylulose kinase-like [Vitis vinifera]
Unigene24002_ANTbpfTARAAPEI-5	73	11	16.73	2.5	-2.74244	1.02e-12	2.5e-11	-	-	-	-
Unigene38326_ANTbpfTARAAPEI-5	93	14	21.32	3.19	-2.74058	7.47e-16	2.52e-14	GO:0043231//intracellular membrane-bounded organelle	-	-	gi|224134132|ref|XP_002321744.1|/2.73342e-32/predicted protein [Populus trichocarpa]
Unigene38573_ANTbpfTARAAPEI-5	33	5	7.56	1.14	-2.72935	2.18e-06	2.19e-05	GO:0016020//membrane	-	-	gi|224121440|ref|XP_002330828.1|/1.97197e-17/predicted protein [Populus trichocarpa]
Unigene6227_ANTbpfTARAAPEI-5	33	5	7.56	1.14	-2.72935	2.18e-06	2.19e-05	GO:0031410//cytoplasmic vesicle	GO:0016645//oxidoreductase activity, acting on the CH-NH group of donors;GO:0050662//coenzyme binding	GO:0006725//cellular aromatic compound metabolic process;GO:0006091//generation of precursor metabolites and energy	gi|357140693|ref|XP_003571898.1|/0/PREDICTED: cytokinin dehydrogenase 3-like [Brachypodium distachyon]
Unigene35230_ANTbpfTARAAPEI-5	33	5	7.56	1.14	-2.72935	2.18e-06	2.19e-05	-	-	-	gi|297735159|emb|CBI17521.3|/1.45523e-10/unnamed protein product [Vitis vinifera]
Unigene29670_ANTbpfTARAAPEI-5	46	7	10.54	1.59	-2.72878	1.97e-08	2.76e-07	-	-	-	-
Unigene43624_ANTbpfTARAAPEI-5	131	20	30.03	4.55	-2.72247	1.31e-21	6.65e-20	GO:0005737//cytoplasm	-	GO:0032501//multicellular organismal process;GO:0016458//gene silencing	gi|225463205|ref|XP_002267929.1|/2.95211e-148/PREDICTED: protein SUPPRESSOR OF GENE SILENCING 3-like [Vitis vinifera]
Unigene22429_ANTbpfTARAAPEI-5	52	8	11.92	1.82	-2.71137	2.52e-09	4.06e-08	-	-	-	-
Unigene40446_ANTbpfTARAAPEI-5	26	4	5.96	0.91	-2.71137	3.11e-05	0.000243167	-	-	-	gi|359473809|ref|XP_002264994.2|/5.197e-20/PREDICTED: uncharacterized protein LOC100254102 [Vitis vinifera]
Unigene34203_ANTbpfTARAAPEI-5	26	4	5.96	0.91	-2.71137	3.11e-05	0.000243051	-	-	-	gi|225447663|ref|XP_002275464.1|/6.79036e-24/PREDICTED: uncharacterized protein LOC100252779 [Vitis vinifera]
Unigene4147_ANTbpfTARAAPEI-5	39	6	8.94	1.37	-2.7061	2.73e-07	3.16e-06	GO:0009536//plastid	GO:0032561	-	gi|297739639|emb|CBI29821.3|/3.05822e-119/unnamed protein product [Vitis vinifera]
Unigene43816_ANTbpfTARAAPEI-5	39	6	8.94	1.37	-2.7061	2.73e-07	3.16e-06	-	GO:0004871//signal transducer activity;GO:0004672//protein kinase activity;GO:0032559	GO:0006464//protein modification process	gi|224134935|ref|XP_002327526.1|/2.95954e-165/predicted protein [Populus trichocarpa]
Unigene9682_ANTbpfTARAAPEI-5	39	6	8.94	1.37	-2.7061	2.73e-07	3.16e-06	GO:0031410//cytoplasmic vesicle	GO:0016787//hydrolase activity	-	gi|218186522|gb|EEC68949.1|/2.52987e-77/hypothetical protein OsI_37668 [Oryza sativa Indica Group]
Unigene15587_ANTbpfTARAAPEI-5	136	21	31.18	4.78	-2.70554	3.02e-22	1.63e-20	-	-	-	-
Unigene38510_ANTbpfTARAAPEI-5	265	41	60.75	9.33	-2.70294	6.69e-42	8.83e-40	GO:0030529//ribonucleoprotein complex	GO:0005198//structural molecule activity	GO:0010467//gene expression	gi|225436335|ref|XP_002268489.1|/2.05518e-59/PREDICTED: probable ribosome biogenesis protein RLP24 [Vitis vinifera]
Unigene25679_ANTbpfTARAAPEI-5	58	9	13.3	2.05	-2.69773	3.24e-10	5.86e-09	-	-	-	-
Unigene43298_ANTbpfTARAAPEI-5	109	17	24.99	3.87	-2.69095	5.22e-18	2.08e-16	-	-	-	gi|225448142|ref|XP_002263770.1|/3.02147e-117/PREDICTED: embryogenesis-associated protein EMB8 [Vitis vinifera]
Unigene10050_ANTbpfTARAAPEI-5	32	5	7.34	1.14	-2.68675	3.83e-06	3.69e-05	-	-	-	-
Unigene11559_ANTbpfTARAAPEI-5	32	5	7.34	1.14	-2.68675	3.83e-06	3.69e-05	-	-	-	-
Unigene38079_ANTbpfTARAAPEI-5	32	5	7.34	1.14	-2.68675	3.83e-06	3.69e-05	-	-	-	gi|224075411|ref|XP_002304622.1|/2.27435e-25/predicted protein [Populus trichocarpa]
Unigene40305_ANTbpfTARAAPEI-5	32	5	7.34	1.14	-2.68675	3.83e-06	3.69e-05	GO:0005838//proteasome regulatory particle;GO:0043231//intracellular membrane-bounded organelle	-	GO:0009887//organ morphogenesis;GO:0019941//modification-dependent protein catabolic process;GO:0003006//developmental process involved in reproduction	gi|225440638|ref|XP_002278975.1|/1.14047e-72/PREDICTED: probable 26S proteasome non-ATPase regulatory subunit 7 [Vitis vinifera]
Unigene41028_ANTbpfTARAAPEI-5	70	11	16.05	2.5	-2.68257	5.44e-12	1.24e-10	GO:0031410//cytoplasmic vesicle	GO:0005504//fatty acid binding	-	gi|255538104|ref|XP_002510117.1|/8.18963e-17/acyl-CoA-binding protein, acbp, putative [Ricinus communis]
Unigene11532_ANTbpfTARAAPEI-5	38	6	8.71	1.37	-2.6685	4.78e-07	5.31e-06	-	GO:0005488//binding;GO:0003824//catalytic activity	-	gi|357113666|ref|XP_003558622.1|/4.27428e-112/PREDICTED: alcohol dehydrogenase-like 7-like [Brachypodium distachyon]
Unigene16489_ANTbpfTARAAPEI-5	38	6	8.71	1.37	-2.6685	4.78e-07	5.31e-06	-	-	-	-
Unigene28524_ANTbpfTARAAPEI-5	38	6	8.71	1.37	-2.6685	4.78e-07	5.31e-06	-	-	-	-
Unigene34463_ANTbpfTARAAPEI-5	69	11	15.82	2.5	-2.66175	9.48e-12	2.08e-10	-	-	-	gi|225424355|ref|XP_002284889.1|/3.53545e-49/PREDICTED: uncharacterized protein LOC100242160 isoform 2 [Vitis vinifera]
Unigene11025_ANTbpfTARAAPEI-5	144	23	33.01	5.23	-2.65802	4.87e-23	2.76e-21	-	-	-	-
Unigene41447_ANTbpfTARAAPEI-5	25	4	5.73	0.91	-2.6546	5.47e-05	0.000407116	GO:0044464//cell part	-	-	gi|225436600|ref|XP_002279595.1|/1.93423e-27/PREDICTED: magnesium transporter NIPA2 [Vitis vinifera]
Unigene11541_ANTbpfTARAAPEI-5	150	24	34.38	5.46	-2.6546	6.47e-24	3.89e-22	-	-	-	-
Unigene40224_ANTbpfTARAAPEI-5	25	4	5.73	0.91	-2.6546	5.47e-05	0.000406931	-	-	-	gi|225437945|ref|XP_002269637.1|/7.78333e-66/PREDICTED: tetratricopeptide repeat protein 4 homolog [Vitis vinifera]
Unigene8007_ANTbpfTARAAPEI-5	100	16	22.92	3.64	-2.6546	2.09e-16	7.34e-15	-	-	-	gi|296082037|emb|CBI21042.3|/5.71255e-18/unnamed protein product [Vitis vinifera]
Unigene42662_ANTbpfTARAAPEI-5	50	8	11.46	1.82	-2.6546	7.7e-09	1.15e-07	GO:0043231//intracellular membrane-bounded organelle	-	-	gi|225446056|ref|XP_002271381.1|/8.65364e-64/PREDICTED: uncharacterized protein LOC100252969 [Vitis vinifera]
Unigene42838_ANTbpfTARAAPEI-5	31	5	7.11	1.14	-2.64082	6.71e-06	6.17e-05	GO:0044464//cell part	GO:0070566//adenylyltransferase activity	GO:0010876;GO:0009108//coenzyme biosynthetic process;GO:0006970//response to osmotic stress;GO:0006140;GO:0006810//transport	gi|357138619|ref|XP_003570888.1|/6.00316e-63/PREDICTED: phosphopantetheine adenylyltransferase-like [Brachypodium distachyon]
Unigene37032_ANTbpfTARAAPEI-5	98	16	22.46	3.64	-2.62535	6.28e-16	2.13e-14	-	-	-	-
Unigene16181_ANTbpfTARAAPEI-5	49	8	11.23	1.82	-2.62535	1.34e-08	1.93e-07	-	-	-	-
Unigene17995_ANTbpfTARAAPEI-5	67	11	15.36	2.5	-2.61918	2.86e-11	6e-10	GO:0043231//intracellular membrane-bounded organelle;GO:0030964	GO:0046914//transition metal ion binding;GO:0016723//oxidoreductase activity, oxidizing metal ions, NAD or NADP as acceptor	GO:0009409//response to cold	gi|225456909|ref|XP_002277760.1|/1.51401e-157/PREDICTED: ferric reduction oxidase 8, mitochondrial [Vitis vinifera]
Unigene26737_ANTbpfTARAAPEI-5	73	12	16.73	2.73	-2.61546	3.72e-12	8.64e-11	-	-	-	-
Unigene40729_ANTbpfTARAAPEI-5	279	46	63.95	10.47	-2.61068	1.92e-42	2.61e-40	GO:0009532//plastid stroma	GO:0043169//cation binding;GO:0016781//phosphotransferase activity, paired acceptors;GO:0032559	GO:0009314//response to radiation;GO:0006629//lipid metabolic process;GO:0005982//starch metabolic process;GO:0006796//phosphate metabolic process	gi|559471|emb|CAA55143.1|/1.77137e-74/pyruvate,orthophosphate dikinase [Mesembryanthemum crystallinum]
Unigene28848_ANTbpfTARAAPEI-5	85	14	19.48	3.19	-2.61037	6.33e-14	1.73e-12	-	-	-	-
Unigene13443_ANTbpfTARAAPEI-5	145	24	33.24	5.46	-2.60595	1.01e-22	5.58e-21	GO:0009536//plastid	GO:0005515//protein binding	-	gi|225457506|ref|XP_002269313.1|/1.66367e-77/PREDICTED: plastid division protein CDP1, chloroplastic [Vitis vinifera]
Unigene40638_ANTbpfTARAAPEI-5	187	31	42.87	7.05	-2.60427	7.38e-29	5.75e-27	-	-	-	gi|351723703|ref|NP_001238056.1|/5.84135e-38/uncharacterized protein LOC100527827 [Glycine max]
Unigene39173_ANTbpfTARAAPEI-5	187	31	42.87	7.05	-2.60427	7.38e-29	5.73e-27	-	-	-	-
Unigene14152_ANTbpfTARAAPEI-5	42	7	9.63	1.59	-2.59851	1.83e-07	2.19e-06	-	-	-	gi|242076296|ref|XP_002448084.1|/2.15313e-14/hypothetical protein SORBIDRAFT_06g020740 [Sorghum bicolor]
Unigene7116_ANTbpfTARAAPEI-5	42	7	9.63	1.59	-2.59851	1.83e-07	2.19e-06	-	-	-	-
Unigene41526_ANTbpfTARAAPEI-5	24	4	5.5	0.91	-2.59549	9.58e-05	0.000667906	GO:0043231//intracellular membrane-bounded organelle	-	-	gi|225425362|ref|XP_002269102.1|/2.69936e-93/PREDICTED: uncharacterized protein LOC100255874 [Vitis vinifera]
Unigene18453_ANTbpfTARAAPEI-5	24	4	5.5	0.91	-2.59549	9.58e-05	0.000667621	-	-	-	-
Unigene32112_ANTbpfTARAAPEI-5	24	4	5.5	0.91	-2.59549	9.58e-05	0.000667337	GO:0043231//intracellular membrane-bounded organelle	GO:0000166//nucleotide binding	-	gi|326526253|dbj|BAJ97143.1|/1.48794e-47/predicted protein [Hordeum vulgare subsp. vulgare]
Unigene37255_ANTbpfTARAAPEI-5	24	4	5.5	0.91	-2.59549	9.58e-05	0.000667053	GO:0031090//organelle membrane	-	-	gi|115464597|ref|NP_001055898.1|/1.21987e-24/Os05g0490200 [Oryza sativa Japonica Group]
Unigene31322_ANTbpfTARAAPEI-5	24	4	5.5	0.91	-2.59549	9.58e-05	0.000666769	-	-	-	-
Unigene16677_ANTbpfTARAAPEI-5	24	4	5.5	0.91	-2.59549	9.58e-05	0.000666485	GO:0043231//intracellular membrane-bounded organelle	GO:0005515//protein binding;GO:0017111//nucleoside-triphosphatase activity;GO:0032559	GO:0044267//cellular protein metabolic process	gi|255557853|ref|XP_002519956.1|/3.50242e-165/ATP-dependent clp protease ATP-binding subunit clpx, putative [Ricinus communis]
Unigene42656_ANTbpfTARAAPEI-5	30	5	6.88	1.14	-2.59337	1.17e-05	0.000102232	-	GO:0003824//catalytic activity	-	gi|255546123|ref|XP_002514121.1|/4.23752e-95/valacyclovir hydrolase, putative [Ricinus communis]
Unigene39074_ANTbpfTARAAPEI-5	30	5	6.88	1.14	-2.59337	1.17e-05	0.000102178	-	-	-	-
Unigene24979_ANTbpfTARAAPEI-5	60	10	13.75	2.28	-2.59233	3.84e-10	6.84e-09	-	-	-	-
Unigene33719_ANTbpfTARAAPEI-5	36	6	8.25	1.37	-2.59022	1.46e-06	1.51e-05	-	-	-	gi|255545646|ref|XP_002513883.1|/3.10302e-13/conserved hypothetical protein [Ricinus communis]
Unigene44365_ANTbpfTARAAPEI-5	36	6	8.25	1.37	-2.59022	1.46e-06	1.51e-05	GO:0043234//protein complex	GO:0005515//protein binding	GO:0015031//protein transport	gi|255557813|ref|XP_002519936.1|/0/AP-1 complex subunit gamma-2, putative [Ricinus communis]
Unigene42126_ANTbpfTARAAPEI-5	185	31	42.41	7.05	-2.58871	2.2e-28	1.66e-26	GO:0044424//intracellular part	GO:0005515//protein binding;GO:0032559	GO:0044267//cellular protein metabolic process	gi|24371053|dbj|BAC22124.1|/1.38685e-75/t-complex polypeptide 1 [Bruguiera sexangula]
Unigene38732_ANTbpfTARAAPEI-5	137	23	31.4	5.23	-2.58588	2.26e-21	1.13e-19	-	-	-	gi|255563429|ref|XP_002522717.1|/3.12605e-29/Protein phosphatase 1 regulatory subunit, putative [Ricinus communis]
Unigene21077_ANTbpfTARAAPEI-5	95	16	21.78	3.64	-2.58099	3.24e-15	1.01e-13	-	-	-	-
Unigene35677_ANTbpfTARAAPEI-5	107	18	24.53	4.1	-2.58085	5.61e-17	2.07e-15	-	-	-	-
Unigene10137_ANTbpfTARAAPEI-5	195	33	44.7	7.51	-2.57339	1.16e-29	9.46e-28	GO:0043231//intracellular membrane-bounded organelle	GO:0015556//C4-dicarboxylate transmembrane transporter activity	GO:0015743//malate transport;GO:0030641//regulation of cellular pH;GO:0030001//metal ion transport	gi|224086413|ref|XP_002307886.1|/7.47384e-119/sodium-dicarboxylate cotransporter [Populus trichocarpa]
Unigene1817_ANTbpfTARAAPEI-5	265	45	60.75	10.24	-2.56867	1.11e-39	1.36e-37	-	-	-	-
Unigene11708_ANTbpfTARAAPEI-5	59	10	13.52	2.28	-2.56799	6.63e-10	1.15e-08	GO:0031228//intrinsic to Golgi membrane	-	GO:0048193//Golgi vesicle transport	gi|225455880|ref|XP_002275327.1|/0/PREDICTED: protein CASP [Vitis vinifera]
Unigene18164_ANTbpfTARAAPEI-5	94	16	21.55	3.64	-2.56568	5.59e-15	1.72e-13	-	-	-	gi|225460909|ref|XP_002278970.1|/1.023e-23/PREDICTED: uncharacterized protein LOC100250252 [Vitis vinifera]
Unigene42917_ANTbpfTARAAPEI-5	47	8	10.77	1.82	-2.56501	4.03e-08	5.35e-07	-	GO:0004674//protein serine/threonine kinase activity;GO:0000166//nucleotide binding	GO:0009987//cellular process	gi|229609829|gb|ACQ83530.1|/9.12409e-91/CBL-interacting protein kinase 14 [Vitis vinifera]
Unigene42380_ANTbpfTARAAPEI-5	41	7	9.4	1.59	-2.56363	3.18e-07	3.63e-06	-	-	-	-
Unigene15439_ANTbpfTARAAPEI-5	41	7	9.4	1.59	-2.56363	3.18e-07	3.63e-06	GO:0043234//protein complex	GO:0019787//small conjugating protein ligase activity	GO:0009743//response to carbohydrate stimulus;GO:0032446//protein modification by small protein conjugation	gi|255552356|ref|XP_002517222.1|/6.84442e-16/E3 ubiquitin ligase PUB14, putative [Ricinus communis]
Unigene23693_ANTbpfTARAAPEI-5	64	11	14.67	2.5	-2.55287	1.48e-10	2.81e-09	-	-	-	gi|388522565|gb|AFK49344.1|/6.20802e-09/unknown [Lotus japonicus]
Unigene19731_ANTbpfTARAAPEI-5	35	6	8.02	1.37	-2.54943	2.53e-06	2.52e-05	-	-	-	-
Unigene18222_ANTbpfTARAAPEI-5	58	10	13.3	2.28	-2.54432	1.15e-09	1.93e-08	GO:0009536//plastid	-	-	gi|225450232|ref|XP_002266606.1|/0/PREDICTED: DUF246 domain-containing protein At1g04910 [Vitis vinifera]
Unigene43093_ANTbpfTARAAPEI-5	29	5	6.65	1.14	-2.54432	2.03e-05	0.000167405	-	-	-	gi|115454881|ref|NP_001051041.1|/4.58752e-88/Os03g0708900 [Oryza sativa Japonica Group]
Unigene31206_ANTbpfTARAAPEI-5	29	5	6.65	1.14	-2.54432	2.03e-05	0.00016732	GO:0044464//cell part	-	GO:0006810//transport	gi|242062562|ref|XP_002452570.1|/4.30259e-26/hypothetical protein SORBIDRAFT_04g028300 [Sorghum bicolor]
Unigene17159_ANTbpfTARAAPEI-5	29	5	6.65	1.14	-2.54432	2.03e-05	0.000167236	GO:0016020//membrane	GO:0004672//protein kinase activity;GO:0000166//nucleotide binding	-	gi|359486237|ref|XP_002264491.2|/0/PREDICTED: probable serine/threonine-protein kinase At1g54610-like [Vitis vinifera]
Unigene38356_ANTbpfTARAAPEI-5	208	36	47.68	8.19	-2.54145	4.11e-31	3.61e-29	-	GO:0004180//carboxypeptidase activity	GO:0019538//protein metabolic process	gi|18447763|gb|AAL67992.1|/6.62834e-71/putative serine carboxypeptidase precursor [Gossypium hirsutum]
Unigene35499_ANTbpfTARAAPEI-5	46	8	10.54	1.82	-2.53386	6.97e-08	8.93e-07	-	-	-	gi|297738653|emb|CBI27898.3|/1.53335e-15/unnamed protein product [Vitis vinifera]
Unigene4356_ANTbpfTARAAPEI-5	40	7	9.17	1.59	-2.52789	5.49e-07	6.02e-06	GO:0042598//vesicular fraction;GO:0016020//membrane	GO:0019840//isoprenoid binding;GO:0019899//enzyme binding	GO:0009725//response to hormone stimulus;GO:0007275//multicellular organismal development;GO:0003006//developmental process involved in reproduction	gi|255558113|ref|XP_002520085.1|/0/Protein GPR89A, putative [Ricinus communis]
Unigene39123_ANTbpfTARAAPEI-5	40	7	9.17	1.59	-2.52789	5.49e-07	6.01e-06	-	-	-	gi|209572797|sp|A2YMV6.2|WNK1_ORYSI/2.01488e-13/RecName: Full=Probable serine/threonine-protein kinase WNK1; Short=OsWNK1; AltName: Full=Mitogen-activated protein kinase kinase 1; AltName: Full=Protein kinase with no lysine 1
Unigene34462_ANTbpfTARAAPEI-5	97	17	22.24	3.87	-2.52275	3.73e-15	1.16e-13	-	-	-	-
Unigene267_ANTbpfTARAAPEI-5	57	10	13.07	2.28	-2.51915	1.97e-09	3.23e-08	GO:0009536//plastid	GO:0003676//nucleic acid binding;GO:0016891//endoribonuclease activity, producing 5'-phosphomonoesters	GO:0010467//gene expression	gi|225442262|ref|XP_002279256.1|/2.71296e-62/PREDICTED: uncharacterized protein LOC100242891 [Vitis vinifera]
Unigene23875_ANTbpfTARAAPEI-5	148	26	33.93	5.92	-2.51889	2.33e-22	1.26e-20	-	-	-	-
Unigene762_ANTbpfTARAAPEI-5	74	13	16.96	2.96	-2.51847	7.39e-12	1.64e-10	-	-	-	-
Unigene40739_ANTbpfTARAAPEI-5	271	48	62.12	10.92	-2.50808	1.71e-39	2.08e-37	-	GO:0003824//catalytic activity	GO:0044238//primary metabolic process	gi|359492610|ref|XP_002282462.2|/6.53485e-61/PREDICTED: patatin group A-3-like [Vitis vinifera]
Unigene27258_ANTbpfTARAAPEI-5	62	11	14.21	2.5	-2.50691	4.38e-10	7.76e-09	-	-	-	-
Unigene17070_ANTbpfTARAAPEI-5	62	11	14.21	2.5	-2.50691	4.38e-10	7.75e-09	GO:0015629//actin cytoskeleton	GO:0008092//cytoskeletal protein binding;GO:0017111//nucleoside-triphosphatase activity;GO:0032559	-	gi|297600122|ref|NP_001048517.2|/0/Os02g0816900 [Oryza sativa Japonica Group]
Unigene41089_ANTbpfTARAAPEI-5	124	22	28.42	5.01	-2.50402	7.52e-19	3.2e-17	GO:0016020//membrane;GO:0043231//intracellular membrane-bounded organelle	-	GO:0015031//protein transport	gi|225444207|ref|XP_002276285.1|/3.19775e-85/PREDICTED: gamma-soluble NSF attachment protein [Vitis vinifera]
Unigene1040_ANTbpfTARAAPEI-5	118	21	27.05	4.78	-2.50055	5.68e-18	2.26e-16	-	GO:0016787//hydrolase activity	-	gi|224106389|ref|XP_002314150.1|/7.77388e-88/predicted protein [Populus trichocarpa]
Unigene16639_ANTbpfTARAAPEI-5	73	13	16.73	2.96	-2.49877	1.27e-11	2.75e-10	-	-	-	-
Unigene13807_ANTbpfTARAAPEI-5	28	5	6.42	1.14	-2.49354	3.52e-05	0.00027117	-	-	-	-
Unigene14298_ANTbpfTARAAPEI-5	28	5	6.42	1.14	-2.49354	3.52e-05	0.000271042	-	-	-	-
Unigene36412_ANTbpfTARAAPEI-5	28	5	6.42	1.14	-2.49354	3.52e-05	0.000270915	-	-	-	-
Unigene32126_ANTbpfTARAAPEI-5	28	5	6.42	1.14	-2.49354	3.52e-05	0.000270788	GO:0030529//ribonucleoprotein complex;GO:0043231//intracellular membrane-bounded organelle	GO:0005488//binding	-	gi|18417572|ref|NP_567844.1|/5.68047e-31/small nuclear ribonucleoprotein E [Arabidopsis thaliana]
Unigene37731_ANTbpfTARAAPEI-5	28	5	6.42	1.14	-2.49354	3.52e-05	0.00027066	GO:0043229//intracellular organelle	-	-	gi|357129704|ref|XP_003566501.1|/3.6795e-09/PREDICTED: uncharacterized protein LOC100835209 [Brachypodium distachyon]
Unigene39904_ANTbpfTARAAPEI-5	28	5	6.42	1.14	-2.49354	3.52e-05	0.000270533	-	GO:0035251//UDP-glucosyltransferase activity	GO:0006970//response to osmotic stress;GO:0006805//xenobiotic metabolic process	gi|28380078|sp|Q9AR73.1|HQGT_RAUSE/4.23901e-58/RecName: Full=Hydroquinone glucosyltransferase; AltName: Full=Arbutin synthase
Unigene35317_ANTbpfTARAAPEI-5	173	31	39.66	7.05	-2.49199	1.42e-25	9.38e-24	GO:0031410//cytoplasmic vesicle	-	-	gi|357143092|ref|XP_003572800.1|/1.50007e-07/PREDICTED: GDSL esterase/lipase At5g55050-like [Brachypodium distachyon]
Unigene34528_ANTbpfTARAAPEI-5	268	48	61.43	10.92	-2.49197	8.48e-39	1.01e-36	-	-	-	-
Unigene18202_ANTbpfTARAAPEI-5	39	7	8.94	1.59	-2.49125	9.46e-07	1e-05	GO:0043234//protein complex	GO:0033612//receptor serine/threonine kinase binding;GO:0019787//small conjugating protein ligase activity	GO:0032446//protein modification by small protein conjugation	gi|225448982|ref|XP_002270524.1|/0/PREDICTED: U-box domain-containing protein 14 [Vitis vinifera]
Unigene37556_ANTbpfTARAAPEI-5	145	26	33.24	5.92	-2.48925	1.16e-21	5.95e-20	-	-	-	-
Unigene37534_ANTbpfTARAAPEI-5	111	20	25.44	4.55	-2.48316	7.34e-17	2.69e-15	GO:0031410//cytoplasmic vesicle;GO:0043231//intracellular membrane-bounded organelle	GO:0016628//oxidoreductase activity, acting on the CH-CH group of donors, NAD or NADP as acceptor;GO:0016772//transferase activity, transferring phosphorus-containing groups	GO:0006796//phosphate metabolic process	gi|225423495|ref|XP_002269214.1|/4.05166e-26/PREDICTED: probable leucine-rich repeat receptor-like protein kinase At1g35710 [Vitis vinifera]
Unigene36740_ANTbpfTARAAPEI-5	138	25	31.63	5.69	-2.47479	1.49e-20	7.07e-19	-	-	-	-
Unigene25515_ANTbpfTARAAPEI-5	160	29	36.68	6.6	-2.47446	1.36e-23	8.05e-22	-	-	-	-
Unigene37961_ANTbpfTARAAPEI-5	44	8	10.09	1.82	-2.47092	2.06e-07	2.45e-06	-	-	-	-
Unigene39941_ANTbpfTARAAPEI-5	55	10	12.61	2.28	-2.46746	5.8e-09	8.88e-08	-	-	-	-
Unigene10466_ANTbpfTARAAPEI-5	55	10	12.61	2.28	-2.46746	5.8e-09	8.87e-08	-	-	-	gi|359490831|ref|XP_003634173.1|/1.6352e-23/PREDICTED: uncharacterized protein LOC100853133 [Vitis vinifera]
Unigene8905_ANTbpfTARAAPEI-5	329	60	75.42	13.65	-2.46605	1.03e-46	1.51e-44	GO:0044464//cell part	GO:0008375//acetylglucosaminyltransferase activity	-	gi|224092294|ref|XP_002309547.1|/1.51594e-82/predicted protein [Populus trichocarpa]
Unigene16394_ANTbpfTARAAPEI-5	104	19	23.84	4.32	-2.46428	9.48e-16	3.13e-14	-	-	-	gi|296086716|emb|CBI32351.3|/8.81979e-29/unnamed protein product [Vitis vinifera]
Unigene32597_ANTbpfTARAAPEI-5	33	6	7.56	1.37	-2.46421	7.52e-06	6.85e-05	GO:0009536//plastid	GO:0005488//binding;GO:0016765//transferase activity, transferring alkyl or aryl (other than methyl) groups	GO:0008652//cellular amino acid biosynthetic process;GO:0006950//response to stress;GO:0043650;GO:0051707//response to other organism	gi|2398681|emb|CAA75093.1|/2.30049e-16/3-deoxy-D-arabino-heptulosonate 7-phosphate synthase [Morinda citrifolia]
Unigene2008_ANTbpfTARAAPEI-5	60	11	13.75	2.5	-2.45943	1.28e-09	2.14e-08	GO:0043231//intracellular membrane-bounded organelle	GO:0016491//oxidoreductase activity	GO:0008152//metabolic process;GO:0019740//nitrogen utilization	gi|356512241|ref|XP_003524829.1|/3.11267e-21/PREDICTED: LOW QUALITY PROTEIN: tRNA-dihydrouridine synthase A-like [Glycine max]
Unigene29232_ANTbpfTARAAPEI-5	169	31	38.74	7.05	-2.45813	1.2e-24	7.54e-23	-	-	-	-
Unigene127_ANTbpfTARAAPEI-5	169	31	38.74	7.05	-2.45813	1.2e-24	7.51e-23	-	-	-	-
Unigene37081_ANTbpfTARAAPEI-5	38	7	8.71	1.59	-2.45365	1.62e-06	1.67e-05	-	-	-	-
Unigene36619_ANTbpfTARAAPEI-5	38	7	8.71	1.59	-2.45365	1.62e-06	1.67e-05	-	-	-	gi|356499859|ref|XP_003518753.1|/3.26851e-10/PREDICTED: uncharacterized protein LOC100794023 [Glycine max]
Unigene42652_ANTbpfTARAAPEI-5	1427	263	327.11	59.84	-2.45059	1.9e-195	1.48e-192	GO:0009527//plastid outer membrane	-	GO:0009658//chloroplast organization	gi|359472709|ref|XP_002281154.2|/1.97297e-84/PREDICTED: protein CHUP1, chloroplastic-like [Vitis vinifera]
Unigene42286_ANTbpfTARAAPEI-5	217	40	49.74	9.1	-2.45047	3.99e-31	3.53e-29	-	GO:0004721//phosphoprotein phosphatase activity	GO:0006796//phosphate metabolic process	gi|195619776|gb|ACG31718.1|/1.73437e-68/protein-tyrosine phosphatase mitochondrial 1 [Zea mays]
Unigene35769_ANTbpfTARAAPEI-5	130	24	29.8	5.46	-2.44834	3.26e-19	1.42e-17	-	GO:0048037//cofactor binding;GO:0016616//oxidoreductase activity, acting on the CH-OH group of donors, NAD or NADP as acceptor	GO:0033692//cellular polysaccharide biosynthetic process	gi|302142810|emb|CBI20105.3|/1.23032e-36/unnamed protein product [Vitis vinifera]
Unigene35839_ANTbpfTARAAPEI-5	65	12	14.9	2.73	-2.44834	2.85e-10	5.18e-09	-	-	-	-
Unigene15384_ANTbpfTARAAPEI-5	178	33	40.8	7.51	-2.44168	1.05e-25	7.02e-24	GO:0019866//organelle inner membrane;GO:0031224//intrinsic to membrane;GO:0009536//plastid	GO:0022892	GO:0006810//transport	gi|225454882|ref|XP_002278821.1|/0/PREDICTED: uncharacterized protein LOC100240785 [Vitis vinifera]
Unigene27275_ANTbpfTARAAPEI-5	178	33	40.8	7.51	-2.44168	1.05e-25	6.99e-24	-	-	-	-
Unigene13280_ANTbpfTARAAPEI-5	27	5	6.19	1.14	-2.44091	6.07e-05	0.000444192	-	-	-	-
Unigene9280_ANTbpfTARAAPEI-5	27	5	6.19	1.14	-2.44091	6.07e-05	0.000443993	-	-	-	-
Unigene10593_ANTbpfTARAAPEI-5	27	5	6.19	1.14	-2.44091	6.07e-05	0.000443795	-	-	-	-
Unigene27459_ANTbpfTARAAPEI-5	27	5	6.19	1.14	-2.44091	6.07e-05	0.000443596	-	-	-	-
Unigene14832_ANTbpfTARAAPEI-5	43	8	9.86	1.82	-2.43765	3.53e-07	4.01e-06	-	-	-	-
Unigene44200_ANTbpfTARAAPEI-5	129	24	29.57	5.46	-2.43716	5.54e-19	2.38e-17	-	-	-	gi|225462332|ref|XP_002268572.1|/1.81327e-147/PREDICTED: uncharacterized protein LOC100258644 [Vitis vinifera]
Unigene14007_ANTbpfTARAAPEI-5	75	14	17.19	3.19	-2.42994	1.41e-11	3.03e-10	-	-	-	gi|255540685|ref|XP_002511407.1|/0/kinesin light chain, putative [Ricinus communis]
Unigene5111_ANTbpfTARAAPEI-5	155	29	35.53	6.6	-2.4285	1.94e-22	1.05e-20	-	-	-	gi|21554415|gb|AAM63520.1|/9.33779e-19/DnaJ protein, putative [Arabidopsis thaliana]
Unigene16588_ANTbpfTARAAPEI-5	80	15	18.34	3.41	-2.42715	3.14e-12	7.39e-11	GO:0009536//plastid	-	-	gi|297737875|emb|CBI27076.3|/2.96388e-131/unnamed protein product [Vitis vinifera]
Unigene14543_ANTbpfTARAAPEI-5	64	12	14.67	2.73	-2.4259	4.85e-10	8.56e-09	-	-	-	gi|388490966|gb|AFK33549.1|/2.22775e-06/unknown [Lotus japonicus]
Unigene24544_ANTbpfTARAAPEI-5	64	12	14.67	2.73	-2.4259	4.85e-10	8.55e-09	-	-	-	-
Unigene42960_ANTbpfTARAAPEI-5	48	9	11	2.05	-2.42381	7.71e-08	9.8e-07	GO:0009526//plastid envelope;GO:0009532//plastid stroma	GO:0008135//translation factor activity, nucleic acid binding	GO:0003006//developmental process involved in reproduction;GO:0006412//translation;GO:0010038//response to metal ion	gi|225445166|ref|XP_002280712.1|/5.63905e-88/PREDICTED: uncharacterized protein LOC100262932 [Vitis vinifera]
Unigene43700_ANTbpfTARAAPEI-5	48	9	11	2.05	-2.42381	7.71e-08	9.79e-07	GO:0042579//microbody	GO:0015002//heme-copper terminal oxidase activity;GO:0016634;GO:0050662//coenzyme binding	GO:0006952//defense response;GO:0051707//response to other organism;GO:0010038//response to metal ion;GO:0009694//jasmonic acid metabolic process;GO:0048229//gametophyte development;GO:0009062//fatty acid catabolic process	gi|255568739|ref|XP_002525341.1|/0/acyl-CoA oxidase, putative [Ricinus communis]
Unigene14381_ANTbpfTARAAPEI-5	32	6	7.34	1.37	-2.4216	1.29e-05	0.000112219	-	-	-	-
Unigene21921_ANTbpfTARAAPEI-5	32	6	7.34	1.37	-2.4216	1.29e-05	0.00011216	-	-	-	-
Unigene17521_ANTbpfTARAAPEI-5	32	6	7.34	1.37	-2.4216	1.29e-05	0.0001121	-	-	-	-
Unigene42391_ANTbpfTARAAPEI-5	32	6	7.34	1.37	-2.4216	1.29e-05	0.000112041	GO:0043231//intracellular membrane-bounded organelle	-	-	gi|297604224|ref|NP_001055130.2|/2.75186e-117/Os05g0299500 [Oryza sativa Japonica Group]
Unigene43474_ANTbpfTARAAPEI-5	127	24	29.11	5.46	-2.41454	1.59e-18	6.67e-17	GO:0031461//cullin-RING ubiquitin ligase complex	GO:0019899//enzyme binding	GO:0009416//response to light stimulus;GO:0019941//modification-dependent protein catabolic process;GO:0009908//flower development	gi|225452781|ref|XP_002283300.1|/0/PREDICTED: cullin-3B [Vitis vinifera]
Unigene32069_ANTbpfTARAAPEI-5	312	59	71.52	13.42	-2.41396	2.54e-43	3.52e-41	GO:0009536//plastid	GO:0004672//protein kinase activity;GO:0032559	GO:0006464//protein modification process;GO:0010109//regulation of photosynthesis;GO:0048511//rhythmic process	gi|357132688|ref|XP_003567961.1|/1.36316e-16/PREDICTED: serine/threonine-protein kinase STN7, chloroplastic-like [Brachypodium distachyon]
Unigene12787_ANTbpfTARAAPEI-5	53	10	12.15	2.28	-2.41385	1.69e-08	2.4e-07	-	-	-	-
Unigene20791_ANTbpfTARAAPEI-5	227	43	52.03	9.78	-2.41144	6.58e-32	5.98e-30	GO:0009532//plastid stroma;GO:0030529//ribonucleoprotein complex	GO:0003723//RNA binding	GO:0009987//cellular process	gi|255582939|ref|XP_002532240.1|/3.03378e-16/30S ribosomal protein S20, putative [Ricinus communis]
Unigene6980_ANTbpfTARAAPEI-5	58	11	13.3	2.5	-2.41143	3.73e-09	5.84e-08	-	-	-	-
Unigene28585_ANTbpfTARAAPEI-5	95	18	21.78	4.1	-2.40931	3.52e-14	9.87e-13	-	-	-	-
Unigene43049_ANTbpfTARAAPEI-5	237	45	54.33	10.24	-2.40753	3.41e-33	3.4e-31	GO:0043231//intracellular membrane-bounded organelle	GO:0016790//thiolester hydrolase activity	GO:0006089//lactate metabolic process;GO:0006970//response to osmotic stress	gi|255558692|ref|XP_002520370.1|/3.00653e-116/glyoxalase II, putative [Ricinus communis]
Unigene29375_ANTbpfTARAAPEI-5	42	8	9.63	1.82	-2.4036	6.02e-07	6.56e-06	-	-	-	-
Unigene1749_ANTbpfTARAAPEI-5	42	8	9.63	1.82	-2.4036	6.02e-07	6.55e-06	GO:0009536//plastid	GO:0016616//oxidoreductase activity, acting on the CH-OH group of donors, NAD or NADP as acceptor	GO:0008152//metabolic process	gi|294463946|gb|ADE77494.1|/1.77985e-47/unknown [Picea sitchensis]
Unigene33678_ANTbpfTARAAPEI-5	252	48	57.77	10.92	-2.40335	4.03e-35	4.25e-33	-	-	-	-
Unigene35115_ANTbpfTARAAPEI-5	105	20	24.07	4.55	-2.4033	1.78e-15	5.69e-14	-	-	-	-
Unigene11810_ANTbpfTARAAPEI-5	68	13	15.59	2.96	-2.39695	1.83e-10	3.42e-09	-	GO:0016491//oxidoreductase activity	GO:0008152//metabolic process	gi|224123248|ref|XP_002330269.1|/4.15443e-87/2-oxoglutarate-dependent dioxygenase [Populus trichocarpa]
Unigene32850_ANTbpfTARAAPEI-5	47	9	10.77	2.05	-2.39332	1.31e-07	1.6e-06	-	-	-	-
Unigene21605_ANTbpfTARAAPEI-5	47	9	10.77	2.05	-2.39332	1.31e-07	1.6e-06	GO:0009536//plastid	GO:0016301//kinase activity;GO:0032559	GO:0006464//protein modification process	gi|212275722|ref|NP_001130639.1|/8.14698e-30/uncharacterized protein LOC100191739 [Zea mays]
Unigene28918_ANTbpfTARAAPEI-5	47	9	10.77	2.05	-2.39332	1.31e-07	1.6e-06	-	-	-	gi|359495675|ref|XP_003635055.1|/8.21166e-06/PREDICTED: uncharacterized protein LOC100853624 [Vitis vinifera]
Unigene32316_ANTbpfTARAAPEI-5	99	19	22.69	4.32	-2.39295	1.34e-14	3.95e-13	-	-	-	-
Unigene38525_ANTbpfTARAAPEI-5	26	5	5.96	1.14	-2.38628	0.000104017	0.00071976	GO:0043231//intracellular membrane-bounded organelle	GO:0048037//cofactor binding;GO:0008483//transaminase activity	-	gi|356544361|ref|XP_003540621.1|/7.0752e-100/PREDICTED: uncharacterized aminotransferase y4uB-like [Glycine max]
Unigene9953_ANTbpfTARAAPEI-5	26	5	5.96	1.14	-2.38628	0.000104017	0.000719456	-	-	-	-
Unigene18050_ANTbpfTARAAPEI-5	26	5	5.96	1.14	-2.38628	0.000104017	0.000719152	GO:0000315//organellar large ribosomal subunit;GO:0043231//intracellular membrane-bounded organelle	GO:0005198//structural molecule activity	GO:0010467//gene expression	gi|372450219|ref|YP_005090371.1|/1.12497e-79/rpl2 gene product (mitochondrion) [Phoenix dactylifera]
Unigene29268_ANTbpfTARAAPEI-5	52	10	11.92	2.28	-2.38628	2.88e-08	3.92e-07	-	-	-	-
Unigene17455_ANTbpfTARAAPEI-5	88	17	20.17	3.87	-2.38181	4.51e-13	1.16e-11	-	GO:0005488//binding	-	gi|326502836|dbj|BAJ99046.1|/9.38628e-38/predicted protein [Hordeum vulgare subsp. vulgare]
Unigene34024_ANTbpfTARAAPEI-5	31	6	7.11	1.37	-2.37567	2.21e-05	0.000179442	GO:0031224//intrinsic to membrane	-	GO:0006810//transport	gi|357484795|ref|XP_003612685.1|/1.92077e-18/Secretory carrier-associated membrane protein [Medicago truncatula]
Unigene10753_ANTbpfTARAAPEI-5	67	13	15.36	2.96	-2.37551	3.1e-10	5.6e-09	GO:0031224//intrinsic to membrane	GO:0017111//nucleoside-triphosphatase activity;GO:0015405;GO:0032559	GO:0006810//transport;GO:0009207	gi|359489333|ref|XP_002265346.2|/4.35442e-92/PREDICTED: ABC transporter C family member 9-like [Vitis vinifera]
Unigene3549_ANTbpfTARAAPEI-5	170	33	38.97	7.51	-2.37548	7.05e-24	4.23e-22	-	-	-	-
Unigene16201_ANTbpfTARAAPEI-5	36	7	8.25	1.59	-2.37537	4.73e-06	4.49e-05	GO:0043231//intracellular membrane-bounded organelle;GO:0044444//cytoplasmic part	GO:0005488//binding;GO:0008375//acetylglucosaminyltransferase activity	GO:0009740//gibberellic acid mediated signaling pathway	gi|225440809|ref|XP_002281883.1|/0/PREDICTED: probable UDP-N-acetylglucosamine--peptide N-acetylglucosaminyltransferase SPINDLY [Vitis vinifera]
Unigene24580_ANTbpfTARAAPEI-5	36	7	8.25	1.59	-2.37537	4.73e-06	4.49e-05	-	-	-	-
Unigene15706_ANTbpfTARAAPEI-5	36	7	8.25	1.59	-2.37537	4.73e-06	4.49e-05	-	-	-	-
Unigene15907_ANTbpfTARAAPEI-5	36	7	8.25	1.59	-2.37537	4.73e-06	4.48e-05	-	-	-	-
Unigene8862_ANTbpfTARAAPEI-5	77	15	17.65	3.41	-2.37182	1.53e-11	3.28e-10	-	-	-	-
Unigene31975_ANTbpfTARAAPEI-5	113	22	25.9	5.01	-2.37007	2.57e-16	8.99e-15	-	-	-	-
Unigene9738_ANTbpfTARAAPEI-5	87	17	19.94	3.87	-2.36526	7.62e-13	1.9e-11	-	-	-	gi|225443726|ref|XP_002267858.1|/4.50603e-41/PREDICTED: ubiquitin domain-containing protein 1 [Vitis vinifera]
Unigene16788_ANTbpfTARAAPEI-5	92	18	21.09	4.1	-2.36286	1.71e-13	4.52e-12	-	-	-	-
Unigene16984_ANTbpfTARAAPEI-5	46	9	10.54	2.05	-2.36218	2.23e-07	2.61e-06	GO:0043231//intracellular membrane-bounded organelle	-	-	gi|359490078|ref|XP_002264821.2|/7.92847e-105/PREDICTED: ubiquinol-cytochrome c reductase complex chaperone CBP3 homolog [Vitis vinifera]
Unigene41411_ANTbpfTARAAPEI-5	61	12	13.98	2.73	-2.35639	2.37e-09	3.82e-08	-	GO:0008641//small protein activating enzyme activity	GO:0032446//protein modification by small protein conjugation	gi|255540183|ref|XP_002511156.1|/1.0991e-91/DNA damage tolerance protein rad31, putative [Ricinus communis]
Unigene16909_ANTbpfTARAAPEI-5	71	14	16.28	3.19	-2.35147	1.16e-10	2.25e-09	GO:0031410//cytoplasmic vesicle;GO:0031090//organelle membrane;GO:0043231//intracellular membrane-bounded organelle	GO:0008194//UDP-glycosyltransferase activity	-	gi|359474799|ref|XP_002279645.2|/0/PREDICTED: probable galacturonosyltransferase 3-like [Vitis vinifera]
Unigene27669_ANTbpfTARAAPEI-5	581	115	133.18	26.17	-2.34739	9.96e-77	2.3e-74	-	-	-	gi|357155314|ref|XP_003577079.1|/4.56023e-20/PREDICTED: protein FRIGIDA-like [Brachypodium distachyon]
Unigene35165_ANTbpfTARAAPEI-5	35	7	8.02	1.59	-2.33458	8.03e-06	7.24e-05	-	-	-	-
Unigene40453_ANTbpfTARAAPEI-5	35	7	8.02	1.59	-2.33458	8.03e-06	7.24e-05	GO:0031224//intrinsic to membrane;GO:0043231//intracellular membrane-bounded organelle	GO:0042626//ATPase activity, coupled to transmembrane movement of substances;GO:0032559	GO:0006810//transport;GO:0006875//cellular metal ion homeostasis;GO:0009207	gi|255584390|ref|XP_002532928.1|/1.43766e-78/Transporter ATM1, mitochondrial precursor, putative [Ricinus communis]
Unigene21862_ANTbpfTARAAPEI-5	35	7	8.02	1.59	-2.33458	8.03e-06	7.23e-05	-	-	-	-
Unigene18028_ANTbpfTARAAPEI-5	35	7	8.02	1.59	-2.33458	8.03e-06	7.23e-05	-	GO:0003677//DNA binding;GO:0001071//nucleic acid binding transcription factor activity	GO:0010467//gene expression	gi|10798760|dbj|BAB16432.1|/8.65795e-48/WRKY transcription factor NtEIG-D48 [Nicotiana tabacum]
Unigene27372_ANTbpfTARAAPEI-5	35	7	8.02	1.59	-2.33458	8.03e-06	7.23e-05	-	-	-	-
Unigene42422_ANTbpfTARAAPEI-5	35	7	8.02	1.59	-2.33458	8.03e-06	7.22e-05	-	GO:0046914//transition metal ion binding	GO:0051707//response to other organism;GO:0007049//cell cycle;GO:0006508//proteolysis	gi|359480715|ref|XP_002276278.2|/7.41029e-70/PREDICTED: E3 ubiquitin-protein ligase RKP-like [Vitis vinifera]
Unigene3678_ANTbpfTARAAPEI-5	55	11	12.61	2.5	-2.33457	1.81e-08	2.55e-07	-	-	-	-
Unigene31570_ANTbpfTARAAPEI-5	40	8	9.17	1.82	-2.33298	1.73e-06	1.78e-05	-	-	-	-
Unigene12483_ANTbpfTARAAPEI-5	180	36	41.26	8.19	-2.33281	1.1e-24	7e-23	GO:0016020//membrane	-	-	gi|225446229|ref|XP_002265034.1|/0/PREDICTED: extended synaptotagmin-1 [Vitis vinifera]
Unigene17284_ANTbpfTARAAPEI-5	100	20	22.92	4.55	-2.33267	2.43e-14	6.97e-13	GO:0031224//intrinsic to membrane;GO:0043231//intracellular membrane-bounded organelle	GO:0008146//sulfotransferase activity	GO:0005975//carbohydrate metabolic process	gi|225435336|ref|XP_002285216.1|/8.83488e-169/PREDICTED: protein-tyrosine sulfotransferase [Vitis vinifera]
Unigene27795_ANTbpfTARAAPEI-5	50	10	11.46	2.28	-2.3295	8.25e-08	1.04e-06	-	-	-	-
Unigene14643_ANTbpfTARAAPEI-5	50	10	11.46	2.28	-2.3295	8.25e-08	1.04e-06	GO:0043231//intracellular membrane-bounded organelle	-	GO:0045489//pectin biosynthetic process;GO:0006464//protein modification process	gi|357517471|ref|XP_003629024.1|/4.3878e-35/hypothetical protein MTR_8g072310 [Medicago truncatula]
Unigene41826_ANTbpfTARAAPEI-5	30	6	6.88	1.37	-2.32823	3.75e-05	0.000286851	-	-	-	gi|359487776|ref|XP_002284915.2|/1.13289e-60/PREDICTED: branched-chain-amino-acid aminotransferase-like protein 2 [Vitis vinifera]
Unigene17403_ANTbpfTARAAPEI-5	30	6	6.88	1.37	-2.32823	3.75e-05	0.000286717	-	-	-	gi|225432898|ref|XP_002280151.1|/1.26922e-65/PREDICTED: uncharacterized protein LOC100261325 [Vitis vinifera]
Unigene37316_ANTbpfTARAAPEI-5	209	42	47.91	9.56	-2.32524	2.53e-28	1.91e-26	-	GO:0005515//protein binding	GO:0044267//cellular protein metabolic process;GO:0009630//gravitropism	gi|357132276|ref|XP_003567757.1|/2.89864e-18/PREDICTED: chaperone protein dnaJ 15-like [Brachypodium distachyon]
Unigene32248_ANTbpfTARAAPEI-5	169	34	38.74	7.74	-2.32342	3.6e-23	2.05e-21	GO:0044464//cell part	GO:0008092//cytoskeletal protein binding	-	gi|284433764|gb|ADB85088.1|/1.50181e-15/actin-depolymerizing factor 6 [Jatropha curcas]
Unigene43659_ANTbpfTARAAPEI-5	103	21	23.61	4.78	-2.30432	1.54e-14	4.48e-13	GO:0043232	-	GO:0006897//endocytosis	gi|356503958|ref|XP_003520766.1|/3.01367e-132/PREDICTED: ELMO domain-containing protein A-like [Glycine max]
Unigene4663_ANTbpfTARAAPEI-5	98	20	22.46	4.55	-2.30342	6.84e-14	1.87e-12	GO:0043231//intracellular membrane-bounded organelle;GO:0044459//plasma membrane part	GO:0016772//transferase activity, transferring phosphorus-containing groups;GO:0005088//Ras guanyl-nucleotide exchange factor activity	GO:0006796//phosphate metabolic process;GO:0000904//cell morphogenesis involved in differentiation	gi|115480477|ref|NP_001063832.1|/2.11074e-114/Os09g0544800 [Oryza sativa Japonica Group]
Unigene42178_ANTbpfTARAAPEI-5	44	9	10.09	2.05	-2.29923	6.36e-07	6.9e-06	-	-	-	gi|357144830|ref|XP_003573428.1|/1.8488e-59/PREDICTED: syntaxin-52-like [Brachypodium distachyon]
Unigene20264_ANTbpfTARAAPEI-5	156	32	35.76	7.28	-2.29634	3.3e-21	1.62e-19	-	-	-	-
Unigene25337_ANTbpfTARAAPEI-5	117	24	26.82	5.46	-2.29634	2.92e-16	1.02e-14	-	-	-	-
Unigene25779_ANTbpfTARAAPEI-5	34	7	7.79	1.59	-2.2926	1.36e-05	0.000117394	-	-	-	-
Unigene12562_ANTbpfTARAAPEI-5	34	7	7.79	1.59	-2.2926	1.36e-05	0.000117332	-	-	-	gi|225454832|ref|XP_002275116.1|/4.26798e-73/PREDICTED: protein TOPLESS [Vitis vinifera]
Unigene2347_ANTbpfTARAAPEI-5	68	14	15.59	3.19	-2.28899	5.53e-10	9.68e-09	GO:0044464//cell part	GO:0005488//binding;GO:0004527//exonuclease activity	GO:0034641//cellular nitrogen compound metabolic process	gi|297739148|emb|CBI28799.3|/3.4636e-31/unnamed protein product [Vitis vinifera]
Unigene40525_ANTbpfTARAAPEI-5	29	6	6.65	1.37	-2.27918	6.35e-05	0.000461748	-	-	-	gi|224093965|ref|XP_002310054.1|/1.93238e-62/predicted protein [Populus trichocarpa]
Unigene38469_ANTbpfTARAAPEI-5	77	16	17.65	3.64	-2.27766	4.58e-11	9.38e-10	-	-	-	-
Unigene17816_ANTbpfTARAAPEI-5	101	21	23.15	4.78	-2.27593	4.3e-14	1.19e-12	GO:0009570//chloroplast stroma	GO:0016799//hydrolase activity, hydrolyzing N-glycosyl compounds;GO:0005488//binding;GO:0016829//lyase activity	GO:0006281//DNA repair	gi|255587056|ref|XP_002534117.1|/3.98289e-119/endonuclease III, putative [Ricinus communis]
Unigene35537_ANTbpfTARAAPEI-5	72	15	16.5	3.41	-2.27462	2.06e-10	3.82e-09	-	-	-	-
Unigene6205_ANTbpfTARAAPEI-5	72	15	16.5	3.41	-2.27462	2.06e-10	3.81e-09	-	-	-	-
Unigene27482_ANTbpfTARAAPEI-5	656	137	150.37	31.17	-2.27029	5.02e-83	1.37e-80	-	-	-	-
Unigene40809_ANTbpfTARAAPEI-5	43	9	9.86	2.05	-2.26596	1.07e-06	1.13e-05	-	GO:0008757//S-adenosylmethionine-dependent methyltransferase activity	GO:0006730//one-carbon metabolic process;GO:0006629//lipid metabolic process	gi|359477758|ref|XP_002281923.2|/1.61122e-107/PREDICTED: uncharacterized protein LOC100242555 [Vitis vinifera]
Unigene13005_ANTbpfTARAAPEI-5	200	42	45.85	9.56	-2.26184	2.55e-26	1.76e-24	GO:0044444//cytoplasmic part;GO:0016020//membrane	GO:0005515//protein binding	-	gi|326488871|dbj|BAJ98047.1|/4.25815e-58/predicted protein [Hordeum vulgare subsp. vulgare]
Unigene44076_ANTbpfTARAAPEI-5	138	29	31.63	6.6	-2.26076	1.32e-18	5.56e-17	GO:0043231//intracellular membrane-bounded organelle	GO:0005488//binding	GO:0006970//response to osmotic stress	gi|326498153|dbj|BAJ94939.1|/2.88559e-93/predicted protein [Hordeum vulgare subsp. vulgare]
Unigene6732_ANTbpfTARAAPEI-5	57	12	13.07	2.73	-2.25929	1.89e-08	2.66e-07	-	-	-	-
Unigene22734_ANTbpfTARAAPEI-5	38	8	8.71	1.82	-2.25873	4.93e-06	4.66e-05	-	-	-	-
Unigene41297_ANTbpfTARAAPEI-5	38	8	8.71	1.82	-2.25873	4.93e-06	4.66e-05	GO:0009536//plastid	GO:0016829//lyase activity	-	gi|112292669|gb|ABI14813.1|/6.07042e-71/chloroplast carbonic anhydrase [Pachysandra terminalis]
Unigene16595_ANTbpfTARAAPEI-5	147	31	33.7	7.05	-2.25705	1.13e-19	5.09e-18	-	-	-	-
Unigene8407_ANTbpfTARAAPEI-5	175	37	40.11	8.42	-2.25207	4.22e-23	2.39e-21	-	-	-	gi|383290955|gb|AFH03055.1|/1.97974e-07/R2R3-MYB transcription factor MYB3 [Epimedium sagittatum]
Unigene1968_ANTbpfTARAAPEI-5	137	29	31.4	6.6	-2.25023	2.2e-18	9.09e-17	-	-	-	-
Unigene37033_ANTbpfTARAAPEI-5	33	7	7.56	1.59	-2.24936	2.29e-05	0.000185093	-	-	-	-
Unigene41098_ANTbpfTARAAPEI-5	33	7	7.56	1.59	-2.24936	2.29e-05	0.000185002	GO:0043231//intracellular membrane-bounded organelle	GO:0046527//glucosyltransferase activity	GO:0005977//glycogen metabolic process	gi|326507846|dbj|BAJ86666.1|/9.80719e-42/predicted protein [Hordeum vulgare subsp. vulgare]
Unigene16430_ANTbpfTARAAPEI-5	33	7	7.56	1.59	-2.24936	2.29e-05	0.00018491	GO:0016020//membrane;GO:0043231//intracellular membrane-bounded organelle	GO:0070011	-	gi|224086608|ref|XP_002307916.1|/1.00013e-89/predicted protein [Populus trichocarpa]
Unigene7947_ANTbpfTARAAPEI-5	33	7	7.56	1.59	-2.24936	2.29e-05	0.000184819	-	GO:0016491//oxidoreductase activity;GO:0005488//binding	GO:0008152//metabolic process	gi|239909311|gb|ACS32301.1|/2.21518e-88/cinnamoyl-CoA reductase [Jatropha curcas]
Unigene12838_ANTbpfTARAAPEI-5	33	7	7.56	1.59	-2.24936	2.29e-05	0.000184727	-	-	-	-
Unigene16892_ANTbpfTARAAPEI-5	33	7	7.56	1.59	-2.24936	2.29e-05	0.000184636	-	GO:0000166//nucleotide binding	-	gi|359486627|ref|XP_002278627.2|/4.92187e-98/PREDICTED: uncharacterized protein LOC100263308 [Vitis vinifera]
Unigene42888_ANTbpfTARAAPEI-5	165	35	37.82	7.96	-2.24831	8.19e-22	4.27e-20	GO:0009532//plastid stroma	GO:0004721//phosphoprotein phosphatase activity;GO:0001871	GO:0006464//protein modification process;GO:0005982//starch metabolic process;GO:0006796//phosphate metabolic process	gi|356535523|ref|XP_003536294.1|/2.08305e-135/PREDICTED: uncharacterized protein LOC100786287 [Glycine max]
Unigene38653_ANTbpfTARAAPEI-5	217	46	49.74	10.47	-2.24815	3.12e-28	2.33e-26	-	-	-	gi|148362049|gb|ABQ59604.1|/5.486e-31/otubain-like cysteine protease [Pinus radiata]
Unigene8087_ANTbpfTARAAPEI-5	94	20	21.55	4.55	-2.24375	5.32e-13	1.36e-11	GO:0048500//signal recognition particle;GO:0031976	GO:0004871//signal transducer activity;GO:0032561;GO:0016462//pyrophosphatase activity	GO:0009767//photosynthetic electron transport chain;GO:0009668;GO:0006613//cotranslational protein targeting to membrane	gi|356520452|ref|XP_003528876.1|/1.58582e-40/PREDICTED: cell division protein ftsY homolog [Glycine max]
Unigene38694_ANTbpfTARAAPEI-5	258	55	59.14	12.51	-2.24105	3.91e-33	3.88e-31	GO:0043231//intracellular membrane-bounded organelle	GO:0004180//carboxypeptidase activity	GO:0019538//protein metabolic process	gi|45935141|gb|AAS79599.1|/1.12216e-23/putative serine carboxipeptidase [Ipomoea trifida]
Unigene15042_ANTbpfTARAAPEI-5	61	13	13.98	2.96	-2.2397	6.98e-09	1.05e-07	-	-	-	gi|225453006|ref|XP_002263664.1|/9.68147e-180/PREDICTED: ankyrin-1 [Vitis vinifera]
Unigene33929_ANTbpfTARAAPEI-5	61	13	13.98	2.96	-2.2397	6.98e-09	1.05e-07	-	GO:0005515//protein binding	GO:0044267//cellular protein metabolic process	gi|321437415|gb|ADW83718.1|/2.77748e-25/DnaJ-like protein [Musa acuminata AAA Group]
Unigene989_ANTbpfTARAAPEI-5	28	6	6.42	1.37	-2.2284	0.000107059	0.000736754	-	-	-	-
Unigene39660_ANTbpfTARAAPEI-5	28	6	6.42	1.37	-2.2284	0.000107059	0.000736444	-	-	-	-
Unigene39161_ANTbpfTARAAPEI-5	51	11	11.69	2.5	-2.22527	1.43e-07	1.73e-06	GO:0044464//cell part	GO:0046914//transition metal ion binding;GO:0019842//vitamin binding;GO:0019798	GO:0019471	gi|363807682|ref|NP_001242420.1|/3.30439e-72/uncharacterized protein LOC100775302 [Glycine max]
Unigene44155_ANTbpfTARAAPEI-5	51	11	11.69	2.5	-2.22527	1.43e-07	1.73e-06	-	-	-	gi|225447159|ref|XP_002275775.1|/6.72422e-112/PREDICTED: zinc finger CCCH domain-containing protein 12 [Vitis vinifera]
Unigene39483_ANTbpfTARAAPEI-5	65	14	14.9	3.19	-2.22368	2.58e-09	4.14e-08	GO:0044444//cytoplasmic part	GO:0016811//hydrolase activity, acting on carbon-nitrogen (but not peptide) bonds, in linear amides	GO:0031669//cellular response to nutrient levels;GO:0006208//pyrimidine base catabolic process	gi|115472115|ref|NP_001059656.1|/2.70169e-104/Os07g0485100 [Oryza sativa Japonica Group]
Unigene12214_ANTbpfTARAAPEI-5	111	24	25.44	5.46	-2.22013	6.24e-15	1.91e-13	-	-	-	-
Unigene40310_ANTbpfTARAAPEI-5	37	8	8.48	1.82	-2.22013	8.25e-06	7.38e-05	-	-	GO:0006351//transcription, DNA-dependent	gi|218192006|gb|EEC74433.1|/5.73943e-24/hypothetical protein OsI_09818 [Oryza sativa Indica Group]
Unigene12003_ANTbpfTARAAPEI-5	37	8	8.48	1.82	-2.22013	8.25e-06	7.38e-05	-	-	-	-
Unigene32634_ANTbpfTARAAPEI-5	106	23	24.3	5.23	-2.21607	2.77e-14	7.87e-13	-	-	-	-
Unigene7928_ANTbpfTARAAPEI-5	313	68	71.75	15.47	-2.21351	2.76e-39	3.35e-37	GO:0005634//nucleus	GO:0022892	GO:0051701;GO:0009608//response to symbiont;GO:0006886//intracellular protein transport	gi|256016311|gb|ACU56981.1|/1.47281e-180/importin alpha [Citrus sinensis]
Unigene14926_ANTbpfTARAAPEI-5	46	10	10.54	2.28	-2.20877	6.53e-07	7.08e-06	GO:0016020//membrane	-	-	gi|225433864|ref|XP_002264735.1|/0/PREDICTED: uncharacterized protein LOC100264644 [Vitis vinifera]
Unigene2584_ANTbpfTARAAPEI-5	101	22	23.15	5.01	-2.20813	1.23e-13	3.3e-12	-	-	-	-
Unigene35856_ANTbpfTARAAPEI-5	32	7	7.34	1.59	-2.20675	3.83e-05	0.000292103	GO:0043234//protein complex	GO:0022892	GO:0015031//protein transport	gi|255546658|ref|XP_002514388.1|/4.07421e-27/clathrin coat assembly protein ap19, putative [Ricinus communis]
Unigene6839_ANTbpfTARAAPEI-5	32	7	7.34	1.59	-2.20675	3.83e-05	0.000291967	-	-	-	gi|317106701|dbj|BAJ53201.1|/3.05408e-07/JHL06B08.2 [Jatropha curcas]
Unigene8434_ANTbpfTARAAPEI-5	87	19	19.94	4.32	-2.20656	6.54e-12	1.47e-10	-	GO:0005488//binding	-	gi|296087099|emb|CBI33473.3|/2.06284e-84/unnamed protein product [Vitis vinifera]
Unigene33786_ANTbpfTARAAPEI-5	64	14	14.67	3.19	-2.20124	4.29e-09	6.67e-08	-	-	-	-
Unigene35651_ANTbpfTARAAPEI-5	64	14	14.67	3.19	-2.20124	4.29e-09	6.67e-08	-	-	-	-
Unigene20855_ANTbpfTARAAPEI-5	310	68	71.06	15.47	-2.19956	1.24e-38	1.46e-36	-	-	-	-
Unigene9710_ANTbpfTARAAPEI-5	82	18	18.8	4.1	-2.19704	2.92e-11	6.12e-10	-	-	-	-
Unigene34667_ANTbpfTARAAPEI-5	41	9	9.4	2.05	-2.19704	2.99e-06	2.93e-05	-	-	-	-
Unigene41921_ANTbpfTARAAPEI-5	41	9	9.4	2.05	-2.19704	2.99e-06	2.93e-05	-	-	-	gi|225458603|ref|XP_002282770.1|/8.12884e-54/PREDICTED: protein WEAK CHLOROPLAST MOVEMENT UNDER BLUE LIGHT 1-like [Vitis vinifera]
Unigene36386_ANTbpfTARAAPEI-5	159	35	36.45	7.96	-2.19508	1.69e-20	7.97e-19	-	-	-	-
Unigene13409_ANTbpfTARAAPEI-5	104	23	23.84	5.23	-2.1885	7.58e-14	2.06e-12	-	-	-	-
Unigene43986_ANTbpfTARAAPEI-5	342	76	78.4	17.29	-2.18092	5.1e-42	6.78e-40	-	GO:0016831//carboxy-lyase activity;GO:0048037//cofactor binding	GO:0009064//glutamine family amino acid metabolic process	gi|255575222|ref|XP_002528515.1|/0/glutamate decarboxylase, putative [Ricinus communis]
Unigene44278_ANTbpfTARAAPEI-5	144	32	33.01	7.28	-2.18089	1.44e-18	6.06e-17	GO:0016020//membrane	GO:0005543//phospholipid binding	-	gi|13384376|gb|AAK21344.1|AC024594_8/0/unknown protein [Oryza sativa Japonica Group]
Unigene14807_ANTbpfTARAAPEI-5	36	8	8.25	1.82	-2.18046	1.38e-05	0.000118704	-	-	-	gi|115441643|ref|NP_001045101.1|/3.93813e-124/Os01g0899500 [Oryza sativa Japonica Group]
Unigene8633_ANTbpfTARAAPEI-5	36	8	8.25	1.82	-2.18046	1.38e-05	0.000118641	GO:0031410//cytoplasmic vesicle	GO:0046914//transition metal ion binding;GO:0016491//oxidoreductase activity	-	gi|225451106|ref|XP_002266567.1|/1.13747e-145/PREDICTED: probable S-acyltransferase At3g04970 [Vitis vinifera]
Unigene33330_ANTbpfTARAAPEI-5	117	26	26.82	5.92	-2.17964	2.38e-15	7.54e-14	-	-	-	gi|242039201|ref|XP_002466995.1|/2.85472e-06/hypothetical protein SORBIDRAFT_01g018070 [Sorghum bicolor]
Unigene35323_ANTbpfTARAAPEI-5	45	10	10.32	2.28	-2.17834	1.09e-06	1.14e-05	-	-	-	-
Unigene19978_ANTbpfTARAAPEI-5	67	15	15.36	3.41	-2.17133	2.62e-09	4.19e-08	-	-	-	-
Unigene35967_ANTbpfTARAAPEI-5	371	83	85.04	18.88	-2.17128	3.36e-45	4.91e-43	GO:0016020//membrane	GO:0005515//protein binding	-	gi|297733789|emb|CBI15036.3|/1.52888e-16/unnamed protein product [Vitis vinifera]
Unigene17844_ANTbpfTARAAPEI-5	89	20	20.4	4.55	-2.16463	6.64e-12	1.49e-10	-	-	-	gi|359491993|ref|XP_002283216.2|/4.22694e-95/PREDICTED: uncharacterized protein LOC100248821 [Vitis vinifera]
Unigene19732_ANTbpfTARAAPEI-5	40	9	9.17	2.05	-2.1613	4.97e-06	4.7e-05	-	-	-	-
Unigene14313_ANTbpfTARAAPEI-5	40	9	9.17	2.05	-2.1613	4.97e-06	4.69e-05	-	-	-	gi|147834060|emb|CAN77200.1|/1.12738e-07/hypothetical protein VITISV_009267 [Vitis vinifera]
Unigene25689_ANTbpfTARAAPEI-5	40	9	9.17	2.05	-2.1613	4.97e-06	4.69e-05	-	-	-	-
Unigene2982_ANTbpfTARAAPEI-5	40	9	9.17	2.05	-2.1613	4.97e-06	4.69e-05	-	-	-	gi|240254396|ref|NP_177951.6|/0/transferase [Arabidopsis thaliana]
Unigene34801_ANTbpfTARAAPEI-5	40	9	9.17	2.05	-2.1613	4.97e-06	4.69e-05	-	-	-	gi|388504558|gb|AFK40345.1|/3.38063e-47/unknown [Lotus japonicus]
Unigene35036_ANTbpfTARAAPEI-5	40	9	9.17	2.05	-2.1613	4.97e-06	4.68e-05	GO:0005618//cell wall;GO:0031090//organelle membrane;GO:0044444//cytoplasmic part	GO:0008135//translation factor activity, nucleic acid binding;GO:0042623//ATPase activity, coupled;GO:0032559	GO:0006412//translation	gi|307135861|gb|ADN33729.1|/5.84464e-76/helicase [Cucumis melo subsp. melo]
Unigene41884_ANTbpfTARAAPEI-5	71	16	16.28	3.64	-2.16109	9.65e-10	1.65e-08	GO:0044464//cell part	GO:0016741	GO:0006730//one-carbon metabolic process	gi|224126563|ref|XP_002329585.1|/3.09651e-122/predicted protein [Populus trichocarpa]
Unigene26572_ANTbpfTARAAPEI-5	31	7	7.11	1.59	-2.16082	6.39e-05	0.000463838	-	GO:0015036//disulfide oxidoreductase activity	GO:0018904;GO:0019725//cellular homeostasis	gi|329750617|gb|AEC03324.1|/3.89328e-35/mitochondrial thioredoxin [Hevea brasiliensis]
Unigene5604_ANTbpfTARAAPEI-5	31	7	7.11	1.59	-2.16082	6.39e-05	0.000463632	GO:0009536//plastid	-	-	gi|301154132|emb|CBW30242.1|/3.97012e-73/mTERF domain-containing protein, mitochondrial [Musa balbisiana]
Unigene15432_ANTbpfTARAAPEI-5	31	7	7.11	1.59	-2.16082	6.39e-05	0.000463427	-	-	-	-
Unigene37662_ANTbpfTARAAPEI-5	31	7	7.11	1.59	-2.16082	6.39e-05	0.000463221	-	-	-	-
Unigene35918_ANTbpfTARAAPEI-5	31	7	7.11	1.59	-2.16082	6.39e-05	0.000463016	GO:0042579//microbody	GO:0015038//glutathione disulfide oxidoreductase activity;GO:0000166//nucleotide binding;GO:0050662//coenzyme binding	GO:0009314//response to radiation;GO:0006790//sulfur compound metabolic process;GO:0006091//generation of precursor metabolites and energy;GO:0019725//cellular homeostasis;GO:0019953//sexual reproduction;GO:0000729//DNA double-strand break processing	gi|255554156|ref|XP_002518118.1|/3.43653e-13/glutathione reductase, putative [Ricinus communis]
Unigene17051_ANTbpfTARAAPEI-5	31	7	7.11	1.59	-2.16082	6.39e-05	0.000462811	-	GO:0016741	GO:0006730//one-carbon metabolic process	gi|225448534|ref|XP_002273466.1|/0/PREDICTED: probable methyltransferase PMT23 [Vitis vinifera]
Unigene40143_ANTbpfTARAAPEI-5	31	7	7.11	1.59	-2.16082	6.39e-05	0.000462606	GO:0016020//membrane;GO:0030312//external encapsulating structure	GO:0003779//actin binding	GO:0007010//cytoskeleton organization	gi|225434156|ref|XP_002275001.1|/1.30494e-65/PREDICTED: formin-like protein 1-like [Vitis vinifera]
Unigene41120_ANTbpfTARAAPEI-5	31	7	7.11	1.59	-2.16082	6.39e-05	0.000462402	-	-	-	gi|357497355|ref|XP_003618966.1|/1.57667e-15/hypothetical protein MTR_6g029390 [Medicago truncatula]
Unigene30503_ANTbpfTARAAPEI-5	115	26	26.36	5.92	-2.15468	6.46e-15	1.96e-13	-	-	-	-
Unigene15529_ANTbpfTARAAPEI-5	66	15	15.13	3.41	-2.14957	4.32e-09	6.71e-08	GO:0009536//plastid	GO:0004812//aminoacyl-tRNA ligase activity;GO:0032559	GO:0012501//programmed cell death;GO:0000741//karyogamy;GO:0007007//inner mitochondrial membrane organization;GO:0006418//tRNA aminoacylation for protein translation	gi|359476173|ref|XP_002285478.2|/0/PREDICTED: cysteinyl-tRNA synthetase-like [Vitis vinifera]
Unigene34315_ANTbpfTARAAPEI-5	101	23	23.15	5.23	-2.14613	3.39e-13	8.78e-12	-	-	-	gi|297740503|emb|CBI30685.3|/2.49568e-10/unnamed protein product [Vitis vinifera]
Unigene25805_ANTbpfTARAAPEI-5	44	10	10.09	2.28	-2.14582	1.8e-06	1.83e-05	-	-	-	-
Unigene18889_ANTbpfTARAAPEI-5	79	18	18.11	4.1	-2.14309	1.32e-10	2.52e-09	-	-	-	-
Unigene18201_ANTbpfTARAAPEI-5	92	21	21.09	4.78	-2.14148	4.05e-12	9.34e-11	GO:0016020//membrane;GO:0015630//microtubule cytoskeleton	GO:0003774//motor activity;GO:0032559	GO:0007017//microtubule-based process	gi|297746163|emb|CBI16219.3|/0/unnamed protein product [Vitis vinifera]
Unigene37296_ANTbpfTARAAPEI-5	140	32	32.09	7.28	-2.14011	1.06e-17	4.07e-16	-	-	-	-
Unigene39846_ANTbpfTARAAPEI-5	1785	408	409.17	92.83	-2.14004	5.3e-207	4.56e-204	-	-	-	-
Unigene27047_ANTbpfTARAAPEI-5	35	8	8.02	1.82	-2.13966	2.29e-05	0.000184752	-	-	-	-
Unigene28273_ANTbpfTARAAPEI-5	35	8	8.02	1.82	-2.13966	2.29e-05	0.000184661	-	-	-	gi|224129652|ref|XP_002328769.1|/3.71077e-06/predicted protein [Populus trichocarpa]
Unigene4793_ANTbpfTARAAPEI-5	35	8	8.02	1.82	-2.13966	2.29e-05	0.00018457	-	-	-	-
Unigene6512_ANTbpfTARAAPEI-5	61	14	13.98	3.19	-2.13174	1.94e-08	2.72e-07	GO:0031224//intrinsic to membrane	GO:0016628//oxidoreductase activity, acting on the CH-CH group of donors, NAD or NADP as acceptor;GO:0022891//substrate-specific transmembrane transporter activity	GO:0008152//metabolic process;GO:0071702	gi|298205031|emb|CBI34338.3|/2.29279e-32/unnamed protein product [Vitis vinifera]
Unigene18066_ANTbpfTARAAPEI-5	65	15	14.9	3.41	-2.12747	7.12e-09	1.07e-07	-	-	GO:0006351//transcription, DNA-dependent	gi|224115568|ref|XP_002317068.1|/8.47282e-133/jumonji domain protein [Populus trichocarpa]
Unigene44144_ANTbpfTARAAPEI-5	65	15	14.9	3.41	-2.12747	7.12e-09	1.07e-07	-	GO:0016646//oxidoreductase activity, acting on the CH-NH group of donors, NAD or NADP as acceptor	GO:0000096//sulfur amino acid metabolic process	gi|242032523|ref|XP_002463656.1|/0/hypothetical protein SORBIDRAFT_01g003700 [Sorghum bicolor]
Unigene22120_ANTbpfTARAAPEI-5	156	36	35.76	8.19	-2.12641	2.05e-19	9.1e-18	-	-	-	-
Unigene42689_ANTbpfTARAAPEI-5	39	9	8.94	2.05	-2.12465	8.24e-06	7.38e-05	GO:0043231//intracellular membrane-bounded organelle	GO:0001071//nucleic acid binding transcription factor activity;GO:0004722//protein serine/threonine phosphatase activity;GO:0005515//protein binding	GO:0006970//response to osmotic stress;GO:0048764;GO:0006351//transcription, DNA-dependent;GO:0009738//abscisic acid mediated signaling pathway;GO:0003006//developmental process involved in reproduction	gi|359473774|ref|XP_002266931.2|/1.29545e-67/PREDICTED: RNA polymerase II C-terminal domain phosphatase-like 3-like [Vitis vinifera]
Unigene30772_ANTbpfTARAAPEI-5	39	9	8.94	2.05	-2.12465	8.24e-06	7.38e-05	-	-	-	-
Unigene1696_ANTbpfTARAAPEI-5	39	9	8.94	2.05	-2.12465	8.24e-06	7.37e-05	-	-	-	gi|359477563|ref|XP_002283373.2|/0/PREDICTED: dymeclin-like [Vitis vinifera]
Unigene26385_ANTbpfTARAAPEI-5	39	9	8.94	2.05	-2.12465	8.24e-06	7.37e-05	-	-	-	-
Unigene42293_ANTbpfTARAAPEI-5	82	19	18.8	4.32	-2.12163	7.98e-11	1.57e-09	GO:0009536//plastid	GO:0004812//aminoacyl-tRNA ligase activity;GO:0032559	GO:0012501//programmed cell death;GO:0000741//karyogamy;GO:0007007//inner mitochondrial membrane organization;GO:0006418//tRNA aminoacylation for protein translation	gi|226531133|ref|NP_001146887.1|/1.68006e-79/LOC100280495 [Zea mays]
Unigene32558_ANTbpfTARAAPEI-5	989	229	226.71	52.1	-2.12149	2.81e-114	1.24e-111	-	-	-	-
Unigene33331_ANTbpfTARAAPEI-5	95	22	21.78	5.01	-2.12012	2.47e-12	5.85e-11	-	-	-	-
Unigene42015_ANTbpfTARAAPEI-5	56	13	12.84	2.96	-2.11698	8.71e-08	1.1e-06	GO:0043231//intracellular membrane-bounded organelle	-	-	gi|255541158|ref|XP_002511643.1|/9.60386e-50/conserved hypothetical protein [Ricinus communis]
Unigene32480_ANTbpfTARAAPEI-5	30	7	6.88	1.59	-2.11338	0.000106022	0.000731156	-	-	-	-
Unigene1190_ANTbpfTARAAPEI-5	30	7	6.88	1.59	-2.11338	0.000106022	0.000730848	-	-	-	gi|357123430|ref|XP_003563413.1|/2.81058e-117/PREDICTED: uncharacterized protein LOC100840800 [Brachypodium distachyon]
Unigene35870_ANTbpfTARAAPEI-5	30	7	6.88	1.59	-2.11338	0.000106022	0.00073054	-	-	-	-
Unigene15070_ANTbpfTARAAPEI-5	43	10	9.86	2.28	-2.11255	2.98e-06	2.92e-05	-	GO:0046914//transition metal ion binding	-	gi|222636205|gb|EEE66337.1|/3.42515e-62/hypothetical protein OsJ_22618 [Oryza sativa Japonica Group]
Unigene43354_ANTbpfTARAAPEI-5	43	10	9.86	2.28	-2.11255	2.98e-06	2.92e-05	GO:0031461//cullin-RING ubiquitin ligase complex	-	GO:0030422//production of siRNA involved in RNA interference	gi|225462041|ref|XP_002274754.1|/1.1243e-159/PREDICTED: THO complex subunit 3 [Vitis vinifera]
Unigene15258_ANTbpfTARAAPEI-5	90	21	20.63	4.78	-2.10966	1.09e-11	2.38e-10	GO:0012505//endomembrane system;GO:0044431//Golgi apparatus part;GO:0031224//intrinsic to membrane	GO:0005515//protein binding	GO:0009725//response to hormone stimulus;GO:0048193//Golgi vesicle transport	gi|116791018|gb|ABK25824.1|/4.88331e-26/unknown [Picea sitchensis]
Unigene36448_ANTbpfTARAAPEI-5	167	39	38.28	8.87	-2.10958	1.75e-20	8.22e-19	-	-	-	gi|332071136|gb|AED99886.1|/2.69112e-70/glycosyltransferase [Panax notoginseng]
Unigene43923_ANTbpfTARAAPEI-5	60	14	13.75	3.19	-2.1078	3.19e-08	4.31e-07	GO:0043231//intracellular membrane-bounded organelle;GO:0044427	GO:0046914//transition metal ion binding;GO:0005515//protein binding;GO:0000166//nucleotide binding;GO:0019787//small conjugating protein ligase activity;GO:0003690//double-stranded DNA binding	GO:0006346//methylation-dependent chromatin silencing;GO:0031055//chromatin remodeling at centromere;GO:0032776//DNA methylation on cytosine;GO:0032446//protein modification by small protein conjugation	gi|313760924|gb|ADR79438.1|/0/VARIANT IN METHYLATION-like protein [Liriodendron tulipifera]
Unigene38733_ANTbpfTARAAPEI-5	47	11	10.77	2.5	-2.10702	1.08e-06	1.13e-05	-	GO:0032561;GO:0003824//catalytic activity	GO:0006810//transport;GO:0035556//intracellular signal transduction	gi|225443554|ref|XP_002277579.1|/6.11502e-17/PREDICTED: ras-related protein RABA1f [Vitis vinifera]
Unigene39493_ANTbpfTARAAPEI-5	444	104	101.78	23.66	-2.10493	9.29e-52	1.55e-49	GO:0009536//plastid	GO:0008757//S-adenosylmethionine-dependent methyltransferase activity	GO:0006730//one-carbon metabolic process	gi|225447500|ref|XP_002267469.1|/8.54091e-34/PREDICTED: ribulose-1,5 bisphosphate carboxylase/oxygenase large subunit N-methyltransferase, chloroplastic [Vitis vinifera]
Unigene39628_ANTbpfTARAAPEI-5	98	23	22.46	5.23	-2.10248	1.5e-12	3.61e-11	GO:0031224//intrinsic to membrane	GO:0015075//ion transmembrane transporter activity;GO:0005515//protein binding;GO:0000166//nucleotide binding	GO:0033554//cellular response to stress;GO:0006811//ion transport	gi|356515024|ref|XP_003526201.1|/2.95362e-37/PREDICTED: cyclic nucleotide-gated ion channel 4-like [Glycine max]
Unigene6342_ANTbpfTARAAPEI-5	51	12	11.69	2.73	-2.0983	3.93e-07	4.44e-06	-	-	-	-
Unigene27897_ANTbpfTARAAPEI-5	34	8	7.79	1.82	-2.09768	3.78e-05	0.00028887	-	-	-	-
Unigene23707_ANTbpfTARAAPEI-5	34	8	7.79	1.82	-2.09768	3.78e-05	0.000288735	GO:0016020//membrane	GO:0004702//receptor signaling protein serine/threonine kinase activity;GO:0032559	GO:0006464//protein modification process	gi|302785197|ref|XP_002974370.1|/1.85622e-29/hypothetical protein SELMODRAFT_149642 [Selaginella moellendorffii]
Unigene39391_ANTbpfTARAAPEI-5	89	21	20.4	4.78	-2.09349	1.79e-11	3.8e-10	-	-	-	gi|147788378|emb|CAN76661.1|/2.1358e-37/hypothetical protein VITISV_040451 [Vitis vinifera]
Unigene1627_ANTbpfTARAAPEI-5	72	17	16.5	3.87	-2.09206	1.58e-09	2.61e-08	-	-	-	gi|326504070|dbj|BAK02821.1|/5.19029e-36/predicted protein [Hordeum vulgare subsp. vulgare]
Unigene35101_ANTbpfTARAAPEI-5	55	13	12.61	2.96	-2.0909	1.43e-07	1.73e-06	-	-	-	-
Unigene29496_ANTbpfTARAAPEI-5	97	23	22.24	5.23	-2.08827	2.44e-12	5.81e-11	-	-	-	-
Unigene41249_ANTbpfTARAAPEI-5	1122	266	257.19	60.52	-2.08735	8.93e-127	4.57e-124	-	-	-	gi|225446714|ref|XP_002282438.1|/7.93105e-47/PREDICTED: uncharacterized protein LOC100267696 [Vitis vinifera]
Unigene25351_ANTbpfTARAAPEI-5	38	9	8.71	2.05	-2.08705	1.36e-05	0.000117318	-	-	-	-
Unigene11939_ANTbpfTARAAPEI-5	194	46	44.47	10.47	-2.08657	2.9e-23	1.66e-21	-	-	-	-
Unigene33441_ANTbpfTARAAPEI-5	101	24	23.15	5.46	-2.08404	9.05e-13	2.23e-11	GO:0009536//plastid	GO:0016882//cyclo-ligase activity;GO:0032559	GO:0006760//folic acid-containing compound metabolic process	gi|326492189|dbj|BAJ98319.1|/1.71131e-19/predicted protein [Hordeum vulgare subsp. vulgare]
Unigene9156_ANTbpfTARAAPEI-5	59	14	13.52	3.19	-2.08347	5.23e-08	6.83e-07	GO:0009536//plastid	GO:0003676//nucleic acid binding;GO:0003913//DNA photolyase activity;GO:0000166//nucleotide binding	GO:0006259//DNA metabolic process	gi|326500588|dbj|BAK06380.1|/1.44127e-99/predicted protein [Hordeum vulgare subsp. vulgare]
Unigene15810_ANTbpfTARAAPEI-5	84	20	19.26	4.55	-2.08167	7.9e-11	1.56e-09	GO:0043231//intracellular membrane-bounded organelle	-	-	gi|125541658|gb|EAY88053.1|/7.03635e-120/hypothetical protein OsI_09481 [Oryza sativa Indica Group]
Unigene41690_ANTbpfTARAAPEI-5	84	20	19.26	4.55	-2.08167	7.9e-11	1.56e-09	GO:0044464//cell part	GO:0016788//hydrolase activity, acting on ester bonds	GO:0006259//DNA metabolic process	gi|326498227|dbj|BAJ98541.1|/4.20622e-36/predicted protein [Hordeum vulgare subsp. vulgare]
Unigene24395_ANTbpfTARAAPEI-5	105	25	24.07	5.69	-2.08074	3.35e-13	8.7e-12	-	-	-	-
Unigene36711_ANTbpfTARAAPEI-5	151	36	34.61	8.19	-2.07925	2.38e-18	9.77e-17	-	-	-	-
Unigene15574_ANTbpfTARAAPEI-5	67	16	15.36	3.64	-2.07717	7.02e-09	1.05e-07	-	-	-	-
Unigene24263_ANTbpfTARAAPEI-5	46	11	10.54	2.5	-2.07587	1.77e-06	1.81e-05	-	-	-	-
Unigene38198_ANTbpfTARAAPEI-5	251	60	57.54	13.65	-2.07566	1.89e-29	1.52e-27	GO:0043231//intracellular membrane-bounded organelle;GO:0030312//external encapsulating structure	GO:0005515//protein binding;GO:0032559	GO:0050896//response to stimulus;GO:0044267//cellular protein metabolic process	gi|359485756|ref|XP_002270014.2|/1.52952e-48/PREDICTED: endoplasmin homolog [Vitis vinifera]
Unigene40135_ANTbpfTARAAPEI-5	96	23	22.01	5.23	-2.07328	3.99e-12	9.19e-11	-	-	-	gi|356500567|ref|XP_003519103.1|/9.42225e-08/PREDICTED: uncharacterized protein LOC100804644 [Glycine max]
Unigene39046_ANTbpfTARAAPEI-5	71	17	16.28	3.87	-2.0727	2.58e-09	4.14e-08	-	-	-	-
Unigene36571_ANTbpfTARAAPEI-5	142	34	32.55	7.74	-2.07225	2.79e-17	1.05e-15	-	GO:0016740//transferase activity	GO:0044237//cellular metabolic process	gi|125589457|gb|EAZ29807.1|/3.91048e-08/hypothetical protein OsJ_13866 [Oryza sativa Japonica Group]
Unigene19420_ANTbpfTARAAPEI-5	121	29	27.74	6.6	-2.07143	6.36e-15	1.94e-13	-	-	-	-
Unigene35801_ANTbpfTARAAPEI-5	104	25	23.84	5.69	-2.06688	5.46e-13	1.39e-11	-	GO:0016740//transferase activity	-	gi|326523989|dbj|BAJ97005.1|/4.39621e-18/predicted protein [Hordeum vulgare subsp. vulgare]
Unigene13876_ANTbpfTARAAPEI-5	54	13	12.38	2.96	-2.06434	2.34e-07	2.74e-06	GO:0043231//intracellular membrane-bounded organelle	-	-	gi|255537809|ref|XP_002509971.1|/1.71438e-31/conserved hypothetical protein [Ricinus communis]
Unigene12283_ANTbpfTARAAPEI-5	83	20	19.03	4.55	-2.06434	1.29e-10	2.48e-09	-	-	-	-
Unigene8590_ANTbpfTARAAPEI-5	83	20	19.03	4.55	-2.06434	1.29e-10	2.47e-09	GO:0009528//plastid inner membrane	GO:0016634	GO:0006779//porphyrin biosynthetic process;GO:0003006//developmental process involved in reproduction	gi|225452146|ref|XP_002263321.1|/9.66812e-171/PREDICTED: protoporphyrinogen oxidase, mitochondrial [Vitis vinifera]
Unigene36440_ANTbpfTARAAPEI-5	141	34	32.32	7.74	-2.06202	4.53e-17	1.68e-15	-	-	-	-
Unigene40113_ANTbpfTARAAPEI-5	294	71	67.39	16.15	-2.061	6.27e-34	6.49e-32	-	GO:0016853//isomerase activity	-	gi|224066499|ref|XP_002302110.1|/3.10766e-35/copalyl diphosphate synthase [Populus trichocarpa]
Unigene7733_ANTbpfTARAAPEI-5	736	178	168.71	40.5	-2.05855	2.49e-82	6.57e-80	-	-	-	-
Unigene42300_ANTbpfTARAAPEI-5	95	23	21.78	5.23	-2.05812	6.49e-12	1.46e-10	GO:0043231//intracellular membrane-bounded organelle	GO:0005488//binding	-	gi|224074996|ref|XP_002304510.1|/6.04515e-37/predicted protein [Populus trichocarpa]
Unigene39602_ANTbpfTARAAPEI-5	128	31	29.34	7.05	-2.05717	1.43e-15	4.63e-14	-	GO:0004674//protein serine/threonine kinase activity;GO:0000166//nucleotide binding	-	gi|224107249|ref|XP_002314421.1|/1.89993e-28/predicted protein [Populus trichocarpa]
Unigene41659_ANTbpfTARAAPEI-5	33	8	7.56	1.82	-2.05445	6.23e-05	0.000453674	GO:0043231//intracellular membrane-bounded organelle	-	-	gi|297745727|emb|CBI15783.3|/5.70043e-78/unnamed protein product [Vitis vinifera]
Unigene14571_ANTbpfTARAAPEI-5	33	8	7.56	1.82	-2.05445	6.23e-05	0.000453473	-	-	-	-
Unigene34092_ANTbpfTARAAPEI-5	33	8	7.56	1.82	-2.05445	6.23e-05	0.000453271	GO:0005753//mitochondrial proton-transporting ATP synthase complex	GO:0015077//monovalent inorganic cation transmembrane transporter activity	GO:0006818//hydrogen transport;GO:0006754//ATP biosynthetic process	gi|225429460|ref|XP_002277333.1|/3.3389e-55/PREDICTED: uncharacterized protein LOC100267911 [Vitis vinifera]
Unigene43193_ANTbpfTARAAPEI-5	70	17	16.05	3.87	-2.05217	4.2e-09	6.56e-08	GO:0031410//cytoplasmic vesicle	GO:0003676//nucleic acid binding;GO:0003824//catalytic activity	GO:0006259//DNA metabolic process;GO:0010212//response to ionizing radiation	gi|224085664|ref|XP_002307656.1|/1.21223e-99/chromatin remodeling complex subunit [Populus trichocarpa]
Unigene18158_ANTbpfTARAAPEI-5	74	18	16.96	4.1	-2.04844	1.55e-09	2.56e-08	GO:0043231//intracellular membrane-bounded organelle	-	-	gi|225461385|ref|XP_002284781.1|/1.74915e-161/PREDICTED: lanC-like protein 2 [Vitis vinifera]
Unigene36041_ANTbpfTARAAPEI-5	37	9	8.48	2.05	-2.04844	2.23e-05	0.000181258	-	-	-	gi|388509998|gb|AFK43065.1|/1.69037e-15/unknown [Lotus japonicus]
Unigene33165_ANTbpfTARAAPEI-5	201	49	46.07	11.15	-2.04678	1.71e-23	9.94e-22	-	-	-	gi|50404477|gb|AAT76903.1|/2.86513e-06/IAA type protein [Elaeis guineensis]
Unigene3538_ANTbpfTARAAPEI-5	45	11	10.32	2.5	-2.04544	2.9e-06	2.86e-05	-	-	-	gi|357133691|ref|XP_003568457.1|/7.98816e-12/PREDICTED: uncharacterized protein Cbei_0202-like [Brachypodium distachyon]
Unigene34755_ANTbpfTARAAPEI-5	45	11	10.32	2.5	-2.04544	2.9e-06	2.85e-05	-	-	-	gi|297829410|ref|XP_002882587.1|/2.34116e-48/hypothetical protein ARALYDRAFT_897026 [Arabidopsis lyrata subsp. lyrata]
Unigene37826_ANTbpfTARAAPEI-5	41	10	9.4	2.28	-2.04363	8.03e-06	7.26e-05	GO:0044464//cell part	-	GO:0019941//modification-dependent protein catabolic process	gi|255543881|ref|XP_002513003.1|/1.1157e-82/ubiquitin fusion degradaton protein, putative [Ricinus communis]
Unigene37023_ANTbpfTARAAPEI-5	41	10	9.4	2.28	-2.04363	8.03e-06	7.25e-05	-	-	-	gi|359495583|ref|XP_002266294.2|/1.11709e-19/PREDICTED: uncharacterized protein LOC100247267 [Vitis vinifera]
Unigene35496_ANTbpfTARAAPEI-5	41	10	9.4	2.28	-2.04363	8.03e-06	7.25e-05	-	GO:0015929//hexosaminidase activity;GO:0043167//ion binding	GO:0044238//primary metabolic process	gi|356568953|ref|XP_003552672.1|/4.42652e-60/PREDICTED: beta-hexosaminidase subunit B2-like [Glycine max]
Unigene41124_ANTbpfTARAAPEI-5	41	10	9.4	2.28	-2.04363	8.03e-06	7.25e-05	GO:0043234//protein complex	-	GO:0006355//regulation of transcription, DNA-dependent	gi|225444764|ref|XP_002279553.1|/5.50465e-77/PREDICTED: putative mediator of RNA polymerase II transcription subunit 20-like [Vitis vinifera]
Unigene16696_ANTbpfTARAAPEI-5	41	10	9.4	2.28	-2.04363	8.03e-06	7.24e-05	-	-	-	gi|224129402|ref|XP_002328708.1|/2.27451e-49/predicted protein [Populus trichocarpa]
Unigene24673_ANTbpfTARAAPEI-5	98	24	22.46	5.46	-2.04039	3.9e-12	9.03e-11	-	-	-	-
Unigene41647_ANTbpfTARAAPEI-5	151	37	34.61	8.42	-2.0393	6.15e-18	2.43e-16	GO:0043231//intracellular membrane-bounded organelle	GO:0003677//DNA binding;GO:0001071//nucleic acid binding transcription factor activity	GO:0006351//transcription, DNA-dependent	gi|66802017|gb|AAY56582.1|/5.52132e-73/PISTILLATA-like protein [Arum maculatum]
Unigene38707_ANTbpfTARAAPEI-5	648	159	148.54	36.18	-2.03759	9.17e-72	1.88e-69	-	GO:0016211//ammonia ligase activity;GO:0032559	GO:0006541//glutamine metabolic process	gi|225432496|ref|XP_002279497.1|/1.77592e-28/PREDICTED: glutamine synthetase leaf isozyme, chloroplastic [Vitis vinifera]
Unigene38751_ANTbpfTARAAPEI-5	53	13	12.15	2.96	-2.03729	3.82e-07	4.33e-06	-	-	-	gi|116309852|emb|CAH66887.1|/7.22346e-18/OSIGBa0099L20.2 [Oryza sativa Indica Group]
Unigene42469_ANTbpfTARAAPEI-5	118	29	27.05	6.6	-2.03509	2.72e-14	7.77e-13	GO:0043231//intracellular membrane-bounded organelle	GO:0000166//nucleotide binding	-	gi|255555606|ref|XP_002518839.1|/6.05826e-136/conserved hypothetical protein [Ricinus communis]
Unigene11561_ANTbpfTARAAPEI-5	69	17	15.82	3.87	-2.03134	6.84e-09	1.03e-07	GO:0043231//intracellular membrane-bounded organelle	-	-	gi|225449311|ref|XP_002277052.1|/1.33807e-85/PREDICTED: uncharacterized protein C22orf13 homolog [Vitis vinifera]
Unigene33073_ANTbpfTARAAPEI-5	429	106	98.34	24.12	-2.02755	8.7e-48	1.35e-45	-	-	-	-
Unigene13658_ANTbpfTARAAPEI-5	85	21	19.48	4.78	-2.02691	1.25e-10	2.42e-09	-	-	-	-
Unigene1056_ANTbpfTARAAPEI-5	190	47	43.55	10.69	-2.02641	5.17e-22	2.75e-20	-	-	-	-
Unigene22766_ANTbpfTARAAPEI-5	97	24	22.24	5.46	-2.02618	6.31e-12	1.43e-10	GO:0031090//organelle membrane;GO:0043231//intracellular membrane-bounded organelle;GO:0031224//intrinsic to membrane	-	GO:0009725//response to hormone stimulus;GO:0046907//intracellular transport;GO:0016044//cellular membrane organization;GO:0006970//response to osmotic stress	gi|242094886|ref|XP_002437933.1|/1.99579e-31/hypothetical protein SORBIDRAFT_10g005060 [Sorghum bicolor]
Unigene14097_ANTbpfTARAAPEI-5	89	22	20.4	5.01	-2.02569	4.63e-11	9.46e-10	-	-	-	gi|218201071|gb|EEC83498.1|/6.34531e-39/hypothetical protein OsI_29037 [Oryza sativa Indica Group]
Unigene8345_ANTbpfTARAAPEI-5	105	26	24.07	5.92	-2.02357	8.65e-13	2.14e-11	-	-	-	-
Unigene9291_ANTbpfTARAAPEI-5	137	34	31.4	7.74	-2.02036	3.12e-16	1.08e-14	GO:0009528//plastid inner membrane	GO:0015291//secondary active transmembrane transporter activity	GO:0006810//transport	gi|225454266|ref|XP_002275090.1|/0/PREDICTED: probable anion transporter 2, chloroplastic-like [Vitis vinifera]
Unigene36058_ANTbpfTARAAPEI-5	161	40	36.91	9.1	-2.02007	8.3e-19	3.52e-17	GO:0044429//mitochondrial part	GO:0016639//oxidoreductase activity, acting on the CH-NH2 group of donors, NAD or NADP as acceptor	GO:0019752//carboxylic acid metabolic process	gi|224123780|ref|XP_002319162.1|/8.04839e-13/predicted protein [Populus trichocarpa]
Unigene25254_ANTbpfTARAAPEI-5	378	94	86.65	21.39	-2.01826	4.64e-42	6.23e-40	-	-	-	-
Unigene43968_ANTbpfTARAAPEI-5	32	8	7.34	1.82	-2.01184	0.000102019	0.000707433	-	-	-	gi|5880464|gb|AAD54660.1|AF088901_1/7.77573e-154/actin bundling protein ABP135 [Lilium longiflorum]
Unigene41812_ANTbpfTARAAPEI-5	32	8	7.34	1.82	-2.01184	0.000102019	0.000707133	GO:0031410//cytoplasmic vesicle	GO:0016787//hydrolase activity	-	gi|357154929|ref|XP_003576950.1|/1.67559e-72/PREDICTED: serine carboxypeptidase-like 19-like [Brachypodium distachyon]
Unigene39145_ANTbpfTARAAPEI-5	92	23	21.09	5.23	-2.01168	2.76e-11	5.8e-10	-	-	GO:0050794//regulation of cellular process	gi|358249134|ref|NP_001240254.1|/1.50755e-16/uncharacterized protein LOC100782451 [Glycine max]
Unigene39049_ANTbpfTARAAPEI-5	140	35	32.09	7.96	-2.01128	1.87e-16	6.61e-15	GO:0000229;GO:0009532//plastid stroma	-	-	gi|224134440|ref|XP_002327406.1|/3.13671e-59/predicted protein [Populus trichocarpa]
Unigene27665_ANTbpfTARAAPEI-5	188	47	43.09	10.69	-2.01109	1.34e-21	6.83e-20	-	-	-	-
Unigene9295_ANTbpfTARAAPEI-5	112	28	25.67	6.37	-2.01072	1.92e-13	5.05e-12	-	-	-	gi|242060057|ref|XP_002459174.1|/5.42542e-55/hypothetical protein SORBIDRAFT_03g047280 [Sorghum bicolor]
Unigene14800_ANTbpfTARAAPEI-5	48	12	11	2.73	-2.01053	1.71e-06	1.75e-05	-	-	-	-
Unigene33869_ANTbpfTARAAPEI-5	248	62	56.85	14.11	-2.01044	5.23e-28	3.87e-26	-	-	-	-
Unigene18023_ANTbpfTARAAPEI-5	68	17	15.59	3.87	-2.01022	1.11e-08	1.61e-07	GO:0044464//cell part	GO:0046914//transition metal ion binding	GO:0019941//modification-dependent protein catabolic process	gi|224131638|ref|XP_002321140.1|/0/predicted protein [Populus trichocarpa]
Unigene17405_ANTbpfTARAAPEI-5	52	13	11.92	2.96	-2.00972	6.22e-07	6.76e-06	-	-	-	-
Unigene18233_ANTbpfTARAAPEI-5	56	14	12.84	3.19	-2.00902	2.27e-07	2.66e-06	GO:0043231//intracellular membrane-bounded organelle	-	-	gi|225451860|ref|XP_002278556.1|/1.47091e-178/PREDICTED: kanadaptin-like [Vitis vinifera]
Unigene25235_ANTbpfTARAAPEI-5	56	14	12.84	3.19	-2.00902	2.27e-07	2.66e-06	-	-	-	-
Unigene38785_ANTbpfTARAAPEI-5	40	10	9.17	2.28	-2.00789	1.31e-05	0.000113625	-	-	-	gi|62320015|dbj|BAD94148.1|/2.17997e-06/hypothetical protein [Arabidopsis thaliana]
Unigene37453_ANTbpfTARAAPEI-5	40	10	9.17	2.28	-2.00789	1.31e-05	0.000113565	-	-	-	-
Unigene31153_ANTbpfTARAAPEI-5	143	36	32.78	8.19	-2.00088	1.12e-16	4.03e-15	GO:0044424//intracellular part	GO:0046872//metal ion binding;GO:0016462//pyrophosphatase activity	GO:0006793//phosphorus metabolic process	gi|6752884|gb|AAF27918.1|AF220202_1/7.31359e-50/soluble inorganic pyrophosphatase [Malus x domestica]
Unigene37542_ANTbpfTARAAPEI-5	91	23	20.86	5.23	-1.99586	4.46e-11	9.15e-10	GO:0030312//external encapsulating structure;GO:0009536//plastid;GO:0042579//microbody	GO:0005488//binding;GO:0016616//oxidoreductase activity, acting on the CH-OH group of donors, NAD or NADP as acceptor;GO:0016836//hydro-lyase activity	GO:0009694//jasmonic acid metabolic process;GO:0009062//fatty acid catabolic process;GO:0009791//post-embryonic development	gi|297799088|ref|XP_002867428.1|/5.13726e-13/hypothetical protein ARALYDRAFT_491857 [Arabidopsis lyrata subsp. lyrata]
Unigene33384_ANTbpfTARAAPEI-5	83	21	19.03	4.78	-1.99319	3.28e-10	5.92e-09	-	-	-	-
Unigene19778_ANTbpfTARAAPEI-5	67	17	15.36	3.87	-1.98877	1.79e-08	2.53e-07	-	-	-	-
Unigene27520_ANTbpfTARAAPEI-5	197	50	45.16	11.38	-1.98854	2.91e-22	1.57e-20	-	-	-	-
Unigene15675_ANTbpfTARAAPEI-5	193	49	44.24	11.15	-1.98831	7.8e-22	4.09e-20	-	-	-	gi|1536884|emb|CAA56115.1|/9.38104e-12/trypsin/chymotrypsin inhibitor [Alocasia macrorrhizos]
Unigene11828_ANTbpfTARAAPEI-5	63	16	14.44	3.64	-1.98806	4.9e-08	6.45e-07	GO:0030529//ribonucleoprotein complex;GO:0009536//plastid	GO:0003723//RNA binding;GO:0005198//structural molecule activity	GO:0010467//gene expression	gi|359494830|ref|XP_003634850.1|/2.95909e-113/PREDICTED: 50S ribosomal protein L4-like [Vitis vinifera]
Unigene41024_ANTbpfTARAAPEI-5	55	14	12.61	3.19	-1.98294	3.67e-07	4.17e-06	-	-	-	gi|359480217|ref|XP_003632418.1|/1.01694e-51/PREDICTED: squamosa promoter-binding-like protein 12-like isoform 2 [Vitis vinifera]
Unigene8794_ANTbpfTARAAPEI-5	51	13	11.69	2.96	-1.98161	1.01e-06	1.07e-05	-	-	-	gi|297738286|emb|CBI27487.3|/8.93183e-158/unnamed protein product [Vitis vinifera]
Unigene26408_ANTbpfTARAAPEI-5	149	38	34.16	8.65	-1.98154	4.02e-17	1.5e-15	-	-	-	-
Unigene20427_ANTbpfTARAAPEI-5	231	59	52.95	13.42	-1.98025	1.07e-25	7.08e-24	-	-	-	-
Unigene41596_ANTbpfTARAAPEI-5	47	12	10.77	2.73	-1.98005	2.78e-06	2.75e-05	GO:0043231//intracellular membrane-bounded organelle	-	-	gi|224140169|ref|XP_002323457.1|/3.86494e-111/predicted protein [Populus trichocarpa]
Unigene33369_ANTbpfTARAAPEI-5	90	23	20.63	5.23	-1.97986	7.19e-11	1.44e-09	-	-	-	-
Unigene16933_ANTbpfTARAAPEI-5	90	23	20.63	5.23	-1.97986	7.19e-11	1.43e-09	-	-	-	-
Unigene36910_ANTbpfTARAAPEI-5	43	11	9.86	2.5	-1.97966	7.67e-06	6.97e-05	-	-	-	-
Unigene36744_ANTbpfTARAAPEI-5	82	21	18.8	4.78	-1.97565	5.29e-10	9.28e-09	-	-	-	-
Unigene20367_ANTbpfTARAAPEI-5	449	115	102.92	26.17	-1.97554	2.53e-48	4.06e-46	-	-	-	-
Unigene17930_ANTbpfTARAAPEI-5	74	19	16.96	4.32	-1.97303	3.9e-09	6.09e-08	GO:0030312//external encapsulating structure	GO:0016791//phosphatase activity;GO:0043169//cation binding	-	gi|357477095|ref|XP_003608833.1|/2.54112e-132/Nucleotide pyrophosphatase/phosphodiesterase [Medicago truncatula]
Unigene3766_ANTbpfTARAAPEI-5	39	10	8.94	2.28	-1.97124	2.13e-05	0.000174118	GO:0043231//intracellular membrane-bounded organelle	GO:0003676//nucleic acid binding;GO:0016859//cis-trans isomerase activity	-	gi|296082685|emb|CBI21690.3|/1.5067e-152/unnamed protein product [Vitis vinifera]
Unigene32780_ANTbpfTARAAPEI-5	1111	286	254.67	65.07	-1.96856	2.01e-116	9.12e-114	-	-	-	-
Unigene5551_ANTbpfTARAAPEI-5	35	9	8.02	2.05	-1.96798	5.93e-05	0.000435325	-	-	-	-
Unigene7310_ANTbpfTARAAPEI-5	35	9	8.02	2.05	-1.96798	5.93e-05	0.00043513	GO:0043231//intracellular membrane-bounded organelle	-	-	gi|225433709|ref|XP_002268298.1|/1.92338e-20/PREDICTED: pirin-like protein-like [Vitis vinifera]
Unigene34252_ANTbpfTARAAPEI-5	35	9	8.02	2.05	-1.96798	5.93e-05	0.000434935	-	GO:0005488//binding	-	gi|255575574|ref|XP_002528687.1|/2.84882e-14/transcription factor, putative [Ricinus communis]
Unigene6135_ANTbpfTARAAPEI-5	66	17	15.13	3.87	-1.96701	2.89e-08	3.94e-07	-	-	-	gi|225447336|ref|XP_002274263.1|/2.51135e-72/PREDICTED: zinc finger CCCH domain-containing protein 13 [Vitis vinifera]
Unigene37874_ANTbpfTARAAPEI-5	93	24	21.32	5.46	-1.96523	4.27e-11	8.81e-10	-	-	-	gi|388505250|gb|AFK40691.1|/1.45049e-37/unknown [Lotus japonicus]
Unigene21617_ANTbpfTARAAPEI-5	62	16	14.21	3.64	-1.9649	7.9e-08	1e-06	GO:0043234//protein complex	GO:0004721//phosphoprotein phosphatase activity;GO:0043169//cation binding	GO:0006464//protein modification process	gi|224135107|ref|XP_002321985.1|/2.82846e-06/predicted protein [Populus trichocarpa]
Unigene44132_ANTbpfTARAAPEI-5	58	15	13.3	3.41	-1.96358	2.16e-07	2.56e-06	GO:0009532//plastid stroma	GO:0019144//ADP-sugar diphosphatase activity;GO:0051540	GO:0006772//thiamine metabolic process;GO:0033273//response to vitamin;GO:0009581	gi|225434668|ref|XP_002280227.1|/0/PREDICTED: phosphomethylpyrimidine synthase [Vitis vinifera]
Unigene20273_ANTbpfTARAAPEI-5	58	15	13.3	3.41	-1.96358	2.16e-07	2.56e-06	-	-	-	-
Unigene31626_ANTbpfTARAAPEI-5	139	36	31.86	8.19	-1.95981	7.47e-16	2.51e-14	-	-	-	-
Unigene42502_ANTbpfTARAAPEI-5	81	21	18.57	4.78	-1.95789	8.5e-10	1.46e-08	-	GO:0046914//transition metal ion binding	-	gi|357163846|ref|XP_003579865.1|/1.15304e-33/PREDICTED: RING-H2 finger protein ATL52-like [Brachypodium distachyon]
Unigene36517_ANTbpfTARAAPEI-5	54	14	12.38	3.19	-1.95638	5.93e-07	6.46e-06	GO:0044424//intracellular part	GO:0043169//cation binding;GO:0016791//phosphatase activity;GO:0016836//hydro-lyase activity	GO:0071265;GO:0043102	gi|356544052|ref|XP_003540469.1|/6.19989e-30/PREDICTED: probable bifunctional methylthioribulose-1-phosphate dehydratase/enolase-phosphatase E1-like [Glycine max]
Unigene2724_ANTbpfTARAAPEI-5	127	33	29.11	7.51	-1.95463	1.45e-14	4.25e-13	-	-	-	gi|359474015|ref|XP_002269627.2|/9.043e-78/PREDICTED: RNA-binding protein NOB1-like [Vitis vinifera]
Unigene36472_ANTbpfTARAAPEI-5	173	45	39.66	10.24	-1.95347	2.65e-19	1.17e-17	-	-	-	-
Unigene43821_ANTbpfTARAAPEI-5	261	68	59.83	15.47	-1.9514	2.59e-28	1.94e-26	-	-	-	gi|225465111|ref|XP_002270401.1|/3.62082e-78/PREDICTED: uncharacterized protein LOC100242682 [Vitis vinifera]
Unigene39226_ANTbpfTARAAPEI-5	92	24	21.09	5.46	-1.94959	6.86e-11	1.37e-09	-	-	-	-
Unigene9836_ANTbpfTARAAPEI-5	46	12	10.54	2.73	-1.9489	4.49e-06	4.27e-05	GO:0043231//intracellular membrane-bounded organelle	GO:0046872//metal ion binding;GO:0003824//catalytic activity	-	gi|226503970|ref|NP_001145782.1|/6.41685e-174/uncharacterized protein LOC100279289 [Zea mays]
Unigene13397_ANTbpfTARAAPEI-5	69	18	15.82	4.1	-1.94805	1.71e-08	2.42e-07	-	-	-	-
Unigene37241_ANTbpfTARAAPEI-5	88	23	20.17	5.23	-1.94733	1.86e-10	3.47e-09	-	-	-	gi|223029879|gb|ACM78621.1|/4.06088e-20/non-specific lipid-transfer protein type 2 [Tamarix hispida]
Unigene43547_ANTbpfTARAAPEI-5	107	28	24.53	6.37	-1.94518	2.06e-12	4.92e-11	GO:0016020//membrane	-	-	gi|224096490|ref|XP_002310630.1|/1.80528e-110/predicted protein [Populus trichocarpa]
Unigene44295_ANTbpfTARAAPEI-5	61	16	13.98	3.64	-1.94135	1.27e-07	1.55e-06	GO:0005622//intracellular	GO:0003723//RNA binding	GO:0006396//RNA processing	gi|225445638|ref|XP_002265193.1|/0/PREDICTED: cleavage stimulation factor subunit 3 [Vitis vinifera]
Unigene9337_ANTbpfTARAAPEI-5	198	52	45.39	11.83	-1.93992	1.1e-21	5.62e-20	-	-	-	gi|242041145|ref|XP_002467967.1|/1.25108e-09/hypothetical protein SORBIDRAFT_01g037260 [Sorghum bicolor]
Unigene16251_ANTbpfTARAAPEI-5	114	30	26.13	6.83	-1.93575	4.54e-13	1.16e-11	GO:0009532//plastid stroma	-	-	gi|242053965|ref|XP_002456128.1|/1.02398e-34/hypothetical protein SORBIDRAFT_03g031010 [Sorghum bicolor]
Unigene41817_ANTbpfTARAAPEI-5	38	10	8.71	2.28	-1.93364	3.44e-05	0.000265725	-	GO:0003677//DNA binding	-	gi|359490844|ref|XP_002269872.2|/1.75186e-53/PREDICTED: mutS2 protein-like [Vitis vinifera]
Unigene17634_ANTbpfTARAAPEI-5	38	10	8.71	2.28	-1.93364	3.44e-05	0.0002656	GO:0044464//cell part	GO:0004520//endodeoxyribonuclease activity;GO:0005488//binding	GO:0006259//DNA metabolic process	gi|296080968|emb|CBI18600.3|/6.20828e-128/unnamed protein product [Vitis vinifera]
Unigene39780_ANTbpfTARAAPEI-5	38	10	8.71	2.28	-1.93364	3.44e-05	0.000265474	GO:0043231//intracellular membrane-bounded organelle	GO:0003824//catalytic activity	GO:0044238//primary metabolic process	gi|224054280|ref|XP_002298181.1|/1.30539e-27/predicted protein [Populus trichocarpa]
Unigene40949_ANTbpfTARAAPEI-5	163	43	37.36	9.78	-1.93359	4.86e-18	1.95e-16	-	GO:0046872//metal ion binding	-	gi|326487784|dbj|BAK05564.1|/1.60086e-49/predicted protein [Hordeum vulgare subsp. vulgare]
Unigene38337_ANTbpfTARAAPEI-5	72	19	16.5	4.32	-1.93336	1.01e-08	1.48e-07	-	-	-	-
Unigene35480_ANTbpfTARAAPEI-5	125	33	28.65	7.51	-1.93165	3.71e-14	1.03e-12	GO:0016591//DNA-directed RNA polymerase II, holoenzyme	GO:0034062//RNA polymerase activity;GO:0005488//binding	GO:0006351//transcription, DNA-dependent	gi|192910802|gb|ACF06509.1|/1.02999e-24/RNA polymerase II 15.9 kDa subunit [Elaeis guineensis]
Unigene36252_ANTbpfTARAAPEI-5	106	28	24.3	6.37	-1.93159	3.3e-12	7.74e-11	-	-	-	gi|343173225|gb|AEL99315.1|/3.92931e-23/3-hydroxyacyl-CoA dehydratase, partial [Silene latifolia]
Unigene43600_ANTbpfTARAAPEI-5	87	23	19.94	5.23	-1.93078	2.97e-10	5.39e-09	-	GO:0016741	GO:0006730//one-carbon metabolic process	gi|297741046|emb|CBI31358.3|/4.37404e-136/unnamed protein product [Vitis vinifera]
Unigene15782_ANTbpfTARAAPEI-5	68	18	15.59	4.1	-1.92693	2.74e-08	3.75e-07	-	-	-	-
Unigene38157_ANTbpfTARAAPEI-5	132	35	30.26	7.96	-1.92657	8.19e-15	2.46e-13	GO:0044425//membrane part;GO:0043231//intracellular membrane-bounded organelle	-	-	gi|225449633|ref|XP_002284256.1|/3.58019e-58/PREDICTED: putative oxygen evolving enhancer protein [Vitis vinifera]
Unigene43565_ANTbpfTARAAPEI-5	49	13	11.23	2.96	-1.92369	2.62e-06	2.61e-05	-	-	-	gi|225426619|ref|XP_002280809.1|/2.83459e-79/PREDICTED: uncharacterized protein LOC100244479 [Vitis vinifera]
Unigene4208_ANTbpfTARAAPEI-5	64	17	14.67	3.87	-1.92246	7.47e-08	9.54e-07	GO:0009526//plastid envelope	-	-	gi|225440882|ref|XP_002276711.1|/0/PREDICTED: uncharacterized protein At5g03900, chloroplastic-like [Vitis vinifera]
Unigene42322_ANTbpfTARAAPEI-5	128	34	29.34	7.74	-1.92246	2.2e-14	6.33e-13	GO:0044464//cell part	-	-	gi|297605008|ref|NP_001056509.2|/1.71983e-47/Os05g0594800 [Oryza sativa Japonica Group]
Unigene41911_ANTbpfTARAAPEI-5	64	17	14.67	3.87	-1.92246	7.47e-08	9.54e-07	-	-	-	gi|225443092|ref|XP_002273577.1|/5.12713e-32/PREDICTED: uncharacterized protein LOC100243908 [Vitis vinifera]
Unigene5447_ANTbpfTARAAPEI-5	79	21	18.11	4.78	-1.9217	2.18e-09	3.53e-08	-	-	-	-
Unigene13691_ANTbpfTARAAPEI-5	94	25	21.55	5.69	-1.92119	6.49e-11	1.3e-09	-	GO:0005488//binding	-	gi|115455373|ref|NP_001051287.1|/0/Os03g0750800 [Oryza sativa Japonica Group]
Unigene15652_ANTbpfTARAAPEI-5	274	73	62.81	16.61	-1.91894	4.98e-29	3.91e-27	-	-	-	-
Unigene27041_ANTbpfTARAAPEI-5	45	12	10.32	2.73	-1.91847	7.22e-06	6.59e-05	-	-	-	-
Unigene34041_ANTbpfTARAAPEI-5	101	27	23.15	6.14	-1.9147	1.42e-11	3.05e-10	-	-	-	-
Unigene42074_ANTbpfTARAAPEI-5	157	42	35.99	9.56	-1.91251	3.3e-17	1.24e-15	-	-	GO:0019941//modification-dependent protein catabolic process	gi|359473186|ref|XP_003631259.1|/1.77971e-83/PREDICTED: AMSH-like ubiquitin thiolesterase 2-like [Vitis vinifera]
Unigene27073_ANTbpfTARAAPEI-5	127	34	29.11	7.74	-1.91111	3.51e-14	9.84e-13	-	-	-	-
Unigene13436_ANTbpfTARAAPEI-5	41	11	9.4	2.5	-1.91073	2e-05	0.000164854	-	-	-	gi|224113165|ref|XP_002316412.1|/6.1823e-25/predicted protein [Populus trichocarpa]
Unigene37925_ANTbpfTARAAPEI-5	41	11	9.4	2.5	-1.91073	2e-05	0.000164771	-	GO:0046872//metal ion binding;GO:0004674//protein serine/threonine kinase activity;GO:0032559	GO:0006464//protein modification process	gi|238007006|gb|ACR34538.1|/1.33551e-30/unknown [Zea mays]
Unigene38130_ANTbpfTARAAPEI-5	41	11	9.4	2.5	-1.91073	2e-05	0.000164688	-	GO:0004672//protein kinase activity;GO:0032559	GO:0006464//protein modification process	gi|193795285|gb|ACF21741.1|/2.754e-42/putative serine/threonine protein kinase [Elaeis guineensis]
Unigene40643_ANTbpfTARAAPEI-5	41	11	9.4	2.5	-1.91073	2e-05	0.000164605	GO:0009536//plastid	GO:0016705//oxidoreductase activity, acting on paired donors, with incorporation or reduction of molecular oxygen	GO:0006633//fatty acid biosynthetic process;GO:0009628//response to abiotic stimulus;GO:0006650//glycerophospholipid metabolic process	gi|225461021|ref|XP_002280983.1|/1.37826e-55/PREDICTED: transmembrane protein 189 [Vitis vinifera]
Unigene13653_ANTbpfTARAAPEI-5	145	39	33.24	8.87	-1.90591	6.36e-16	2.15e-14	-	-	-	-
Unigene2859_ANTbpfTARAAPEI-5	104	28	23.84	6.37	-1.90402	8.38e-12	1.86e-10	-	-	-	-
Unigene30090_ANTbpfTARAAPEI-5	754	203	172.84	46.19	-1.90378	3.38e-76	7.58e-74	-	-	-	-
Unigene17622_ANTbpfTARAAPEI-5	115	31	26.36	7.05	-1.90266	6.82e-13	1.7e-11	-	-	-	gi|225462531|ref|XP_002265446.1|/5.85164e-48/PREDICTED: uncharacterized protein LOC100256672 [Vitis vinifera]
Unigene44203_ANTbpfTARAAPEI-5	52	14	11.92	3.19	-1.90176	1.53e-06	1.58e-05	GO:0005635//nuclear envelope	GO:0022892	GO:0015031//protein transport	gi|359494939|ref|XP_003634876.1|/0/PREDICTED: exportin-7-like [Vitis vinifera]
Unigene40937_ANTbpfTARAAPEI-5	52	14	11.92	3.19	-1.90176	1.53e-06	1.58e-05	GO:0043234//protein complex	-	GO:0006355//regulation of transcription, DNA-dependent	gi|225462336|ref|XP_002268778.1|/8.16344e-46/PREDICTED: mediator of RNA polymerase II transcription subunit 22 [Vitis vinifera]
Unigene41604_ANTbpfTARAAPEI-5	63	17	14.44	3.87	-1.89967	1.19e-07	1.47e-06	-	GO:0004518//nuclease activity;GO:0005488//binding	-	gi|297739746|emb|CBI29928.3|/5.08301e-87/unnamed protein product [Vitis vinifera]
Unigene9899_ANTbpfTARAAPEI-5	311	84	71.29	19.11	-1.89937	2.62e-32	2.45e-30	GO:0009526//plastid envelope;GO:0009534//chloroplast thylakoid	-	-	gi|225443363|ref|XP_002265895.1|/4.82395e-32/PREDICTED: uncharacterized protein LOC100242841 [Vitis vinifera]
Unigene40049_ANTbpfTARAAPEI-5	37	10	8.48	2.28	-1.89503	5.54e-05	0.000412095	-	-	-	gi|223974775|gb|ACN31575.1|/1.20061e-31/unknown [Zea mays]
Unigene15546_ANTbpfTARAAPEI-5	37	10	8.48	2.28	-1.89503	5.54e-05	0.000411908	GO:0031981//nuclear lumen	GO:0003676//nucleic acid binding	-	gi|18652180|gb|AAL76994.1|/6.35703e-84/RNA binding protein [Elaeis oleifera]
Unigene33864_ANTbpfTARAAPEI-5	48	13	11	2.96	-1.89383	4.2e-06	4.03e-05	-	-	-	-
Unigene37202_ANTbpfTARAAPEI-5	59	16	13.52	3.64	-1.89308	3.26e-07	3.72e-06	-	-	-	gi|357438421|ref|XP_003589486.1|/1.08326e-25/Gibberellin-regulated protein [Medicago truncatula]
Unigene22863_ANTbpfTARAAPEI-5	478	130	109.57	29.58	-1.88916	1.9e-48	3.07e-46	-	-	-	-
Unigene36098_ANTbpfTARAAPEI-5	147	40	33.7	9.1	-1.88881	5.98e-16	2.03e-14	-	-	-	gi|357166488|ref|XP_003580727.1|/1.51084e-27/PREDICTED: universal stress protein YxiE-like [Brachypodium distachyon]
Unigene11120_ANTbpfTARAAPEI-5	44	12	10.09	2.73	-1.88595	1.16e-05	0.000101234	-	-	-	gi|302398643|gb|ADL36616.1|/7.15785e-21/BZIP domain class transcription factor [Malus x domestica]
Unigene40959_ANTbpfTARAAPEI-5	44	12	10.09	2.73	-1.88595	1.16e-05	0.00010118	GO:0016020//membrane	-	GO:0050896//response to stimulus	gi|115448199|ref|NP_001047879.1|/4.14428e-82/Os02g0707900 [Oryza sativa Japonica Group]
Unigene37425_ANTbpfTARAAPEI-5	121	33	27.74	7.51	-1.88508	2.38e-13	6.23e-12	-	-	-	-
Unigene30507_ANTbpfTARAAPEI-5	139	38	31.86	8.65	-1.88097	4.3e-15	1.33e-13	-	-	-	gi|307102986|gb|EFN51251.1|/3.36417e-07/S-adenosyl-L-homocysteine hydrolase [Chlorella variabilis]
Unigene29573_ANTbpfTARAAPEI-5	95	26	21.78	5.92	-1.87933	9.69e-11	1.89e-09	-	-	-	-
Unigene11213_ANTbpfTARAAPEI-5	215	59	49.28	13.42	-1.87662	1.82e-22	9.93e-21	GO:0043231//intracellular membrane-bounded organelle	-	-	gi|356546854|ref|XP_003541837.1|/1.09002e-09/PREDICTED: uncharacterized protein LOC100805450 [Glycine max]
Unigene24506_ANTbpfTARAAPEI-5	40	11	9.17	2.5	-1.87499	3.2e-05	0.000249469	-	-	-	-
Unigene16051_ANTbpfTARAAPEI-5	40	11	9.17	2.5	-1.87499	3.2e-05	0.00024935	-	GO:0016835//carbon-oxygen lyase activity;GO:0048037//cofactor binding	GO:0006563//L-serine metabolic process	gi|224032131|gb|ACN35141.1|/3.12909e-37/unknown [Zea mays]
Unigene38813_ANTbpfTARAAPEI-5	40	11	9.17	2.5	-1.87499	3.2e-05	0.000249232	-	-	-	-
Unigene40693_ANTbpfTARAAPEI-5	91	25	20.86	5.69	-1.87424	2.61e-10	4.8e-09	GO:0031461//cullin-RING ubiquitin ligase complex	-	-	gi|3122313|sp|O24467.1|LE14B_PRUAR/6.39195e-85/RecName: Full=LEC14B homolog
Unigene32133_ANTbpfTARAAPEI-5	298	82	68.31	18.66	-1.87215	1.84e-30	1.55e-28	GO:0009536//plastid	-	-	gi|116779263|gb|ABK21207.1|/1.45125e-18/unknown [Picea sitchensis]
Unigene35814_ANTbpfTARAAPEI-5	167	46	38.28	10.47	-1.87033	1.02e-17	3.95e-16	-	-	-	gi|225424299|ref|XP_002284660.1|/1.01349e-14/PREDICTED: uncharacterized protein LOC100264607 isoform 2 [Vitis vinifera]
Unigene5826_ANTbpfTARAAPEI-5	76	21	17.42	4.78	-1.86566	8.82e-09	1.3e-07	-	-	-	gi|225459528|ref|XP_002285846.1|/3.82505e-35/PREDICTED: cation transport regulator-like protein 2 [Vitis vinifera]
Unigene27687_ANTbpfTARAAPEI-5	76	21	17.42	4.78	-1.86566	8.82e-09	1.3e-07	-	-	-	-
Unigene10983_ANTbpfTARAAPEI-5	83	23	19.03	5.23	-1.86339	1.91e-09	3.13e-08	GO:0005622//intracellular	GO:0005488//binding	GO:0009987//cellular process	gi|224135291|ref|XP_002327611.1|/8.11718e-58/predicted protein [Populus trichocarpa]
Unigene15111_ANTbpfTARAAPEI-5	65	18	14.9	4.1	-1.86162	1.11e-07	1.37e-06	GO:0043231//intracellular membrane-bounded organelle	GO:0003676//nucleic acid binding	-	gi|63115357|gb|AAY33857.1|/2.31165e-29/putative squamosa promoter-binding protein [Betula platyphylla]
Unigene805_ANTbpfTARAAPEI-5	90	25	20.63	5.69	-1.85824	4.14e-10	7.37e-09	-	GO:0004601//peroxidase activity	GO:0008152//metabolic process;GO:0006950//response to stress	gi|356503527|ref|XP_003520559.1|/6.22211e-09/PREDICTED: uncharacterized protein LOC100799006 [Glycine max]
Unigene8356_ANTbpfTARAAPEI-5	108	30	24.76	6.83	-1.85805	7.32e-12	1.63e-10	GO:0009536//plastid	GO:0005515//protein binding	GO:0044267//cellular protein metabolic process	gi|224125242|ref|XP_002319537.1|/2.18573e-81/predicted protein [Populus trichocarpa]
Unigene42915_ANTbpfTARAAPEI-5	36	10	8.25	2.28	-1.85536	8.88e-05	0.000621831	GO:0015630//microtubule cytoskeleton	GO:0003774//motor activity;GO:0032559	GO:0007017//microtubule-based process	gi|359487774|ref|XP_002281127.2|/8.24497e-108/PREDICTED: kinesin-related protein 3-like [Vitis vinifera]
Unigene5667_ANTbpfTARAAPEI-5	158	44	36.22	10.01	-1.85534	1.15e-16	4.12e-15	GO:0031981//nuclear lumen	GO:0005488//binding	GO:0006261//DNA-dependent DNA replication;GO:0000904//cell morphogenesis involved in differentiation	gi|225454536|ref|XP_002281960.1|/5.45231e-85/PREDICTED: DNA-binding protein RHL1 isoform 1 [Vitis vinifera]
Unigene19846_ANTbpfTARAAPEI-5	420	117	96.28	26.62	-1.85473	9.41e-42	1.2e-39	-	-	-	-
Unigene10205_ANTbpfTARAAPEI-5	43	12	9.86	2.73	-1.85269	1.85e-05	0.000153151	-	-	-	-
Unigene384_ANTbpfTARAAPEI-5	86	24	19.71	5.46	-1.85195	1.12e-09	1.89e-08	GO:0009536//plastid	GO:0046873//metal ion transmembrane transporter activity	GO:0034220//ion transmembrane transport;GO:0030001//metal ion transport	gi|224111290|ref|XP_002315805.1|/0/predicted protein [Populus trichocarpa]
Unigene35901_ANTbpfTARAAPEI-5	68	19	15.59	4.32	-1.85152	6.49e-08	8.35e-07	-	GO:0046914//transition metal ion binding	-	gi|116791611|gb|ABK26041.1|/7.93289e-31/unknown [Picea sitchensis]
Unigene33105_ANTbpfTARAAPEI-5	136	38	31.18	8.65	-1.84985	1.7e-14	4.92e-13	-	GO:0004672//protein kinase activity;GO:0032559	GO:0006464//protein modification process	gi|68611223|emb|CAE03037.3|/2.1713e-54/OSJNBa0084A10.12 [Oryza sativa Japonica Group]
Unigene42273_ANTbpfTARAAPEI-5	93	26	21.32	5.92	-1.84854	2.43e-10	4.48e-09	-	-	-	gi|356527672|ref|XP_003532432.1|/1.0285e-12/PREDICTED: uncharacterized protein LOC100778046 [Glycine max]
Unigene24199_ANTbpfTARAAPEI-5	311	87	71.29	19.8	-1.8482	3.33e-31	2.96e-29	-	-	-	-
Unigene3269_ANTbpfTARAAPEI-5	75	21	17.19	4.78	-1.84649	1.4e-08	2e-07	-	-	-	-
Unigene16064_ANTbpfTARAAPEI-5	50	14	11.46	3.19	-1.84498	3.89e-06	3.74e-05	-	GO:0005543//phospholipid binding	GO:0023052//signaling;GO:0006629//lipid metabolic process	gi|225459463|ref|XP_002284383.1|/0/PREDICTED: oxysterol-binding protein-related protein 1C [Vitis vinifera]
Unigene38171_ANTbpfTARAAPEI-5	164	46	37.59	10.47	-1.84409	4.01e-17	1.5e-15	GO:0009532//plastid stroma	GO:0016616//oxidoreductase activity, acting on the CH-OH group of donors, NAD or NADP as acceptor;GO:0048037//cofactor binding	GO:0006007//glucose catabolic process;GO:0009081//branched chain family amino acid metabolic process	gi|356550426|ref|XP_003543588.1|/1.04652e-41/PREDICTED: putative oxidoreductase GLYR1-like [Glycine max]
Unigene16150_ANTbpfTARAAPEI-5	89	25	20.4	5.69	-1.84207	6.55e-10	1.14e-08	-	-	-	gi|284449853|emb|CBJ19441.1|/4.23175e-68/nucleotide-sensitive chloride conductance regulator [Citrus clementina]
Unigene36775_ANTbpfTARAAPEI-5	782	220	179.26	50.06	-1.84032	1.72e-75	3.81e-73	GO:0016020//membrane;GO:0009536//plastid	GO:0004779//sulfate adenylyltransferase activity	GO:0006790//sulfur compound metabolic process;GO:0010038//response to metal ion	gi|90856223|gb|ABE01402.1|/1.63865e-33/ATP-sulfurylase [Camellia sinensis]
Unigene13262_ANTbpfTARAAPEI-5	71	20	16.28	4.55	-1.83916	3.78e-08	5.04e-07	-	-	GO:0042254//ribosome biogenesis	gi|225426777|ref|XP_002282782.1|/7.33285e-68/PREDICTED: ribosomal RNA processing protein 36 homolog [Vitis vinifera]
Unigene44312_ANTbpfTARAAPEI-5	103	29	23.61	6.6	-1.83886	3.11e-11	6.47e-10	GO:0044464//cell part	-	GO:0006355//regulation of transcription, DNA-dependent;GO:0009908//flower development;GO:0006479//protein methylation	gi|359484435|ref|XP_002279485.2|/0/PREDICTED: RNA polymerase-associated protein CTR9 homolog [Vitis vinifera]
Unigene43071_ANTbpfTARAAPEI-5	142	40	32.55	9.1	-1.83872	5.88e-15	1.81e-13	-	-	GO:0007126//meiosis;GO:0010212//response to ionizing radiation;GO:0006974//response to DNA damage stimulus	gi|225423879|ref|XP_002281522.1|/6.54042e-95/PREDICTED: NAC domain-containing protein 8-like [Vitis vinifera]
Unigene33241_ANTbpfTARAAPEI-5	312	88	71.52	20.02	-1.8369	4.87e-31	4.23e-29	-	-	-	-
Unigene32444_ANTbpfTARAAPEI-5	131	37	30.03	8.42	-1.83451	7.15e-14	1.95e-12	-	-	-	-
Unigene7329_ANTbpfTARAAPEI-5	262	74	60.06	16.84	-1.83451	2.8e-26	1.93e-24	-	-	-	gi|225438714|ref|XP_002282485.1|/1.92028e-64/PREDICTED: uncharacterized protein LOC100267903 [Vitis vinifera]
Unigene6220_ANTbpfTARAAPEI-5	53	15	12.15	3.41	-1.83311	2.25e-06	2.26e-05	GO:0009536//plastid	GO:0070011;GO:0042623//ATPase activity, coupled;GO:0000166//nucleotide binding	GO:0003006//developmental process involved in reproduction	gi|297736139|emb|CBI24177.3|/3.65219e-21/unnamed protein product [Vitis vinifera]
Unigene37467_ANTbpfTARAAPEI-5	99	28	22.69	6.37	-1.83269	8.35e-11	1.64e-09	-	GO:0016411//acylglycerol O-acyltransferase activity	-	gi|224056118|ref|XP_002298730.1|/3.41324e-38/predicted protein [Populus trichocarpa]
Unigene36784_ANTbpfTARAAPEI-5	46	13	10.54	2.96	-1.83221	1.07e-05	9.38e-05	-	GO:0017016//Ras GTPase binding	-	gi|297722325|ref|NP_001173526.1|/3.10473e-16/Os03g0599600 [Oryza sativa Japonica Group]
Unigene17833_ANTbpfTARAAPEI-5	113	32	25.9	7.28	-1.83094	3.98e-12	9.22e-11	-	-	-	-
Unigene32948_ANTbpfTARAAPEI-5	113	32	25.9	7.28	-1.83094	3.98e-12	9.2e-11	-	-	-	-
Unigene37337_ANTbpfTARAAPEI-5	67	19	15.36	4.32	-1.83007	1.03e-07	1.28e-06	-	-	-	-
Unigene37225_ANTbpfTARAAPEI-5	67	19	15.36	4.32	-1.83007	1.03e-07	1.28e-06	GO:0009536//plastid	-	-	gi|357124215|ref|XP_003563799.1|/2.31048e-60/PREDICTED: uncharacterized protein LOC100832740 [Brachypodium distachyon]
Unigene44322_ANTbpfTARAAPEI-5	67	19	15.36	4.32	-1.83007	1.03e-07	1.28e-06	GO:0031410//cytoplasmic vesicle	GO:0016301//kinase activity	GO:0009886//post-embryonic morphogenesis;GO:0048229//gametophyte development;GO:0003006//developmental process involved in reproduction	gi|225455588|ref|XP_002269540.1|/0/PREDICTED: LRR receptor-like serine/threonine-protein kinase ERL2-like [Vitis vinifera]
Unigene7101_ANTbpfTARAAPEI-5	60	17	13.75	3.87	-1.82903	4.79e-07	5.31e-06	-	-	-	gi|224103521|ref|XP_002313089.1|/3.98725e-19/predicted protein [Populus trichocarpa]
Unigene23485_ANTbpfTARAAPEI-5	81	23	18.57	5.23	-1.82809	4.77e-09	7.37e-08	-	-	-	-
Unigene32308_ANTbpfTARAAPEI-5	74	21	16.96	4.78	-1.82705	2.21e-08	3.06e-07	-	-	-	-
Unigene20318_ANTbpfTARAAPEI-5	542	154	124.24	35.04	-1.82606	2.6e-52	4.43e-50	GO:0043231//intracellular membrane-bounded organelle;GO:0044427	GO:0003676//nucleic acid binding;GO:0005198//structural molecule activity	GO:0006325//chromatin organization	gi|359481661|ref|XP_002279947.2|/2.94757e-11/PREDICTED: high mobility group B protein 1-like [Vitis vinifera]
Unigene9999_ANTbpfTARAAPEI-5	232	66	53.18	15.02	-1.824	2.82e-23	1.62e-21	GO:0043231//intracellular membrane-bounded organelle	GO:0046872//metal ion binding;GO:0008252//nucleotidase activity	-	gi|225463727|ref|XP_002264488.1|/2.22121e-42/PREDICTED: cytosolic 5'-nucleotidase 3 [Vitis vinifera]
Unigene31629_ANTbpfTARAAPEI-5	151	43	34.61	9.78	-1.82328	1.2e-15	3.94e-14	-	-	-	-
Unigene25964_ANTbpfTARAAPEI-5	42	12	9.63	2.73	-1.81863	2.94e-05	0.000230085	-	-	-	-
Unigene34794_ANTbpfTARAAPEI-5	42	12	9.63	2.73	-1.81863	2.94e-05	0.000229975	-	-	-	-
Unigene2007_ANTbpfTARAAPEI-5	84	24	19.26	5.46	-1.81863	2.78e-09	4.44e-08	GO:0044464//cell part	GO:0046914//transition metal ion binding;GO:0019787//small conjugating protein ligase activity	GO:0000278//mitotic cell cycle	gi|357467991|ref|XP_003604280.1|/5.36106e-44/Anaphase promoting complex subunit [Medicago truncatula]
Unigene35914_ANTbpfTARAAPEI-5	147	42	33.7	9.56	-1.81767	3.2e-15	1e-13	-	GO:0019206//nucleoside kinase activity;GO:0032559	GO:0006796//phosphate metabolic process	gi|297803446|ref|XP_002869607.1|/1.88132e-19/hypothetical protein ARALYDRAFT_329032 [Arabidopsis lyrata subsp. lyrata]
Unigene17240_ANTbpfTARAAPEI-5	63	18	14.44	4.1	-1.81637	2.79e-07	3.22e-06	-	GO:0046872//metal ion binding	-	gi|224105259|ref|XP_002313744.1|/1.43977e-115/predicted protein [Populus trichocarpa]
Unigene29330_ANTbpfTARAAPEI-5	3324	951	761.96	216.38	-1.81615	0	0	-	-	-	-
Unigene27740_ANTbpfTARAAPEI-5	49	14	11.23	3.19	-1.81573	6.16e-06	5.73e-05	-	-	-	-
Unigene38738_ANTbpfTARAAPEI-5	49	14	11.23	3.19	-1.81573	6.16e-06	5.73e-05	-	GO:0046872//metal ion binding	-	gi|255582808|ref|XP_002532178.1|/9.84842e-100/calcineurin B, putative [Ricinus communis]
Unigene29707_ANTbpfTARAAPEI-5	49	14	11.23	3.19	-1.81573	6.16e-06	5.72e-05	-	-	-	-
Unigene11407_ANTbpfTARAAPEI-5	49	14	11.23	3.19	-1.81573	6.16e-06	5.72e-05	-	-	-	gi|359479667|ref|XP_003632326.1|/6.10026e-115/PREDICTED: uncharacterized protein LOC100852899 [Vitis vinifera]
Unigene42683_ANTbpfTARAAPEI-5	35	10	8.02	2.28	-1.81457	0.000141607	0.000940479	-	-	-	gi|359474801|ref|XP_002279494.2|/1.38729e-61/PREDICTED: coiled-coil domain-containing protein 124-A-like [Vitis vinifera]
Unigene9734_ANTbpfTARAAPEI-5	35	10	8.02	2.28	-1.81457	0.000141607	0.000940098	-	-	-	gi|357138761|ref|XP_003570956.1|/3.07417e-63/PREDICTED: uncharacterized protein LOC100836034 [Brachypodium distachyon]
Unigene26174_ANTbpfTARAAPEI-5	150	43	34.38	9.78	-1.81366	1.88e-15	6e-14	-	-	-	-
Unigene40582_ANTbpfTARAAPEI-5	94	27	21.55	6.14	-1.81138	3.53e-10	6.35e-09	GO:0043231//intracellular membrane-bounded organelle	-	-	gi|255547169|ref|XP_002514642.1|/9.1824e-36/conserved hypothetical protein [Ricinus communis]
Unigene4022_ANTbpfTARAAPEI-5	101	29	23.15	6.6	-1.81047	7.69e-11	1.53e-09	-	-	-	-
Unigene41643_ANTbpfTARAAPEI-5	87	25	19.94	5.69	-1.80916	1.63e-09	2.69e-08	GO:0009532//plastid stroma;GO:0009526//plastid envelope	GO:0003676//nucleic acid binding;GO:0016861//intramolecular oxidoreductase activity, interconverting aldoses and ketoses;GO:0032559	GO:0006007//glucose catabolic process;GO:0006073//cellular glucan metabolic process;GO:0009908//flower development;GO:0002376//immune system process	gi|356500754|ref|XP_003519196.1|/5.07799e-111/PREDICTED: glucose-6-phosphate isomerase-like [Glycine max]
Unigene22860_ANTbpfTARAAPEI-5	66	19	15.13	4.32	-1.80831	1.62e-07	1.95e-06	-	-	-	-
Unigene1487_ANTbpfTARAAPEI-5	73	21	16.73	4.78	-1.80735	3.48e-08	4.66e-07	-	-	-	gi|359483388|ref|XP_002264179.2|/0/PREDICTED: uncharacterized protein LOC100250303 [Vitis vinifera]
Unigene40644_ANTbpfTARAAPEI-5	73	21	16.73	4.78	-1.80735	3.48e-08	4.66e-07	GO:0009536//plastid	-	-	gi|255543302|ref|XP_002512714.1|/1.69564e-45/conserved hypothetical protein [Ricinus communis]
Unigene6651_ANTbpfTARAAPEI-5	59	17	13.52	3.87	-1.80469	7.57e-07	8.16e-06	-	GO:0003676//nucleic acid binding;GO:0046914//transition metal ion binding	-	gi|225447109|ref|XP_002273680.1|/1.03745e-112/PREDICTED: BAH and coiled-coil domain-containing protein 1 isoform 1 [Vitis vinifera]
Unigene41622_ANTbpfTARAAPEI-5	59	17	13.52	3.87	-1.80469	7.57e-07	8.16e-06	-	-	-	-
Unigene6014_ANTbpfTARAAPEI-5	149	43	34.16	9.78	-1.8044	2.94e-15	9.23e-14	-	GO:0019787//small conjugating protein ligase activity	GO:0019941//modification-dependent protein catabolic process;GO:0032446//protein modification by small protein conjugation	gi|242095022|ref|XP_002438001.1|/4.41725e-94/hypothetical protein SORBIDRAFT_10g006220 [Sorghum bicolor]
Unigene27924_ANTbpfTARAAPEI-5	38	11	8.71	2.5	-1.80074	8.11e-05	0.000575009	GO:0043231//intracellular membrane-bounded organelle	-	-	gi|363808166|ref|NP_001242226.1|/1.04299e-32/uncharacterized protein LOC100799063 [Glycine max]
Unigene16931_ANTbpfTARAAPEI-5	38	11	8.71	2.5	-1.80074	8.11e-05	0.000574759	-	-	GO:0044238//primary metabolic process	gi|224122424|ref|XP_002318830.1|/4.64471e-59/predicted protein [Populus trichocarpa]
Unigene11921_ANTbpfTARAAPEI-5	38	11	8.71	2.5	-1.80074	8.11e-05	0.00057451	-	-	-	-
Unigene5398_ANTbpfTARAAPEI-5	38	11	8.71	2.5	-1.80074	8.11e-05	0.000574261	-	-	-	-
Unigene22537_ANTbpfTARAAPEI-5	38	11	8.71	2.5	-1.80074	8.11e-05	0.000574013	-	-	-	-
Unigene11141_ANTbpfTARAAPEI-5	439	127	100.63	28.9	-1.79992	6.89e-42	9.02e-40	GO:0043231//intracellular membrane-bounded organelle;GO:0044444//cytoplasmic part	GO:0005488//binding	GO:0009987//cellular process;GO:0006952//defense response	gi|255546155|ref|XP_002514137.1|/8.09749e-56/leucine-rich repeat-containing protein 2, lrrc2, putative [Ricinus communis]
Unigene14892_ANTbpfTARAAPEI-5	439	127	100.63	28.9	-1.79992	6.89e-42	8.95e-40	-	-	-	-
Unigene26012_ANTbpfTARAAPEI-5	439	127	100.63	28.9	-1.79992	6.89e-42	8.88e-40	-	-	-	-
Unigene35454_ANTbpfTARAAPEI-5	152	44	34.84	10.01	-1.7993	1.73e-15	5.57e-14	GO:0043231//intracellular membrane-bounded organelle	-	-	gi|186526505|ref|NP_198248.2|/9.25947e-29/uncharacterized protein [Arabidopsis thaliana]
Unigene13926_ANTbpfTARAAPEI-5	107	31	24.53	7.05	-1.79885	2.63e-11	5.54e-10	GO:0043231//intracellular membrane-bounded organelle	GO:0030371//translation repressor activity;GO:0003676//nucleic acid binding	GO:0009628//response to abiotic stimulus;GO:0006355//regulation of transcription, DNA-dependent;GO:0009908//flower development;GO:0010074//maintenance of meristem identity	gi|372450323|gb|AEX92969.1|/9.24226e-34/MADS box protein 5, partial [Agave tequilana]
Unigene44106_ANTbpfTARAAPEI-5	107	31	24.53	7.05	-1.79885	2.63e-11	5.54e-10	GO:0044424//intracellular part	GO:0016301//kinase activity;GO:0043169//cation binding	GO:0006796//phosphate metabolic process	gi|255544910|ref|XP_002513516.1|/0/poly(p)/ATP NAD kinase, putative [Ricinus communis]
Unigene41472_ANTbpfTARAAPEI-5	155	45	35.53	10.24	-1.79482	1.02e-15	3.34e-14	GO:0031090//organelle membrane;GO:0043231//intracellular membrane-bounded organelle	GO:0046915//transition metal ion transmembrane transporter activity;GO:0008509//anion transmembrane transporter activity	GO:0072503;GO:0010035//response to inorganic substance;GO:0006829//zinc ion transport	gi|226503757|ref|NP_001149065.1|/4.56872e-77/metal tolerance protein A2 [Zea mays]
Unigene17368_ANTbpfTARAAPEI-5	55	16	12.61	3.64	-1.79256	2.06e-06	2.07e-05	GO:0044464//cell part	GO:0003676//nucleic acid binding;GO:0046914//transition metal ion binding	-	gi|255550299|ref|XP_002516200.1|/9.28475e-174/DNA binding protein, putative [Ricinus communis]
Unigene12020_ANTbpfTARAAPEI-5	55	16	12.61	3.64	-1.79256	2.06e-06	2.07e-05	-	-	-	-
Unigene29679_ANTbpfTARAAPEI-5	141	41	32.32	9.33	-1.79248	2.09e-14	6.02e-13	GO:0031410//cytoplasmic vesicle	-	-	gi|242078751|ref|XP_002444144.1|/5.75014e-47/hypothetical protein SORBIDRAFT_07g009530 [Sorghum bicolor]
Unigene7544_ANTbpfTARAAPEI-5	127	37	29.11	8.42	-1.78962	4.33e-13	1.11e-11	-	-	-	-
Unigene31409_ANTbpfTARAAPEI-5	48	14	11	3.19	-1.78588	9.74e-06	8.62e-05	GO:0009536//plastid	GO:0046872//metal ion binding;GO:0016491//oxidoreductase activity;GO:0016831//carboxy-lyase activity	GO:0043094;GO:0015977//carbon fixation	gi|383931198|ref|YP_006073112.1|/6.62256e-35/rbcL gene product (chloroplast) [Elaeis guineensis]
Unigene23608_ANTbpfTARAAPEI-5	48	14	11	3.19	-1.78588	9.74e-06	8.62e-05	-	-	-	-
Unigene3714_ANTbpfTARAAPEI-5	123	36	28.2	8.19	-1.78376	1.15e-12	2.82e-11	-	-	-	-
Unigene7314_ANTbpfTARAAPEI-5	41	12	9.4	2.73	-1.78376	4.65e-05	0.000349716	-	GO:0016301//kinase activity	GO:0006796//phosphate metabolic process	gi|225445456|ref|XP_002285099.1|/1.12783e-147/PREDICTED: probable ethanolamine kinase A [Vitis vinifera]
Unigene16399_ANTbpfTARAAPEI-5	82	24	18.8	5.46	-1.78376	6.86e-09	1.04e-07	-	-	-	gi|359480285|ref|XP_003632427.1|/0/PREDICTED: U-box domain-containing protein 3-like isoform 2 [Vitis vinifera]
Unigene42850_ANTbpfTARAAPEI-5	41	12	9.4	2.73	-1.78376	4.65e-05	0.000349556	GO:0044464//cell part	GO:0032561	GO:0035556//intracellular signal transduction	gi|255552001|ref|XP_002517045.1|/1.57124e-95/ADP-ribosylation factor, putative [Ricinus communis]
Unigene18258_ANTbpfTARAAPEI-5	140	41	32.09	9.33	-1.78217	3.27e-14	9.2e-13	GO:0031410//cytoplasmic vesicle	GO:0046914//transition metal ion binding;GO:0015923//mannosidase activity	GO:0019318//hexose metabolic process	gi|108864437|gb|ABG22500.1|/0/Glycosyl hydrolases family 38 protein, expressed [Oryza sativa Japonica Group]
Unigene16832_ANTbpfTARAAPEI-5	157	46	35.99	10.47	-1.78133	9.3e-16	3.08e-14	-	-	-	gi|147791158|emb|CAN74699.1|/5.37116e-80/hypothetical protein VITISV_020767 [Vitis vinifera]
Unigene42262_ANTbpfTARAAPEI-5	92	27	21.09	6.14	-1.78025	8.68e-10	1.49e-08	-	-	-	gi|359495964|ref|XP_002267137.2|/6.57341e-44/PREDICTED: uncharacterized protein LOC100266068 [Vitis vinifera]
Unigene14147_ANTbpfTARAAPEI-5	51	15	11.69	3.41	-1.77743	5.61e-06	5.23e-05	-	-	-	-
Unigene8860_ANTbpfTARAAPEI-5	136	40	31.18	9.1	-1.77668	8.7e-14	2.35e-12	-	-	-	gi|225458629|ref|XP_002284785.1|/6.21666e-90/PREDICTED: ripening-related bZIP protein-like isoform 1 [Vitis vinifera]
Unigene8188_ANTbpfTARAAPEI-5	105	31	24.07	7.05	-1.77154	6.44e-11	1.3e-09	GO:0043231//intracellular membrane-bounded organelle	-	-	gi|226498338|ref|NP_001144128.1|/3.10957e-26/uncharacterized protein LOC100276973 [Zea mays]
Unigene10409_ANTbpfTARAAPEI-5	159	47	36.45	10.69	-1.76966	8.5e-16	2.84e-14	GO:0005773//vacuole	GO:0005488//binding;GO:0008234//cysteine-type peptidase activity	-	gi|108708572|gb|ABF96367.1|/1.82798e-13/Peptidase family C54 containing protein, expressed [Oryza sativa Japonica Group]
Unigene935_ANTbpfTARAAPEI-5	44	13	10.09	2.96	-1.76926	2.67e-05	0.000211972	-	GO:0005488//binding	GO:0006305;GO:0016458//gene silencing	gi|302143907|emb|CBI23012.3|/2.46498e-108/unnamed protein product [Vitis vinifera]
Unigene29755_ANTbpfTARAAPEI-5	44	13	10.09	2.96	-1.76926	2.67e-05	0.000211869	-	-	-	-
Unigene229_ANTbpfTARAAPEI-5	44	13	10.09	2.96	-1.76926	2.67e-05	0.000211766	GO:0043231//intracellular membrane-bounded organelle	GO:0016829//lyase activity	-	gi|348659081|gb|AEP82778.1|/1.13872e-46/ent-kaurene synthase [Solanum lycopersicum]
Unigene10810_ANTbpfTARAAPEI-5	44	13	10.09	2.96	-1.76926	2.67e-05	0.000211663	-	-	-	-
Unigene44321_ANTbpfTARAAPEI-5	355	105	81.38	23.89	-1.76827	2.19e-33	2.19e-31	-	GO:0004672//protein kinase activity;GO:0032559	GO:0006464//protein modification process	gi|297746420|emb|CBI16476.3|/0/unnamed protein product [Vitis vinifera]
Unigene29928_ANTbpfTARAAPEI-5	125	37	28.65	8.42	-1.76664	1.05e-12	2.58e-11	GO:0043231//intracellular membrane-bounded organelle	GO:0016765//transferase activity, transferring alkyl or aryl (other than methyl) groups	-	gi|186898018|gb|ACC93946.1|/4.14515e-13/glutathione S-transferase [Panax ginseng]
Unigene15791_ANTbpfTARAAPEI-5	81	24	18.57	5.46	-1.766	1.07e-08	1.56e-07	GO:0044444//cytoplasmic part	GO:0016667//oxidoreductase activity, acting on a sulfur group of donors;GO:0030234//enzyme regulator activity	GO:0008152//metabolic process;GO:0044093	gi|267124|sp|P29449.1|TRXH1_TOBAC/2.34791e-22/RecName: Full=Thioredoxin H-type 1; Short=Trx-H1
Unigene37066_ANTbpfTARAAPEI-5	81	24	18.57	5.46	-1.766	1.07e-08	1.56e-07	-	-	-	-
Unigene38812_ANTbpfTARAAPEI-5	172	51	39.43	11.6	-1.76517	6.46e-17	2.37e-15	-	-	-	gi|255588186|ref|XP_002534527.1|/1.03524e-11/conserved hypothetical protein [Ricinus communis]
Unigene34230_ANTbpfTARAAPEI-5	91	27	20.86	6.14	-1.76443	1.36e-09	2.26e-08	GO:0005838//proteasome regulatory particle;GO:0043231//intracellular membrane-bounded organelle;GO:0016020//membrane	-	GO:0019941//modification-dependent protein catabolic process	gi|388500548|gb|AFK38340.1|/1.27581e-22/unknown [Medicago truncatula]
Unigene42519_ANTbpfTARAAPEI-5	128	38	29.34	8.65	-1.7621	6.16e-13	1.55e-11	GO:0016020//membrane;GO:0043231//intracellular membrane-bounded organelle	GO:0000166//nucleotide binding	-	gi|359473203|ref|XP_002265544.2|/8.14693e-96/PREDICTED: signal recognition particle receptor subunit beta-like [Vitis vinifera]
Unigene42192_ANTbpfTARAAPEI-5	84	25	19.26	5.69	-1.75911	6.24e-09	9.5e-08	GO:0015629//actin cytoskeleton	GO:0005488//binding	GO:0008064//regulation of actin polymerization or depolymerization;GO:0000904//cell morphogenesis involved in differentiation	gi|225424319|ref|XP_002284770.1|/8.78475e-94/PREDICTED: actin-related protein 2/3 complex subunit 2 isoform 1 [Vitis vinifera]
Unigene15433_ANTbpfTARAAPEI-5	84	25	19.26	5.69	-1.75911	6.24e-09	9.49e-08	-	-	-	gi|225429764|ref|XP_002280551.1|/6.64576e-65/PREDICTED: uncharacterized protein LOC100245643 [Vitis vinifera]
Unigene41594_ANTbpfTARAAPEI-5	168	50	38.51	11.38	-1.75873	1.71e-16	6.08e-15	-	GO:0004672//protein kinase activity;GO:0032559	GO:0006464//protein modification process	gi|193795285|gb|ACF21741.1|/1.65039e-53/putative serine/threonine protein kinase [Elaeis guineensis]
Unigene35168_ANTbpfTARAAPEI-5	94	28	21.55	6.37	-1.75832	7.89e-10	1.36e-08	-	-	-	gi|194700824|gb|ACF84496.1|/4.06316e-37/unknown [Zea mays]
Unigene33989_ANTbpfTARAAPEI-5	57	17	13.07	3.87	-1.75585	1.87e-06	1.89e-05	-	-	-	-
Unigene10280_ANTbpfTARAAPEI-5	114	34	26.13	7.74	-1.7553	1.28e-11	2.77e-10	GO:0043231//intracellular membrane-bounded organelle	GO:0003676//nucleic acid binding	GO:0016070//RNA metabolic process	gi|297743237|emb|CBI36104.3|/3.69067e-34/unnamed protein product [Vitis vinifera]
Unigene31529_ANTbpfTARAAPEI-5	67	20	15.36	4.55	-1.75524	2.31e-07	2.7e-06	-	-	-	-
Unigene32587_ANTbpfTARAAPEI-5	124	37	28.42	8.42	-1.75501	1.64e-12	3.95e-11	-	-	-	-
Unigene32553_ANTbpfTARAAPEI-5	77	23	17.65	5.23	-1.75479	2.88e-08	3.93e-07	-	-	-	-
Unigene10733_ANTbpfTARAAPEI-5	80	24	18.34	5.46	-1.74802	1.67e-08	2.38e-07	-	-	GO:0006355//regulation of transcription, DNA-dependent;GO:0009908//flower development	gi|255555987|ref|XP_002519028.1|/0/RNA polymerase-associated protein RTF1, putative [Ricinus communis]
Unigene36847_ANTbpfTARAAPEI-5	80	24	18.34	5.46	-1.74802	1.67e-08	2.37e-07	GO:0044424//intracellular part	GO:0005515//protein binding;GO:0032559	GO:0006457//protein folding	gi|356542646|ref|XP_003539777.1|/1.18773e-63/PREDICTED: ruBisCO large subunit-binding protein subunit alpha, chloroplastic-like [Glycine max]
Unigene40901_ANTbpfTARAAPEI-5	110	33	25.22	7.51	-1.74768	3.41e-11	7.08e-10	-	-	-	-
Unigene27920_ANTbpfTARAAPEI-5	283	85	64.87	19.34	-1.74596	1.71e-26	1.19e-24	-	-	-	-
Unigene42283_ANTbpfTARAAPEI-5	103	31	23.61	7.05	-1.7437	1.56e-10	2.96e-09	GO:0031410//cytoplasmic vesicle	-	-	gi|359494776|ref|XP_002269971.2|/1.57614e-69/PREDICTED: transmembrane protein 184A-like [Vitis vinifera]
Unigene33332_ANTbpfTARAAPEI-5	113	34	25.9	7.74	-1.74255	1.99e-11	4.22e-10	-	-	-	-
Unigene31647_ANTbpfTARAAPEI-5	1284	387	294.33	88.05	-1.74104	8.09e-114	3.39e-111	-	-	-	-
Unigene42615_ANTbpfTARAAPEI-5	63	19	14.44	4.32	-1.74097	6.23e-07	6.77e-06	GO:0043231//intracellular membrane-bounded organelle	GO:0005515//protein binding;GO:0004721//phosphoprotein phosphatase activity	GO:0035556//intracellular signal transduction;GO:0009725//response to hormone stimulus;GO:0043405//regulation of MAP kinase activity	gi|242095630|ref|XP_002438305.1|/1.64561e-91/hypothetical protein SORBIDRAFT_10g011780 [Sorghum bicolor]
Unigene33530_ANTbpfTARAAPEI-5	368	111	84.36	25.26	-1.7397	8.1e-34	8.33e-32	-	-	-	gi|215737382|dbj|BAG96311.1|/7.45765e-07/unnamed protein product [Oryza sativa Japonica Group]
Unigene21061_ANTbpfTARAAPEI-5	666	201	152.67	45.73	-1.7392	8.17e-60	1.52e-57	-	-	-	-
Unigene42125_ANTbpfTARAAPEI-5	53	16	12.15	3.64	-1.73895	5.07e-06	4.77e-05	-	-	-	gi|255561651|ref|XP_002521835.1|/1.10398e-56/conserved hypothetical protein [Ricinus communis]
Unigene5044_ANTbpfTARAAPEI-5	43	13	9.86	2.96	-1.73599	4.18e-05	0.00031748	-	-	-	-
Unigene40361_ANTbpfTARAAPEI-5	76	23	17.42	5.23	-1.73586	4.49e-08	5.92e-07	-	-	-	-
Unigene1871_ANTbpfTARAAPEI-5	132	40	30.26	9.1	-1.73347	5.08e-13	1.3e-11	-	-	-	-
Unigene6652_ANTbpfTARAAPEI-5	66	20	15.13	4.55	-1.73347	3.6e-07	4.09e-06	-	-	-	-
Unigene36293_ANTbpfTARAAPEI-5	89	27	20.4	6.14	-1.73226	3.28e-09	5.19e-08	-	-	-	gi|225454081|ref|XP_002271354.1|/8.60025e-50/PREDICTED: uncharacterized protein LOC100248297 [Vitis vinifera]
Unigene32440_ANTbpfTARAAPEI-5	56	17	12.84	3.87	-1.73024	2.92e-06	2.87e-05	GO:0044464//cell part	GO:0005515//protein binding	GO:0015031//protein transport	gi|225445330|ref|XP_002284775.1|/5.10123e-32/PREDICTED: syntaxin-32 [Vitis vinifera]
Unigene35243_ANTbpfTARAAPEI-5	56	17	12.84	3.87	-1.73024	2.92e-06	2.87e-05	-	-	-	-
Unigene14251_ANTbpfTARAAPEI-5	56	17	12.84	3.87	-1.73024	2.92e-06	2.87e-05	GO:0009532//plastid stroma	GO:0016831//carboxy-lyase activity	GO:0006778//porphyrin metabolic process;GO:0010038//response to metal ion	gi|242058073|ref|XP_002458182.1|/6.43078e-19/hypothetical protein SORBIDRAFT_03g028330 [Sorghum bicolor]
Unigene40683_ANTbpfTARAAPEI-5	112	34	25.67	7.74	-1.72968	3.09e-11	6.45e-10	GO:0043231//intracellular membrane-bounded organelle	GO:0017111//nucleoside-triphosphatase activity;GO:0015116//sulfate transmembrane transporter activity;GO:0032559	GO:0009207	gi|357160109|ref|XP_003578660.1|/2.61322e-62/PREDICTED: protein TRIGALACTOSYLDIACYLGLYCEROL 3, chloroplastic-like [Brachypodium distachyon]
Unigene34389_ANTbpfTARAAPEI-5	276	84	63.27	19.11	-1.72719	1.66e-25	1.08e-23	GO:0012505//endomembrane system;GO:0044444//cytoplasmic part;GO:0044425//membrane part	-	GO:0006810//transport	gi|242082482|ref|XP_002441666.1|/2.23837e-27/hypothetical protein SORBIDRAFT_08g000480 [Sorghum bicolor]
Unigene43531_ANTbpfTARAAPEI-5	46	14	10.54	3.19	-1.72425	2.4e-05	0.00019243	-	-	-	gi|225441674|ref|XP_002282707.1|/0/PREDICTED: uncharacterized protein C4orf29 homolog [Vitis vinifera]
Unigene5518_ANTbpfTARAAPEI-5	46	14	10.54	3.19	-1.72425	2.4e-05	0.000192336	GO:0016020//membrane	-	-	gi|225441508|ref|XP_002280441.1|/2.99945e-62/PREDICTED: transmembrane and coiled-coil domains protein 1 [Vitis vinifera]
Unigene38200_ANTbpfTARAAPEI-5	46	14	10.54	3.19	-1.72425	2.4e-05	0.000192242	-	GO:0016740//transferase activity	GO:0003006//developmental process involved in reproduction;GO:0000394//RNA splicing, via endonucleolytic cleavage and ligation	gi|255541260|ref|XP_002511694.1|/5.9453e-85/conserved hypothetical protein [Ricinus communis]
Unigene14040_ANTbpfTARAAPEI-5	46	14	10.54	3.19	-1.72425	2.4e-05	0.000192148	-	-	-	gi|255576552|ref|XP_002529167.1|/5.45281e-103/Coiled-coil domain-containing protein, putative [Ricinus communis]
Unigene28695_ANTbpfTARAAPEI-5	1538	469	352.55	106.71	-1.72413	3.86e-134	2.11e-131	GO:0030529//ribonucleoprotein complex;GO:0009536//plastid	GO:0003723//RNA binding;GO:0005198//structural molecule activity	GO:0010467//gene expression	gi|356542806|ref|XP_003539856.1|/2.31117e-16/PREDICTED: 50S ribosomal protein L1, chloroplastic-like [Glycine max]
Unigene20145_ANTbpfTARAAPEI-5	131	40	30.03	9.1	-1.72247	7.86e-13	1.96e-11	-	-	-	-
Unigene35210_ANTbpfTARAAPEI-5	95	29	21.78	6.6	-1.72247	1.11e-09	1.87e-08	GO:0043234//protein complex	GO:0032182//small conjugating protein binding;GO:0046914//transition metal ion binding;GO:0046983//protein dimerization activity;GO:0019787//small conjugating protein ligase activity	GO:0032446//protein modification by small protein conjugation;GO:0009845//seed germination	gi|302143251|emb|CBI20546.3|/4.03842e-45/unnamed protein product [Vitis vinifera]
Unigene36131_ANTbpfTARAAPEI-5	144	44	33.01	10.01	-1.72146	5.91e-14	1.63e-12	-	-	-	-
Unigene18149_ANTbpfTARAAPEI-5	72	22	16.5	5.01	-1.71958	1.21e-07	1.48e-06	GO:0043234//protein complex	GO:0005488//binding	GO:0051319;GO:0000338//protein deneddylation;GO:0009639//response to red or far red light	gi|255538588|ref|XP_002510359.1|/0/cop9 complex subunit, putative [Ricinus communis]
Unigene12466_ANTbpfTARAAPEI-5	49	15	11.23	3.41	-1.71951	1.38e-05	0.000118662	GO:0031410//cytoplasmic vesicle	GO:0016741;GO:0046914//transition metal ion binding	GO:0006730//one-carbon metabolic process	gi|255585558|ref|XP_002533469.1|/0/S-adenosylmethionine-dependent methyltransferase, putative [Ricinus communis]
Unigene19562_ANTbpfTARAAPEI-5	62	19	14.21	4.32	-1.7178	9.7e-07	1.03e-05	-	-	-	-
Unigene22893_ANTbpfTARAAPEI-5	88	27	20.17	6.14	-1.7159	5.09e-09	7.84e-08	-	-	-	-
Unigene13069_ANTbpfTARAAPEI-5	137	42	31.4	9.56	-1.71568	2.68e-13	6.97e-12	-	-	-	-
Unigene41611_ANTbpfTARAAPEI-5	153	47	35.07	10.69	-1.71398	1.18e-14	3.51e-13	GO:0031410//cytoplasmic vesicle	GO:0005515//protein binding	GO:0006952//defense response	gi|255564808|ref|XP_002523398.1|/1.15512e-38/glucosidase II beta subunit, putative [Ricinus communis]
Unigene16509_ANTbpfTARAAPEI-5	65	20	14.9	4.55	-1.71137	5.6e-07	6.12e-06	-	-	GO:0009987//cellular process	gi|359475856|ref|XP_003631763.1|/0/PREDICTED: trafficking protein particle complex subunit 9-like isoform 2 [Vitis vinifera]
Unigene20046_ANTbpfTARAAPEI-5	52	16	11.92	3.64	-1.71137	7.9e-06	7.16e-05	-	-	-	-
Unigene22601_ANTbpfTARAAPEI-5	39	12	8.94	2.73	-1.71137	0.000114568	0.00078153	-	-	-	-
Unigene35737_ANTbpfTARAAPEI-5	393	121	90.09	27.53	-1.71036	3.47e-35	3.68e-33	-	-	-	-
Unigene11202_ANTbpfTARAAPEI-5	217	67	49.74	15.24	-1.70654	4.61e-20	2.12e-18	-	-	-	gi|297738319|emb|CBI27520.3|/0/unnamed protein product [Vitis vinifera]
Unigene41058_ANTbpfTARAAPEI-5	81	25	18.57	5.69	-1.70647	2.34e-08	3.23e-07	GO:0043231//intracellular membrane-bounded organelle	GO:0003677//DNA binding;GO:0001071//nucleic acid binding transcription factor activity;GO:0005515//protein binding	GO:0006351//transcription, DNA-dependent	gi|302770248|ref|XP_002968543.1|/2.63442e-39/hypothetical protein SELMODRAFT_231160 [Selaginella moellendorffii]
Unigene31360_ANTbpfTARAAPEI-5	55	17	12.61	3.87	-1.70416	4.54e-06	4.32e-05	-	-	-	-
Unigene40097_ANTbpfTARAAPEI-5	97	30	22.24	6.83	-1.7032	9.98e-10	1.7e-08	GO:0031224//intrinsic to membrane	GO:0004871//signal transducer activity	GO:0009719;GO:0034285	gi|224127168|ref|XP_002320004.1|/3.6795e-28/predicted protein [Populus trichocarpa]
Unigene1681_ANTbpfTARAAPEI-5	42	13	9.63	2.96	-1.70194	6.54e-05	0.000471148	-	-	-	-
Unigene2312_ANTbpfTARAAPEI-5	42	13	9.63	2.96	-1.70194	6.54e-05	0.00047094	-	-	-	-
Unigene31_ANTbpfTARAAPEI-5	42	13	9.63	2.96	-1.70194	6.54e-05	0.000470733	-	-	-	gi|225446873|ref|XP_002279871.1|/7.43211e-122/PREDICTED: uncharacterized protein LOC100242074 [Vitis vinifera]
Unigene41942_ANTbpfTARAAPEI-5	84	26	19.26	5.92	-1.70194	1.36e-08	1.95e-07	GO:0043231//intracellular membrane-bounded organelle;GO:0030529//ribonucleoprotein complex	GO:0003676//nucleic acid binding;GO:0016628//oxidoreductase activity, acting on the CH-CH group of donors, NAD or NADP as acceptor	GO:0010468//regulation of gene expression;GO:0006412//translation;GO:0006396//RNA processing	gi|359480737|ref|XP_003632518.1|/8.07197e-134/PREDICTED: polypyrimidine tract-binding protein homolog 3-like isoform 2 [Vitis vinifera]
Unigene44302_ANTbpfTARAAPEI-5	87	27	19.94	6.14	-1.69935	7.88e-09	1.17e-07	-	-	-	gi|357160333|ref|XP_003578732.1|/0/PREDICTED: uncharacterized protein LOC100844023 [Brachypodium distachyon]
Unigene36254_ANTbpfTARAAPEI-5	161	50	36.91	11.38	-1.69751	3.62e-15	1.13e-13	-	-	-	-
Unigene29088_ANTbpfTARAAPEI-5	61	19	13.98	4.32	-1.69426	1.51e-06	1.56e-05	-	-	-	-
Unigene17608_ANTbpfTARAAPEI-5	167	52	38.28	11.83	-1.69414	1.24e-15	4.05e-14	-	GO:0003676//nucleic acid binding;GO:0034061	GO:0006259//DNA metabolic process	gi|224059026|ref|XP_002299681.1|/2.3828e-127/predicted protein [Populus trichocarpa]
Unigene29544_ANTbpfTARAAPEI-5	106	33	24.3	7.51	-1.69407	1.96e-10	3.65e-09	-	-	-	-
Unigene4112_ANTbpfTARAAPEI-5	45	14	10.32	3.19	-1.69381	3.74e-05	0.00028583	-	-	-	gi|359480520|ref|XP_003632481.1|/3.44469e-15/PREDICTED: uncharacterized protein At5g65660-like [Vitis vinifera]
Unigene41223_ANTbpfTARAAPEI-5	125	39	28.65	8.87	-1.69153	4.95e-12	1.13e-10	-	GO:0005515//protein binding	GO:0044267//cellular protein metabolic process;GO:0009630//gravitropism	gi|224108448|ref|XP_002314850.1|/4.76867e-52/predicted protein [Populus trichocarpa]
Unigene43326_ANTbpfTARAAPEI-5	48	15	11	3.41	-1.68966	2.14e-05	0.000174935	GO:0043231//intracellular membrane-bounded organelle	GO:0016462//pyrophosphatase activity;GO:0032559	-	gi|225431425|ref|XP_002273009.1|/3.43005e-68/PREDICTED: cancer-related nucleoside-triphosphatase homolog [Vitis vinifera]
Unigene38047_ANTbpfTARAAPEI-5	48	15	11	3.41	-1.68966	2.14e-05	0.000174848	GO:0009534//chloroplast thylakoid	-	GO:0032502//developmental process	gi|255588548|ref|XP_002534640.1|/4.22016e-80/conserved hypothetical protein [Ricinus communis]
Unigene18001_ANTbpfTARAAPEI-5	48	15	11	3.41	-1.68966	2.14e-05	0.00017476	-	-	-	gi|225425476|ref|XP_002272745.1|/7.71865e-91/PREDICTED: F-box/kelch-repeat protein At1g67480 [Vitis vinifera]
Unigene5681_ANTbpfTARAAPEI-5	64	20	14.67	4.55	-1.68893	8.68e-07	9.29e-06	-	-	-	gi|239056187|emb|CAQ58623.1|/1.96955e-34/unknown gene [Vitis vinifera]
Unigene18155_ANTbpfTARAAPEI-5	83	26	19.03	5.92	-1.68461	2.1e-08	2.93e-07	-	-	-	gi|359487239|ref|XP_003633543.1|/3.08922e-41/PREDICTED: uncharacterized protein LOC100255414 [Vitis vinifera]
Unigene15727_ANTbpfTARAAPEI-5	83	26	19.03	5.92	-1.68461	2.1e-08	2.92e-07	-	GO:0009975//cyclase activity;GO:0032559;GO:0019206//nucleoside kinase activity	GO:0006164//purine nucleotide biosynthetic process;GO:0006796//phosphate metabolic process	gi|255541904|ref|XP_002512016.1|/4.15216e-50/uridine cytidine kinase I, putative [Ricinus communis]
Unigene17639_ANTbpfTARAAPEI-5	83	26	19.03	5.92	-1.68461	2.1e-08	2.92e-07	GO:0044464//cell part	-	-	gi|359481565|ref|XP_002273762.2|/2.73586e-20/PREDICTED: UNC93-like protein-like [Vitis vinifera]
Unigene44281_ANTbpfTARAAPEI-5	67	21	15.36	4.78	-1.6841	5.01e-07	5.54e-06	GO:0044444//cytoplasmic part	GO:0016811//hydrolase activity, acting on carbon-nitrogen (but not peptide) bonds, in linear amides	GO:0009636//response to toxin;GO:0010033//response to organic substance	gi|225451303|ref|XP_002278422.1|/0/PREDICTED: peptide-N(4)-(N-acetyl-beta-glucosaminyl)asparagine amidase [Vitis vinifera]
Unigene14768_ANTbpfTARAAPEI-5	67	21	15.36	4.78	-1.6841	5.01e-07	5.54e-06	-	-	-	gi|224115694|ref|XP_002332119.1|/1.55742e-87/predicted protein [Populus trichocarpa]
Unigene28206_ANTbpfTARAAPEI-5	86	27	19.71	6.14	-1.68262	1.22e-08	1.76e-07	-	-	-	-
Unigene10648_ANTbpfTARAAPEI-5	105	33	24.07	7.51	-1.68035	3.02e-10	5.47e-09	GO:0044464//cell part	GO:0016830//carbon-carbon lyase activity	GO:0006633//fatty acid biosynthetic process;GO:0007275//multicellular organismal development;GO:0006081//cellular aldehyde metabolic process	gi|359489252|ref|XP_002263787.2|/3.75649e-47/PREDICTED: protein WAX2-like [Vitis vinifera]
Unigene15499_ANTbpfTARAAPEI-5	70	22	16.05	5.01	-1.67969	2.89e-07	3.33e-06	GO:0043231//intracellular membrane-bounded organelle	-	-	gi|242064434|ref|XP_002453506.1|/1.12551e-63/hypothetical protein SORBIDRAFT_04g007030 [Sorghum bicolor]
Unigene37865_ANTbpfTARAAPEI-5	89	28	20.4	6.37	-1.6792	7.05e-09	1.06e-07	-	-	-	-
Unigene42821_ANTbpfTARAAPEI-5	108	34	24.76	7.74	-1.67761	1.76e-10	3.3e-09	GO:0009536//plastid	-	GO:0006396//RNA processing	gi|356555130|ref|XP_003545890.1|/3.30738e-122/PREDICTED: splicing factor 3B subunit 2-like [Glycine max]
Unigene13556_ANTbpfTARAAPEI-5	127	40	29.11	9.1	-1.67758	4.44e-12	1.02e-10	GO:0016020//membrane;GO:0043231//intracellular membrane-bounded organelle	GO:0004673//protein histidine kinase activity;GO:0019901//protein kinase binding;GO:0016791//phosphatase activity;GO:0032559;GO:0004888//transmembrane receptor activity	GO:0009908//flower development;GO:0006351//transcription, DNA-dependent;GO:0009888//tissue development;GO:0009744//response to sucrose stimulus;GO:0040007//growth;GO:0010260//organ senescence;GO:0009755//hormone-mediated signaling pathway;GO:0006826//iron ion transport;GO:2000026//regulation of multicellular organismal development;GO:0006970//response to osmotic stress;GO:0006468//protein phospho…	gi|225425392|ref|XP_002276961.1|/7.20466e-63/PREDICTED: histidine kinase 3 [Vitis vinifera]
Unigene14110_ANTbpfTARAAPEI-5	152	48	34.84	10.92	-1.67377	3.86e-14	1.07e-12	-	-	-	-
Unigene41306_ANTbpfTARAAPEI-5	95	30	21.78	6.83	-1.67305	2.37e-09	3.83e-08	-	-	-	gi|116784038|gb|ABK23190.1|/1.56471e-50/unknown [Picea sitchensis]
Unigene31995_ANTbpfTARAAPEI-5	57	18	13.07	4.1	-1.67256	4.05e-06	3.89e-05	-	-	-	-
Unigene39047_ANTbpfTARAAPEI-5	199	63	45.62	14.33	-1.67063	5.15e-18	2.06e-16	GO:0043231//intracellular membrane-bounded organelle	GO:0030234//enzyme regulator activity;GO:0004091//carboxylesterase activity	-	gi|225426921|ref|XP_002264729.1|/1.31502e-25/PREDICTED: 21 kDa protein [Vitis vinifera]
Unigene43028_ANTbpfTARAAPEI-5	139	44	31.86	10.01	-1.6703	5.11e-13	1.3e-11	-	-	-	gi|356559867|ref|XP_003548218.1|/1.91357e-14/PREDICTED: uncharacterized protein LOC100816886 [Glycine max]
Unigene22992_ANTbpfTARAAPEI-5	319	101	73.12	22.98	-1.66989	5.89e-28	4.34e-26	-	-	-	-
Unigene31981_ANTbpfTARAAPEI-5	161	51	36.91	11.6	-1.66989	7.66e-15	2.3e-13	GO:0044432//endoplasmic reticulum part;GO:0030312//external encapsulating structure;GO:0031981//nuclear lumen;GO:0009536//plastid;GO:0031090//organelle membrane	-	GO:0043161//proteasomal ubiquitin-dependent protein catabolic process;GO:0010038//response to metal ion;GO:0000741//karyogamy;GO:0033554//cellular response to stress	gi|224058097|ref|XP_002299448.1|/1.90004e-34/predicted protein [Populus trichocarpa]
Unigene11767_ANTbpfTARAAPEI-5	120	38	27.51	8.65	-1.66918	2.01e-11	4.26e-10	GO:0031224//intrinsic to membrane;GO:0043231//intracellular membrane-bounded organelle	GO:0019829//cation-transporting ATPase activity;GO:0005515//protein binding;GO:0032559	GO:0009206;GO:0055080//cation homeostasis;GO:0000041//transition metal ion transport;GO:0048513//organ development;GO:0070838//divalent metal ion transport	gi|218193694|gb|EEC76121.1|/0/hypothetical protein OsI_13389 [Oryza sativa Indica Group]
Unigene32183_ANTbpfTARAAPEI-5	224	71	51.35	16.15	-1.66883	4.61e-20	2.12e-18	-	-	-	-
Unigene14199_ANTbpfTARAAPEI-5	63	20	14.44	4.55	-1.66613	1.34e-06	1.39e-05	-	-	-	-
Unigene41740_ANTbpfTARAAPEI-5	110	35	25.22	7.96	-1.66373	1.57e-10	2.96e-09	-	-	-	gi|359480183|ref|XP_002278072.2|/5.15618e-50/PREDICTED: uncharacterized protein LOC100258835 [Vitis vinifera]
Unigene17387_ANTbpfTARAAPEI-5	2091	666	479.32	151.53	-1.66139	1.87e-172	1.28e-169	GO:0032991//macromolecular complex;GO:0015630//microtubule cytoskeleton	GO:0017111//nucleoside-triphosphatase activity;GO:0032561	GO:0043623//cellular protein complex assembly;GO:0009207;GO:0007017//microtubule-based process	gi|386870485|gb|AFJ42573.1|/4.93328e-67/alpha-tubulin [Sesamum indicum]
Unigene40896_ANTbpfTARAAPEI-5	44	14	10.09	3.19	-1.6613	5.8e-05	0.000426035	GO:0043231//intracellular membrane-bounded organelle;GO:0016020//membrane	-	GO:0006865//amino acid transport	gi|224144852|ref|XP_002325438.1|/1.60641e-78/cationic amino acid transporter [Populus trichocarpa]
Unigene37482_ANTbpfTARAAPEI-5	44	14	10.09	3.19	-1.6613	5.8e-05	0.000425844	GO:0009536//plastid;GO:0016020//membrane	GO:0016160//amylase activity;GO:0004672//protein kinase activity;GO:0005102//receptor binding;GO:0043167//ion binding;GO:0032559	GO:0009933//meristem structural organization;GO:0007167//enzyme linked receptor protein signaling pathway;GO:0010073//meristem maintenance;GO:0005976//polysaccharide metabolic process;GO:0003006//developmental process involved in reproduction;GO:0006464//protein modification process	gi|225454224|ref|XP_002273843.1|/5.75142e-25/PREDICTED: beta-amylase 7-like [Vitis vinifera]
Unigene16200_ANTbpfTARAAPEI-5	157	50	35.99	11.38	-1.6611	2.01e-14	5.81e-13	GO:0009536//plastid	-	-	gi|225462937|ref|XP_002266670.1|/4.73302e-73/PREDICTED: uncharacterized protein LOC100264328 [Vitis vinifera]
Unigene38143_ANTbpfTARAAPEI-5	113	36	25.9	8.19	-1.66102	9.11e-11	1.79e-09	-	-	-	-
Unigene15280_ANTbpfTARAAPEI-5	47	15	10.77	3.41	-1.65917	3.31e-05	0.000257118	-	-	-	-
Unigene13338_ANTbpfTARAAPEI-5	47	15	10.77	3.41	-1.65917	3.31e-05	0.000256996	-	-	-	gi|242032439|ref|XP_002463614.1|/1.44944e-12/hypothetical protein SORBIDRAFT_01g002950 [Sorghum bicolor]
Unigene26568_ANTbpfTARAAPEI-5	69	22	15.82	5.01	-1.65887	4.46e-07	4.98e-06	-	-	-	-
Unigene7343_ANTbpfTARAAPEI-5	144	46	33.01	10.47	-1.65664	2.66e-13	6.93e-12	GO:0005576//extracellular region;GO:0009532//plastid stroma	GO:0003824//catalytic activity;GO:0048037//cofactor binding	-	gi|255543391|ref|XP_002512758.1|/2.38073e-09/conserved hypothetical protein [Ricinus communis]
Unigene26001_ANTbpfTARAAPEI-5	100	32	22.92	7.28	-1.6546	1.23e-09	2.06e-08	-	-	-	-
Unigene33274_ANTbpfTARAAPEI-5	175	56	40.11	12.74	-1.6546	7.94e-16	2.66e-14	GO:0044424//intracellular part	-	GO:0006400//tRNA modification	gi|255541426|ref|XP_002511777.1|/3.71113e-22/Protein C9orf74, putative [Ricinus communis]
Unigene32311_ANTbpfTARAAPEI-5	415	133	95.13	30.26	-1.65249	2.24e-35	2.41e-33	-	-	-	-
Unigene12456_ANTbpfTARAAPEI-5	78	25	17.88	5.69	-1.65185	8.59e-08	1.08e-06	-	-	GO:0006351//transcription, DNA-dependent	gi|225442665|ref|XP_002279835.1|/5.14555e-67/PREDICTED: uncharacterized protein LOC100244623 [Vitis vinifera]
Unigene21690_ANTbpfTARAAPEI-5	78	25	17.88	5.69	-1.65185	8.59e-08	1.08e-06	-	-	-	-
Unigene22882_ANTbpfTARAAPEI-5	190	61	43.55	13.88	-1.64967	5.39e-17	2e-15	-	-	-	-
Unigene41719_ANTbpfTARAAPEI-5	81	26	18.57	5.92	-1.6493	4.97e-08	6.53e-07	GO:0031228//intrinsic to Golgi membrane	GO:0016757//transferase activity, transferring glycosyl groups	GO:0006464//protein modification process	gi|359488433|ref|XP_002275669.2|/4.97442e-53/PREDICTED: uncharacterized protein LOC100258280 [Vitis vinifera]
Unigene43290_ANTbpfTARAAPEI-5	84	27	19.26	6.14	-1.6493	2.87e-08	3.92e-07	-	-	-	gi|224068336|ref|XP_002302711.1|/1.21616e-126/predicted protein [Populus trichocarpa]
Unigene2434_ANTbpfTARAAPEI-5	376	121	86.19	27.53	-1.64652	4.79e-32	4.38e-30	-	-	-	gi|225430908|ref|XP_002276691.1|/1.74092e-95/PREDICTED: putative RNA-binding protein Luc7-like 2 [Vitis vinifera]
Unigene32347_ANTbpfTARAAPEI-5	59	19	13.52	4.32	-1.64599	3.59e-06	3.47e-05	-	-	-	-
Unigene41707_ANTbpfTARAAPEI-5	59	19	13.52	4.32	-1.64599	3.59e-06	3.47e-05	GO:0009534//chloroplast thylakoid	-	-	gi|225431386|ref|XP_002279284.1|/1.06469e-55/PREDICTED: uncharacterized protein LOC100266100 [Vitis vinifera]
Unigene21909_ANTbpfTARAAPEI-5	428	138	98.11	31.4	-1.64364	3.6e-36	3.98e-34	-	-	-	-
Unigene16031_ANTbpfTARAAPEI-5	62	20	14.21	4.55	-1.64297	2.06e-06	2.08e-05	-	-	-	-
Unigene41791_ANTbpfTARAAPEI-5	217	70	49.74	15.93	-1.64266	4.28e-19	1.85e-17	GO:0044464//cell part	GO:0016791//phosphatase activity	-	gi|195611848|gb|ACG27754.1|/1.36754e-82/lipid phosphate phosphatase 3 [Zea mays]
Unigene43804_ANTbpfTARAAPEI-5	285	92	65.33	20.93	-1.64217	1.39e-24	8.7e-23	GO:0043231//intracellular membrane-bounded organelle;GO:0031410//cytoplasmic vesicle;GO:0031090//organelle membrane	GO:0046872//metal ion binding;GO:0016861//intramolecular oxidoreductase activity, interconverting aldoses and ketoses	GO:0006007//glucose catabolic process;GO:0019321//pentose metabolic process	gi|218200228|gb|EEC82655.1|/0/hypothetical protein OsI_27268 [Oryza sativa Indica Group]
Unigene12058_ANTbpfTARAAPEI-5	65	21	14.9	4.78	-1.64023	1.19e-06	1.24e-05	-	-	-	gi|225439137|ref|XP_002267006.1|/1.66804e-122/PREDICTED: uncharacterized protein LOC100250127 [Vitis vinifera]
Unigene7347_ANTbpfTARAAPEI-5	71	23	16.28	5.23	-1.63822	3.95e-07	4.47e-06	GO:0009536//plastid	GO:0070566//adenylyltransferase activity	GO:0005982//starch metabolic process;GO:0005977//glycogen metabolic process	gi|359357900|gb|AEV40472.1|/0/ADP-glucose pyrophosphorylase 2 [Spirodela polyrhiza]
Unigene30967_ANTbpfTARAAPEI-5	71	23	16.28	5.23	-1.63822	3.95e-07	4.46e-06	GO:0031410//cytoplasmic vesicle	-	-	gi|125542107|gb|EAY88246.1|/7.64027e-20/hypothetical protein OsI_09697 [Oryza sativa Indica Group]
Unigene6805_ANTbpfTARAAPEI-5	77	25	17.65	5.69	-1.63317	1.32e-07	1.6e-06	-	-	-	-
Unigene13898_ANTbpfTARAAPEI-5	83	27	19.03	6.14	-1.63197	4.4e-08	5.81e-07	GO:0000229;GO:0009536//plastid	-	-	gi|297734373|emb|CBI15620.3|/1.92979e-156/unnamed protein product [Vitis vinifera]
Unigene30471_ANTbpfTARAAPEI-5	80	26	18.34	5.92	-1.63132	7.61e-08	9.7e-07	-	-	-	-
Unigene32656_ANTbpfTARAAPEI-5	433	141	99.26	32.08	-1.62954	3.87e-36	4.24e-34	GO:0009532//plastid stroma;GO:0009526//plastid envelope;GO:0031090//organelle membrane	GO:0005515//protein binding;GO:0032559	GO:0010035//response to inorganic substance;GO:0044267//cellular protein metabolic process;GO:0009416//response to light stimulus;GO:0006970//response to osmotic stress;GO:0003006//developmental process involved in reproduction	gi|255547031|ref|XP_002514573.1|/3.27221e-58/heat shock protein, putative [Ricinus communis]
Unigene23815_ANTbpfTARAAPEI-5	46	15	10.54	3.41	-1.62803	5.11e-05	0.000382726	-	-	-	-
Unigene15929_ANTbpfTARAAPEI-5	46	15	10.54	3.41	-1.62803	5.11e-05	0.000382551	-	-	-	-
Unigene31442_ANTbpfTARAAPEI-5	46	15	10.54	3.41	-1.62803	5.11e-05	0.000382376	-	-	-	gi|357139785|ref|XP_003571458.1|/5.82182e-07/PREDICTED: meiotic recombination protein SPO11-2-like [Brachypodium distachyon]
Unigene16057_ANTbpfTARAAPEI-5	46	15	10.54	3.41	-1.62803	5.11e-05	0.000382202	-	-	-	-
Unigene24463_ANTbpfTARAAPEI-5	43	14	9.86	3.19	-1.62803	8.96e-05	0.000626758	GO:0010008//endosome membrane	-	GO:0006810//transport	gi|147773859|emb|CAN63017.1|/1.67211e-22/hypothetical protein VITISV_017410 [Vitis vinifera]
Unigene43337_ANTbpfTARAAPEI-5	46	15	10.54	3.41	-1.62803	5.11e-05	0.000382027	GO:0044464//cell part	-	GO:0003006//developmental process involved in reproduction	gi|255552957|ref|XP_002517521.1|/8.39649e-99/NMDA receptor-regulated protein, putative [Ricinus communis]
Unigene21493_ANTbpfTARAAPEI-5	46	15	10.54	3.41	-1.62803	5.11e-05	0.000381852	-	-	-	-
Unigene43835_ANTbpfTARAAPEI-5	46	15	10.54	3.41	-1.62803	5.11e-05	0.000381678	-	GO:0004702//receptor signaling protein serine/threonine kinase activity;GO:0032559	GO:0006464//protein modification process	gi|225461166|ref|XP_002282916.1|/3.20775e-175/PREDICTED: probable leucine-rich repeat receptor-like serine/threonine-protein kinase At5g15730 [Vitis vinifera]
Unigene43020_ANTbpfTARAAPEI-5	89	29	20.4	6.6	-1.62803	1.47e-08	2.11e-07	-	-	-	gi|225435024|ref|XP_002284215.1|/4.18912e-62/PREDICTED: RNA and export factor-binding protein 2 [Vitis vinifera]
Unigene36849_ANTbpfTARAAPEI-5	144	47	33.01	10.69	-1.62664	5.51e-13	1.4e-11	-	-	-	gi|388521649|gb|AFK48886.1|/1.9898e-10/unknown [Lotus japonicus]
Unigene13137_ANTbpfTARAAPEI-5	52	17	11.92	3.87	-1.62298	1.67e-05	0.000140373	-	-	-	-
Unigene3129_ANTbpfTARAAPEI-5	52	17	11.92	3.87	-1.62298	1.67e-05	0.000140301	GO:0005838//proteasome regulatory particle;GO:0043231//intracellular membrane-bounded organelle;GO:0016020//membrane	GO:0017111//nucleoside-triphosphatase activity;GO:0032559	GO:0019941//modification-dependent protein catabolic process	gi|357123964|ref|XP_003563677.1|/3.5957e-27/PREDICTED: 26S protease regulatory subunit 8 homolog A-like [Brachypodium distachyon]
Unigene38567_ANTbpfTARAAPEI-5	52	17	11.92	3.87	-1.62298	1.67e-05	0.000140229	GO:0009536//plastid	GO:0003676//nucleic acid binding;GO:0034062//RNA polymerase activity;GO:0001071//nucleic acid binding transcription factor activity;GO:0000996	GO:0006355//regulation of transcription, DNA-dependent;GO:0009791//post-embryonic development	gi|359481391|ref|XP_002276710.2|/2.58526e-49/PREDICTED: RNA polymerase sigma factor rpoD [Vitis vinifera]
Unigene29499_ANTbpfTARAAPEI-5	223	73	51.12	16.61	-1.62184	3.01e-19	1.31e-17	-	-	-	gi|388518175|gb|AFK47149.1|/2.14335e-09/unknown [Lotus japonicus]
Unigene37609_ANTbpfTARAAPEI-5	55	18	12.61	4.1	-1.62087	9.59e-06	8.54e-05	GO:0005773//vacuole	GO:0046872//metal ion binding;GO:0016628//oxidoreductase activity, acting on the CH-CH group of donors, NAD or NADP as acceptor	GO:0006811//ion transport;GO:0008152//metabolic process	gi|224074329|ref|XP_002304353.1|/8.87013e-29/predicted protein [Populus trichocarpa]
Unigene7658_ANTbpfTARAAPEI-5	119	39	27.28	8.87	-1.62084	6.38e-11	1.29e-09	GO:0043231//intracellular membrane-bounded organelle	-	GO:0050896//response to stimulus	gi|147801952|emb|CAN75054.1|/7.41572e-32/hypothetical protein VITISV_039450 [Vitis vinifera]
Unigene7374_ANTbpfTARAAPEI-5	125	41	28.65	9.33	-1.61859	2.16e-11	4.56e-10	-	GO:0005488//binding	-	gi|359489473|ref|XP_002267626.2|/0/PREDICTED: vacuolar protein sorting-associated protein 8 homolog [Vitis vinifera]
Unigene3583_ANTbpfTARAAPEI-5	131	43	30.03	9.78	-1.6185	7.29e-12	1.63e-10	-	-	-	-
Unigene34236_ANTbpfTARAAPEI-5	67	22	15.36	5.01	-1.6163	1.05e-06	1.11e-05	-	-	-	gi|224130716|ref|XP_002320910.1|/1.11767e-18/predicted protein [Populus trichocarpa]
Unigene41408_ANTbpfTARAAPEI-5	67	22	15.36	5.01	-1.6163	1.05e-06	1.11e-05	GO:0043234//protein complex;GO:0043231//intracellular membrane-bounded organelle	-	GO:0019941//modification-dependent protein catabolic process;GO:0006970//response to osmotic stress	gi|224136700|ref|XP_002326923.1|/5.53137e-136/predicted protein [Populus trichocarpa]
Unigene9380_ANTbpfTARAAPEI-5	310	102	71.06	23.21	-1.61429	5.31e-26	3.59e-24	-	-	-	-
Unigene20124_ANTbpfTARAAPEI-5	246	81	56.39	18.43	-1.61338	6.22e-21	3e-19	-	-	-	-
Unigene44190_ANTbpfTARAAPEI-5	79	26	18.11	5.92	-1.61312	1.16e-07	1.43e-06	GO:0043231//intracellular membrane-bounded organelle	-	GO:0030422//production of siRNA involved in RNA interference	gi|296087823|emb|CBI35079.3|/0/unnamed protein product [Vitis vinifera]
Unigene16318_ANTbpfTARAAPEI-5	85	28	19.48	6.37	-1.61263	3.89e-08	5.16e-07	GO:0043231//intracellular membrane-bounded organelle	-	-	gi|125577555|gb|EAZ18777.1|/3.50401e-46/hypothetical protein OsJ_34304 [Oryza sativa Japonica Group]
Unigene4520_ANTbpfTARAAPEI-5	85	28	19.48	6.37	-1.61263	3.89e-08	5.16e-07	GO:0043234//protein complex;GO:0043231//intracellular membrane-bounded organelle	GO:0008443//phosphofructokinase activity;GO:0032559	GO:0006007//glucose catabolic process	gi|218201207|gb|EEC83634.1|/0/hypothetical protein OsI_29365 [Oryza sativa Indica Group]
Unigene43315_ANTbpfTARAAPEI-5	88	29	20.17	6.6	-1.61167	2.25e-08	3.11e-07	-	-	-	gi|37806060|dbj|BAC99487.1|/1.42436e-74/putative DNA-binding protein WRKY2 [Oryza sativa Japonica Group]
Unigene33564_ANTbpfTARAAPEI-5	294	97	67.39	22.07	-1.61045	1.17e-24	7.39e-23	-	-	-	-
Unigene26310_ANTbpfTARAAPEI-5	700	231	160.46	52.56	-1.61018	1.92e-56	3.46e-54	GO:0044424//intracellular part	GO:0016861//intramolecular oxidoreductase activity, interconverting aldoses and ketoses	GO:0006007//glucose catabolic process;GO:0006631//fatty acid metabolic process	gi|125528336|gb|EAY76450.1|/1.88085e-10/hypothetical protein OsI_04384 [Oryza sativa Indica Group]
Unigene43088_ANTbpfTARAAPEI-5	106	35	24.3	7.96	-1.61012	8.53e-10	1.47e-08	-	-	-	gi|357143503|ref|XP_003572944.1|/1.66606e-13/PREDICTED: transcription factor bHLH144-like [Brachypodium distachyon]
Unigene37294_ANTbpfTARAAPEI-5	112	37	25.67	8.42	-1.60819	2.87e-10	5.22e-09	-	-	-	-
Unigene25349_ANTbpfTARAAPEI-5	130	43	29.8	9.78	-1.60741	1.11e-11	2.41e-10	GO:0016469//proton-transporting two-sector ATPase complex	GO:0015078//hydrogen ion transmembrane transporter activity;GO:0019829//cation-transporting ATPase activity;GO:0032559	GO:0015986//ATP synthesis coupled proton transport;GO:0015988//energy coupled proton transport, against electrochemical gradient	gi|225426050|ref|XP_002274995.1|/5.53084e-18/PREDICTED: V-type proton ATPase subunit E [Vitis vinifera]
Unigene43032_ANTbpfTARAAPEI-5	139	46	31.86	10.47	-1.60548	2.18e-12	5.2e-11	GO:0030313	-	GO:0051234//establishment of localization	gi|255557729|ref|XP_002519894.1|/3.0676e-113/transporter, putative [Ricinus communis]
Unigene29852_ANTbpfTARAAPEI-5	395	131	90.55	29.81	-1.60292	2.23e-32	2.11e-30	-	-	-	-
Unigene13993_ANTbpfTARAAPEI-5	45	15	10.32	3.41	-1.5976	7.85e-05	0.000558112	GO:0044464//cell part	-	-	gi|356557461|ref|XP_003547034.1|/0/PREDICTED: ankyrin repeat-containing protein At5g02620-like [Glycine max]
Unigene16119_ANTbpfTARAAPEI-5	81	27	18.57	6.14	-1.59666	1.02e-07	1.28e-06	GO:0043231//intracellular membrane-bounded organelle	GO:0008483//transaminase activity;GO:0048037//cofactor binding;GO:0016846//carbon-sulfur lyase activity	GO:0008652//cellular amino acid biosynthetic process	gi|115441313|ref|NP_001044936.1|/6.01393e-33/Os01g0871300 [Oryza sativa Japonica Group]
Unigene16118_ANTbpfTARAAPEI-5	81	27	18.57	6.14	-1.59666	1.02e-07	1.28e-06	GO:0043231//intracellular membrane-bounded organelle	GO:0046872//metal ion binding;GO:0051766;GO:0051765;GO:0032559	GO:0043647//inositol phosphate metabolic process	gi|296084369|emb|CBI24757.3|/1.53615e-20/unnamed protein product [Vitis vinifera]
Unigene44286_ANTbpfTARAAPEI-5	84	28	19.26	6.37	-1.59624	5.92e-08	7.67e-07	GO:0031981//nuclear lumen;GO:0044444//cytoplasmic part;GO:0012505//endomembrane system	GO:0005488//binding	GO:0048437//floral organ development;GO:0016925//protein sumoylation;GO:0006406//mRNA export from nucleus	gi|297736092|emb|CBI24130.3|/4.69044e-81/unnamed protein product [Vitis vinifera]
Unigene32521_ANTbpfTARAAPEI-5	108	36	24.76	8.19	-1.59608	7.52e-10	1.3e-08	GO:0009532//plastid stroma;GO:0009534//chloroplast thylakoid;GO:0016020//membrane	GO:0005515//protein binding	-	gi|255538908|ref|XP_002510519.1|/3.30271e-26/conserved hypothetical protein [Ricinus communis]
Unigene11611_ANTbpfTARAAPEI-5	216	72	49.51	16.38	-1.59578	2.71e-18	1.11e-16	-	-	-	-
Unigene43891_ANTbpfTARAAPEI-5	48	16	11	3.64	-1.59549	4.48e-05	0.000338748	-	GO:0031406//carboxylic acid binding;GO:0016741;GO:0016836//hydro-lyase activity	GO:0006730//one-carbon metabolic process;GO:0043648//dicarboxylic acid metabolic process;GO:0006558//L-phenylalanine metabolic process	gi|148909434|gb|ABR17815.1|/4.14462e-149/unknown [Picea sitchensis]
Unigene8014_ANTbpfTARAAPEI-5	48	16	11	3.64	-1.59549	4.48e-05	0.000338592	-	-	-	-
Unigene29022_ANTbpfTARAAPEI-5	72	24	16.5	5.46	-1.59549	5.32e-07	5.85e-06	-	-	-	-
Unigene17169_ANTbpfTARAAPEI-5	48	16	11	3.64	-1.59549	4.48e-05	0.000338435	GO:0009536//plastid	GO:0017111//nucleoside-triphosphatase activity;GO:0016709//oxidoreductase activity, acting on paired donors, with incorporation or reduction of molecular oxygen, NADH or NADPH as one donor, and incorporation of one atom of oxygen	GO:0048827//phyllome development;GO:0010565;GO:0009668;GO:0060255;GO:0009207;GO:0042221//response to chemical stimulus;GO:0006950//response to stress	gi|159885612|dbj|BAF93184.1|/0/nitric oxide associated 1 [Nicotiana benthamiana]
Unigene40366_ANTbpfTARAAPEI-5	99	33	22.69	7.51	-1.59517	3.85e-09	6.02e-08	GO:0031410//cytoplasmic vesicle;GO:0043231//intracellular membrane-bounded organelle	GO:0016859//cis-trans isomerase activity	GO:0044267//cellular protein metabolic process	gi|225427987|ref|XP_002277717.1|/3.38188e-64/PREDICTED: peptidyl-prolyl cis-trans isomerase CYP19-4 [Vitis vinifera]
Unigene37447_ANTbpfTARAAPEI-5	75	25	17.19	5.69	-1.59507	3.07e-07	3.51e-06	GO:0030529//ribonucleoprotein complex;GO:0009536//plastid	GO:0003723//RNA binding;GO:0005198//structural molecule activity	GO:0010467//gene expression	gi|224127352|ref|XP_002329256.1|/1.51003e-33/predicted protein [Populus trichocarpa]
Unigene43836_ANTbpfTARAAPEI-5	114	38	26.13	8.65	-1.59494	2.53e-10	4.66e-09	-	-	-	gi|302143562|emb|CBI22123.3|/1.03726e-40/unnamed protein product [Vitis vinifera]
Unigene17530_ANTbpfTARAAPEI-5	51	17	11.69	3.87	-1.59487	2.56e-05	0.000204643	-	-	-	gi|147777692|emb|CAN78200.1|/1.16603e-31/hypothetical protein VITISV_016086 [Vitis vinifera]
Unigene39661_ANTbpfTARAAPEI-5	51	17	11.69	3.87	-1.59487	2.56e-05	0.000204544	GO:0043234//protein complex;GO:0043231//intracellular membrane-bounded organelle	GO:0043169//cation binding;GO:0004721//phosphoprotein phosphatase activity	GO:0006464//protein modification process	gi|224091615|ref|XP_002309303.1|/2.93483e-93/predicted protein [Populus trichocarpa]
Unigene6000_ANTbpfTARAAPEI-5	51	17	11.69	3.87	-1.59487	2.56e-05	0.000204444	-	GO:0046914//transition metal ion binding	GO:0006351//transcription, DNA-dependent;GO:0003006//developmental process involved in reproduction	gi|297736096|emb|CBI24134.3|/4.21008e-75/unnamed protein product [Vitis vinifera]
Unigene42137_ANTbpfTARAAPEI-5	78	26	17.88	5.92	-1.59468	1.77e-07	2.12e-06	GO:0044464//cell part	GO:0046914//transition metal ion binding	-	gi|225462811|ref|XP_002267248.1|/3.26718e-32/PREDICTED: uncharacterized protein LOC100266821 [Vitis vinifera]
Unigene41239_ANTbpfTARAAPEI-5	54	18	12.38	4.1	-1.59432	1.47e-05	0.00012472	GO:0019866//organelle inner membrane;GO:0031224//intrinsic to membrane	-	GO:0006810//transport	gi|115462351|ref|NP_001054775.1|/5.11697e-62/Os05g0171300 [Oryza sativa Japonica Group]
Unigene6066_ANTbpfTARAAPEI-5	54	18	12.38	4.1	-1.59432	1.47e-05	0.000124656	-	-	-	-
Unigene17736_ANTbpfTARAAPEI-5	42	14	9.63	3.19	-1.59398	0.000137673	0.000916217	-	GO:0035251//UDP-glucosyltransferase activity	GO:0005984//disaccharide metabolic process	gi|225437428|ref|XP_002271896.1|/0/PREDICTED: sucrose synthase 2 [Vitis vinifera]
Unigene28424_ANTbpfTARAAPEI-5	42	14	9.63	3.19	-1.59398	0.000137673	0.000915844	-	-	-	-
Unigene6792_ANTbpfTARAAPEI-5	42	14	9.63	3.19	-1.59398	0.000137673	0.000915472	-	-	-	-
Unigene15175_ANTbpfTARAAPEI-5	329	110	75.42	25.03	-1.59129	5.79e-27	4.15e-25	GO:0009526//plastid envelope;GO:0031224//intrinsic to membrane	GO:0005343//organic acid:sodium symporter activity	GO:0006820//anion transport;GO:0030001//metal ion transport	gi|297738888|emb|CBI28133.3|/6.18585e-163/unnamed protein product [Vitis vinifera]
Unigene18425_ANTbpfTARAAPEI-5	179	60	41.03	13.65	-1.58778	2.61e-15	8.23e-14	-	-	-	-
Unigene35033_ANTbpfTARAAPEI-5	292	98	66.93	22.3	-1.58561	5.39e-24	3.25e-22	-	GO:0048037//cofactor binding;GO:0016857//racemase and epimerase activity, acting on carbohydrates and derivatives	GO:0006139//nucleobase, nucleoside, nucleotide and nucleic acid metabolic process	gi|194689432|gb|ACF78800.1|/4.06636e-61/unknown [Zea mays]
Unigene39255_ANTbpfTARAAPEI-5	134	45	30.72	10.24	-1.58496	8.61e-12	1.9e-10	-	-	-	gi|255557237|ref|XP_002519649.1|/2.79546e-34/conserved hypothetical protein [Ricinus communis]
Unigene7856_ANTbpfTARAAPEI-5	134	45	30.72	10.24	-1.58496	8.61e-12	1.9e-10	-	-	-	-
Unigene44126_ANTbpfTARAAPEI-5	119	40	27.28	9.1	-1.58391	1.3e-10	2.48e-09	-	-	-	gi|359480593|ref|XP_002283930.2|/1.579e-166/PREDICTED: protein FRIGIDA-like isoform 2 [Vitis vinifera]
Unigene32394_ANTbpfTARAAPEI-5	223	75	51.12	17.06	-1.58327	1.23e-18	5.19e-17	-	-	-	-
Unigene41046_ANTbpfTARAAPEI-5	95	32	21.78	7.28	-1.58099	1.01e-08	1.48e-07	GO:0042995//cell projection;GO:0016020//membrane	GO:0022891//substrate-specific transmembrane transporter activity	GO:0008643//carbohydrate transport	gi|359475274|ref|XP_003631630.1|/7.85905e-44/PREDICTED: polyol transporter 5-like [Vitis vinifera]
Unigene36488_ANTbpfTARAAPEI-5	196	66	44.93	15.02	-1.58079	1.56e-16	5.55e-15	-	-	-	-
Unigene41749_ANTbpfTARAAPEI-5	80	27	18.34	6.14	-1.57868	1.55e-07	1.87e-06	-	-	-	-
Unigene17613_ANTbpfTARAAPEI-5	71	24	16.28	5.46	-1.57613	8.08e-07	8.69e-06	-	-	-	gi|242071889|ref|XP_002451221.1|/4.3697e-20/hypothetical protein SORBIDRAFT_05g026000 [Sorghum bicolor]
Unigene29085_ANTbpfTARAAPEI-5	77	26	17.65	5.92	-1.576	2.69e-07	3.12e-06	-	-	-	-
Unigene9394_ANTbpfTARAAPEI-5	219	74	50.2	16.84	-1.5758	3.18e-18	1.29e-16	-	-	-	-
Unigene4751_ANTbpfTARAAPEI-5	68	23	15.59	5.23	-1.57574	1.4e-06	1.46e-05	-	GO:0050664//oxidoreductase activity, acting on NADH or NADPH, oxygen as acceptor;GO:0016209//antioxidant activity;GO:0005506//iron ion binding;GO:0016702//oxidoreductase activity, acting on single donors with incorporation of molecular oxygen, incorporation of two atoms of oxygen	GO:0009062//fatty acid catabolic process;GO:0009607//response to biotic stimulus;GO:0010033//response to organic substance;GO:0006950//response to stress	gi|296087704|emb|CBI34960.3|/6.23473e-30/unnamed protein product [Vitis vinifera]
Unigene44310_ANTbpfTARAAPEI-5	74	25	16.96	5.69	-1.57564	4.66e-07	5.19e-06	GO:0009532//plastid stroma	GO:0004812//aminoacyl-tRNA ligase activity;GO:0032559	GO:0006418//tRNA aminoacylation for protein translation;GO:0003006//developmental process involved in reproduction	gi|222636480|gb|EEE66612.1|/0/hypothetical protein OsJ_23192 [Oryza sativa Japonica Group]
Unigene17138_ANTbpfTARAAPEI-5	65	22	14.9	5.01	-1.57243	2.44e-06	2.43e-05	-	-	-	-
Unigene44181_ANTbpfTARAAPEI-5	62	21	14.21	4.78	-1.57182	4.23e-06	4.04e-05	-	-	GO:0006952//defense response;GO:0009908//flower development	gi|255544520|ref|XP_002513321.1|/5.27702e-152/conserved hypothetical protein [Ricinus communis]
Unigene34054_ANTbpfTARAAPEI-5	59	20	13.52	4.55	-1.57116	7.37e-06	6.71e-05	-	-	-	-
Unigene25579_ANTbpfTARAAPEI-5	1214	412	278.28	93.74	-1.5698	3.87e-93	1.17e-90	-	-	-	-
Unigene39834_ANTbpfTARAAPEI-5	106	36	24.3	8.19	-1.56902	1.72e-09	2.84e-08	GO:0042579//microbody	GO:0016833//oxo-acid-lyase activity	GO:0042362//fat-soluble vitamin biosynthetic process;GO:0009233	gi|359806589|ref|NP_001241269.1|/1.45352e-34/uncharacterized protein LOC100807101 [Glycine max]
Unigene4113_ANTbpfTARAAPEI-5	53	18	12.15	4.1	-1.56726	2.24e-05	0.000181803	-	GO:0005543//phospholipid binding	GO:0007165//signal transduction	gi|255556229|ref|XP_002519149.1|/5.6697e-61/conserved hypothetical protein [Ricinus communis]
Unigene18032_ANTbpfTARAAPEI-5	50	17	11.46	3.87	-1.5662	3.91e-05	0.000297752	-	-	-	gi|224076842|ref|XP_002305017.1|/3.14038e-112/predicted protein [Populus trichocarpa]
Unigene35082_ANTbpfTARAAPEI-5	44	15	10.09	3.41	-1.56508	0.000119877	0.000805977	-	-	-	-
Unigene31893_ANTbpfTARAAPEI-5	44	15	10.09	3.41	-1.56508	0.000119877	0.000805646	-	-	-	gi|194021641|gb|ACF32436.1|/1.32194e-19/unknown [Elaeis guineensis]
Unigene18219_ANTbpfTARAAPEI-5	47	16	10.77	3.64	-1.56501	6.84e-05	0.000490536	GO:0044464//cell part	GO:0016616//oxidoreductase activity, acting on the CH-OH group of donors, NAD or NADP as acceptor	GO:0008202//steroid metabolic process	gi|359476293|ref|XP_002282161.2|/0/PREDICTED: 3beta-hydroxysteroid-dehydrogenase/decarboxylase isoform 2-like [Vitis vinifera]
Unigene34853_ANTbpfTARAAPEI-5	387	132	88.71	30.03	-1.56269	1.18e-30	1.01e-28	GO:0031976	GO:0016209//antioxidant activity;GO:0016705//oxidoreductase activity, acting on paired donors, with incorporation or reduction of molecular oxygen	GO:0008152//metabolic process;GO:0019725//cellular homeostasis	gi|224069224|ref|XP_002326305.1|/3.74947e-22/peroxiredoxin [Populus trichocarpa]
Unigene38494_ANTbpfTARAAPEI-5	302	103	69.23	23.44	-1.56242	2.85e-24	1.75e-22	-	-	-	-
Unigene40105_ANTbpfTARAAPEI-5	249	85	57.08	19.34	-1.5614	2.94e-20	1.37e-18	GO:0043231//intracellular membrane-bounded organelle	GO:0016724	GO:0045333//cellular respiration;GO:0000302//response to reactive oxygen species;GO:0006875//cellular metal ion homeostasis	gi|255581048|ref|XP_002531340.1|/1.69734e-49/Frataxin, mitochondrial precursor, putative [Ricinus communis]
Unigene16638_ANTbpfTARAAPEI-5	281	96	64.41	21.84	-1.56031	1.21e-22	6.68e-21	-	-	-	-
Unigene29898_ANTbpfTARAAPEI-5	158	54	36.22	12.29	-1.5593	2.27e-13	5.96e-12	-	-	-	-
Unigene43865_ANTbpfTARAAPEI-5	152	52	34.84	11.83	-1.55829	6.7e-13	1.68e-11	GO:0034357;GO:0009536//plastid	GO:0046914//transition metal ion binding;GO:0008937//ferredoxin reductase activity;GO:0050662//coenzyme binding;GO:0000166//nucleotide binding	GO:0051234//establishment of localization;GO:0006091//generation of precursor metabolites and energy	gi|255564389|ref|XP_002523191.1|/2.76688e-174/ferredoxin--NADP reductase, putative [Ricinus communis]
Unigene42962_ANTbpfTARAAPEI-5	111	38	25.44	8.65	-1.55633	8.76e-10	1.5e-08	GO:0044444//cytoplasmic part;GO:0016020//membrane;GO:0015629//actin cytoskeleton	GO:0000166//nucleotide binding	GO:0030029//actin filament-based process	gi|116047949|gb|ABJ53200.1|/2.98316e-97/myosin VIII-1 [Nicotiana benthamiana]
Unigene18712_ANTbpfTARAAPEI-5	324	111	74.27	25.26	-1.55592	8.86e-26	5.97e-24	-	-	-	-
Unigene17232_ANTbpfTARAAPEI-5	143	49	32.78	11.15	-1.55577	3.39e-12	7.93e-11	-	GO:0003676//nucleic acid binding	GO:0009908//flower development	gi|359477208|ref|XP_002279515.2|/6.29778e-118/PREDICTED: flowering time control protein FCA [Vitis vinifera]
Unigene11764_ANTbpfTARAAPEI-5	70	24	16.05	5.46	-1.5556	1.22e-06	1.28e-05	GO:0043231//intracellular membrane-bounded organelle	-	-	gi|297738658|emb|CBI27903.3|/0/unnamed protein product [Vitis vinifera]
Unigene39762_ANTbpfTARAAPEI-5	242	83	55.47	18.88	-1.55485	1.29e-19	5.82e-18	GO:0009526//plastid envelope;GO:0009368//endopeptidase Clp complex;GO:0031976;GO:0009532//plastid stroma	GO:0004175//endopeptidase activity	GO:0019538//protein metabolic process;GO:0044237//cellular metabolic process;GO:0009657//plastid organization	gi|255556085|ref|XP_002519077.1|/1.41604e-26/ATP-dependent Clp protease proteolytic subunit, putative [Ricinus communis]
Unigene17008_ANTbpfTARAAPEI-5	239	82	54.79	18.66	-1.55396	2.21e-19	9.76e-18	-	-	-	-
Unigene26694_ANTbpfTARAAPEI-5	134	46	30.72	10.47	-1.55292	1.72e-11	3.67e-10	-	GO:0016491//oxidoreductase activity;GO:0005506//iron ion binding	GO:0008152//metabolic process	gi|225429670|ref|XP_002281332.1|/2.21587e-22/PREDICTED: secologanin synthase [Vitis vinifera]
Unigene22474_ANTbpfTARAAPEI-5	195	67	44.7	15.24	-1.55241	4.66e-16	1.59e-14	GO:0043231//intracellular membrane-bounded organelle	GO:0016859//cis-trans isomerase activity	GO:0044267//cellular protein metabolic process	gi|359480225|ref|XP_002273421.2|/2.37048e-24/PREDICTED: peptidyl-prolyl cis-trans isomerase CYP20-3, chloroplastic-like isoform 1 [Vitis vinifera]
Unigene4814_ANTbpfTARAAPEI-5	128	44	29.34	10.01	-1.55143	5.08e-11	1.03e-09	-	-	-	-
Unigene32833_ANTbpfTARAAPEI-5	64	22	14.67	5.01	-1.54999	3.69e-06	3.57e-05	-	-	-	-
Unigene5620_ANTbpfTARAAPEI-5	64	22	14.67	5.01	-1.54999	3.69e-06	3.56e-05	GO:0043231//intracellular membrane-bounded organelle	-	GO:0006351//transcription, DNA-dependent	gi|297738491|emb|CBI27736.3|/3.93167e-145/unnamed protein product [Vitis vinifera]
Unigene17600_ANTbpfTARAAPEI-5	148	51	33.93	11.6	-1.54844	1.73e-12	4.15e-11	GO:0044425//membrane part;GO:0043231//intracellular membrane-bounded organelle	-	-	gi|297745056|emb|CBI38648.3|/2.1948e-11/unnamed protein product [Vitis vinifera]
Unigene9802_ANTbpfTARAAPEI-5	206	71	47.22	16.15	-1.54786	8.12e-17	2.95e-15	GO:0005624//membrane fraction;GO:0043231//intracellular membrane-bounded organelle;GO:0044444//cytoplasmic part;GO:0016020//membrane	GO:0005488//binding	GO:0006887//exocytosis;GO:0015031//protein transport	gi|225448938|ref|XP_002272338.1|/0/PREDICTED: SNARE-interacting protein KEULE-like [Vitis vinifera]
Unigene7068_ANTbpfTARAAPEI-5	87	30	19.94	6.83	-1.54571	6.86e-08	8.81e-07	GO:0009941//chloroplast envelope	GO:0016859//cis-trans isomerase activity;GO:0016627//oxidoreductase activity, acting on the CH-CH group of donors	GO:0016109;GO:0009657//plastid organization	gi|224139966|ref|XP_002323362.1|/0/predicted protein [Populus trichocarpa]
Unigene42188_ANTbpfTARAAPEI-5	55	19	12.61	4.32	-1.54547	1.95e-05	0.000160936	-	-	-	gi|296084365|emb|CBI24753.3|/9.23958e-35/unnamed protein product [Vitis vinifera]
Unigene39519_ANTbpfTARAAPEI-5	52	18	11.92	4.1	-1.53969	3.4e-05	0.000262276	GO:0009536//plastid	GO:0033764	GO:0008152//metabolic process	gi|356516111|ref|XP_003526740.1|/1.65147e-61/PREDICTED: uncharacterized oxidoreductase At1g06690, chloroplastic-like [Glycine max]
Unigene20149_ANTbpfTARAAPEI-5	701	243	160.69	55.29	-1.53919	4.9e-53	8.71e-51	-	-	-	-
Unigene7665_ANTbpfTARAAPEI-5	49	17	11.23	3.87	-1.53695	5.94e-05	0.00043512	-	-	-	-
Unigene3938_ANTbpfTARAAPEI-5	95	33	21.78	7.51	-1.53612	2.01e-08	2.81e-07	-	-	-	-
Unigene35249_ANTbpfTARAAPEI-5	92	32	21.09	7.28	-1.53455	3.46e-08	4.65e-07	-	-	-	gi|218194572|gb|EEC76999.1|/6.32698e-06/hypothetical protein OsI_15321 [Oryza sativa Indica Group]
Unigene16528_ANTbpfTARAAPEI-5	92	32	21.09	7.28	-1.53455	3.46e-08	4.65e-07	-	-	-	gi|225451754|ref|XP_002280247.1|/1.02375e-86/PREDICTED: eukaryotic translation initiation factor 3 subunit M [Vitis vinifera]
Unigene44238_ANTbpfTARAAPEI-5	230	80	52.72	18.2	-1.53441	2.17e-18	8.98e-17	GO:0009536//plastid	GO:0004558//alpha-glucosidase activity;GO:0005488//binding	GO:0006952//defense response;GO:0010038//response to metal ion;GO:0000902//cell morphogenesis;GO:0009250//glucan biosynthetic process	gi|218192341|gb|EEC74768.1|/0/hypothetical protein OsI_10536 [Oryza sativa Indica Group]
Unigene17788_ANTbpfTARAAPEI-5	46	16	10.54	3.64	-1.53386	0.000103917	0.00071937	GO:0016020//membrane	GO:0015075//ion transmembrane transporter activity	GO:0006811//ion transport	gi|226496017|ref|NP_001150936.1|/9.72601e-154/metal tolerance protein C3 [Zea mays]
Unigene29760_ANTbpfTARAAPEI-5	181	63	41.49	14.33	-1.53373	9e-15	2.69e-13	-	-	-	-
Unigene17880_ANTbpfTARAAPEI-5	66	23	15.13	5.23	-1.53253	3.21e-06	3.13e-05	-	GO:0046872//metal ion binding	-	gi|225432064|ref|XP_002273922.1|/0/PREDICTED: nuclear export mediator factor Nemf-like [Vitis vinifera]
Unigene41710_ANTbpfTARAAPEI-5	109	38	24.99	8.65	-1.53058	1.98e-09	3.24e-08	GO:0031224//intrinsic to membrane;GO:0009534//chloroplast thylakoid	GO:0005488//binding;GO:0008320//protein transmembrane transporter activity	GO:0009668;GO:0006810//transport	gi|224142301|ref|XP_002324497.1|/4.90567e-101/SecY protein [Populus trichocarpa]
Unigene33780_ANTbpfTARAAPEI-5	109	38	24.99	8.65	-1.53058	1.98e-09	3.23e-08	-	-	-	-
Unigene41356_ANTbpfTARAAPEI-5	358	125	82.06	28.44	-1.52876	1.24e-27	9.05e-26	-	-	-	gi|242046966|ref|XP_002461229.1|/4.27902e-56/hypothetical protein SORBIDRAFT_02g043220 [Sorghum bicolor]
Unigene15861_ANTbpfTARAAPEI-5	63	22	14.44	5.01	-1.52719	5.58e-06	5.22e-05	-	-	-	gi|255590046|ref|XP_002535160.1|/1.32811e-96/conserved hypothetical protein [Ricinus communis]
Unigene37630_ANTbpfTARAAPEI-5	63	22	14.44	5.01	-1.52719	5.58e-06	5.22e-05	-	-	-	gi|112735174|gb|ABI20691.1|/3.1695e-10/chloroplast FLU-like protein [Gymnadenia conopsea]
Unigene22330_ANTbpfTARAAPEI-5	60	21	13.75	4.78	-1.52435	9.7e-06	8.59e-05	-	-	-	-
Unigene30744_ANTbpfTARAAPEI-5	254	89	58.22	20.25	-1.52359	5.79e-20	2.64e-18	-	-	-	-
Unigene17308_ANTbpfTARAAPEI-5	97	34	22.24	7.74	-1.52275	1.75e-08	2.47e-07	GO:0009536//plastid	GO:0003824//catalytic activity	-	gi|224075525|ref|XP_002304666.1|/2.31284e-119/predicted protein [Populus trichocarpa]
Unigene2975_ANTbpfTARAAPEI-5	97	34	22.24	7.74	-1.52275	1.75e-08	2.46e-07	-	-	-	-
Unigene12923_ANTbpfTARAAPEI-5	97	34	22.24	7.74	-1.52275	1.75e-08	2.46e-07	-	-	-	-
Unigene24133_ANTbpfTARAAPEI-5	57	20	13.07	4.55	-1.52232	1.69e-05	0.000141374	-	-	-	-
Unigene38985_ANTbpfTARAAPEI-5	114	40	26.13	9.1	-1.52177	1e-09	1.7e-08	-	-	-	gi|220938718|emb|CAR78969.1|/4.66391e-108/phosphoenolpyruvate carboxykinase [Sporobolus festivus]
Unigene44118_ANTbpfTARAAPEI-5	339	119	77.71	27.08	-1.52087	4.57e-26	3.12e-24	GO:0030312//external encapsulating structure;GO:0005777//peroxisome;GO:0031981//nuclear lumen	GO:0016863//intramolecular oxidoreductase activity, transposing C=C bonds;GO:0016616//oxidoreductase activity, acting on the CH-OH group of donors, NAD or NADP as acceptor;GO:0048037//cofactor binding;GO:0016836//hydro-lyase activity;GO:0016856	GO:0009062//fatty acid catabolic process	gi|115436430|ref|NP_001042973.1|/0/Os01g0348600 [Oryza sativa Japonica Group]
Unigene38388_ANTbpfTARAAPEI-5	205	72	46.99	16.38	-1.52042	2.38e-16	8.34e-15	-	GO:0046872//metal ion binding;GO:0003824//catalytic activity	-	gi|359483452|ref|XP_002270330.2|/6.73682e-15/PREDICTED: E3 ubiquitin-protein ligase COP1-like [Vitis vinifera]
Unigene17188_ANTbpfTARAAPEI-5	54	19	12.38	4.32	-1.51891	2.94e-05	0.000230261	-	-	-	-
Unigene10528_ANTbpfTARAAPEI-5	54	19	12.38	4.32	-1.51891	2.94e-05	0.000230151	-	-	-	gi|225442233|ref|XP_002278228.1|/1.88006e-105/PREDICTED: DNA-directed RNA polymerase I subunit RPA49 [Vitis vinifera]
Unigene4311_ANTbpfTARAAPEI-5	91	32	20.86	7.28	-1.51873	5.2e-08	6.81e-07	GO:0009536//plastid	GO:0008252//nucleotidase activity;GO:0070456	GO:0006547//histidine metabolic process	gi|224103369|ref|XP_002313028.1|/3.05219e-124/hypothetical protein POPTRDRAFT_557208 [Populus trichocarpa]
Unigene36139_ANTbpfTARAAPEI-5	91	32	20.86	7.28	-1.51873	5.2e-08	6.8e-07	-	GO:0016879//ligase activity, forming carbon-nitrogen bonds;GO:0032559	GO:0006464//protein modification process	gi|110289156|gb|ABB47726.2|/2.09016e-45/Ubiquitin-conjugating enzyme E2-23 kDa, putative, expressed [Oryza sativa Japonica Group]
Unigene22458_ANTbpfTARAAPEI-5	74	26	16.96	5.92	-1.51847	9.26e-07	9.84e-06	GO:0044464//cell part	-	-	gi|297740396|emb|CBI30578.3|/8.15922e-14/unnamed protein product [Vitis vinifera]
Unigene22839_ANTbpfTARAAPEI-5	318	112	72.89	25.48	-1.51636	1.93e-24	1.2e-22	-	-	-	-
Unigene15283_ANTbpfTARAAPEI-5	230	81	52.72	18.43	-1.51629	4.22e-18	1.7e-16	-	-	-	gi|224105969|ref|XP_002313998.1|/1.6607e-56/predicted protein [Populus trichocarpa]
Unigene24754_ANTbpfTARAAPEI-5	193	68	44.24	15.47	-1.51588	2.04e-15	6.49e-14	-	-	-	-
Unigene709_ANTbpfTARAAPEI-5	278	98	63.73	22.3	-1.51493	1.55e-21	7.82e-20	GO:0042579//microbody	GO:0016289//CoA hydrolase activity	-	gi|388502438|gb|AFK39285.1|/1.88099e-40/unknown [Lotus japonicus]
Unigene27936_ANTbpfTARAAPEI-5	102	36	23.38	8.19	-1.51334	8.8e-09	1.3e-07	-	-	-	-
Unigene42981_ANTbpfTARAAPEI-5	144	51	33.01	11.6	-1.50878	8.67e-12	1.91e-10	-	-	-	gi|125542689|gb|EAY88828.1|/7.1999e-51/hypothetical protein OsI_10301 [Oryza sativa Indica Group]
Unigene16962_ANTbpfTARAAPEI-5	96	34	22.01	7.74	-1.50775	2.62e-08	3.59e-07	GO:0043231//intracellular membrane-bounded organelle	GO:0016741;GO:0016811//hydrolase activity, acting on carbon-nitrogen (but not peptide) bonds, in linear amides	GO:0006188//IMP biosynthetic process;GO:0006730//one-carbon metabolic process;GO:0006760//folic acid-containing compound metabolic process;GO:0043094	gi|359495984|ref|XP_003635126.1|/3.37908e-85/PREDICTED: formyltetrahydrofolate deformylase-like [Vitis vinifera]
Unigene41133_ANTbpfTARAAPEI-5	110	39	25.22	8.87	-1.50756	2.58e-09	4.14e-08	GO:0043231//intracellular membrane-bounded organelle	-	-	gi|225450553|ref|XP_002281765.1|/1.05268e-27/PREDICTED: uncharacterized protein LOC100257949 [Vitis vinifera]
Unigene35649_ANTbpfTARAAPEI-5	79	28	18.11	6.37	-1.50742	4.64e-07	5.16e-06	-	-	-	gi|357476997|ref|XP_003608784.1|/6.41696e-14/TVP38/TMEM64 family membrane protein slr0305 [Medicago truncatula]
Unigene34494_ANTbpfTARAAPEI-5	316	112	72.44	25.48	-1.50742	4.26e-24	2.59e-22	GO:0009532//plastid stroma	GO:0016765//transferase activity, transferring alkyl or aryl (other than methyl) groups	-	gi|359479025|ref|XP_003632205.1|/5.49716e-10/PREDICTED: protein IN2-1 homolog B-like [Vitis vinifera]
Unigene9310_ANTbpfTARAAPEI-5	127	45	29.11	10.24	-1.5073	1.49e-10	2.83e-09	-	-	-	-
Unigene39137_ANTbpfTARAAPEI-5	48	17	11	3.87	-1.5071	8.97e-05	0.000627613	-	-	-	-
Unigene14537_ANTbpfTARAAPEI-5	135	48	30.95	10.92	-1.50297	4.38e-11	9.02e-10	-	GO:0046872//metal ion binding;GO:0019783//small conjugating protein-specific protease activity	GO:0048588//developmental cell growth;GO:0003006//developmental process involved in reproduction;GO:0070646	gi|115434854|ref|NP_001042185.1|/1.4115e-83/Os01g0177200 [Oryza sativa Japonica Group]
Unigene37673_ANTbpfTARAAPEI-5	225	80	51.58	18.2	-1.50287	1.6e-17	6.08e-16	-	GO:0001071//nucleic acid binding transcription factor activity;GO:0004672//protein kinase activity;GO:0032559	GO:0006464//protein modification process;GO:0009791//post-embryonic development;GO:0009416//response to light stimulus	gi|225438950|ref|XP_002284196.1|/1.82551e-13/PREDICTED: casein kinase II subunit alpha-2 isoform 1 [Vitis vinifera]
Unigene9143_ANTbpfTARAAPEI-5	270	96	61.89	21.84	-1.50273	1e-20	4.77e-19	-	-	-	-
Unigene21014_ANTbpfTARAAPEI-5	4710	1675	1079.67	381.11	-1.50231	0	0	-	-	-	-
Unigene30258_ANTbpfTARAAPEI-5	194	69	44.47	15.7	-1.50207	2.64e-15	8.31e-14	-	-	-	-
Unigene24225_ANTbpfTARAAPEI-5	104	37	23.84	8.42	-1.50149	7.64e-09	1.14e-07	-	-	-	-
Unigene19080_ANTbpfTARAAPEI-5	396	141	90.77	32.08	-1.50054	1.29e-29	1.05e-27	GO:0031410//cytoplasmic vesicle	GO:0043167//ion binding;GO:0015926//glucosidase activity	GO:0044238//primary metabolic process	gi|255554152|ref|XP_002518116.1|/1.92382e-18/beta-glucosidase, putative [Ricinus communis]
Unigene16376_ANTbpfTARAAPEI-5	87	31	19.94	7.05	-1.49997	1.34e-07	1.63e-06	-	-	-	-
Unigene30801_ANTbpfTARAAPEI-5	157	56	35.99	12.74	-1.49823	1.3e-12	3.16e-11	-	-	-	-
Unigene17294_ANTbpfTARAAPEI-5	56	20	12.84	4.55	-1.49671	2.54e-05	0.000202954	GO:0043231//intracellular membrane-bounded organelle	-	-	gi|225429934|ref|XP_002283851.1|/4.5979e-104/PREDICTED: UPF0082 protein At2g25830 [Vitis vinifera]
Unigene26900_ANTbpfTARAAPEI-5	70	25	16.05	5.69	-1.49607	2.41e-06	2.4e-05	-	-	-	-
Unigene37616_ANTbpfTARAAPEI-5	196	70	44.93	15.93	-1.49593	2.3e-15	7.29e-14	GO:0043234//protein complex;GO:0043231//intracellular membrane-bounded organelle	-	GO:0019941//modification-dependent protein catabolic process;GO:0006970//response to osmotic stress	gi|224136700|ref|XP_002326923.1|/8.80862e-53/predicted protein [Populus trichocarpa]
Unigene14013_ANTbpfTARAAPEI-5	263	94	60.29	21.39	-1.49498	4.33e-20	2e-18	GO:0016020//membrane;GO:0031410//cytoplasmic vesicle	GO:0004871//signal transducer activity;GO:0004674//protein serine/threonine kinase activity;GO:0000166//nucleotide binding	-	gi|356503698|ref|XP_003520642.1|/9.87955e-31/PREDICTED: probable LRR receptor-like serine/threonine-protein kinase At1g67720-like [Glycine max]
Unigene22265_ANTbpfTARAAPEI-5	1112	398	254.9	90.56	-1.49299	1.62e-79	4.13e-77	-	-	-	-
Unigene14292_ANTbpfTARAAPEI-5	67	24	15.36	5.46	-1.49221	4.17e-06	4.01e-05	-	-	-	gi|225445774|ref|XP_002274694.1|/6.78647e-171/PREDICTED: uncharacterized protein LOC100251901 [Vitis vinifera]
Unigene32065_ANTbpfTARAAPEI-5	315	113	72.21	25.71	-1.48987	1.21e-23	7.19e-22	-	-	-	gi|242071909|ref|XP_002451231.1|/1.27431e-06/hypothetical protein SORBIDRAFT_05g026170 [Sorghum bicolor]
Unigene39514_ANTbpfTARAAPEI-5	440	158	100.86	35.95	-1.48829	2.37e-32	2.23e-30	GO:0009536//plastid	-	-	gi|20339364|gb|AAM19355.1|AF369888_1/1.52316e-30/UOS1 [Pisum sativum]
Unigene16171_ANTbpfTARAAPEI-5	64	23	14.67	5.23	-1.48799	7.24e-06	6.6e-05	-	-	-	-
Unigene38117_ANTbpfTARAAPEI-5	64	23	14.67	5.23	-1.48799	7.24e-06	6.6e-05	-	-	-	-
Unigene15328_ANTbpfTARAAPEI-5	89	32	20.4	7.28	-1.48656	1.16e-07	1.43e-06	GO:0044464//cell part	GO:0016740//transferase activity	-	gi|115459818|ref|NP_001053509.1|/8.2419e-176/Os04g0553800 [Oryza sativa Japonica Group]
Unigene19960_ANTbpfTARAAPEI-5	100	36	22.92	8.19	-1.48467	1.96e-08	2.75e-07	-	-	-	-
Unigene31157_ANTbpfTARAAPEI-5	86	31	19.71	7.05	-1.48323	2.01e-07	2.38e-06	-	-	-	-
Unigene9823_ANTbpfTARAAPEI-5	50	18	11.46	4.1	-1.48291	7.72e-05	0.000550361	GO:0009532//plastid stroma	GO:0046914//transition metal ion binding;GO:0016836//hydro-lyase activity	GO:0008652//cellular amino acid biosynthetic process;GO:0006549//isoleucine metabolic process;GO:0006573//valine metabolic process;GO:0048229//gametophyte development	gi|225433434|ref|XP_002285667.1|/0/PREDICTED: dihydroxy-acid dehydratase-like [Vitis vinifera]
Unigene30542_ANTbpfTARAAPEI-5	122	44	27.97	10.01	-1.48244	5.67e-10	9.92e-09	-	-	-	-
Unigene44287_ANTbpfTARAAPEI-5	61	22	13.98	5.01	-1.48048	1.26e-05	0.000109375	-	-	-	gi|255542120|ref|XP_002512124.1|/2.48677e-50/hypothetical protein RCOM_1621800 [Ricinus communis]
Unigene34331_ANTbpfTARAAPEI-5	4569	1650	1047.35	375.42	-1.48017	0	0	-	-	-	-
Unigene15998_ANTbpfTARAAPEI-5	252	91	57.77	20.71	-1.47999	4.73e-19	2.04e-17	GO:0031224//intrinsic to membrane	GO:0005267//potassium channel activity;GO:0005515//protein binding;GO:0000166//nucleotide binding	GO:0030001//metal ion transport	gi|225464333|ref|XP_002272241.1|/1.11513e-160/PREDICTED: probable cyclic nucleotide-gated ion channel 14 [Vitis vinifera]
Unigene31979_ANTbpfTARAAPEI-5	119	43	27.28	9.78	-1.47994	9.75e-10	1.66e-08	GO:0031224//intrinsic to membrane;GO:0009528//plastid inner membrane	-	-	gi|359491744|ref|XP_003634317.1|/1.72041e-19/PREDICTED: uncharacterized protein LOC100260399 isoform 2 [Vitis vinifera]
Unigene35569_ANTbpfTARAAPEI-5	130	47	29.8	10.69	-1.47905	1.67e-10	3.14e-09	-	-	-	-
Unigene38163_ANTbpfTARAAPEI-5	130	47	29.8	10.69	-1.47905	1.67e-10	3.14e-09	GO:0042579//microbody	GO:0016663//oxidoreductase activity, acting on other nitrogenous compounds as donors, oxygen as acceptor	GO:0044403//symbiosis, encompassing mutualism through parasitism;GO:0009112	gi|86558926|gb|ABD03946.1|/9.44343e-51/urate oxidase [Triticum aestivum]
Unigene42291_ANTbpfTARAAPEI-5	47	17	10.77	3.87	-1.47661	0.000135005	0.000900657	GO:0031224//intrinsic to membrane;GO:0043231//intracellular membrane-bounded organelle	GO:0042625//ATPase activity, coupled to transmembrane movement of ions;GO:0046872//metal ion binding;GO:0005548//phospholipid transporter activity;GO:0032559	GO:0009206;GO:0006869//lipid transport	gi|359482803|ref|XP_003632843.1|/6.66459e-161/PREDICTED: putative phospholipid-transporting ATPase 4-like [Vitis vinifera]
Unigene41258_ANTbpfTARAAPEI-5	58	21	13.3	4.78	-1.47634	2.19e-05	0.000178042	-	-	-	gi|359491571|ref|XP_002280556.2|/2.25068e-17/PREDICTED: regulation of nuclear pre-mRNA domain-containing protein 2-like [Vitis vinifera]
Unigene8246_ANTbpfTARAAPEI-5	58	21	13.3	4.78	-1.47634	2.19e-05	0.000177954	-	GO:0008641//small protein activating enzyme activity	GO:0044248//cellular catabolic process;GO:0010260//organ senescence	gi|297740493|emb|CBI30675.3|/0/unnamed protein product [Vitis vinifera]
Unigene29374_ANTbpfTARAAPEI-5	243	88	55.7	20.02	-1.47624	2.35e-18	9.68e-17	-	-	-	-
Unigene20933_ANTbpfTARAAPEI-5	6792	2461	1556.92	559.95	-1.47532	0	0	-	-	-	-
Unigene5627_ANTbpfTARAAPEI-5	91	33	20.86	7.51	-1.47385	1e-07	1.25e-06	-	GO:0003676//nucleic acid binding	-	gi|359475014|ref|XP_002279887.2|/2.85723e-157/PREDICTED: RNA-binding protein rsd1-like [Vitis vinifera]
Unigene15237_ANTbpfTARAAPEI-5	157	57	35.99	12.97	-1.47242	2.48e-12	5.88e-11	GO:0005618//cell wall;GO:0005576//extracellular region;GO:0031410//cytoplasmic vesicle	GO:0043167//ion binding;GO:0015925	GO:0044238//primary metabolic process	gi|377655463|gb|AFB73771.1|/0/alpha-galactosidase [Chimonanthus praecox]
Unigene18098_ANTbpfTARAAPEI-5	66	24	15.13	5.46	-1.47044	6.24e-06	5.77e-05	-	-	-	gi|242065564|ref|XP_002454071.1|/1.75532e-87/hypothetical protein SORBIDRAFT_04g024180 [Sorghum bicolor]
Unigene4765_ANTbpfTARAAPEI-5	66	24	15.13	5.46	-1.47044	6.24e-06	5.77e-05	-	-	GO:0006351//transcription, DNA-dependent;GO:0022613//ribonucleoprotein complex biogenesis;GO:0006412//translation	gi|255558444|ref|XP_002520247.1|/3.86452e-140/Shwachman-Bodian-Diamond syndrome protein, putative [Ricinus communis]
Unigene19787_ANTbpfTARAAPEI-5	88	32	20.17	7.28	-1.4702	1.73e-07	2.08e-06	-	-	-	-
Unigene39246_ANTbpfTARAAPEI-5	667	243	152.9	55.29	-1.4675	3.24e-47	4.91e-45	GO:0009536//plastid	-	-	gi|224121764|ref|XP_002330647.1|/3.65947e-26/predicted protein [Populus trichocarpa]
Unigene36265_ANTbpfTARAAPEI-5	1065	388	244.13	88.28	-1.46749	2.42e-74	5.22e-72	-	GO:0005083//small GTPase regulator activity;GO:0046914//transition metal ion binding	GO:0032012//regulation of ARF protein signal transduction	gi|255573503|ref|XP_002527677.1|/1.78911e-55/arf gtpase-activating protein, putative [Ricinus communis]
Unigene24713_ANTbpfTARAAPEI-5	74	27	16.96	6.14	-1.46583	1.79e-06	1.82e-05	-	-	-	-
Unigene8122_ANTbpfTARAAPEI-5	74	27	16.96	6.14	-1.46583	1.79e-06	1.82e-05	-	-	-	-
Unigene35466_ANTbpfTARAAPEI-5	512	187	117.36	42.55	-1.46371	1.66e-36	1.86e-34	GO:0009536//plastid	GO:0016705//oxidoreductase activity, acting on paired donors, with incorporation or reduction of molecular oxygen;GO:0005506//iron ion binding	GO:0055114//oxidation-reduction process;GO:0007602//phototransduction;GO:0010073//meristem maintenance;GO:0033014//tetrapyrrole biosynthetic process	gi|308055655|gb|ADO08223.1|/6.45145e-27/heme oxygenase-1 [Cucumis sativus]
Unigene33400_ANTbpfTARAAPEI-5	123	45	28.2	10.24	-1.46148	7.27e-10	1.26e-08	-	-	-	-
Unigene11658_ANTbpfTARAAPEI-5	82	30	18.8	6.83	-1.46078	5.15e-07	5.69e-06	-	GO:0004672//protein kinase activity;GO:0000166//nucleotide binding	-	gi|225425928|ref|XP_002267668.1|/0/PREDICTED: probable LRR receptor-like serine/threonine-protein kinase At1g67720-like [Vitis vinifera]
Unigene27165_ANTbpfTARAAPEI-5	82	30	18.8	6.83	-1.46078	5.15e-07	5.69e-06	-	-	-	-
Unigene8861_ANTbpfTARAAPEI-5	101	37	23.15	8.42	-1.45912	2.52e-08	3.46e-07	-	-	-	gi|224074506|ref|XP_002304382.1|/4.89003e-68/predicted protein [Populus trichocarpa]
Unigene26165_ANTbpfTARAAPEI-5	101	37	23.15	8.42	-1.45912	2.52e-08	3.46e-07	GO:0016020//membrane;GO:0009536//plastid	-	-	gi|297607553|ref|NP_001060156.2|/1.64924e-14/Os07g0591100 [Oryza sativa Japonica Group]
Unigene22170_ANTbpfTARAAPEI-5	150	55	34.38	12.51	-1.45849	1.08e-11	2.35e-10	-	-	-	-
Unigene38823_ANTbpfTARAAPEI-5	109	40	24.99	9.1	-1.45741	7.33e-09	1.1e-07	-	GO:0004672//protein kinase activity;GO:0000166//nucleotide binding	-	gi|255555051|ref|XP_002518563.1|/3.53339e-36/serine-threonine protein kinase, plant-type, putative [Ricinus communis]
Unigene28396_ANTbpfTARAAPEI-5	635	233	145.56	53.01	-1.45728	1.41e-44	2.04e-42	-	-	-	gi|306417105|emb|CBW47299.1|/8.81178e-16/tubby structurally-related protein [Carica papaya]
Unigene28378_ANTbpfTARAAPEI-5	1395	512	319.77	116.5	-1.4567	8.9e-96	2.86e-93	-	-	-	-
Unigene43501_ANTbpfTARAAPEI-5	128	47	29.34	10.69	-1.45661	3.66e-10	6.53e-09	-	-	-	gi|115440163|ref|NP_001044361.1|/2.56676e-109/Os01g0767600 [Oryza sativa Japonica Group]
Unigene34113_ANTbpfTARAAPEI-5	188	69	43.09	15.7	-1.45659	2.8e-14	7.94e-13	-	-	-	-
Unigene31209_ANTbpfTARAAPEI-5	79	29	18.11	6.6	-1.45625	8.9e-07	9.48e-06	GO:0009536//plastid	-	GO:0051234//establishment of localization	gi|226508476|ref|NP_001141465.1|/2.52533e-34/uncharacterized protein LOC100273575 [Zea mays]
Unigene28807_ANTbpfTARAAPEI-5	629	231	144.18	52.56	-1.45583	4.06e-44	5.77e-42	-	-	-	-
Unigene19121_ANTbpfTARAAPEI-5	87	32	19.94	7.28	-1.45366	2.57e-07	2.99e-06	-	-	-	-
Unigene33637_ANTbpfTARAAPEI-5	87	32	19.94	7.28	-1.45366	2.57e-07	2.99e-06	-	-	-	-
Unigene9533_ANTbpfTARAAPEI-5	57	21	13.07	4.78	-1.45118	3.26e-05	0.000253526	-	-	-	-
Unigene12669_ANTbpfTARAAPEI-5	84	31	19.26	7.05	-1.44991	4.43e-07	4.95e-06	-	-	-	gi|225456282|ref|XP_002279778.1|/4.21495e-122/PREDICTED: uncharacterized protein LOC100245683 [Vitis vinifera]
Unigene872_ANTbpfTARAAPEI-5	119	44	27.28	10.01	-1.4464	1.85e-09	3.04e-08	-	-	-	gi|108862661|gb|ABG22017.1|/3.92417e-62/expressed protein [Oryza sativa Japonica Group]
Unigene37391_ANTbpfTARAAPEI-5	119	44	27.28	10.01	-1.4464	1.85e-09	3.03e-08	-	-	-	-
Unigene14203_ANTbpfTARAAPEI-5	73	27	16.73	6.14	-1.44613	2.66e-06	2.64e-05	-	-	-	-
Unigene41861_ANTbpfTARAAPEI-5	173	64	39.66	14.56	-1.44567	4.07e-13	1.05e-11	GO:0030964;GO:0009536//plastid;GO:0005746//mitochondrial respiratory chain	GO:0016836//hydro-lyase activity	GO:0006970//response to osmotic stress;GO:0043094	gi|224119706|ref|XP_002318141.1|/1.05745e-106/predicted protein [Populus trichocarpa]
Unigene14296_ANTbpfTARAAPEI-5	100	37	22.92	8.42	-1.44471	3.73e-08	4.97e-07	-	GO:0003824//catalytic activity	-	gi|297736872|emb|CBI26073.3|/2.99444e-140/unnamed protein product [Vitis vinifera]
Unigene30779_ANTbpfTARAAPEI-5	54	20	12.38	4.55	-1.44407	5.68e-05	0.000421232	-	-	-	-
Unigene5368_ANTbpfTARAAPEI-5	54	20	12.38	4.55	-1.44407	5.68e-05	0.000421041	-	-	-	-
Unigene15297_ANTbpfTARAAPEI-5	151	56	34.61	12.74	-1.44182	1.37e-11	2.95e-10	-	GO:0016616//oxidoreductase activity, acting on the CH-OH group of donors, NAD or NADP as acceptor;GO:0005488//binding	GO:0008152//metabolic process	gi|225461162|ref|XP_002282842.1|/3.36561e-95/PREDICTED: dihydroflavonol-4-reductase-like [Vitis vinifera]
Unigene40980_ANTbpfTARAAPEI-5	51	19	11.69	4.32	-1.43617	9.89e-05	0.000686858	-	-	-	gi|255576013|ref|XP_002528902.1|/2.33318e-16/hypothetical protein RCOM_0188110 [Ricinus communis]
Unigene35605_ANTbpfTARAAPEI-5	161	60	36.91	13.65	-1.43511	3.47e-12	8.12e-11	GO:0043231//intracellular membrane-bounded organelle	-	-	gi|359495207|ref|XP_002263508.2|/1.02211e-19/PREDICTED: uncharacterized protein LOC100240915 [Vitis vinifera]
Unigene24084_ANTbpfTARAAPEI-5	271	101	62.12	22.98	-1.43468	1.63e-19	7.29e-18	-	-	-	-
Unigene8832_ANTbpfTARAAPEI-5	102	38	23.38	8.65	-1.4345	3.2e-08	4.33e-07	-	-	-	-
Unigene15104_ANTbpfTARAAPEI-5	67	25	15.36	5.69	-1.43268	7.95e-06	7.2e-05	GO:0031981//nuclear lumen	GO:0016859//cis-trans isomerase activity;GO:0005515//protein binding	GO:0034728;GO:0044267//cellular protein metabolic process	gi|224122580|ref|XP_002318872.1|/1.84914e-51/predicted protein [Populus trichocarpa]
Unigene1419_ANTbpfTARAAPEI-5	67	25	15.36	5.69	-1.43268	7.95e-06	7.2e-05	GO:0043231//intracellular membrane-bounded organelle	GO:0046872//metal ion binding;GO:0004091//carboxylesterase activity	GO:0006629//lipid metabolic process;GO:0009314//response to radiation;GO:0010118//stomatal movement;GO:0019637//organophosphate metabolic process	gi|255546209|ref|XP_002514164.1|/5.74571e-53/Phospholipase A23 [Ricinus communis]
Unigene35261_ANTbpfTARAAPEI-5	67	25	15.36	5.69	-1.43268	7.95e-06	7.2e-05	GO:0030964;GO:0005746//mitochondrial respiratory chain	GO:0046872//metal ion binding;GO:0051536//iron-sulfur cluster binding;GO:0003954//NADH dehydrogenase activity	GO:0006091//generation of precursor metabolites and energy	gi|351724157|ref|NP_001236536.1|/3.02731e-16/uncharacterized protein LOC100499826 [Glycine max]
Unigene754_ANTbpfTARAAPEI-5	99	37	22.69	8.42	-1.43016	5.5e-08	7.16e-07	-	-	-	-
Unigene9640_ANTbpfTARAAPEI-5	139	52	31.86	11.83	-1.4293	1.17e-10	2.27e-09	GO:0043231//intracellular membrane-bounded organelle	GO:0004674//protein serine/threonine kinase activity;GO:0032559	GO:0006464//protein modification process;GO:0023052//signaling	gi|116265922|gb|ABJ91209.1|/0/CBL-interacting protein kinase 1 [Populus trichocarpa]
Unigene32764_ANTbpfTARAAPEI-5	139	52	31.86	11.83	-1.4293	1.17e-10	2.27e-09	-	-	-	-
Unigene15722_ANTbpfTARAAPEI-5	294	110	67.39	25.03	-1.42888	6.3e-21	3.03e-19	GO:0044424//intracellular part	GO:0004812//aminoacyl-tRNA ligase activity;GO:0046872//metal ion binding;GO:0032559	GO:0006418//tRNA aminoacylation for protein translation	gi|224126015|ref|XP_002329640.1|/2.86858e-108/predicted protein [Populus trichocarpa]
Unigene24540_ANTbpfTARAAPEI-5	163	61	37.36	13.88	-1.42849	2.99e-12	7.04e-11	-	-	-	-
Unigene41487_ANTbpfTARAAPEI-5	64	24	14.67	5.46	-1.4259	1.38e-05	0.000118766	-	GO:0016407//acetyltransferase activity	-	gi|225447610|ref|XP_002273149.1|/9.59287e-51/PREDICTED: N-acetyltransferase 9-like protein [Vitis vinifera]
Unigene21474_ANTbpfTARAAPEI-5	248	93	56.85	21.16	-1.42582	7.82e-18	3.07e-16	-	-	-	-
Unigene17688_ANTbpfTARAAPEI-5	56	21	12.84	4.78	-1.42556	4.85e-05	0.000364068	-	GO:0008757//S-adenosylmethionine-dependent methyltransferase activity;GO:0016765//transferase activity, transferring alkyl or aryl (other than methyl) groups	GO:0006596//polyamine biosynthetic process;GO:0006730//one-carbon metabolic process	gi|225462753|ref|XP_002270790.1|/1.86593e-156/PREDICTED: spermine synthase [Vitis vinifera]
Unigene29322_ANTbpfTARAAPEI-5	56	21	12.84	4.78	-1.42556	4.85e-05	0.000363901	-	-	-	gi|115444541|ref|NP_001046050.1|/1.93858e-10/Os02g0174800 [Oryza sativa Japonica Group]
Unigene36953_ANTbpfTARAAPEI-5	56	21	12.84	4.78	-1.42556	4.85e-05	0.000363734	-	-	-	-
Unigene43715_ANTbpfTARAAPEI-5	56	21	12.84	4.78	-1.42556	4.85e-05	0.000363567	GO:0034357;GO:0043231//intracellular membrane-bounded organelle	-	GO:0000302//response to reactive oxygen species	gi|359491590|ref|XP_002279734.2|/4.835e-141/PREDICTED: protein EXECUTER 1, chloroplastic [Vitis vinifera]
Unigene26412_ANTbpfTARAAPEI-5	386	145	88.48	32.99	-1.42332	7.8e-27	5.5e-25	-	-	-	-
Unigene33426_ANTbpfTARAAPEI-5	218	82	49.97	18.66	-1.42111	8.67e-16	2.89e-14	GO:0031410//cytoplasmic vesicle	GO:0016791//phosphatase activity	-	gi|242096170|ref|XP_002438575.1|/5.51253e-26/hypothetical protein SORBIDRAFT_10g022110 [Sorghum bicolor]
Unigene35938_ANTbpfTARAAPEI-5	154	58	35.3	13.2	-1.41913	1.49e-11	3.2e-10	-	-	-	-
Unigene20807_ANTbpfTARAAPEI-5	77	29	17.65	6.6	-1.41913	1.95e-06	1.97e-05	-	-	-	-
Unigene37752_ANTbpfTARAAPEI-5	61	23	13.98	5.23	-1.41848	2.39e-05	0.000191835	-	-	-	gi|357514013|ref|XP_003627295.1|/8.12138e-41/Baculoviral IAP repeat-containing protein [Medicago truncatula]
Unigene9737_ANTbpfTARAAPEI-5	61	23	13.98	5.23	-1.41848	2.39e-05	0.000191741	-	-	-	-
Unigene17800_ANTbpfTARAAPEI-5	61	23	13.98	5.23	-1.41848	2.39e-05	0.000191646	-	-	-	gi|359486247|ref|XP_002269518.2|/1.91717e-85/PREDICTED: survival of motor neuron-related-splicing factor 30-like [Vitis vinifera]
Unigene42057_ANTbpfTARAAPEI-5	159	60	36.45	13.65	-1.41702	7.49e-12	1.66e-10	GO:0031224//intrinsic to membrane;GO:0031410//cytoplasmic vesicle	-	-	gi|226502678|ref|NP_001144218.1|/7.20134e-61/uncharacterized protein LOC100277080 [Zea mays]
Unigene27802_ANTbpfTARAAPEI-5	53	20	12.15	4.55	-1.41702	8.43e-05	0.000593178	-	-	-	gi|357520713|ref|XP_003630645.1|/1.41619e-13/Pollen specific protein SF21 [Medicago truncatula]
Unigene20700_ANTbpfTARAAPEI-5	53	20	12.15	4.55	-1.41702	8.43e-05	0.000592923	-	-	-	-
Unigene29280_ANTbpfTARAAPEI-5	53	20	12.15	4.55	-1.41702	8.43e-05	0.000592668	-	-	-	-
Unigene40875_ANTbpfTARAAPEI-5	1192	450	273.24	102.39	-1.41609	9.23e-79	2.29e-76	GO:0009526//plastid envelope	GO:0003676//nucleic acid binding;GO:0001071//nucleic acid binding transcription factor activity;GO:0005515//protein binding	GO:0048506;GO:0006355//regulation of transcription, DNA-dependent	gi|255541888|ref|XP_002512008.1|/7.01673e-58/conserved hypothetical protein [Ricinus communis]
Unigene41966_ANTbpfTARAAPEI-5	982	371	225.1	84.41	-1.41508	3.95e-65	7.6e-63	GO:0005626//insoluble fraction	-	GO:0043066//negative regulation of apoptosis	gi|14719276|gb|AAK73102.1|AF390556_1/5.37103e-61/Bax inhibitor 1 [Nicotiana tabacum]
Unigene417_ANTbpfTARAAPEI-5	119	45	27.28	10.24	-1.41363	3.44e-09	5.41e-08	-	-	-	-
Unigene36644_ANTbpfTARAAPEI-5	148	56	33.93	12.74	-1.4132	4.35e-11	8.96e-10	-	-	-	gi|218193549|gb|EEC75976.1|/4.3869e-31/hypothetical protein OsI_13087 [Oryza sativa Indica Group]
Unigene39498_ANTbpfTARAAPEI-5	103	39	23.61	8.87	-1.41239	4.04e-08	5.36e-07	-	-	-	gi|255539412|ref|XP_002510771.1|/8.52113e-42/aig1, putative [Ricinus communis]
Unigene30391_ANTbpfTARAAPEI-5	206	78	47.22	17.75	-1.41158	7.3e-15	2.2e-13	-	GO:0004175//endopeptidase activity	GO:0019538//protein metabolic process	gi|224130234|ref|XP_002328687.1|/3.4733e-12/predicted protein [Populus trichocarpa]
Unigene12204_ANTbpfTARAAPEI-5	66	25	15.13	5.69	-1.41091	1.18e-05	0.000102632	GO:0009532//plastid stroma	GO:0016787//hydrolase activity;GO:0016868//intramolecular transferase activity, phosphotransferases	GO:0019725//cellular homeostasis	gi|225450563|ref|XP_002277564.1|/0/PREDICTED: NHL repeat-containing protein 2-like [Vitis vinifera]
Unigene36482_ANTbpfTARAAPEI-5	66	25	15.13	5.69	-1.41091	1.18e-05	0.000102577	-	-	-	-
Unigene32549_ANTbpfTARAAPEI-5	303	115	69.46	26.17	-1.40827	4.35e-21	2.12e-19	-	-	-	-
Unigene36306_ANTbpfTARAAPEI-5	108	41	24.76	9.33	-1.40806	2.02e-08	2.82e-07	-	-	-	gi|255585333|ref|XP_002533364.1|/6.46175e-34/hypothetical protein RCOM_0453040 [Ricinus communis]
Unigene25255_ANTbpfTARAAPEI-5	50	19	11.46	4.32	-1.4075	0.000146779	0.000971673	-	-	-	-
Unigene33054_ANTbpfTARAAPEI-5	142	54	32.55	12.29	-1.40517	1.27e-10	2.44e-09	-	-	-	-
Unigene42315_ANTbpfTARAAPEI-5	163	62	37.36	14.11	-1.40478	5.52e-12	1.26e-10	GO:0031410//cytoplasmic vesicle	-	-	gi|297737915|emb|CBI27116.3|/2.04093e-16/unnamed protein product [Vitis vinifera]
Unigene40651_ANTbpfTARAAPEI-5	302	115	69.23	26.17	-1.40348	6.35e-21	3.05e-19	-	-	-	gi|224085617|ref|XP_002307637.1|/1.65091e-08/predicted protein [Populus trichocarpa]
Unigene43586_ANTbpfTARAAPEI-5	63	24	14.44	5.46	-1.4031	2.04e-05	0.000167226	GO:0043231//intracellular membrane-bounded organelle	-	GO:0007049//cell cycle	gi|75244686|sp|Q8H252.1|RBR_COCNU/7.85806e-178/RecName: Full=Retinoblastoma-related protein
Unigene21241_ANTbpfTARAAPEI-5	63	24	14.44	5.46	-1.4031	2.04e-05	0.000167142	-	-	-	-
Unigene33008_ANTbpfTARAAPEI-5	118	45	27.05	10.24	-1.40141	5.04e-09	7.78e-08	-	-	-	-
Unigene21062_ANTbpfTARAAPEI-5	333	127	76.33	28.9	-1.40118	7.32e-23	4.11e-21	-	-	-	gi|255588037|ref|XP_002534485.1|/5.17076e-08/conserved hypothetical protein [Ricinus communis]
Unigene38137_ANTbpfTARAAPEI-5	144	55	33.01	12.51	-1.39982	1.09e-10	2.12e-09	GO:0044464//cell part	-	GO:0006810//transport	gi|242062562|ref|XP_002452570.1|/6.36375e-31/hypothetical protein SORBIDRAFT_04g028300 [Sorghum bicolor]
Unigene41196_ANTbpfTARAAPEI-5	81	31	18.57	7.05	-1.39728	1.42e-06	1.48e-05	GO:0009532//plastid stroma	GO:0016833//oxo-acid-lyase activity	-	gi|148886630|sp|O49290.2|CPPM_ARATH/2.21394e-65/RecName: Full=Carboxyvinyl-carboxyphosphonate phosphorylmutase, chloroplastic; AltName: Full=Carboxyphosphonoenolpyruvate phosphonomutase; Short=CPEP phosphonomutase; Flags: Precursor
Unigene7499_ANTbpfTARAAPEI-5	68	26	15.59	5.92	-1.39695	1e-05	8.85e-05	-	GO:0003824//catalytic activity	GO:0008152//metabolic process	gi|115448133|ref|NP_001047846.1|/1.37333e-90/Os02g0701900 [Oryza sativa Japonica Group]
Unigene26352_ANTbpfTARAAPEI-5	68	26	15.59	5.92	-1.39695	1e-05	8.84e-05	-	-	-	-
Unigene27603_ANTbpfTARAAPEI-5	572	219	131.12	49.83	-1.3958	6.73e-38	7.7e-36	-	-	-	-
Unigene5305_ANTbpfTARAAPEI-5	60	23	13.75	5.23	-1.39455	3.52e-05	0.000270617	-	GO:0016859//cis-trans isomerase activity	GO:0044267//cellular protein metabolic process	gi|115467098|ref|NP_001057148.1|/2.14698e-153/Os06g0216800 [Oryza sativa Japonica Group]
Unigene34887_ANTbpfTARAAPEI-5	146	56	33.47	12.74	-1.3935	9.31e-11	1.82e-09	GO:0019866//organelle inner membrane;GO:0043231//intracellular membrane-bounded organelle;GO:0031224//intrinsic to membrane	GO:0043169//cation binding;GO:0016491//oxidoreductase activity;GO:0051536//iron-sulfur cluster binding;GO:0015078//hydrogen ion transmembrane transporter activity	GO:0051234//establishment of localization;GO:0006091//generation of precursor metabolites and energy	gi|255543531|ref|XP_002512828.1|/7.50857e-31/ubiquinol-cytochrome C reductase iron-sulfur subunit, putative [Ricinus communis]
Unigene40995_ANTbpfTARAAPEI-5	193	74	44.24	16.84	-1.39346	8.96e-14	2.42e-12	-	GO:0003824//catalytic activity	-	gi|297821417|ref|XP_002878591.1|/1.58993e-97/binding protein [Arabidopsis lyrata subsp. lyrata]
Unigene35530_ANTbpfTARAAPEI-5	232	89	53.18	20.25	-1.39296	2.99e-16	1.04e-14	GO:0009526//plastid envelope	-	-	gi|255580074|ref|XP_002530870.1|/4.53515e-60/conserved hypothetical protein [Ricinus communis]
Unigene38486_ANTbpfTARAAPEI-5	125	48	28.65	10.92	-1.39156	2.16e-09	3.5e-08	GO:0044464//cell part	-	-	gi|115482862|ref|NP_001065024.1|/2.63013e-14/Os10g0508600 [Oryza sativa Japonica Group]
Unigene13777_ANTbpfTARAAPEI-5	52	20	11.92	4.55	-1.38945	0.000124727	0.000837552	-	-	-	-
Unigene2313_ANTbpfTARAAPEI-5	117	45	26.82	10.24	-1.38909	7.38e-09	1.1e-07	-	-	-	gi|227464475|gb|ACP40551.1|/4.91089e-65/rd22-c [Vitis vinifera]
Unigene7492_ANTbpfTARAAPEI-5	65	25	14.9	5.69	-1.38881	1.73e-05	0.000144963	-	-	-	gi|359495228|ref|XP_002277528.2|/1.14306e-112/PREDICTED: uncharacterized protein LOC100253453 [Vitis vinifera]
Unigene38702_ANTbpfTARAAPEI-5	65	25	14.9	5.69	-1.38881	1.73e-05	0.000144889	GO:0031410//cytoplasmic vesicle	GO:0004713//protein tyrosine kinase activity;GO:0032559	GO:0006464//protein modification process	gi|242034909|ref|XP_002464849.1|/2.41253e-74/hypothetical protein SORBIDRAFT_01g027530 [Sorghum bicolor]
Unigene36893_ANTbpfTARAAPEI-5	65	25	14.9	5.69	-1.38881	1.73e-05	0.000144815	GO:0043231//intracellular membrane-bounded organelle	-	-	gi|77744911|gb|ABB02409.1|/4.25389e-37/chloroplast lipocalin [Ipomoea nil]
Unigene34798_ANTbpfTARAAPEI-5	70	27	16.05	6.14	-1.38626	8.55e-06	7.63e-05	-	-	-	-
Unigene21368_ANTbpfTARAAPEI-5	114	44	26.13	10.01	-1.38427	1.26e-08	1.82e-07	GO:0043231//intracellular membrane-bounded organelle;GO:0030529//ribonucleoprotein complex	GO:0005198//structural molecule activity	GO:0010467//gene expression	gi|192910662|gb|ACF06439.1|/1.03143e-32/60S ribosomal protein L24 [Elaeis guineensis]
Unigene40114_ANTbpfTARAAPEI-5	57	22	13.07	5.01	-1.38338	6.1e-05	0.000445979	-	GO:0000166//nucleotide binding	-	gi|115464323|ref|NP_001055761.1|/9.37865e-24/Os05g0461300 [Oryza sativa Japonica Group]
Unigene10605_ANTbpfTARAAPEI-5	57	22	13.07	5.01	-1.38338	6.1e-05	0.00044578	-	-	-	-
Unigene21015_ANTbpfTARAAPEI-5	1804	697	413.53	158.59	-1.38269	4.23e-114	1.82e-111	-	-	-	-
Unigene36274_ANTbpfTARAAPEI-5	559	216	128.14	49.15	-1.38246	1.45e-36	1.64e-34	-	-	-	-
Unigene26888_ANTbpfTARAAPEI-5	269	104	61.66	23.66	-1.38188	2.14e-18	8.89e-17	-	-	-	-
Unigene10200_ANTbpfTARAAPEI-5	88	34	20.17	7.74	-1.38181	6.03e-07	6.56e-06	-	-	-	-
Unigene18154_ANTbpfTARAAPEI-5	88	34	20.17	7.74	-1.38181	6.03e-07	6.55e-06	GO:0015630//microtubule cytoskeleton;GO:0009526//plastid envelope;GO:0016020//membrane	GO:0003774//motor activity;GO:0015631//tubulin binding;GO:0032559	GO:0000911//cytokinesis by cell plate formation;GO:0009902//chloroplast relocation;GO:0007017//microtubule-based process	gi|242092434|ref|XP_002436707.1|/0/hypothetical protein SORBIDRAFT_10g007360 [Sorghum bicolor]
Unigene36157_ANTbpfTARAAPEI-5	75	29	17.19	6.6	-1.38103	4.22e-06	4.04e-05	-	-	-	-
Unigene40906_ANTbpfTARAAPEI-5	124	48	28.42	10.92	-1.37993	3.15e-09	5e-08	GO:0031332	GO:0016787//hydrolase activity;GO:0005488//binding	GO:0016458//gene silencing	gi|225451677|ref|XP_002278217.1|/3.35734e-68/PREDICTED: staphylococcal nuclease domain-containing protein 1 [Vitis vinifera]
Unigene41283_ANTbpfTARAAPEI-5	124	48	28.42	10.92	-1.37993	3.15e-09	5e-08	GO:0031410//cytoplasmic vesicle	-	-	gi|359492268|ref|XP_003634391.1|/4.97745e-65/PREDICTED: extended synaptotagmin-2 isoform 2 [Vitis vinifera]
Unigene44038_ANTbpfTARAAPEI-5	284	110	65.1	25.03	-1.379	2.75e-19	1.21e-17	GO:0009536//plastid	GO:0034062//RNA polymerase activity;GO:0005488//binding;GO:0001071//nucleic acid binding transcription factor activity;GO:0000996	GO:0006351//transcription, DNA-dependent	gi|255566078|ref|XP_002524027.1|/1.40402e-161/RNA polymerase sigma factor rpoD, putative [Ricinus communis]
Unigene35771_ANTbpfTARAAPEI-5	160	62	36.68	14.11	-1.37828	1.72e-11	3.67e-10	GO:0009532//plastid stroma;GO:0030529//ribonucleoprotein complex	GO:0005198//structural molecule activity	GO:0010467//gene expression	gi|225436243|ref|XP_002271466.1|/2.49054e-21/PREDICTED: 50S ribosomal protein L3-1, chloroplastic-like [Vitis vinifera]
Unigene44085_ANTbpfTARAAPEI-5	67	26	15.36	5.92	-1.37551	1.47e-05	0.000125083	GO:0044424//intracellular part	GO:0005515//protein binding;GO:0032559	GO:0044267//cellular protein metabolic process	gi|242047226|ref|XP_002461359.1|/0/hypothetical protein SORBIDRAFT_02g001450 [Sorghum bicolor]
Unigene39088_ANTbpfTARAAPEI-5	170	66	38.97	15.02	-1.37548	4.33e-12	9.93e-11	-	-	-	-
Unigene43042_ANTbpfTARAAPEI-5	229	89	52.49	20.25	-1.37412	9.19e-16	3.06e-14	GO:0043231//intracellular membrane-bounded organelle;GO:0031410//cytoplasmic vesicle	GO:0016491//oxidoreductase activity;GO:0070011	GO:0008152//metabolic process	gi|125552927|gb|EAY98636.1|/6.68911e-84/hypothetical protein OsI_20560 [Oryza sativa Indica Group]
Unigene1825_ANTbpfTARAAPEI-5	54	21	12.38	4.78	-1.37293	0.000105821	0.000730391	-	-	-	gi|359496597|ref|XP_002268025.2|/1.45682e-170/PREDICTED: uncharacterized protein LOC100249879 [Vitis vinifera]
Unigene38535_ANTbpfTARAAPEI-5	167	65	38.28	14.79	-1.37197	7.36e-12	1.64e-10	GO:0009532//plastid stroma;GO:0009526//plastid envelope;GO:0009579//thylakoid;GO:0044434	GO:0017111//nucleoside-triphosphatase activity;GO:0008320//protein transmembrane transporter activity;GO:0032559	GO:0009642//response to light intensity;GO:0009657//plastid organization;GO:0015979//photosynthesis;GO:0006886//intracellular protein transport;GO:0000904//cell morphogenesis involved in differentiation	gi|242057233|ref|XP_002457762.1|/2.36236e-39/hypothetical protein SORBIDRAFT_03g013090 [Sorghum bicolor]
Unigene39454_ANTbpfTARAAPEI-5	95	37	21.78	8.42	-1.37111	2.55e-07	2.97e-06	-	-	-	-
Unigene33487_ANTbpfTARAAPEI-5	59	23	13.52	5.23	-1.37021	5.18e-05	0.000386505	GO:0031224//intrinsic to membrane	-	-	gi|357113414|ref|XP_003558498.1|/1.95346e-23/PREDICTED: GDP-mannose transporter GONST3-like [Brachypodium distachyon]
Unigene32614_ANTbpfTARAAPEI-5	82	32	18.8	7.28	-1.36872	1.78e-06	1.81e-05	-	-	-	gi|225435317|ref|XP_002285144.1|/7.39188e-10/PREDICTED: uncharacterized protein LOC100263969 [Vitis vinifera]
Unigene33267_ANTbpfTARAAPEI-5	310	121	71.06	27.53	-1.36803	1.12e-20	5.33e-19	GO:0009536//plastid	GO:0032559	GO:0008152//metabolic process	gi|297738859|emb|CBI28104.3|/9.11965e-29/unnamed protein product [Vitis vinifera]
Unigene12693_ANTbpfTARAAPEI-5	87	34	19.94	7.74	-1.36526	8.81e-07	9.42e-06	-	-	-	-
Unigene9183_ANTbpfTARAAPEI-5	3602	1410	825.68	320.82	-1.36382	3.32e-221	3.2e-218	-	-	-	-
Unigene28576_ANTbpfTARAAPEI-5	97	38	22.24	8.65	-1.36238	2.17e-07	2.57e-06	-	-	-	-
Unigene23839_ANTbpfTARAAPEI-5	74	29	16.96	6.6	-1.3616	6.18e-06	5.73e-05	-	-	-	-
Unigene37116_ANTbpfTARAAPEI-5	74	29	16.96	6.6	-1.3616	6.18e-06	5.72e-05	GO:0034357	-	GO:0017004//cytochrome complex assembly	gi|326503436|dbj|BAJ86224.1|/3.79025e-15/predicted protein [Hordeum vulgare subsp. vulgare]
Unigene13091_ANTbpfTARAAPEI-5	102	40	23.38	9.1	-1.36134	1.08e-07	1.34e-06	GO:0043231//intracellular membrane-bounded organelle	GO:0017111//nucleoside-triphosphatase activity;GO:0008135//translation factor activity, nucleic acid binding;GO:0032561;GO:0032559	GO:0006412//translation;GO:0010038//response to metal ion;GO:0009207	gi|225453494|ref|XP_002275162.1|/2.01472e-50/PREDICTED: elongation factor G, mitochondrial [Vitis vinifera]
Unigene39429_ANTbpfTARAAPEI-5	130	51	29.8	11.6	-1.36119	1.96e-09	3.21e-08	-	-	GO:0051234//establishment of localization	gi|224065296|ref|XP_002301761.1|/3.42981e-51/predicted protein [Populus trichocarpa]
Unigene42071_ANTbpfTARAAPEI-5	464	182	106.36	41.41	-1.3609	6.11e-30	5.07e-28	-	-	-	gi|218187503|gb|EEC69930.1|/5.22379e-35/hypothetical protein OsI_00363 [Oryza sativa Indica Group]
Unigene38511_ANTbpfTARAAPEI-5	214	84	49.05	19.11	-1.35993	1.29e-14	3.82e-13	-	GO:0004091//carboxylesterase activity	-	gi|255567666|ref|XP_002524812.1|/1.43986e-20/endo-1,3-1,4-beta-d-glucanase, putative [Ricinus communis]
Unigene37913_ANTbpfTARAAPEI-5	135	53	30.95	12.06	-1.35971	9.79e-10	1.67e-08	GO:0044464//cell part	GO:0046914//transition metal ion binding;GO:0003824//catalytic activity	GO:0006631//fatty acid metabolic process	gi|125545911|gb|EAY92050.1|/1.41698e-56/hypothetical protein OsI_13744 [Oryza sativa Indica Group]
Unigene38606_ANTbpfTARAAPEI-5	61	24	13.98	5.46	-1.35639	4.39e-05	0.000332678	GO:0044464//cell part	GO:0016740//transferase activity	-	gi|296089301|emb|CBI39073.3|/5.07554e-69/unnamed protein product [Vitis vinifera]
Unigene33022_ANTbpfTARAAPEI-5	61	24	13.98	5.46	-1.35639	4.39e-05	0.000332524	-	-	-	-
Unigene44109_ANTbpfTARAAPEI-5	127	50	29.11	11.38	-1.35501	3.34e-09	5.27e-08	-	-	-	gi|296085205|emb|CBI28700.3|/9.4224e-164/unnamed protein product [Vitis vinifera]
Unigene17373_ANTbpfTARAAPEI-5	66	26	15.13	5.92	-1.35374	2.16e-05	0.00017599	-	-	-	gi|359478760|ref|XP_003632167.1|/1.88664e-13/PREDICTED: ataxin-7-like protein 3-like [Vitis vinifera]
Unigene21412_ANTbpfTARAAPEI-5	66	26	15.13	5.92	-1.35374	2.16e-05	0.000175902	-	-	-	-
Unigene35112_ANTbpfTARAAPEI-5	180	71	41.26	16.15	-1.35321	1.96e-12	4.69e-11	-	-	-	gi|255541748|ref|XP_002511938.1|/7.53194e-07/Protein ABIL1, putative [Ricinus communis]
Unigene43211_ANTbpfTARAAPEI-5	76	30	17.42	6.83	-1.35079	5.24e-06	4.92e-05	-	-	-	gi|359496884|ref|XP_002272588.2|/3.811e-85/PREDICTED: uncharacterized protein LOC100248144 [Vitis vinifera]
Unigene4219_ANTbpfTARAAPEI-5	172	68	39.43	15.47	-1.34982	6.64e-12	1.49e-10	-	-	-	gi|358248624|ref|NP_001239657.1|/7.13419e-21/uncharacterized protein LOC100819975 [Glycine max]
Unigene37370_ANTbpfTARAAPEI-5	232	92	53.18	20.93	-1.34531	1.74e-15	5.59e-14	-	-	-	-
Unigene38714_ANTbpfTARAAPEI-5	242	96	55.47	21.84	-1.34473	4.42e-16	1.51e-14	-	GO:0046914//transition metal ion binding	-	gi|358349119|ref|XP_003638587.1|/5.98376e-49/PHD finger protein [Medicago truncatula]
Unigene37501_ANTbpfTARAAPEI-5	68	27	15.59	6.14	-1.34431	1.83e-05	0.000151774	-	GO:0005488//binding;GO:0003824//catalytic activity	GO:0044238//primary metabolic process	gi|224142231|ref|XP_002324462.1|/3.23296e-49/predicted protein [Populus trichocarpa]
Unigene27344_ANTbpfTARAAPEI-5	340	135	77.94	30.72	-1.34319	5.96e-22	3.13e-20	-	-	-	-
Unigene29915_ANTbpfTARAAPEI-5	78	31	17.88	7.05	-1.34265	4.45e-06	4.24e-05	-	-	-	-
Unigene43668_ANTbpfTARAAPEI-5	244	97	55.93	22.07	-1.34154	3.77e-16	1.3e-14	GO:0043231//intracellular membrane-bounded organelle	GO:0046872//metal ion binding;GO:0003676//nucleic acid binding	-	gi|225462348|ref|XP_002269152.1|/2.49142e-134/PREDICTED: zinc finger CCCH domain-containing protein 37 [Vitis vinifera]
Unigene28133_ANTbpfTARAAPEI-5	503	200	115.3	45.51	-1.34114	1.21e-31	1.08e-29	-	-	-	-
Unigene7245_ANTbpfTARAAPEI-5	269	107	61.66	24.35	-1.34041	1.23e-17	4.7e-16	GO:0043231//intracellular membrane-bounded organelle	GO:0005488//binding	-	gi|147853033|emb|CAN81258.1|/6.56654e-32/hypothetical protein VITISV_000965 [Vitis vinifera]
Unigene43718_ANTbpfTARAAPEI-5	93	37	21.32	8.42	-1.34032	5.41e-07	5.93e-06	-	-	-	gi|225440328|ref|XP_002263786.1|/0/PREDICTED: uncharacterized protein LOC100254432 [Vitis vinifera]
Unigene4838_ANTbpfTARAAPEI-5	93	37	21.32	8.42	-1.34032	5.41e-07	5.93e-06	-	-	-	-
Unigene43669_ANTbpfTARAAPEI-5	108	43	24.76	9.78	-1.3401	6.65e-08	8.55e-07	GO:0043231//intracellular membrane-bounded organelle	GO:0003824//catalytic activity	GO:0008152//metabolic process	gi|218200957|gb|EEC83384.1|/2.30967e-156/hypothetical protein OsI_28799 [Oryza sativa Indica Group]
Unigene5304_ANTbpfTARAAPEI-5	138	55	31.63	12.51	-1.33821	1.03e-09	1.74e-08	-	-	-	-
Unigene43635_ANTbpfTARAAPEI-5	213	85	48.83	19.34	-1.33618	3.33e-14	9.36e-13	GO:0043234//protein complex;GO:0016020//membrane	GO:0035251//UDP-glucosyltransferase activity	GO:0006074	gi|359478773|ref|XP_002283298.2|/3.41951e-120/PREDICTED: callose synthase 3-like [Vitis vinifera]
Unigene17783_ANTbpfTARAAPEI-5	70	28	16.05	6.37	-1.33321	1.55e-05	0.000131015	GO:0005798//Golgi-associated vesicle	-	GO:0016044//cellular membrane organization;GO:0016192//vesicle-mediated transport;GO:0015031//protein transport	gi|356567342|ref|XP_003551880.1|/6.31485e-64/PREDICTED: syntaxin-61-like [Glycine max]
Unigene6098_ANTbpfTARAAPEI-5	70	28	16.05	6.37	-1.33321	1.55e-05	0.000130948	-	GO:0004871//signal transducer activity	GO:0050794//regulation of cellular process	gi|195542471|gb|ABY76321.2|/1.39286e-76/ethylene receptor [Persea americana]
Unigene37801_ANTbpfTARAAPEI-5	210	84	48.14	19.11	-1.33291	5.63e-14	1.56e-12	-	-	-	-
Unigene8708_ANTbpfTARAAPEI-5	130	52	29.8	11.83	-1.33286	3.5e-09	5.5e-08	-	-	-	-
Unigene41007_ANTbpfTARAAPEI-5	100	40	22.92	9.1	-1.33267	2.28e-07	2.67e-06	-	-	-	gi|359480247|ref|XP_002282028.2|/1.70659e-83/PREDICTED: paladin [Vitis vinifera]
Unigene32551_ANTbpfTARAAPEI-5	60	24	13.75	5.46	-1.33246	6.41e-05	0.000464058	GO:0043231//intracellular membrane-bounded organelle	GO:0016462//pyrophosphatase activity;GO:0032559	-	gi|356543584|ref|XP_003540240.1|/4.04666e-16/PREDICTED: vacuolar protein sorting-associated protein 4-like [Glycine max]
Unigene24850_ANTbpfTARAAPEI-5	60	24	13.75	5.46	-1.33246	6.41e-05	0.000463853	-	-	-	-
Unigene42658_ANTbpfTARAAPEI-5	95	38	21.78	8.65	-1.33223	4.59e-07	5.11e-06	GO:0009532//plastid stroma	-	-	gi|225454274|ref|XP_002275801.1|/6.07654e-118/PREDICTED: uncharacterized protein LOC100260183 [Vitis vinifera]
Unigene11240_ANTbpfTARAAPEI-5	125	50	28.65	11.38	-1.33203	7e-09	1.05e-07	-	-	-	-
Unigene42147_ANTbpfTARAAPEI-5	65	26	14.9	5.92	-1.33164	3.15e-05	0.000245626	GO:0043231//intracellular membrane-bounded organelle	GO:0016791//phosphatase activity	-	gi|225434453|ref|XP_002273518.1|/1.25305e-100/PREDICTED: probable protein phosphatase 2C 26 [Vitis vinifera]
Unigene9167_ANTbpfTARAAPEI-5	75	30	17.19	6.83	-1.33161	7.63e-06	6.94e-05	-	GO:0008483//transaminase activity	-	gi|363808216|ref|NP_001242488.1|/3.16931e-13/uncharacterized protein LOC100798871 [Glycine max]
Unigene22235_ANTbpfTARAAPEI-5	287	115	65.79	26.17	-1.32995	1.65e-18	6.88e-17	-	-	-	-
Unigene8735_ANTbpfTARAAPEI-5	122	49	27.97	11.15	-1.32684	1.19e-08	1.73e-07	GO:0009528//plastid inner membrane	-	-	gi|298204572|emb|CBI23847.3|/6.71812e-146/unnamed protein product [Vitis vinifera]
Unigene38529_ANTbpfTARAAPEI-5	107	43	24.53	9.78	-1.32664	9.62e-08	1.2e-06	-	-	-	-
Unigene14268_ANTbpfTARAAPEI-5	77	31	17.65	7.05	-1.32397	6.46e-06	5.96e-05	-	-	-	-
Unigene44059_ANTbpfTARAAPEI-5	159	64	36.45	14.56	-1.32391	7.94e-11	1.57e-09	-	-	-	gi|225449082|ref|XP_002274556.1|/7.0597e-177/PREDICTED: uncharacterized protein sll0005 [Vitis vinifera]
Unigene21132_ANTbpfTARAAPEI-5	82	33	18.8	7.51	-1.32385	3.19e-06	3.12e-05	GO:0043231//intracellular membrane-bounded organelle	GO:0016407//acetyltransferase activity	-	gi|255580925|ref|XP_002531281.1|/1.65568e-22/N-acetyltransferase, putative [Ricinus communis]
Unigene37543_ANTbpfTARAAPEI-5	154	62	35.3	14.11	-1.32295	1.58e-10	2.99e-09	GO:0044424//intracellular part	GO:0016211//ammonia ligase activity;GO:0032559	GO:0006541//glutamine metabolic process;GO:0071941	gi|2811030|sp|O04867.1|GLNA1_ALNGL/3.42199e-33/RecName: Full=Glutamine synthetase; AltName: Full=GS(1); AltName: Full=Glutamate--ammonia ligase
Unigene41385_ANTbpfTARAAPEI-5	67	27	15.36	6.14	-1.32287	2.66e-05	0.000211664	GO:0042579//microbody	GO:0005488//binding;GO:0015645//fatty acid ligase activity	GO:0032787//monocarboxylic acid metabolic process;GO:0006970//response to osmotic stress;GO:0042221//response to chemical stimulus	gi|225432604|ref|XP_002277936.1|/2.42732e-99/PREDICTED: long chain acyl-CoA synthetase 7, peroxisomal [Vitis vinifera]
Unigene38578_ANTbpfTARAAPEI-5	57	23	13.07	5.23	-1.32138	0.000110625	0.000759697	GO:0032991//macromolecular complex	GO:0005488//binding	-	gi|357129770|ref|XP_003566534.1|/5.3906e-47/PREDICTED: probable U6 snRNA-associated Sm-like protein LSm4-like [Brachypodium distachyon]
Unigene16750_ANTbpfTARAAPEI-5	62	25	14.21	5.69	-1.32041	5.42e-05	0.000403357	GO:0031224//intrinsic to membrane	GO:0016597//amino acid binding	GO:0000902//cell morphogenesis;GO:0043401//steroid hormone mediated signaling pathway	gi|255567494|ref|XP_002524726.1|/4.83809e-33/Transmembrane BAX inhibitor motif-containing protein, putative [Ricinus communis]
Unigene41137_ANTbpfTARAAPEI-5	198	80	45.39	18.2	-1.31844	4.61e-13	1.18e-11	-	-	-	gi|218195694|gb|EEC78121.1|/1.46549e-37/hypothetical protein OsI_17662 [Oryza sativa Indica Group]
Unigene40329_ANTbpfTARAAPEI-5	74	30	16.96	6.83	-1.31218	1.11e-05	9.72e-05	-	-	-	gi|168000270|ref|XP_001752839.1|/5.98929e-21/predicted protein [Physcomitrella patens subsp. patens]
Unigene31966_ANTbpfTARAAPEI-5	74	30	16.96	6.83	-1.31218	1.11e-05	9.72e-05	-	GO:0046872//metal ion binding	-	gi|225217049|gb|ACN85332.1|/5.15603e-32/calcium ion binding protein [Oryza granulata]
Unigene34244_ANTbpfTARAAPEI-5	584	237	133.87	53.92	-1.31194	2.64e-35	2.82e-33	-	-	-	-
Unigene36059_ANTbpfTARAAPEI-5	64	26	14.67	5.92	-1.3092	4.57e-05	0.00034431	-	GO:0030246//carbohydrate binding	GO:0044238//primary metabolic process	gi|116309816|emb|CAH66854.1|/3.72234e-55/OSIGBa0103M18.6 [Oryza sativa Indica Group]
Unigene40926_ANTbpfTARAAPEI-5	123	50	28.2	11.38	-1.30919	1.46e-08	2.08e-07	-	-	-	gi|242043954|ref|XP_002459848.1|/5.24142e-53/hypothetical protein SORBIDRAFT_02g012300 [Sorghum bicolor]
Unigene3311_ANTbpfTARAAPEI-5	91	37	20.86	8.42	-1.30885	1.13e-06	1.19e-05	-	-	-	-
Unigene22644_ANTbpfTARAAPEI-5	268	109	61.43	24.8	-1.3086	5.46e-17	2.02e-15	-	-	-	gi|225459888|ref|XP_002262923.1|/2.01606e-07/PREDICTED: uncharacterized protein LOC100267182 [Vitis vinifera]
Unigene42146_ANTbpfTARAAPEI-5	167	68	38.28	15.47	-1.30712	4.13e-11	8.53e-10	GO:0009534//chloroplast thylakoid;GO:0009706//chloroplast inner membrane	-	GO:0009414//response to water deprivation;GO:0009725//response to hormone stimulus;GO:0009409//response to cold	gi|225463388|ref|XP_002273366.1|/2.57079e-53/PREDICTED: uncharacterized protein LOC100265908 [Vitis vinifera]
Unigene5286_ANTbpfTARAAPEI-5	140	57	32.09	12.97	-1.30695	1.54e-09	2.56e-08	-	GO:0016627//oxidoreductase activity, acting on the CH-CH group of donors;GO:0050662//coenzyme binding	GO:0048588//developmental cell growth;GO:0008152//metabolic process	gi|255551833|ref|XP_002516962.1|/0/protein with unknown function [Ricinus communis]
Unigene39501_ANTbpfTARAAPEI-5	110	45	25.22	10.24	-1.30035	9.96e-08	1.25e-06	GO:0044424//intracellular part	GO:0016211//ammonia ligase activity;GO:0032559	GO:0006541//glutamine metabolic process	gi|224120340|ref|XP_002318305.1|/9.21926e-36/predicted protein [Populus trichocarpa]
Unigene38052_ANTbpfTARAAPEI-5	144	59	33.01	13.42	-1.29852	1.11e-09	1.87e-08	GO:0043231//intracellular membrane-bounded organelle;GO:0016020//membrane	GO:0016747//transferase activity, transferring acyl groups other than amino-acyl groups	GO:0006641//triglyceride metabolic process;GO:0046339//diacylglycerol metabolic process	gi|170676822|gb|ACB30546.1|/7.31632e-24/putative lysophosphatidic acid acyltransferase [Ricinus communis]
Unigene34773_ANTbpfTARAAPEI-5	400	164	91.69	37.31	-1.2972	2.74e-24	1.69e-22	GO:0043234//protein complex	GO:0008135//translation factor activity, nucleic acid binding	GO:0006412//translation	gi|297739508|emb|CBI29690.3|/1.47102e-26/unnamed protein product [Vitis vinifera]
Unigene41989_ANTbpfTARAAPEI-5	61	25	13.98	5.69	-1.29686	7.86e-05	0.000558535	GO:0031461//cullin-RING ubiquitin ligase complex	GO:0005488//binding;GO:0019787//small conjugating protein ligase activity	GO:0043161//proteasomal ubiquitin-dependent protein catabolic process;GO:0006952//defense response;GO:0051707//response to other organism;GO:0009719;GO:0009611//response to wounding;GO:0009908//flower development;GO:0007165//signal transduction;GO:0009639//response to red or far red light	gi|380719869|gb|AFD63135.1|/5.32498e-109/coronatine insensitive 1 [Vitis quinquangularis]
Unigene11242_ANTbpfTARAAPEI-5	139	57	31.86	12.97	-1.29657	2.21e-09	3.58e-08	-	GO:0004553//hydrolase activity, hydrolyzing O-glycosyl compounds;GO:0043167//ion binding	GO:0019566//arabinose metabolic process	gi|157072586|gb|ABV08816.1|/5.7559e-162/alpha-L-arabinofuranosidase [Fragaria x ananassa]
Unigene26934_ANTbpfTARAAPEI-5	78	32	17.88	7.28	-1.29634	7.89e-06	7.17e-05	-	GO:0015925;GO:0043167//ion binding	GO:0044238//primary metabolic process	gi|297742706|emb|CBI35340.3|/5.25198e-16/unnamed protein product [Vitis vinifera]
Unigene42265_ANTbpfTARAAPEI-5	78	32	17.88	7.28	-1.29634	7.89e-06	7.17e-05	GO:0043234//protein complex	GO:0008135//translation factor activity, nucleic acid binding	GO:0006412//translation	gi|359493457|ref|XP_002278756.2|/3.30626e-112/PREDICTED: elongation factor 1-gamma-like [Vitis vinifera]
Unigene18380_ANTbpfTARAAPEI-5	78	32	17.88	7.28	-1.29634	7.89e-06	7.16e-05	GO:0031410//cytoplasmic vesicle	-	-	gi|1762945|gb|AAC49975.1|/6.2077e-17/ORF; able to induce HR-like lesions [Nicotiana tabacum]
Unigene31534_ANTbpfTARAAPEI-5	202	83	46.3	18.88	-1.29415	5.81e-13	1.47e-11	-	-	-	-
Unigene36687_ANTbpfTARAAPEI-5	129	53	29.57	12.06	-1.2939	8.86e-09	1.31e-07	-	GO:0016772//transferase activity, transferring phosphorus-containing groups	GO:0006796//phosphate metabolic process	gi|255540259|ref|XP_002511194.1|/5.85137e-31/AMP-activated protein kinase, gamma regulatory subunit, putative [Ricinus communis]
Unigene39626_ANTbpfTARAAPEI-5	107	44	24.53	10.01	-1.29311	1.69e-07	2.03e-06	-	-	-	-
Unigene36616_ANTbpfTARAAPEI-5	73	30	16.73	6.83	-1.29248	1.6e-05	0.000135032	-	GO:0046872//metal ion binding	-	gi|125527191|gb|EAY75305.1|/1.42931e-26/hypothetical protein OsI_03196 [Oryza sativa Indica Group]
Unigene34608_ANTbpfTARAAPEI-5	748	308	171.46	70.08	-1.2908	1.1e-43	1.55e-41	-	-	-	gi|255557837|ref|XP_002519948.1|/1.94774e-07/conserved hypothetical protein [Ricinus communis]
Unigene35114_ANTbpfTARAAPEI-5	257	106	58.91	24.12	-1.28828	5.33e-16	1.81e-14	-	-	-	-
Unigene29094_ANTbpfTARAAPEI-5	160	66	36.68	15.02	-1.28811	1.69e-10	3.18e-09	GO:0009534//chloroplast thylakoid	-	-	gi|356536075|ref|XP_003536566.1|/7.15304e-10/PREDICTED: uncharacterized protein LOC100797764 [Glycine max]
Unigene30757_ANTbpfTARAAPEI-5	431	178	98.8	40.5	-1.28659	9.65e-26	6.47e-24	GO:0009532//plastid stroma	GO:0016301//kinase activity;GO:0032559	GO:0043094;GO:0006796//phosphate metabolic process	gi|224054184|ref|XP_002298133.1|/1.65431e-14/predicted protein [Populus trichocarpa]
Unigene24420_ANTbpfTARAAPEI-5	104	43	23.84	9.78	-1.28548	2.87e-07	3.32e-06	-	-	-	-
Unigene23119_ANTbpfTARAAPEI-5	104	43	23.84	9.78	-1.28548	2.87e-07	3.31e-06	-	-	-	-
Unigene32002_ANTbpfTARAAPEI-5	58	24	13.3	5.46	-1.28445	0.000135018	0.00090038	-	-	-	-
Unigene13710_ANTbpfTARAAPEI-5	87	36	19.94	8.19	-1.28373	2.78e-06	2.75e-05	-	-	-	-
Unigene30724_ANTbpfTARAAPEI-5	70	29	16.05	6.6	-1.28204	2.74e-05	0.000217093	-	-	-	-
Unigene41953_ANTbpfTARAAPEI-5	94	39	21.55	8.87	-1.28068	1.16e-06	1.22e-05	GO:0043231//intracellular membrane-bounded organelle	GO:0016813//hydrolase activity, acting on carbon-nitrogen (but not peptide) bonds, in linear amidines;GO:0070011	GO:0000255//allantoin metabolic process	gi|297737174|emb|CBI26375.3|/6.25258e-94/unnamed protein product [Vitis vinifera]
Unigene22532_ANTbpfTARAAPEI-5	147	61	33.7	13.88	-1.27974	1.14e-09	1.92e-08	-	-	-	-
Unigene37606_ANTbpfTARAAPEI-5	65	27	14.9	6.14	-1.279	5.57e-05	0.000413226	GO:0009536//plastid	GO:0016301//kinase activity;GO:0032559	GO:0006464//protein modification process	gi|359491164|ref|XP_003634232.1|/1.53467e-36/PREDICTED: LOW QUALITY PROTEIN: uncharacterized protein in hydrogenase 1 5'region-like [Vitis vinifera]
Unigene16329_ANTbpfTARAAPEI-5	77	32	17.65	7.28	-1.27766	1.14e-05	9.97e-05	-	-	-	-
Unigene35888_ANTbpfTARAAPEI-5	77	32	17.65	7.28	-1.27766	1.14e-05	9.96e-05	-	GO:0016772//transferase activity, transferring phosphorus-containing groups;GO:0005488//binding	GO:0009267//cellular response to starvation;GO:0006796//phosphate metabolic process	gi|225432326|ref|XP_002274373.1|/8.32815e-68/PREDICTED: sucrose nonfermenting 4-like protein [Vitis vinifera]
Unigene37617_ANTbpfTARAAPEI-5	144	60	33.01	13.65	-1.274	1.92e-09	3.15e-08	GO:0044464//cell part	-	-	gi|356565858|ref|XP_003551153.1|/1.19883e-25/PREDICTED: uncharacterized membrane protein C776.05-like isoform 2 [Glycine max]
Unigene25820_ANTbpfTARAAPEI-5	564	235	129.28	53.47	-1.2737	1.06e-32	1.01e-30	-	-	-	-
Unigene3038_ANTbpfTARAAPEI-5	60	25	13.75	5.69	-1.27293	0.000113463	0.000774958	-	-	-	gi|297745234|emb|CBI40314.3|/0/unnamed protein product [Vitis vinifera]
Unigene5710_ANTbpfTARAAPEI-5	60	25	13.75	5.69	-1.27293	0.000113463	0.000774635	GO:0000229;GO:0009536//plastid	GO:0003676//nucleic acid binding	-	gi|359476532|ref|XP_002268094.2|/0/PREDICTED: uncharacterized protein LOC100241547 [Vitis vinifera]
Unigene43037_ANTbpfTARAAPEI-5	151	63	34.61	14.33	-1.27215	8.14e-10	1.4e-08	GO:0005618//cell wall;GO:0031090//organelle membrane;GO:0043231//intracellular membrane-bounded organelle;GO:0031224//intrinsic to membrane	GO:0004576//oligosaccharyl transferase activity	GO:0006464//protein modification process	gi|225449032|ref|XP_002273327.1|/2.67821e-133/PREDICTED: dolichyl-diphosphooligosaccharide--protein glycosyltransferase subunit 1 [Vitis vinifera]
Unigene29901_ANTbpfTARAAPEI-5	237	99	54.33	22.53	-1.2699	1.42e-14	4.17e-13	-	-	-	-
Unigene37753_ANTbpfTARAAPEI-5	110	46	25.22	10.47	-1.26831	1.73e-07	2.08e-06	GO:0043231//intracellular membrane-bounded organelle	GO:0046914//transition metal ion binding;GO:0042393//histone binding	GO:0006351//transcription, DNA-dependent	gi|297812231|ref|XP_002873999.1|/9.33526e-21/PHD finger family protein [Arabidopsis lyrata subsp. lyrata]
Unigene2266_ANTbpfTARAAPEI-5	98	41	22.46	9.33	-1.26741	8.28e-07	8.89e-06	-	-	-	gi|224090807|ref|XP_002309090.1|/1.66749e-06/predicted protein [Populus trichocarpa]
Unigene18335_ANTbpfTARAAPEI-5	301	126	69	28.67	-1.26705	4.77e-18	1.92e-16	-	-	-	gi|359484530|ref|XP_003633116.1|/1.6374e-09/PREDICTED: uncharacterized protein LOC100266350 [Vitis vinifera]
Unigene6042_ANTbpfTARAAPEI-5	74	31	16.96	7.05	-1.26644	1.94e-05	0.000160312	-	-	-	-
Unigene15205_ANTbpfTARAAPEI-5	81	34	18.57	7.74	-1.26257	8.06e-06	7.24e-05	GO:0044464//cell part	GO:0016874//ligase activity;GO:0032559	-	gi|225442581|ref|XP_002279139.1|/0/PREDICTED: acyl-CoA synthetase family member 3, mitochondrial-like [Vitis vinifera]
Unigene40933_ANTbpfTARAAPEI-5	119	50	27.28	11.38	-1.26134	6.14e-08	7.96e-07	-	-	-	-
Unigene28026_ANTbpfTARAAPEI-5	69	29	15.82	6.6	-1.26121	3.93e-05	0.000299439	-	-	-	-
Unigene15086_ANTbpfTARAAPEI-5	107	45	24.53	10.24	-1.26033	2.93e-07	3.37e-06	-	-	-	gi|359495612|ref|XP_002265269.2|/1.78385e-127/PREDICTED: uncharacterized protein LOC100243354 [Vitis vinifera]
Unigene43733_ANTbpfTARAAPEI-5	107	45	24.53	10.24	-1.26033	2.93e-07	3.37e-06	-	-	-	gi|225447336|ref|XP_002274263.1|/2.16784e-56/PREDICTED: zinc finger CCCH domain-containing protein 13 [Vitis vinifera]
Unigene25462_ANTbpfTARAAPEI-5	176	74	40.34	16.84	-1.26032	4.45e-11	9.14e-10	-	-	-	-
Unigene34107_ANTbpfTARAAPEI-5	88	37	20.17	8.42	-1.26032	3.36e-06	3.27e-05	GO:0044424//intracellular part	GO:0005488//binding	GO:0009108//coenzyme biosynthetic process;GO:0009755//hormone-mediated signaling pathway;GO:0042040	gi|357149571|ref|XP_003575158.1|/5.04296e-27/PREDICTED: molybdopterin synthase sulfur carrier subunit-like [Brachypodium distachyon]
Unigene37705_ANTbpfTARAAPEI-5	202	85	46.3	19.34	-1.25942	1.72e-12	4.13e-11	-	GO:0004527//exonuclease activity	-	gi|294460173|gb|ADE75669.1|/1.78467e-32/unknown [Picea sitchensis]
Unigene25275_ANTbpfTARAAPEI-5	114	48	26.13	10.92	-1.25873	1.23e-07	1.51e-06	-	-	-	-
Unigene18216_ANTbpfTARAAPEI-5	76	32	17.42	7.28	-1.25873	1.63e-05	0.000137339	GO:0044424//intracellular part	GO:0004812//aminoacyl-tRNA ligase activity;GO:0003723//RNA binding;GO:0032559	GO:0006418//tRNA aminoacylation for protein translation	gi|359475324|ref|XP_003631655.1|/0/PREDICTED: probable phenylalanyl-tRNA synthetase alpha chain-like [Vitis vinifera]
Unigene30357_ANTbpfTARAAPEI-5	332	140	76.1	31.85	-1.2566	1.63e-19	7.31e-18	-	-	-	-
Unigene21220_ANTbpfTARAAPEI-5	173	73	39.66	16.61	-1.25563	7.48e-11	1.49e-09	-	-	-	-
Unigene34195_ANTbpfTARAAPEI-5	173	73	39.66	16.61	-1.25563	7.48e-11	1.49e-09	-	-	-	-
Unigene38103_ANTbpfTARAAPEI-5	109	46	24.99	10.47	-1.25509	2.47e-07	2.88e-06	GO:0005746//mitochondrial respiratory chain	GO:0015078//hydrogen ion transmembrane transporter activity	GO:0051234//establishment of localization;GO:0022904//respiratory electron transport chain	gi|356548429|ref|XP_003542604.1|/2.31365e-17/PREDICTED: cytochrome b-c1 complex subunit 9-like [Glycine max]
Unigene10094_ANTbpfTARAAPEI-5	90	38	20.63	8.65	-1.25397	2.83e-06	2.79e-05	-	-	-	gi|302771073|ref|XP_002968955.1|/3.1695e-10/hypothetical protein SELMODRAFT_90391 [Selaginella moellendorffii]
Unigene39170_ANTbpfTARAAPEI-5	194	82	44.47	18.66	-1.25288	5.74e-12	1.3e-10	-	GO:0016301//kinase activity	-	gi|242046340|ref|XP_002461041.1|/4.5286e-21/hypothetical protein SORBIDRAFT_02g039640 [Sorghum bicolor]
Unigene5133_ANTbpfTARAAPEI-5	688	291	157.71	66.21	-1.25215	1.59e-38	1.86e-36	-	-	-	gi|224069302|ref|XP_002302950.1|/1.50935e-68/predicted protein [Populus trichocarpa]
Unigene30432_ANTbpfTARAAPEI-5	66	28	15.13	6.37	-1.24805	6.71e-05	0.000482593	-	-	-	gi|388510986|gb|AFK43559.1|/3.71952e-06/unknown [Lotus japonicus]
Unigene38077_ANTbpfTARAAPEI-5	66	28	15.13	6.37	-1.24805	6.71e-05	0.000482381	-	GO:0015928//fucosidase activity	GO:0044238//primary metabolic process	gi|224103687|ref|XP_002313154.1|/1.2825e-44/predicted protein [Populus trichocarpa]
Unigene10743_ANTbpfTARAAPEI-5	238	101	54.56	22.98	-1.24746	2.9e-14	8.2e-13	-	-	-	-
Unigene16_ANTbpfTARAAPEI-5	139	59	31.86	13.42	-1.24736	6.57e-09	9.96e-08	-	-	-	-
Unigene3460_ANTbpfTARAAPEI-5	99	42	22.69	9.56	-1.24697	9.96e-07	1.05e-05	GO:0042579//microbody	GO:0051287//NAD binding;GO:0016616//oxidoreductase activity, acting on the CH-OH group of donors, NAD or NADP as acceptor	GO:0032787//monocarboxylic acid metabolic process	gi|224128091|ref|XP_002329079.1|/1.08214e-113/predicted protein [Populus trichocarpa]
Unigene4551_ANTbpfTARAAPEI-5	106	45	24.3	10.24	-1.24674	4.18e-07	4.71e-06	-	GO:0016772//transferase activity, transferring phosphorus-containing groups	GO:0006796//phosphate metabolic process	gi|359485331|ref|XP_002278295.2|/9.36153e-116/PREDICTED: N-acetyl-D-glucosamine kinase-like [Vitis vinifera]
Unigene17919_ANTbpfTARAAPEI-5	398	169	91.23	38.45	-1.24652	8.11e-23	4.55e-21	GO:0043231//intracellular membrane-bounded organelle	-	-	gi|242067963|ref|XP_002449258.1|/9.50572e-41/hypothetical protein SORBIDRAFT_05g006890 [Sorghum bicolor]
Unigene42692_ANTbpfTARAAPEI-5	80	34	18.34	7.74	-1.24459	1.15e-05	0.000100848	-	GO:0070011;GO:0016811//hydrolase activity, acting on carbon-nitrogen (but not peptide) bonds, in linear amides	-	gi|297742105|emb|CBI33892.3|/1.18683e-153/unnamed protein product [Vitis vinifera]
Unigene43452_ANTbpfTARAAPEI-5	127	54	29.11	12.29	-1.24403	3.11e-08	4.22e-07	GO:0044429//mitochondrial part	GO:0005515//protein binding;GO:0017111//nucleoside-triphosphatase activity;GO:0032559	GO:0044267//cellular protein metabolic process	gi|225455378|ref|XP_002272792.1|/2.45515e-173/PREDICTED: ATP-dependent Clp protease ATP-binding subunit ClpX-like isoform 1 [Vitis vinifera]
Unigene30114_ANTbpfTARAAPEI-5	134	57	30.72	12.97	-1.244	1.31e-08	1.89e-07	-	-	-	-
Unigene33658_ANTbpfTARAAPEI-5	94	40	21.55	9.1	-1.24375	2e-06	2.02e-05	GO:0009534//chloroplast thylakoid	-	GO:0009657//plastid organization	gi|359475374|ref|XP_003631671.1|/2.44163e-34/PREDICTED: uncharacterized protein LOC100854865 [Vitis vinifera]
Unigene44272_ANTbpfTARAAPEI-5	94	40	21.55	9.1	-1.24375	2e-06	2.02e-05	-	GO:0005488//binding	-	gi|222051766|dbj|BAH15356.1|/0/gonidia forming protein GlsA [Alstroemeria aurea]
Unigene22509_ANTbpfTARAAPEI-5	1121	477	256.97	108.53	-1.24351	4.92e-61	9.35e-59	-	-	-	-
Unigene41820_ANTbpfTARAAPEI-5	61	26	13.98	5.92	-1.2397	0.000136734	0.000910333	GO:0005840//ribosome;GO:0043231//intracellular membrane-bounded organelle;GO:0000502//proteasome complex	GO:0004175//endopeptidase activity	GO:0019941//modification-dependent protein catabolic process;GO:0006970//response to osmotic stress;GO:0010038//response to metal ion	gi|225435249|ref|XP_002284989.1|/1.43117e-79/PREDICTED: proteasome subunit beta type-4 isoform 1 [Vitis vinifera]
Unigene3193_ANTbpfTARAAPEI-5	75	32	17.19	7.28	-1.23956	2.33e-05	0.000187841	-	-	-	-
Unigene31363_ANTbpfTARAAPEI-5	75	32	17.19	7.28	-1.23956	2.33e-05	0.000187749	-	-	-	-
Unigene38147_ANTbpfTARAAPEI-5	164	70	37.59	15.93	-1.2386	3.55e-10	6.37e-09	-	-	-	gi|356567568|ref|XP_003551990.1|/2.3848e-78/PREDICTED: DUF246 domain-containing protein At1g04910-like [Glycine max]
Unigene37763_ANTbpfTARAAPEI-5	110	47	25.22	10.69	-1.23831	2.96e-07	3.41e-06	GO:0043231//intracellular membrane-bounded organelle	GO:0004674//protein serine/threonine kinase activity;GO:0032559	GO:0006464//protein modification process;GO:0009755//hormone-mediated signaling pathway	gi|229609837|gb|ACQ83534.1|/3.1495e-85/CBL-interacting protein kinase 18 [Vitis vinifera]
Unigene40613_ANTbpfTARAAPEI-5	379	162	86.88	36.86	-1.23697	1.47e-21	7.43e-20	GO:0043231//intracellular membrane-bounded organelle	GO:0003677//DNA binding;GO:0001071//nucleic acid binding transcription factor activity;GO:0005515//protein binding	GO:0006351//transcription, DNA-dependent	gi|225459415|ref|XP_002285820.1|/9.62841e-41/PREDICTED: transcription factor TGA4 [Vitis vinifera]
Unigene10862_ANTbpfTARAAPEI-5	117	50	26.82	11.38	-1.23681	1.24e-07	1.52e-06	-	-	-	-
Unigene43620_ANTbpfTARAAPEI-5	194	83	44.47	18.88	-1.23597	9.73e-12	2.14e-10	GO:0005840//ribosome;GO:0005618//cell wall;GO:0031410//cytoplasmic vesicle	GO:0043167//ion binding;GO:0015923//mannosidase activity;GO:0008422//beta-glucosidase activity	GO:0044238//primary metabolic process	gi|255584818|ref|XP_002533126.1|/0/beta-glucosidase, putative [Ricinus communis]
Unigene40023_ANTbpfTARAAPEI-5	1470	629	336.97	143.12	-1.23539	1.1e-78	2.68e-76	GO:0043231//intracellular membrane-bounded organelle	-	-	gi|255555211|ref|XP_002518642.1|/5.57388e-45/conserved hypothetical protein [Ricinus communis]
Unigene42098_ANTbpfTARAAPEI-5	264	113	60.52	25.71	-1.23508	1.93e-15	6.15e-14	-	GO:0000989//transcription factor binding transcription factor activity	GO:0006351//transcription, DNA-dependent	gi|24461867|gb|AAN62354.1|AF506028_23/1.51786e-74/CTV.22 [Citrus trifoliata]
Unigene10624_ANTbpfTARAAPEI-5	301	129	69	29.35	-1.23324	2.33e-17	8.78e-16	-	-	-	-
Unigene33024_ANTbpfTARAAPEI-5	140	60	32.09	13.65	-1.23322	7.86e-09	1.17e-07	-	-	-	-
Unigene33318_ANTbpfTARAAPEI-5	203	87	46.53	19.8	-1.23266	3.49e-12	8.15e-11	-	-	-	-
Unigene11114_ANTbpfTARAAPEI-5	70	30	16.05	6.83	-1.23262	4.72e-05	0.000354678	-	-	-	-
Unigene39256_ANTbpfTARAAPEI-5	98	42	22.46	9.56	-1.23228	1.42e-06	1.47e-05	-	GO:0003676//nucleic acid binding	-	gi|326526505|dbj|BAJ97269.1|/4.17727e-30/predicted protein [Hordeum vulgare subsp. vulgare]
Unigene4035_ANTbpfTARAAPEI-5	179	77	41.03	17.52	-1.22768	7.62e-11	1.51e-09	-	-	-	gi|226377504|gb|ACO52508.1|/2.86687e-74/transcription factor APETALA2 [Vitis vinifera]
Unigene19009_ANTbpfTARAAPEI-5	79	34	18.11	7.74	-1.22638	1.64e-05	0.000138109	GO:0044464//cell part	GO:0008092//cytoskeletal protein binding	-	gi|374256017|gb|AEZ00870.1|/2.18424e-30/putative actin depolymerizing factor protein, partial [Elaeis guineensis]
Unigene40071_ANTbpfTARAAPEI-5	167	72	38.28	16.38	-1.22466	3.57e-10	6.39e-09	GO:0031410//cytoplasmic vesicle	-	-	gi|115466014|ref|NP_001056606.1|/2.05666e-47/Os06g0114700 [Oryza sativa Japonica Group]
Unigene38895_ANTbpfTARAAPEI-5	452	195	103.61	44.37	-1.22351	5.24e-25	3.36e-23	-	-	-	gi|226495033|ref|NP_001148916.1|/1.19873e-07/TRAF type zinc finger domain containing 1 [Zea mays]
Unigene41705_ANTbpfTARAAPEI-5	1133	489	259.72	111.26	-1.22302	4e-60	7.52e-58	-	-	-	-
Unigene33789_ANTbpfTARAAPEI-5	81	35	18.57	7.96	-1.22213	1.38e-05	0.000118621	-	GO:0003723//RNA binding	-	gi|195652277|gb|ACG45606.1|/2.14394e-22/RNA binding protein [Zea mays]
Unigene4731_ANTbpfTARAAPEI-5	81	35	18.57	7.96	-1.22213	1.38e-05	0.000118559	-	-	-	-
Unigene42313_ANTbpfTARAAPEI-5	81	35	18.57	7.96	-1.22213	1.38e-05	0.000118496	GO:0043231//intracellular membrane-bounded organelle	-	-	gi|242084200|ref|XP_002442525.1|/7.39086e-67/hypothetical protein SORBIDRAFT_08g021360 [Sorghum bicolor]
Unigene30868_ANTbpfTARAAPEI-5	74	32	16.96	7.28	-1.22013	3.32e-05	0.000257328	-	-	-	-
Unigene11161_ANTbpfTARAAPEI-5	104	45	23.84	10.24	-1.21917	8.42e-07	9.02e-06	-	-	-	-
Unigene38098_ANTbpfTARAAPEI-5	323	140	74.04	31.85	-1.21701	3.63e-18	1.47e-16	GO:0016020//membrane	GO:0046872//metal ion binding	-	gi|255630272|gb|ACU15491.1|/3.6938e-15/unknown [Glycine max]
Unigene38720_ANTbpfTARAAPEI-5	233	101	53.41	22.98	-1.21673	1.63e-13	4.33e-12	GO:0042579//microbody	GO:0016616//oxidoreductase activity, acting on the CH-OH group of donors, NAD or NADP as acceptor;GO:0048037//cofactor binding;GO:0000166//nucleotide binding	GO:0006970//response to osmotic stress;GO:0006007//glucose catabolic process	gi|380862994|gb|AFF18790.1|/2.98352e-32/6-phosphogluconate dehydrogenase, partial [Dimocarpus longan]
Unigene4788_ANTbpfTARAAPEI-5	83	36	19.03	8.19	-1.21634	1.16e-05	0.000101102	GO:0009526//plastid envelope;GO:0009532//plastid stroma	GO:0004175//endopeptidase activity	GO:0019538//protein metabolic process	gi|260766931|gb|ACX50407.1|/1.43958e-35/ATP-dependent Clp protease [Eriobotrya japonica]
Unigene41784_ANTbpfTARAAPEI-5	242	105	55.47	23.89	-1.2153	5.86e-14	1.62e-12	GO:0043231//intracellular membrane-bounded organelle	GO:0003824//catalytic activity;GO:0005488//binding	-	gi|225454123|ref|XP_002269748.1|/1.70824e-101/PREDICTED: cleavage and polyadenylation specificity factor subunit 5 isoform 1 [Vitis vinifera]
Unigene8239_ANTbpfTARAAPEI-5	99	43	22.69	9.78	-1.21415	1.69e-06	1.73e-05	-	-	-	-
Unigene29444_ANTbpfTARAAPEI-5	76	33	17.42	7.51	-1.21386	2.78e-05	0.000220369	-	-	-	-
Unigene33275_ANTbpfTARAAPEI-5	554	241	126.99	54.83	-1.21168	7.6e-30	6.24e-28	-	-	-	-
Unigene20162_ANTbpfTARAAPEI-5	618	269	141.66	61.21	-1.21059	4.54e-33	4.47e-31	-	-	-	-
Unigene7112_ANTbpfTARAAPEI-5	85	37	19.48	8.42	-1.2101	9.69e-06	8.59e-05	GO:0043231//intracellular membrane-bounded organelle	GO:0004672//protein kinase activity;GO:0032559	GO:0006464//protein modification process	gi|218188564|gb|EEC70991.1|/7.14821e-119/hypothetical protein OsI_02649 [Oryza sativa Indica Group]
Unigene36822_ANTbpfTARAAPEI-5	133	58	30.49	13.2	-1.2078	3.13e-08	4.24e-07	-	-	-	-
Unigene9825_ANTbpfTARAAPEI-5	142	62	32.55	14.11	-1.20594	1.11e-08	1.61e-07	GO:0019866//organelle inner membrane;GO:0043231//intracellular membrane-bounded organelle	-	GO:0046907//intracellular transport	gi|302755652|ref|XP_002961250.1|/3.39125e-23/hypothetical protein SELMODRAFT_70839 [Selaginella moellendorffii]
Unigene39504_ANTbpfTARAAPEI-5	222	97	50.89	22.07	-1.2053	8.96e-13	2.21e-11	-	-	-	-
Unigene7896_ANTbpfTARAAPEI-5	80	35	18.34	7.96	-1.20415	1.95e-05	0.000161439	GO:0016020//membrane	-	-	gi|356543648|ref|XP_003540272.1|/1.73704e-144/PREDICTED: outer envelope protein of 80 kDa, chloroplastic-like [Glycine max]
Unigene16837_ANTbpfTARAAPEI-5	64	28	14.67	6.37	-1.2035	0.000136556	0.000909523	-	GO:0016819	GO:0006163//purine nucleotide metabolic process	gi|218185606|gb|EEC68033.1|/8.77374e-30/hypothetical protein OsI_35853 [Oryza sativa Indica Group]
Unigene31984_ANTbpfTARAAPEI-5	192	84	44.01	19.11	-1.2035	3.24e-11	6.73e-10	-	-	-	-
Unigene39174_ANTbpfTARAAPEI-5	137	60	31.4	13.65	-1.20186	2.21e-08	3.06e-07	GO:0005694//chromosome	-	GO:0007059//chromosome segregation	gi|115441623|ref|NP_001045091.1|/1.55285e-29/Os01g0897800 [Oryza sativa Japonica Group]
Unigene32349_ANTbpfTARAAPEI-5	299	131	68.54	29.81	-1.20115	1.28e-16	4.57e-15	-	GO:0004486//methylenetetrahydrofolate dehydrogenase activity;GO:0019238//cyclohydrolase activity	GO:0006760//folic acid-containing compound metabolic process	gi|4103987|gb|AAD01907.1|/1.44945e-10/5,10-methylenetetrahydrofolate dehydrogenase-5,10-methenyltetrahydrofolate cyclohydrolase [Pisum sativum]
Unigene32471_ANTbpfTARAAPEI-5	114	50	26.13	11.38	-1.19921	3.52e-07	4.01e-06	-	-	-	-
Unigene2853_ANTbpfTARAAPEI-5	82	36	18.8	8.19	-1.1988	1.64e-05	0.000137817	GO:0043231//intracellular membrane-bounded organelle	-	-	gi|356543498|ref|XP_003540197.1|/9.10526e-105/PREDICTED: altered inheritance rate of mitochondria protein 25-like [Glycine max]
Unigene29984_ANTbpfTARAAPEI-5	66	29	15.13	6.6	-1.19687	0.000114154	0.000779031	-	-	-	-
Unigene22362_ANTbpfTARAAPEI-5	141	62	32.32	14.11	-1.19571	1.56e-08	2.23e-07	-	-	-	-
Unigene43402_ANTbpfTARAAPEI-5	75	33	17.19	7.51	-1.19468	3.94e-05	0.000299983	-	GO:0046872//metal ion binding;GO:0051536//iron-sulfur cluster binding;GO:0004497//monooxygenase activity;GO:0016705//oxidoreductase activity, acting on paired donors, with incorporation or reduction of molecular oxygen	GO:0006725//cellular aromatic compound metabolic process	gi|224087207|ref|XP_002308100.1|/9.91098e-103/predicted protein [Populus trichocarpa]
Unigene43789_ANTbpfTARAAPEI-5	84	37	19.26	8.42	-1.19372	1.37e-05	0.000118364	-	-	-	gi|184161316|gb|ACC68685.1|/9.98114e-89/bHLH-like DNA binding protein [Vitis vinifera]
Unigene15667_ANTbpfTARAAPEI-5	118	52	27.05	11.83	-1.19318	2.48e-07	2.89e-06	GO:0031224//intrinsic to membrane;GO:0009532//plastid stroma;GO:0009941//chloroplast envelope;GO:0042598//vesicular fraction	GO:0046872//metal ion binding;GO:0016705//oxidoreductase activity, acting on paired donors, with incorporation or reduction of molecular oxygen;GO:0016702//oxidoreductase activity, acting on single donors with incorporation of molecular oxygen, incorporation of two atoms of oxygen;GO:0004497//monooxygenase activity;GO:0008374//O-acyltransferase activity	GO:0051707//response to other organism;GO:0006633//fatty acid biosynthetic process;GO:0006996//organelle organization;GO:0009725//response to hormone stimulus;GO:0009414//response to water deprivation;GO:0006970//response to osmotic stress;GO:0003006//developmental process involved in reproduction;GO:0046471//phosphatidylglycerol metabolic process	gi|125542943|gb|EAY89082.1|/1.1627e-90/hypothetical protein OsI_10569 [Oryza sativa Indica Group]
Unigene38724_ANTbpfTARAAPEI-5	136	60	31.18	13.65	-1.19172	3.11e-08	4.22e-07	-	-	-	gi|351723141|ref|NP_001234965.1|/2.42938e-50/uncharacterized protein LOC100306433 [Glycine max]
Unigene36948_ANTbpfTARAAPEI-5	68	30	15.59	6.83	-1.19066	9.54e-05	0.000665608	-	GO:0016628//oxidoreductase activity, acting on the CH-CH group of donors, NAD or NADP as acceptor;GO:0004175//endopeptidase activity	GO:0019538//protein metabolic process	gi|297611567|ref|NP_001067609.2|/6.17809e-39/Os11g0246600 [Oryza sativa Japonica Group]
Unigene44078_ANTbpfTARAAPEI-5	120	53	27.51	12.06	-1.18973	2.09e-07	2.47e-06	-	GO:0004672//protein kinase activity;GO:0032559	GO:0006464//protein modification process	gi|225444175|ref|XP_002271235.1|/0/PREDICTED: serine/threonine-protein kinase 38-like [Vitis vinifera]
Unigene34300_ANTbpfTARAAPEI-5	292	129	66.93	29.35	-1.18929	4.94e-16	1.69e-14	GO:0031224//intrinsic to membrane	-	-	gi|192910688|gb|ACF06452.1|/4.85934e-14/ORMDL family protein-like [Elaeis guineensis]
Unigene21069_ANTbpfTARAAPEI-5	543	240	124.47	54.61	-1.18856	1.84e-28	1.4e-26	-	-	-	-
Unigene41727_ANTbpfTARAAPEI-5	294	130	67.39	29.58	-1.18791	4.16e-16	1.43e-14	GO:0043234//protein complex;GO:0005618//cell wall;GO:0043231//intracellular membrane-bounded organelle	GO:0043169//cation binding;GO:0004721//phosphoprotein phosphatase activity	GO:0006464//protein modification process;GO:0072506	gi|359476175|ref|XP_002285496.2|/2.62682e-54/PREDICTED: bifunctional purple acid phosphatase 26 [Vitis vinifera]
Unigene9347_ANTbpfTARAAPEI-5	70	31	16.05	7.05	-1.18688	7.98e-05	0.000566218	-	GO:0046914//transition metal ion binding	-	gi|225449738|ref|XP_002270953.1|/3.68761e-72/PREDICTED: RING-H2 finger protein ATL38 [Vitis vinifera]
Unigene42362_ANTbpfTARAAPEI-5	113	50	25.9	11.38	-1.18645	4.96e-07	5.49e-06	-	-	-	gi|242065902|ref|XP_002454240.1|/8.8739e-76/hypothetical protein SORBIDRAFT_04g027350 [Sorghum bicolor]
Unigene44054_ANTbpfTARAAPEI-5	115	51	26.36	11.6	-1.18423	4.16e-07	4.69e-06	-	GO:0008092//cytoskeletal protein binding	GO:0032989;GO:0006996//organelle organization	gi|359475312|ref|XP_003631649.1|/0/PREDICTED: adenylyl cyclase-associated protein 1-like [Vitis vinifera]
Unigene43503_ANTbpfTARAAPEI-5	135	60	30.95	13.65	-1.18104	4.37e-08	5.78e-07	GO:0043231//intracellular membrane-bounded organelle	GO:0016830//carbon-carbon lyase activity	GO:0006259//DNA metabolic process	gi|224136770|ref|XP_002322411.1|/2.17402e-116/predicted protein [Populus trichocarpa]
Unigene37937_ANTbpfTARAAPEI-5	299	133	68.54	30.26	-1.17953	3.47e-16	1.2e-14	-	-	-	-
Unigene6970_ANTbpfTARAAPEI-5	155	69	35.53	15.7	-1.17827	4.63e-09	7.17e-08	-	-	-	-
Unigene20693_ANTbpfTARAAPEI-5	137	61	31.4	13.88	-1.17776	3.67e-08	4.9e-07	-	-	-	-
Unigene42048_ANTbpfTARAAPEI-5	101	45	23.15	10.24	-1.1768	2.36e-06	2.36e-05	GO:0044424//intracellular part	GO:0003747//translation release factor activity	GO:0006412//translation	gi|356560043|ref|XP_003548305.1|/2.75408e-20/PREDICTED: eukaryotic peptide chain release factor subunit 1-3-like [Glycine max]
Unigene13201_ANTbpfTARAAPEI-5	74	33	16.96	7.51	-1.17525	5.57e-05	0.000413421	GO:0009536//plastid	GO:0005488//binding	GO:0006351//transcription, DNA-dependent	gi|255566078|ref|XP_002524027.1|/1.15335e-154/RNA polymerase sigma factor rpoD, putative [Ricinus communis]
Unigene41948_ANTbpfTARAAPEI-5	103	46	23.61	10.47	-1.17314	1.98e-06	2e-05	GO:0044464//cell part	GO:0016741	GO:0006730//one-carbon metabolic process	gi|255562840|ref|XP_002522425.1|/1.13422e-111/ATP binding protein, putative [Ricinus communis]
Unigene41238_ANTbpfTARAAPEI-5	593	265	135.93	60.3	-1.17263	2.6e-30	2.18e-28	-	GO:0005488//binding	-	gi|224137382|ref|XP_002327112.1|/5.60698e-69/predicted protein [Populus trichocarpa]
Unigene37983_ANTbpfTARAAPEI-5	76	34	17.42	7.74	-1.17034	4.65e-05	0.000350097	GO:0009532//plastid stroma;GO:0009526//plastid envelope;GO:0031090//organelle membrane	GO:0032559	GO:0010035//response to inorganic substance;GO:0044267//cellular protein metabolic process;GO:0009416//response to light stimulus;GO:0006970//response to osmotic stress;GO:0003006//developmental process involved in reproduction	gi|224111838|ref|XP_002315997.1|/7.47552e-13/predicted protein [Populus trichocarpa]
Unigene349_ANTbpfTARAAPEI-5	67	30	15.36	6.83	-1.16922	0.000134796	0.000899631	GO:0031410//cytoplasmic vesicle;GO:0031090//organelle membrane;GO:0043231//intracellular membrane-bounded organelle	-	-	gi|357143993|ref|XP_003573128.1|/1.71086e-72/PREDICTED: LOW QUALITY PROTEIN: nicastrin-like [Brachypodium distachyon]
Unigene38894_ANTbpfTARAAPEI-5	136	61	31.18	13.88	-1.16761	5.13e-08	6.73e-07	GO:0044464//cell part	-	-	gi|242059229|ref|XP_002458760.1|/2.38896e-32/hypothetical protein SORBIDRAFT_03g039810 [Sorghum bicolor]
Unigene18144_ANTbpfTARAAPEI-5	69	31	15.82	7.05	-1.16605	0.000112499	0.000772246	GO:0043231//intracellular membrane-bounded organelle	GO:0046872//metal ion binding;GO:0008409//5'-3' exonuclease activity	GO:0010586//miRNA metabolic process	gi|242056911|ref|XP_002457601.1|/0/hypothetical protein SORBIDRAFT_03g010040 [Sorghum bicolor]
Unigene17801_ANTbpfTARAAPEI-5	178	80	40.8	18.2	-1.16463	4.87e-10	8.58e-09	GO:0043231//intracellular membrane-bounded organelle	-	-	gi|125544849|gb|EAY90988.1|/1.71697e-38/hypothetical protein OsI_12598 [Oryza sativa Indica Group]
Unigene11578_ANTbpfTARAAPEI-5	218	98	49.97	22.3	-1.16402	5.64e-12	1.28e-10	-	-	-	-
Unigene27557_ANTbpfTARAAPEI-5	129	58	29.57	13.2	-1.1636	1.22e-07	1.49e-06	GO:0031410//cytoplasmic vesicle	-	-	gi|224129976|ref|XP_002328850.1|/4.8996e-14/predicted protein [Populus trichocarpa]
Unigene43446_ANTbpfTARAAPEI-5	80	36	18.34	8.19	-1.16306	3.25e-05	0.000252616	GO:0043231//intracellular membrane-bounded organelle	GO:0032561	-	gi|118485967|gb|ABK94828.1|/3.82306e-142/unknown [Populus trichocarpa]
Unigene24099_ANTbpfTARAAPEI-5	144	65	33.01	14.79	-1.15828	2.54e-08	3.49e-07	-	-	-	gi|205271124|emb|CAP06398.1|/2.2724e-11/sterol C-14 reductase [Triticum aestivum]
Unigene35727_ANTbpfTARAAPEI-5	259	117	59.37	26.62	-1.15722	7.76e-14	2.11e-12	-	-	-	gi|224285071|gb|ACN40263.1|/1.51781e-23/unknown [Picea sitchensis]
Unigene19269_ANTbpfTARAAPEI-5	93	42	21.32	9.56	-1.15712	7.92e-06	7.18e-05	-	-	-	-
Unigene38530_ANTbpfTARAAPEI-5	396	179	90.77	40.73	-1.15612	2.43e-20	1.14e-18	-	-	-	-
Unigene13656_ANTbpfTARAAPEI-5	95	43	21.78	9.78	-1.1551	6.62e-06	6.1e-05	-	GO:0015036//disulfide oxidoreductase activity	GO:0018904;GO:0006091//generation of precursor metabolites and energy;GO:0019725//cellular homeostasis	gi|297741757|emb|CBI32889.3|/2.20529e-53/unnamed protein product [Vitis vinifera]
Unigene39089_ANTbpfTARAAPEI-5	95	43	21.78	9.78	-1.1551	6.62e-06	6.1e-05	GO:0043231//intracellular membrane-bounded organelle	GO:0016301//kinase activity;GO:0005515//protein binding	GO:0050896//response to stimulus;GO:0009987//cellular process	gi|359494747|ref|XP_002269599.2|/2.42408e-27/PREDICTED: calmodulin-binding transcription activator 3-like [Vitis vinifera]
Unigene4419_ANTbpfTARAAPEI-5	84	38	19.26	8.65	-1.15484	2.27e-05	0.000184012	GO:0005739//mitochondrion	-	-	gi|225463723|ref|XP_002264200.1|/4.2953e-62/PREDICTED: uncharacterized protein LOC100247464 [Vitis vinifera]
Unigene2415_ANTbpfTARAAPEI-5	75	34	17.19	7.74	-1.15116	6.54e-05	0.00047071	-	-	-	-
Unigene39004_ANTbpfTARAAPEI-5	271	123	62.12	27.99	-1.15015	2.74e-14	7.81e-13	GO:0030529//ribonucleoprotein complex	GO:0003676//nucleic acid binding;GO:0005198//structural molecule activity	GO:0010467//gene expression	gi|192910762|gb|ACF06489.1|/1.81801e-59/ribosomal protein L10a [Elaeis guineensis]
Unigene18045_ANTbpfTARAAPEI-5	913	415	209.29	94.42	-1.14834	2.65e-44	3.81e-42	GO:0016020//membrane	GO:0003676//nucleic acid binding;GO:0060229//lipase activator activity;GO:0001071//nucleic acid binding transcription factor activity;GO:0032561	GO:0035556//intracellular signal transduction;GO:0010038//response to metal ion;GO:0009725//response to hormone stimulus;GO:0006355//regulation of transcription, DNA-dependent;GO:0010260//organ senescence	gi|187936039|gb|ACD37536.1|/3.22924e-39/putative ADP-ribosylation factor [Brassica napus]
Unigene44120_ANTbpfTARAAPEI-5	88	40	20.17	9.1	-1.14827	1.59e-05	0.000133946	GO:0031410//cytoplasmic vesicle	GO:0004180//carboxypeptidase activity	GO:0019538//protein metabolic process	gi|224100813|ref|XP_002312024.1|/0/predicted protein [Populus trichocarpa]
Unigene5224_ANTbpfTARAAPEI-5	88	40	20.17	9.1	-1.14827	1.59e-05	0.000133877	GO:0043234//protein complex;GO:0043231//intracellular membrane-bounded organelle	GO:0008443//phosphofructokinase activity;GO:0032559	GO:0006796//phosphate metabolic process;GO:0006007//glucose catabolic process	gi|226529008|ref|NP_001147976.1|/1.54119e-96/6-phosphofructokinase 2 [Zea mays]
Unigene42344_ANTbpfTARAAPEI-5	653	297	149.69	67.58	-1.14731	3.97e-32	3.65e-30	-	GO:0046914//transition metal ion binding;GO:0052592	GO:0006721//terpenoid metabolic process	gi|225435309|ref|XP_002285130.1|/1.22684e-77/PREDICTED: 4-hydroxy-3-methylbut-2-en-1-yl diphosphate synthase [Vitis vinifera]
Unigene41999_ANTbpfTARAAPEI-5	79	36	18.11	8.19	-1.14485	4.56e-05	0.000343364	-	GO:0004091//carboxylesterase activity	GO:0044238//primary metabolic process	gi|255580384|ref|XP_002531019.1|/2.28972e-27/protein with unknown function [Ricinus communis]
Unigene33756_ANTbpfTARAAPEI-5	90	41	20.63	9.33	-1.14479	1.32e-05	0.000114662	-	-	-	-
Unigene40796_ANTbpfTARAAPEI-5	160	73	36.68	16.61	-1.14294	6.23e-09	9.48e-08	-	-	-	gi|255538440|ref|XP_002510285.1|/3.67363e-27/signal peptidase I, putative [Ricinus communis]
Unigene38478_ANTbpfTARAAPEI-5	672	307	154.04	69.85	-1.14097	9.82e-33	9.45e-31	-	-	-	gi|255566759|ref|XP_002524363.1|/1.67735e-69/transcription factor, putative [Ricinus communis]
Unigene4396_ANTbpfTARAAPEI-5	210	96	48.14	21.84	-1.14026	2.98e-11	6.22e-10	-	-	-	-
Unigene43287_ANTbpfTARAAPEI-5	140	64	32.09	14.56	-1.14011	5.88e-08	7.63e-07	-	-	GO:0009987//cellular process	gi|225436648|ref|XP_002276189.1|/1.99012e-28/PREDICTED: uncharacterized protein LOC100267161 [Vitis vinifera]
Unigene11247_ANTbpfTARAAPEI-5	188	86	43.09	19.57	-1.13871	3.3e-10	5.95e-09	GO:0016020//membrane	-	GO:0000302//response to reactive oxygen species;GO:0010038//response to metal ion	gi|297847666|ref|XP_002891714.1|/5.96245e-12/esterase/lipase/thioesterase family protein [Arabidopsis lyrata subsp. lyrata]
Unigene13895_ANTbpfTARAAPEI-5	83	38	19.03	8.65	-1.1375	3.18e-05	0.000247601	-	-	-	gi|18390845|ref|NP_563805.1|/1.13239e-169/uncharacterized protein [Arabidopsis thaliana]
Unigene36674_ANTbpfTARAAPEI-5	264	121	60.52	27.53	-1.13641	1.03e-13	2.78e-12	GO:0031410//cytoplasmic vesicle	GO:0003824//catalytic activity	GO:0008152//metabolic process	gi|242059053|ref|XP_002458672.1|/2.32613e-32/hypothetical protein SORBIDRAFT_03g037870 [Sorghum bicolor]
Unigene37136_ANTbpfTARAAPEI-5	351	161	80.46	36.63	-1.13525	1.02e-17	3.96e-16	-	-	-	-
Unigene43429_ANTbpfTARAAPEI-5	122	56	27.97	12.74	-1.13451	4.69e-07	5.21e-06	GO:0016020//membrane	-	-	gi|219886415|gb|ACL53582.1|/6.24259e-137/unknown [Zea mays]
Unigene11655_ANTbpfTARAAPEI-5	270	124	61.89	28.21	-1.1335	6.12e-14	1.68e-12	GO:0043231//intracellular membrane-bounded organelle	-	-	gi|255582448|ref|XP_002532011.1|/1.74828e-132/beta-fructofuranosidase, putative [Ricinus communis]
Unigene42027_ANTbpfTARAAPEI-5	98	45	22.46	10.24	-1.13314	6.46e-06	5.96e-05	GO:0043231//intracellular membrane-bounded organelle;GO:0044444//cytoplasmic part	-	-	gi|356519582|ref|XP_003528451.1|/1.38122e-80/PREDICTED: uncharacterized protein LOC100807606 [Glycine max]
Unigene8882_ANTbpfTARAAPEI-5	211	97	48.37	22.07	-1.13203	3.46e-11	7.17e-10	GO:0044464//cell part	-	-	gi|359476287|ref|XP_003631811.1|/3.68889e-177/PREDICTED: uncharacterized protein LOC100262753 isoform 2 [Vitis vinifera]
Unigene8818_ANTbpfTARAAPEI-5	87	40	19.94	9.1	-1.13173	2.21e-05	0.000179958	-	-	-	-
Unigene39219_ANTbpfTARAAPEI-5	163	75	37.36	17.06	-1.13088	6.07e-09	9.28e-08	GO:0031410//cytoplasmic vesicle;GO:0043231//intracellular membrane-bounded organelle	-	-	gi|242088537|ref|XP_002440101.1|/2.37751e-17/hypothetical protein SORBIDRAFT_09g026050 [Sorghum bicolor]
Unigene22650_ANTbpfTARAAPEI-5	541	249	124.01	56.65	-1.13031	2.72e-26	1.87e-24	-	-	-	-
Unigene11067_ANTbpfTARAAPEI-5	76	35	17.42	7.96	-1.1299	7.63e-05	0.000544843	-	-	-	-
Unigene33656_ANTbpfTARAAPEI-5	152	70	34.84	15.93	-1.129	2.03e-08	2.84e-07	GO:0031224//intrinsic to membrane;GO:0043231//intracellular membrane-bounded organelle	GO:0016863//intramolecular oxidoreductase activity, transposing C=C bonds	GO:0006066//alcohol metabolic process	gi|115433998|ref|NP_001041757.1|/2.00666e-20/Os01g0103600 [Oryza sativa Japonica Group]
Unigene43137_ANTbpfTARAAPEI-5	89	41	20.4	9.33	-1.12862	1.85e-05	0.000153302	GO:0009534//chloroplast thylakoid	-	-	gi|296085147|emb|CBI28642.3|/3.6978e-85/unnamed protein product [Vitis vinifera]
Unigene20260_ANTbpfTARAAPEI-5	89	41	20.4	9.33	-1.12862	1.85e-05	0.000153224	-	-	-	-
Unigene16843_ANTbpfTARAAPEI-5	78	36	17.88	8.19	-1.12641	6.37e-05	0.000462384	-	-	-	gi|225463171|ref|XP_002267329.1|/4.21643e-87/PREDICTED: uncharacterized protein LOC100263151 [Vitis vinifera]
Unigene20937_ANTbpfTARAAPEI-5	7637	3526	1750.62	802.27	-1.12571	0	0	-	-	-	-
Unigene38562_ANTbpfTARAAPEI-5	197	91	45.16	20.71	-1.12472	1.9e-10	3.54e-09	-	-	-	-
Unigene31386_ANTbpfTARAAPEI-5	2221	1028	509.12	233.9	-1.12211	1.93e-101	6.72e-99	-	-	-	-
Unigene39688_ANTbpfTARAAPEI-5	434	201	99.49	45.73	-1.12141	3.76e-21	1.84e-19	-	-	-	gi|225455141|ref|XP_002267630.1|/4.52193e-17/PREDICTED: uncharacterized protein LOC100245217 isoform 3 [Vitis vinifera]
Unigene39283_ANTbpfTARAAPEI-5	84	39	19.26	8.87	-1.1186	3.69e-05	0.000282933	GO:0009534//chloroplast thylakoid	-	GO:0009767//photosynthetic electron transport chain	gi|357110990|ref|XP_003557298.1|/5.6022e-91/PREDICTED: PGR5-like protein 1A, chloroplastic-like [Brachypodium distachyon]
Unigene33635_ANTbpfTARAAPEI-5	84	39	19.26	8.87	-1.1186	3.69e-05	0.0002828	-	-	-	-
Unigene34933_ANTbpfTARAAPEI-5	433	201	99.26	45.73	-1.11807	5.17e-21	2.51e-19	-	-	-	-
Unigene38863_ANTbpfTARAAPEI-5	493	229	113.01	52.1	-1.1171	1.12e-23	6.65e-22	-	GO:0015036//disulfide oxidoreductase activity	GO:0018904;GO:0019725//cellular homeostasis	gi|4928460|gb|AAD33596.1|AF133127_1/1.0742e-40/thioredoxin h [Hevea brasiliensis]
Unigene38314_ANTbpfTARAAPEI-5	211	98	48.37	22.3	-1.11707	5.54e-11	1.12e-09	-	-	-	-
Unigene25072_ANTbpfTARAAPEI-5	99	46	22.69	10.47	-1.1158	7.51e-06	6.83e-05	-	-	-	-
Unigene34675_ANTbpfTARAAPEI-5	142	66	32.55	15.02	-1.11577	7.92e-08	1e-06	-	-	-	-
Unigene39517_ANTbpfTARAAPEI-5	101	47	23.15	10.69	-1.11475	6.27e-06	5.79e-05	GO:0030119//AP-type membrane coat adaptor complex	-	GO:0015031//protein transport	gi|225470599|ref|XP_002274463.1|/1.84902e-52/PREDICTED: AP-1 complex subunit mu-1 [Vitis vinifera]
Unigene30413_ANTbpfTARAAPEI-5	204	95	46.76	21.62	-1.11291	1.29e-10	2.49e-09	GO:0043231//intracellular membrane-bounded organelle	GO:0046914//transition metal ion binding;GO:0005543//phospholipid binding;GO:0016307//phosphatidylinositol phosphate kinase activity;GO:0032559	GO:0006996//organelle organization;GO:0046488//phosphatidylinositol metabolic process;GO:0006796//phosphate metabolic process;GO:0048229//gametophyte development;GO:0023052//signaling;GO:0019538//protein metabolic process	gi|255550297|ref|XP_002516199.1|/1.01058e-11/fyve finger-containing phosphoinositide kinase, fyv1, putative [Ricinus communis]
Unigene17614_ANTbpfTARAAPEI-5	118	55	27.05	12.51	-1.11255	1.08e-06	1.13e-05	-	-	-	-
Unigene41794_ANTbpfTARAAPEI-5	88	41	20.17	9.33	-1.11226	2.57e-05	0.000204858	GO:0043234//protein complex;GO:0044424//intracellular part	-	GO:0007015//actin filament organization;GO:0000904//cell morphogenesis involved in differentiation	gi|357114081|ref|XP_003558829.1|/6.85029e-50/PREDICTED: protein PIR-like isoform 2 [Brachypodium distachyon]
Unigene41712_ANTbpfTARAAPEI-5	88	41	20.17	9.33	-1.11226	2.57e-05	0.000204758	GO:0031224//intrinsic to membrane	GO:0046873//metal ion transmembrane transporter activity;GO:0019829//cation-transporting ATPase activity;GO:0032559	GO:0009206;GO:0006816//calcium ion transport	gi|359483154|ref|XP_002275074.2|/3.5279e-67/PREDICTED: calcium-transporting ATPase 9, plasma membrane-type-like [Vitis vinifera]
Unigene26387_ANTbpfTARAAPEI-5	75	35	17.19	7.96	-1.11073	0.000106354	0.000732519	GO:0009534//chloroplast thylakoid	-	GO:0019684//photosynthesis, light reaction	gi|326513898|dbj|BAJ92099.1|/1.0317e-11/predicted protein [Hordeum vulgare subsp. vulgare]
Unigene13210_ANTbpfTARAAPEI-5	75	35	17.19	7.96	-1.11073	0.000106354	0.000732211	GO:0031090//organelle membrane;GO:0043231//intracellular membrane-bounded organelle	GO:0019901//protein kinase binding	-	gi|151347473|gb|ABS01349.1|/6.63052e-50/hypersensitive-induced response protein [Carica papaya]
Unigene31858_ANTbpfTARAAPEI-5	105	49	24.07	11.15	-1.11019	4.37e-06	4.17e-05	-	-	-	-
Unigene40396_ANTbpfTARAAPEI-5	90	42	20.63	9.56	-1.10966	2.14e-05	0.000174925	GO:0009526//plastid envelope;GO:0042579//microbody	GO:0004553//hydrolase activity, hydrolyzing O-glycosyl compounds;GO:0016791//phosphatase activity	GO:0052482;GO:0019762//glucosinolate catabolic process;GO:0050832//defense response to fungus	gi|225438815|ref|XP_002278436.1|/4.63479e-13/PREDICTED: putative tyrosine-protein phosphatase TPTE-like [Vitis vinifera]
Unigene16713_ANTbpfTARAAPEI-5	212	99	48.6	22.53	-1.10911	6.4e-11	1.29e-09	GO:0043231//intracellular membrane-bounded organelle	GO:0046983//protein dimerization activity	GO:0022402//cell cycle process;GO:0006261//DNA-dependent DNA replication	gi|225440073|ref|XP_002282450.1|/3.0239e-84/PREDICTED: transcription factor-like protein DPB [Vitis vinifera]
Unigene10692_ANTbpfTARAAPEI-5	137	64	31.4	14.56	-1.10875	1.56e-07	1.88e-06	-	-	-	-
Unigene35445_ANTbpfTARAAPEI-5	92	43	21.09	9.78	-1.10865	1.79e-05	0.000149081	GO:0009534//chloroplast thylakoid	-	-	gi|388505824|gb|AFK40978.1|/6.90879e-21/unknown [Lotus japonicus]
Unigene33396_ANTbpfTARAAPEI-5	139	65	31.86	14.79	-1.10712	1.31e-07	1.59e-06	GO:0043231//intracellular membrane-bounded organelle	-	-	gi|359480711|ref|XP_002276397.2|/2.65603e-12/PREDICTED: uncharacterized protein sll1770-like [Vitis vinifera]
Unigene23994_ANTbpfTARAAPEI-5	171	80	39.2	18.2	-1.10692	4.79e-09	7.4e-08	GO:0044424//intracellular part	GO:0016211//ammonia ligase activity;GO:0032559	GO:0006541//glutamine metabolic process;GO:0071941	gi|159138929|gb|ABW89464.1|/7.49487e-39/glutamine synthetase [Gossypium hirsutum]
Unigene22719_ANTbpfTARAAPEI-5	79	37	18.11	8.42	-1.10489	7.38e-05	0.000527282	-	-	-	-
Unigene8997_ANTbpfTARAAPEI-5	128	60	29.34	13.65	-1.10397	4.4e-07	4.92e-06	-	-	-	-
Unigene22214_ANTbpfTARAAPEI-5	115	54	26.36	12.29	-1.10087	1.78e-06	1.81e-05	-	-	-	-
Unigene39478_ANTbpfTARAAPEI-5	945	444	216.62	101.02	-1.10053	7.01e-43	9.63e-41	GO:0043231//intracellular membrane-bounded organelle	GO:0016772//transferase activity, transferring phosphorus-containing groups;GO:0019901//protein kinase binding	-	gi|193848533|gb|ACF22722.1|/6.56995e-18/phosphatidylinositol kinase family-like protein [Brachypodium distachyon]
Unigene43582_ANTbpfTARAAPEI-5	100	47	22.92	10.69	-1.10035	8.68e-06	7.75e-05	-	-	-	gi|359489318|ref|XP_002269466.2|/1.49391e-120/PREDICTED: eukaryotic translation initiation factor 4G-like [Vitis vinifera]
Unigene14360_ANTbpfTARAAPEI-5	134	63	30.72	14.33	-1.10014	2.58e-07	2.99e-06	GO:0005667//transcription factor complex	GO:0008135//translation factor activity, nucleic acid binding	GO:0006352//transcription initiation, DNA-dependent;GO:0006412//translation	gi|388497136|gb|AFK36634.1|/3.39408e-51/unknown [Lotus japonicus]
Unigene17761_ANTbpfTARAAPEI-5	191	90	43.78	20.48	-1.09606	8.15e-10	1.4e-08	-	-	-	-
Unigene2725_ANTbpfTARAAPEI-5	87	41	19.94	9.33	-1.09572	3.56e-05	0.000273404	-	GO:0046873//metal ion transmembrane transporter activity;GO:0005451//monovalent cation:hydrogen antiporter activity	GO:0030001//metal ion transport	gi|225455594|ref|XP_002269354.1|/0/PREDICTED: K(+) efflux antiporter 5 [Vitis vinifera]
Unigene53_ANTbpfTARAAPEI-5	87	41	19.94	9.33	-1.09572	3.56e-05	0.000273275	-	-	-	-
Unigene40578_ANTbpfTARAAPEI-5	106	50	24.3	11.38	-1.09446	5.05e-06	4.75e-05	-	-	-	gi|356522946|ref|XP_003530103.1|/2.15345e-61/PREDICTED: uncharacterized protein LOC100812423 [Glycine max]
Unigene30326_ANTbpfTARAAPEI-5	178	84	40.8	19.11	-1.09424	3.24e-09	5.13e-08	GO:0009532//plastid stroma;GO:0009526//plastid envelope;GO:0005576//extracellular region	GO:0017111//nucleoside-triphosphatase activity;GO:0008135//translation factor activity, nucleic acid binding;GO:0032561;GO:0032559	GO:0006412//translation;GO:0009207;GO:0009657//plastid organization;GO:0007275//multicellular organismal development	gi|62320893|dbj|BAD93878.1|/7.23351e-26/elongation factor G [Arabidopsis thaliana]
Unigene33850_ANTbpfTARAAPEI-5	163	77	37.36	17.52	-1.09249	1.54e-08	2.2e-07	-	-	-	-
Unigene29475_ANTbpfTARAAPEI-5	148	70	33.93	15.93	-1.09082	7.38e-08	9.44e-07	-	-	-	-
Unigene43257_ANTbpfTARAAPEI-5	93	44	21.32	10.01	-1.09077	2.06e-05	0.0001693	-	GO:0016772//transferase activity, transferring phosphorus-containing groups;GO:0005488//binding	GO:0006796//phosphate metabolic process	gi|359496111|ref|XP_002270146.2|/1.20419e-94/PREDICTED: SNF1-related protein kinase regulatory subunit beta-2-like [Vitis vinifera]
Unigene33955_ANTbpfTARAAPEI-5	169	80	38.74	18.2	-1.08989	9.06e-09	1.33e-07	GO:0043231//intracellular membrane-bounded organelle	GO:0000166//nucleotide binding;GO:0050136//NADH dehydrogenase (quinone) activity	GO:0008152//metabolic process	gi|116792560|gb|ABK26414.1|/9.24612e-21/unknown [Picea sitchensis]
Unigene22048_ANTbpfTARAAPEI-5	133	63	30.49	14.33	-1.0893	3.55e-07	4.03e-06	-	-	-	-
Unigene39634_ANTbpfTARAAPEI-5	76	36	17.42	8.19	-1.08881	0.000122854	0.000825317	-	-	-	gi|102139798|gb|ABF69983.1|/1.99501e-09/zinc finger (C3HC4 type RING finger) family protein [Musa acuminata]
Unigene18253_ANTbpfTARAAPEI-5	175	83	40.11	18.88	-1.0871	5.32e-09	8.16e-08	GO:0044464//cell part	GO:0046872//metal ion binding;GO:0004620//phospholipase activity	GO:0006650//glycerophospholipid metabolic process	gi|225459766|ref|XP_002284764.1|/0/PREDICTED: phospholipase D delta-like [Vitis vinifera]
Unigene40417_ANTbpfTARAAPEI-5	175	83	40.11	18.88	-1.0871	5.32e-09	8.16e-08	-	GO:0016624//oxidoreductase activity, acting on the aldehyde or oxo group of donors, disulfide as acceptor	GO:0008152//metabolic process	gi|224029197|gb|ACN33674.1|/4.29348e-75/unknown [Zea mays]
Unigene18121_ANTbpfTARAAPEI-5	118	56	27.05	12.74	-1.08626	1.71e-06	1.76e-05	GO:0031410//cytoplasmic vesicle	GO:0046914//transition metal ion binding;GO:0019787//small conjugating protein ligase activity	GO:0009756//carbohydrate mediated signaling;GO:0032446//protein modification by small protein conjugation	gi|225457054|ref|XP_002282957.1|/8.59275e-170/PREDICTED: E3 ubiquitin-protein ligase SIS3 [Vitis vinifera]
Unigene17496_ANTbpfTARAAPEI-5	80	38	18.34	8.65	-1.08422	8.52e-05	0.000597821	-	GO:0000166//nucleotide binding	-	gi|359494701|ref|XP_002269774.2|/4.1036e-111/PREDICTED: dynamin-related protein 3A-like [Vitis vinifera]
Unigene6093_ANTbpfTARAAPEI-5	101	48	23.15	10.92	-1.08404	1e-05	8.82e-05	-	-	-	-
Unigene42105_ANTbpfTARAAPEI-5	225	107	51.58	24.35	-1.08289	4.03e-11	8.34e-10	-	GO:0016765//transferase activity, transferring alkyl or aryl (other than methyl) groups	GO:0006720//isoprenoid metabolic process;GO:0006743//ubiquinone metabolic process	gi|225461848|ref|XP_002285665.1|/1.48798e-45/PREDICTED: prenyl transferase-like [Vitis vinifera]
Unigene27678_ANTbpfTARAAPEI-5	815	388	186.82	88.28	-1.08149	3.17e-36	3.53e-34	-	-	-	gi|242048748|ref|XP_002462120.1|/5.22968e-08/hypothetical protein SORBIDRAFT_02g019480 [Sorghum bicolor]
Unigene8804_ANTbpfTARAAPEI-5	126	60	28.88	13.65	-1.08117	8.35e-07	8.96e-06	GO:0031410//cytoplasmic vesicle	-	GO:0006397//mRNA processing	gi|225449657|ref|XP_002263006.1|/1.11979e-136/PREDICTED: mRNA cap guanine-N7 methyltransferase 2-like [Vitis vinifera]
Unigene43080_ANTbpfTARAAPEI-5	273	130	62.58	29.58	-1.08108	3.73e-13	9.65e-12	GO:0043231//intracellular membrane-bounded organelle;GO:0044444//cytoplasmic part	GO:0005488//binding	GO:0009987//cellular process;GO:0006952//defense response	gi|225444855|ref|XP_002279295.1|/1.21569e-40/PREDICTED: disease resistance protein RPS2 [Vitis vinifera]
Unigene38476_ANTbpfTARAAPEI-5	241	115	55.24	26.17	-1.0778	9.82e-12	2.15e-10	-	-	GO:0006950//response to stress;GO:0010038//response to metal ion	gi|225426999|ref|XP_002270596.1|/4.0577e-15/PREDICTED: 23.6 kDa heat shock protein, mitochondrial [Vitis vinifera]
Unigene31474_ANTbpfTARAAPEI-5	88	42	20.17	9.56	-1.07713	4.1e-05	0.000311156	GO:0009536//plastid	GO:0000166//nucleotide binding	GO:0022900//electron transport chain;GO:0007275//multicellular organismal development	gi|222640206|gb|EEE68338.1|/1.37928e-24/hypothetical protein OsJ_26632 [Oryza sativa Japonica Group]
Unigene9547_ANTbpfTARAAPEI-5	224	107	51.35	24.35	-1.07644	5.52e-11	1.12e-09	-	GO:0004497//monooxygenase activity;GO:0005506//iron ion binding	-	gi|357153856|ref|XP_003576589.1|/5.2721e-29/PREDICTED: cytochrome P450 76C4-like [Brachypodium distachyon]
Unigene15553_ANTbpfTARAAPEI-5	364	174	83.44	39.59	-1.0756	6.44e-17	2.37e-15	-	-	-	-
Unigene18245_ANTbpfTARAAPEI-5	113	54	25.9	12.29	-1.07547	3.38e-06	3.29e-05	GO:0043231//intracellular membrane-bounded organelle	GO:0005488//binding	GO:0006259//DNA metabolic process	gi|359479011|ref|XP_002284532.2|/0/PREDICTED: probable NOT transcription complex subunit VIP2-like [Vitis vinifera]
Unigene40664_ANTbpfTARAAPEI-5	113	54	25.9	12.29	-1.07547	3.38e-06	3.28e-05	GO:0009536//plastid	GO:0046872//metal ion binding;GO:0016778;GO:0032559	GO:0009124//nucleoside monophosphate biosynthetic process;GO:0006796//phosphate metabolic process	gi|224129412|ref|XP_002320580.1|/1.73947e-58/predicted protein [Populus trichocarpa]
Unigene4119_ANTbpfTARAAPEI-5	115	55	26.36	12.51	-1.07527	2.82e-06	2.78e-05	-	-	-	gi|359479822|ref|XP_002269412.2|/1.65964e-113/PREDICTED: uncharacterized protein LOC100254466 [Vitis vinifera]
Unigene10377_ANTbpfTARAAPEI-5	161	77	36.91	17.52	-1.07501	2.9e-08	3.95e-07	-	-	-	-
Unigene1380_ANTbpfTARAAPEI-5	140	67	32.09	15.24	-1.07426	2.38e-07	2.78e-06	GO:0031410//cytoplasmic vesicle	-	-	gi|242074294|ref|XP_002447083.1|/3.09907e-23/hypothetical protein SORBIDRAFT_06g028260 [Sorghum bicolor]
Unigene36345_ANTbpfTARAAPEI-5	94	45	21.55	10.24	-1.07347	2.37e-05	0.000190829	-	-	-	-
Unigene44165_ANTbpfTARAAPEI-5	169	81	38.74	18.43	-1.07177	1.42e-08	2.04e-07	-	-	-	gi|225454194|ref|XP_002273844.1|/2.12943e-121/PREDICTED: UPF0187 protein At3g61320, chloroplastic [Vitis vinifera]
Unigene24939_ANTbpfTARAAPEI-5	121	58	27.74	13.2	-1.07143	1.64e-06	1.69e-05	-	-	-	-
Unigene11599_ANTbpfTARAAPEI-5	148	71	33.93	16.15	-1.07103	1.16e-07	1.43e-06	-	GO:0016491//oxidoreductase activity;GO:0005506//iron ion binding	GO:0006091//generation of precursor metabolites and energy	gi|242058109|ref|XP_002458200.1|/2.05135e-46/hypothetical protein SORBIDRAFT_03g028610 [Sorghum bicolor]
Unigene30513_ANTbpfTARAAPEI-5	322	155	73.81	35.27	-1.06537	6.25e-15	1.91e-13	-	-	-	-
Unigene34603_ANTbpfTARAAPEI-5	214	103	49.05	23.44	-1.06528	2.09e-10	3.86e-09	-	-	-	gi|32698526|gb|AAP86603.1|/2.15348e-06/eukaryotic translation initiation factor iso4E [Lactuca sativa]
Unigene3928_ANTbpfTARAAPEI-5	1094	527	250.78	119.91	-1.06447	7.31e-47	1.09e-44	-	-	-	-
Unigene22249_ANTbpfTARAAPEI-5	83	40	19.03	9.1	-1.06434	8.14e-05	0.000575899	-	-	-	gi|225426828|ref|XP_002283259.1|/7.64326e-15/PREDICTED: inactive rhomboid protein 1 isoform 1 [Vitis vinifera]
Unigene3544_ANTbpfTARAAPEI-5	166	80	38.05	18.2	-1.06396	2.33e-08	3.21e-07	-	-	-	-
Unigene38524_ANTbpfTARAAPEI-5	199	96	45.62	21.84	-1.06269	9.86e-10	1.68e-08	GO:0043231//intracellular membrane-bounded organelle	GO:0016491//oxidoreductase activity	GO:0008152//metabolic process	gi|147777305|emb|CAN66802.1|/1.02472e-42/hypothetical protein VITISV_041905 [Vitis vinifera]
Unigene39694_ANTbpfTARAAPEI-5	85	41	19.48	9.33	-1.06204	6.77e-05	0.000486174	GO:0044424//intracellular part	GO:0051748//UTP-monosaccharide-1-phosphate uridylyltransferase activity	-	gi|192338746|gb|ACF04278.1|/8.35183e-88/UTP-glucose 1 phosphate uridylyltransferase [Eucalyptus grandis]
Unigene29893_ANTbpfTARAAPEI-5	472	228	108.2	51.88	-1.06045	4.99e-21	2.43e-19	-	-	-	-
Unigene32251_ANTbpfTARAAPEI-5	407	197	93.3	44.82	-1.05773	2.86e-18	1.17e-16	-	-	-	-
Unigene29426_ANTbpfTARAAPEI-5	179	87	41.03	19.8	-1.05118	9.09e-09	1.33e-07	-	-	-	-
Unigene37034_ANTbpfTARAAPEI-5	111	54	25.44	12.29	-1.04961	6.34e-06	5.86e-05	GO:0043231//intracellular membrane-bounded organelle;GO:0000502//proteasome complex	GO:0004175//endopeptidase activity	GO:0019941//modification-dependent protein catabolic process	gi|357159246|ref|XP_003578386.1|/1.55516e-29/PREDICTED: LOW QUALITY PROTEIN: proteasome subunit beta type-1-like [Brachypodium distachyon]
Unigene42764_ANTbpfTARAAPEI-5	80	39	18.34	8.87	-1.04799	0.000134258	0.000896408	-	-	GO:0043066//negative regulation of apoptosis	gi|359483518|ref|XP_002272702.2|/1.2892e-94/PREDICTED: apoptosis inhibitor 5-like [Vitis vinifera]
Unigene16637_ANTbpfTARAAPEI-5	121	59	27.74	13.42	-1.04758	2.56e-06	2.55e-05	GO:0009536//plastid	GO:0016742//hydroxymethyl-, formyl- and related transferase activity;GO:0048037//cofactor binding	GO:0009069//serine family amino acid metabolic process;GO:0006730//one-carbon metabolic process	gi|225429452|ref|XP_002277146.1|/0/PREDICTED: serine hydroxymethyltransferase, mitochondrial [Vitis vinifera]
Unigene41846_ANTbpfTARAAPEI-5	199	97	45.62	22.07	-1.04758	1.53e-09	2.54e-08	GO:0010008//endosome membrane	-	-	gi|356516916|ref|XP_003527138.1|/2.37772e-74/PREDICTED: vacuolar protein sorting-associated protein 24 homolog 1-like [Glycine max]
Unigene37723_ANTbpfTARAAPEI-5	201	98	46.07	22.3	-1.04678	1.28e-09	2.14e-08	GO:0031224//intrinsic to membrane	GO:0015662//ATPase activity, coupled to transmembrane movement of ions, phosphorylative mechanism;GO:0032559	GO:0009206;GO:0006811//ion transport;GO:0009207	gi|301154095|emb|CBW30173.1|/7.88202e-89/Plasma membrane ATPase 4 [Musa balbisiana]
Unigene30807_ANTbpfTARAAPEI-5	205	100	46.99	22.75	-1.04649	8.97e-10	1.53e-08	-	-	-	-
Unigene33084_ANTbpfTARAAPEI-5	457	223	104.76	50.74	-1.04589	5.48e-20	2.51e-18	-	-	-	gi|3719457|gb|AAC63379.1|/6.58991e-11/manganese superoxide dismutase [Zantedeschia aethiopica]
Unigene5765_ANTbpfTARAAPEI-5	211	103	48.37	23.44	-1.04514	5.26e-10	9.24e-09	-	-	-	-
Unigene30813_ANTbpfTARAAPEI-5	172	84	39.43	19.11	-1.04497	2.11e-08	2.94e-07	-	-	-	-
Unigene30212_ANTbpfTARAAPEI-5	88	43	20.17	9.78	-1.0443	6.44e-05	0.000465326	-	-	-	-
Unigene43675_ANTbpfTARAAPEI-5	88	43	20.17	9.78	-1.0443	6.44e-05	0.000465121	-	-	-	gi|225430073|ref|XP_002281782.1|/2.1681e-162/PREDICTED: uncharacterized protein LOC100259547 [Vitis vinifera]
Unigene7737_ANTbpfTARAAPEI-5	86	42	19.71	9.56	-1.04385	7.73e-05	0.000550751	GO:0043231//intracellular membrane-bounded organelle	GO:0035251//UDP-glucosyltransferase activity	GO:0033554//cellular response to stress;GO:0009812//flavonoid metabolic process;GO:0005975//carbohydrate metabolic process;GO:0002218//activation of innate immune response;GO:0010033//response to organic substance;GO:0006464//protein modification process	gi|225447947|ref|XP_002268972.1|/0/PREDICTED: UDP-glucose:glycoprotein glucosyltransferase-like [Vitis vinifera]
Unigene21171_ANTbpfTARAAPEI-5	133	65	30.49	14.79	-1.04371	8.69e-07	9.29e-06	-	-	-	-
Unigene16725_ANTbpfTARAAPEI-5	178	87	40.8	19.8	-1.04307	1.24e-08	1.79e-07	-	-	-	gi|356519711|ref|XP_003528513.1|/2.01419e-159/PREDICTED: uncharacterized protein LOC100807418 [Glycine max]
Unigene25734_ANTbpfTARAAPEI-5	92	45	21.09	10.24	-1.04234	4.46e-05	0.000337662	-	-	-	-
Unigene4092_ANTbpfTARAAPEI-5	92	45	21.09	10.24	-1.04234	4.46e-05	0.000337506	-	-	-	-
Unigene33885_ANTbpfTARAAPEI-5	188	92	43.09	20.93	-1.04178	5.06e-09	7.8e-08	-	-	-	-
[truncated: 36 more rows]
