# Supplementary material for: De novo characterization of the Anthurium transcriptome and analysis of its digital gene expression under cold stress
Source: BMC Genomics. 2013 Nov 25;14(1):827. doi: 10.1186/1471-2164-14-827 (PMC4046746; doi:10.1186/1471-2164-14-827)
Supplement: Supplementary file 5 — Additional file 5: The differentially expressed genes between 1-h cold treatment and control plants. TPM: transcript copies per million tags. FDR: false discovery rate. We used “FDR ≤ 0.001 and the absolute value of log2Ratio ≥ 1” as the threshold to judge the significance of gene expression difference. (XLSX 355 KB) [file 12864_2013_5516_MOESM5_ESM.xlsx]

## Sheet: 5 vs control
Gene	RawIntensity-1A	RawIntensity-4A	TPM-1A	TPM-4A	log2 Ratio(4A/1A)	P-Value	FDR	GO Component	GO Function	GO Process	blast nr
Unigene3618_ANTbpfTARAAPEI-5	0	153	0.01	36.44	11.8313	4.47414e-48	4.81169e-46	GO:0031410//cytoplasmic vesicle	-	GO:0009607//response to biotic stimulus	gi|359491024|ref|XP_003634206.1|/2.98815e-40/PREDICTED: thaumatin-like protein-like [Vitis vinifera]
Unigene43562_ANTbpfTARAAPEI-5	0	125	0.01	29.77	11.5396	2.06254e-39	1.76824e-37	-	GO:0016747//transferase activity, transferring acyl groups other than amino-acyl groups	-	gi|380863878|gb|AFF19205.1|/1.11772e-152/BAHD acyltransferase [Erythroxylum coca]
Unigene7992_ANTbpfTARAAPEI-5	0	103	0.01	24.53	11.2603	1.3231e-32	9.17838e-31	-	-	-	-
Unigene30934_ANTbpfTARAAPEI-5	0	99	0.01	23.58	11.2033	2.28698e-31	1.517e-29	-	GO:0016787//hydrolase activity	-	gi|356543624|ref|XP_003540260.1|/1.17872e-20/PREDICTED: probable CCR4-associated factor 1 homolog 11-like [Glycine max]
Unigene9247_ANTbpfTARAAPEI-5	0	68	0.01	16.2	10.6618	8.9374e-22	3.78642e-20	GO:0043231//intracellular membrane-bounded organelle	-	-	gi|125541031|gb|EAY87426.1|/2.32478e-33/hypothetical protein OsI_08834 [Oryza sativa Indica Group]
Unigene13703_ANTbpfTARAAPEI-5	0	58	0.01	13.81	10.4315	1.11017e-18	3.88024e-17	-	-	-	-
Unigene32692_ANTbpfTARAAPEI-5	0	55	0.01	13.1	10.3554	9.4111e-18	3.05441e-16	-	-	-	-
Unigene41307_ANTbpfTARAAPEI-5	0	52	0.01	12.38	10.2738	7.978e-17	2.3967e-15	GO:0005618//cell wall;GO:0005576//extracellular region;GO:0031410//cytoplasmic vesicle	GO:0004175//endopeptidase activity	GO:0019538//protein metabolic process	gi|255545932|ref|XP_002514026.1|/7.92505e-95/Aspartic proteinase nepenthesin-1 precursor, putative [Ricinus communis]
Unigene34091_ANTbpfTARAAPEI-5	0	50	0.01	11.91	10.218	3.31688e-16	9.56894e-15	-	GO:0046872//metal ion binding	-	gi|326496445|dbj|BAJ94684.1|/1.20139e-12/predicted protein [Hordeum vulgare subsp. vulgare]
Unigene43525_ANTbpfTARAAPEI-5	0	50	0.01	11.91	10.218	3.31688e-16	9.55377e-15	-	GO:0005488//binding	-	gi|359472571|ref|XP_002281609.2|/3.24005e-160/PREDICTED: protein OBERON 3-like [Vitis vinifera]
Unigene12786_ANTbpfTARAAPEI-5	0	45	0.01	10.72	10.0661	1.16901e-14	2.8986e-13	-	-	-	-
Unigene37586_ANTbpfTARAAPEI-5	0	45	0.01	10.72	10.0661	1.16901e-14	2.89465e-13	GO:0031410//cytoplasmic vesicle	-	-	gi|113913391|gb|ABI48859.1|/1.62403e-14/LLA-115 [Lilium longiflorum]
Unigene38124_ANTbpfTARAAPEI-5	0	44	0.01	10.48	10.0334	2.3836e-14	5.79946e-13	GO:0031090//organelle membrane;GO:0043231//intracellular membrane-bounded organelle	GO:0046914//transition metal ion binding;GO:0019842//vitamin binding;GO:0019798	GO:0019471	gi|255552788|ref|XP_002517437.1|/5.49194e-83/prolyl 4-hydroxylase alpha subunit, putative [Ricinus communis]
Unigene11815_ANTbpfTARAAPEI-5	0	42	0.01	10	9.96578	9.90992e-14	2.3121e-12	GO:0031224//intrinsic to membrane;GO:0031410//cytoplasmic vesicle;GO:0005746//mitochondrial respiratory chain	GO:0050136//NADH dehydrogenase (quinone) activity	GO:0051234//establishment of localization;GO:0006091//generation of precursor metabolites and energy	gi|291498625|gb|ADE08099.1|/7.25766e-94/nad6-1 [Triticum aestivum]
Unigene11413_ANTbpfTARAAPEI-5	0	42	0.01	10	9.96578	9.90992e-14	2.30914e-12	-	-	-	-
Unigene16098_ANTbpfTARAAPEI-5	0	42	0.01	10	9.96578	9.90992e-14	2.30618e-12	-	-	-	gi|302142899|emb|CBI20194.3|/2.26623e-103/unnamed protein product [Vitis vinifera]
Unigene12986_ANTbpfTARAAPEI-5	0	42	0.01	10	9.96578	9.90992e-14	2.30323e-12	-	-	-	-
Unigene17943_ANTbpfTARAAPEI-5	0	41	0.01	9.76	9.93074	2.02064e-13	4.58491e-12	-	-	-	gi|225429574|ref|XP_002280068.1|/5.39779e-66/PREDICTED: uncharacterized protein LOC100257637 isoform 1 [Vitis vinifera]
Unigene34314_ANTbpfTARAAPEI-5	0	39	0.01	9.29	9.85953	8.40086e-13	1.76719e-11	-	-	-	-
Unigene15719_ANTbpfTARAAPEI-5	0	39	0.01	9.29	9.85953	8.40086e-13	1.76515e-11	GO:0031410//cytoplasmic vesicle	-	-	gi|3914136|sp|O23758.1|NLTP_CICAR/1.49199e-15/RecName: Full=Non-specific lipid-transfer protein; Short=LTP; Flags: Precursor
Unigene30115_ANTbpfTARAAPEI-5	0	38	0.01	9.05	9.82177	1.71294e-12	3.4902e-11	-	-	-	-
Unigene39267_ANTbpfTARAAPEI-5	0	38	0.01	9.05	9.82177	1.71294e-12	3.48629e-11	-	GO:0046527//glucosyltransferase activity	-	gi|321176469|gb|ADW77641.1|/8.90966e-65/putative mannan synthase [Amorphophallus konjac]
Unigene39438_ANTbpfTARAAPEI-5	0	38	0.01	9.05	9.82177	1.71294e-12	3.4824e-11	-	GO:0005488//binding	-	gi|356519889|ref|XP_003528601.1|/1.01606e-103/PREDICTED: nucleolysin TIAR-like [Glycine max]
Unigene11678_ANTbpfTARAAPEI-5	0	37	0.01	8.81	9.783	3.49268e-12	6.81842e-11	-	-	-	-
Unigene43051_ANTbpfTARAAPEI-5	0	37	0.01	8.81	9.783	3.49268e-12	6.8111e-11	-	-	-	gi|225444855|ref|XP_002279295.1|/3.61369e-45/PREDICTED: disease resistance protein RPS2 [Vitis vinifera]
Unigene21679_ANTbpfTARAAPEI-5	0	36	0.01	8.57	9.74315	7.12158e-12	1.35392e-10	GO:0005618//cell wall;GO:0031225//anchored to membrane;GO:0031410//cytoplasmic vesicle	GO:0004553//hydrolase activity, hydrolyzing O-glycosyl compounds	GO:0008152//metabolic process	gi|242050448|ref|XP_002462968.1|/1.30673e-11/hypothetical protein SORBIDRAFT_02g035490 [Sorghum bicolor]
Unigene8754_ANTbpfTARAAPEI-5	0	36	0.01	8.57	9.74315	7.12158e-12	1.3525e-10	-	-	-	gi|225448564|ref|XP_002273838.1|/1.46607e-33/PREDICTED: dehydration-responsive element-binding protein 2C-like [Vitis vinifera]
Unigene37943_ANTbpfTARAAPEI-5	0	36	0.01	8.57	9.74315	7.12158e-12	1.35109e-10	GO:0031224//intrinsic to membrane	-	-	gi|359473999|ref|XP_002276903.2|/6.33109e-73/PREDICTED: transmembrane protein 120 homolog isoform 1 [Vitis vinifera]
Unigene29078_ANTbpfTARAAPEI-5	0	36	0.01	8.57	9.74315	7.12158e-12	1.34968e-10	GO:0044424//intracellular part	GO:0000166//nucleotide binding	GO:0006007//glucose catabolic process	gi|224119602|ref|XP_002318114.1|/1.02336e-40/predicted protein [Populus trichocarpa]
Unigene44056_ANTbpfTARAAPEI-5	0	36	0.01	8.57	9.74315	7.12158e-12	1.34828e-10	-	GO:0016787//hydrolase activity	-	gi|115478915|ref|NP_001063051.1|/0/Os09g0379900 [Oryza sativa Japonica Group]
Unigene43899_ANTbpfTARAAPEI-5	0	34	0.01	8.1	9.66178	2.96082e-11	5.26545e-10	GO:0009534//chloroplast thylakoid;GO:0016020//membrane	-	GO:0009725//response to hormone stimulus;GO:0009746;GO:0000902//cell morphogenesis;GO:0009250//glucan biosynthetic process;GO:0009827//plant-type cell wall modification	gi|225449919|ref|XP_002268366.1|/0/PREDICTED: uncharacterized protein LOC100261913 [Vitis vinifera]
Unigene38737_ANTbpfTARAAPEI-5	0	33	0.01	7.86	9.61839	6.03712e-11	1.03514e-09	GO:0031410//cytoplasmic vesicle	-	-	gi|341833966|gb|AEK94318.1|/2.15984e-38/disulfide isomerase-related protein [Pyrus x bretschneideri]
Unigene28363_ANTbpfTARAAPEI-5	0	33	0.01	7.86	9.61839	6.03712e-11	1.03416e-09	GO:0031410//cytoplasmic vesicle	-	-	gi|388491954|gb|AFK34043.1|/1.59845e-33/unknown [Medicago truncatula]
Unigene37044_ANTbpfTARAAPEI-5	0	32	0.01	7.62	9.57365	1.23097e-10	2.0488e-09	-	GO:0004175//endopeptidase activity	GO:0019538//protein metabolic process	gi|93139442|gb|ABF00019.1|/1.58342e-82/legumain precursor [Saccharum officinarum]
Unigene26191_ANTbpfTARAAPEI-5	0	32	0.01	7.62	9.57365	1.23097e-10	2.04692e-09	-	-	-	gi|226533094|ref|NP_001147213.1|/2.15897e-06/proteasome subunit beta type 1 [Zea mays]
Unigene36676_ANTbpfTARAAPEI-5	0	31	0.01	7.38	9.52748	2.50994e-10	4.02277e-09	-	-	-	-
Unigene6461_ANTbpfTARAAPEI-5	0	30	0.01	7.15	9.4818	5.11778e-10	7.95686e-09	GO:0016020//membrane	-	GO:0006810//transport	gi|356561009|ref|XP_003548778.1|/1.292e-101/PREDICTED: solute carrier family 25 member 44-like [Glycine max]
Unigene42457_ANTbpfTARAAPEI-5	0	30	0.01	7.15	9.4818	5.11778e-10	7.95006e-09	GO:0016020//membrane	GO:0005515//protein binding;GO:0015562//efflux transmembrane transporter activity;GO:0042626//ATPase activity, coupled to transmembrane movement of substances	GO:0009630//gravitropism;GO:0043479;GO:0009639//response to red or far red light;GO:0051707//response to other organism;GO:0009734//auxin mediated signaling pathway;GO:0032535;GO:0048437//floral organ development;GO:0060918//auxin transport	gi|225441205|ref|XP_002266505.1|/4.57614e-152/PREDICTED: ABC transporter B family member 1-like [Vitis vinifera]
Unigene23430_ANTbpfTARAAPEI-5	0	29	0.01	6.91	9.43254	1.04352e-09	1.5597e-08	-	-	-	-
Unigene3119_ANTbpfTARAAPEI-5	0	29	0.01	6.91	9.43254	1.04352e-09	1.55842e-08	-	-	-	-
Unigene18386_ANTbpfTARAAPEI-5	0	28	0.01	6.67	9.38154	2.12774e-09	3.05222e-08	-	GO:0016628//oxidoreductase activity, acting on the CH-CH group of donors, NAD or NADP as acceptor;GO:0032559	GO:0008152//metabolic process;GO:0050896//response to stimulus	gi|242054931|ref|XP_002456611.1|/2.19767e-30/hypothetical protein SORBIDRAFT_03g039360 [Sorghum bicolor]
Unigene24666_ANTbpfTARAAPEI-5	0	27	0.01	6.43	9.32867	4.33846e-09	6.0284e-08	-	-	-	-
Unigene12036_ANTbpfTARAAPEI-5	0	26	0.01	6.19	9.2738	8.84612e-09	1.18393e-07	-	-	-	-
Unigene38832_ANTbpfTARAAPEI-5	0	26	0.01	6.19	9.2738	8.84612e-09	1.18306e-07	GO:0009526//plastid envelope	-	-	gi|356552120|ref|XP_003544418.1|/1.74144e-59/PREDICTED: uncharacterized protein LOC100802815 [Glycine max]
Unigene36881_ANTbpfTARAAPEI-5	0	26	0.01	6.19	9.2738	8.84612e-09	1.18219e-07	GO:0043231//intracellular membrane-bounded organelle	-	-	gi|255557357|ref|XP_002519709.1|/1.3009e-49/conserved hypothetical protein [Ricinus communis]
Unigene42720_ANTbpfTARAAPEI-5	0	26	0.01	6.19	9.2738	8.84612e-09	1.18132e-07	-	-	-	gi|225428735|ref|XP_002281981.1|/5.60981e-18/PREDICTED: uncharacterized protein LOC100253812 [Vitis vinifera]
Unigene42255_ANTbpfTARAAPEI-5	0	26	0.01	6.19	9.2738	8.84612e-09	1.18046e-07	GO:0005838//proteasome regulatory particle;GO:0043231//intracellular membrane-bounded organelle;GO:0016020//membrane	GO:0017111//nucleoside-triphosphatase activity;GO:0032559	GO:0019941//modification-dependent protein catabolic process	gi|225430151|ref|XP_002284747.1|/7.7055e-170/PREDICTED: 26S protease regulatory subunit 8 homolog A [Vitis vinifera]
Unigene35734_ANTbpfTARAAPEI-5	0	26	0.01	6.19	9.2738	8.84612e-09	1.17959e-07	GO:0005618//cell wall	-	-	gi|31074969|gb|AAP42136.1|/6.98618e-32/erg-1 [Solanum tuberosum]
Unigene36191_ANTbpfTARAAPEI-5	0	25	0.01	5.95	9.21675	1.80373e-08	2.3054e-07	-	GO:0016713;GO:0005506//iron ion binding	GO:0032787//monocarboxylic acid metabolic process	gi|297814287|ref|XP_002875027.1|/1.82523e-20/CYP86A2 [Arabidopsis lyrata subsp. lyrata]
Unigene27794_ANTbpfTARAAPEI-5	0	25	0.01	5.95	9.21675	1.80373e-08	2.30378e-07	-	-	-	gi|357450377|ref|XP_003595465.1|/8.30252e-14/hypothetical protein MTR_2g048010 [Medicago truncatula]
Unigene22257_ANTbpfTARAAPEI-5	0	25	0.01	5.95	9.21675	1.80373e-08	2.30216e-07	-	-	-	-
Unigene9606_ANTbpfTARAAPEI-5	0	25	0.01	5.95	9.21675	1.80373e-08	2.30054e-07	-	-	-	gi|147823101|emb|CAN75172.1|/8.09857e-37/hypothetical protein VITISV_033306 [Vitis vinifera]
Unigene39589_ANTbpfTARAAPEI-5	0	24	0.01	5.72	9.15987	3.6778e-08	4.48016e-07	-	-	-	gi|296083749|emb|CBI23738.3|/9.13297e-23/unnamed protein product [Vitis vinifera]
Unigene21990_ANTbpfTARAAPEI-5	0	24	0.01	5.72	9.15987	3.6778e-08	4.47716e-07	GO:0031224//intrinsic to membrane	GO:0015291//secondary active transmembrane transporter activity	GO:0015698//inorganic anion transport	gi|270342073|gb|ACZ74658.1|/7.1371e-26/phosphate transporter protein [Phaseolus vulgaris]
Unigene23239_ANTbpfTARAAPEI-5	0	24	0.01	5.72	9.15987	3.6778e-08	4.47416e-07	-	GO:0003824//catalytic activity	GO:0008152//metabolic process	gi|118183646|gb|ABK76317.1|/6.82197e-40/anthocyanin synthase [Anthurium andraeanum]
Unigene36502_ANTbpfTARAAPEI-5	0	24	0.01	5.72	9.15987	3.6778e-08	4.47117e-07	GO:0043231//intracellular membrane-bounded organelle	-	-	gi|225445561|ref|XP_002285317.1|/1.57297e-41/PREDICTED: thylakoid lumenal 16.5 kDa protein, chloroplastic isoform 1 [Vitis vinifera]
Unigene11750_ANTbpfTARAAPEI-5	0	23	0.01	5.48	9.09803	7.49904e-08	8.67569e-07	GO:0044424//intracellular part	GO:0016840	GO:0006558//L-phenylalanine metabolic process	gi|148910169|gb|ABR18166.1|/1.36462e-122/unknown [Picea sitchensis]
Unigene26418_ANTbpfTARAAPEI-5	0	23	0.01	5.48	9.09803	7.49904e-08	8.67017e-07	-	-	-	-
Unigene12269_ANTbpfTARAAPEI-5	0	22	0.01	5.24	9.03342	1.52906e-07	1.67514e-06	GO:0031410//cytoplasmic vesicle;GO:0005618//cell wall	-	GO:0009607//response to biotic stimulus	gi|283131283|dbj|BAI63297.1|/8.58562e-77/thaumatin-like protein [Citrus jambhiri]
Unigene28039_ANTbpfTARAAPEI-5	0	22	0.01	5.24	9.03342	1.52906e-07	1.67413e-06	GO:0043231//intracellular membrane-bounded organelle	GO:0004871//signal transducer activity	GO:0010647;GO:0009267//cellular response to starvation	gi|297738956|emb|CBI28201.3|/8.27505e-14/unnamed protein product [Vitis vinifera]
Unigene12104_ANTbpfTARAAPEI-5	0	22	0.01	5.24	9.03342	1.52906e-07	1.67313e-06	-	-	-	gi|359484406|ref|XP_003633105.1|/3.75139e-33/PREDICTED: nuclear pore complex protein Nup205-like [Vitis vinifera]
Unigene36902_ANTbpfTARAAPEI-5	0	22	0.01	5.24	9.03342	1.52906e-07	1.67212e-06	-	-	-	-
Unigene19502_ANTbpfTARAAPEI-5	0	22	0.01	5.24	9.03342	1.52906e-07	1.67111e-06	GO:0031410//cytoplasmic vesicle	-	-	gi|357155800|ref|XP_003577242.1|/1.85336e-21/PREDICTED: transmembrane protein 205-like [Brachypodium distachyon]
Unigene24823_ANTbpfTARAAPEI-5	0	22	0.01	5.24	9.03342	1.52906e-07	1.67011e-06	GO:0016020//membrane;GO:0043231//intracellular membrane-bounded organelle	GO:0016653//oxidoreductase activity, acting on NADH or NADPH, heme protein as acceptor	GO:0006091//generation of precursor metabolites and energy	gi|357508929|ref|XP_003624753.1|/5.68383e-39/NADH cytochrome b5 reductase [Medicago truncatula]
Unigene21402_ANTbpfTARAAPEI-5	0	22	0.01	5.24	9.03342	1.52906e-07	1.66911e-06	-	-	-	-
Unigene34112_ANTbpfTARAAPEI-5	0	21	0.01	5	8.96578	3.11776e-07	3.27356e-06	GO:0031410//cytoplasmic vesicle	GO:0070011	GO:0008152//metabolic process	gi|224030881|gb|ACN34516.1|/2.93181e-43/unknown [Zea mays]
Unigene37263_ANTbpfTARAAPEI-5	0	21	0.01	5	8.96578	3.11776e-07	3.27167e-06	GO:0031410//cytoplasmic vesicle	GO:0016791//phosphatase activity;GO:0043169//cation binding	-	gi|357601490|gb|AET86955.1|/1.73312e-79/PAP18 [Gossypium hirsutum]
Unigene32766_ANTbpfTARAAPEI-5	0	21	0.01	5	8.96578	3.11776e-07	3.26978e-06	-	GO:0004033//aldo-keto reductase activity	GO:0008152//metabolic process	gi|356526629|ref|XP_003531919.1|/7.77854e-52/PREDICTED: auxin-induced protein PCNT115-like isoform 2 [Glycine max]
Unigene21362_ANTbpfTARAAPEI-5	0	21	0.01	5	8.96578	3.11776e-07	3.26789e-06	-	-	-	-
Unigene23991_ANTbpfTARAAPEI-5	0	21	0.01	5	8.96578	3.11776e-07	3.26601e-06	-	-	-	-
Unigene31255_ANTbpfTARAAPEI-5	0	20	0.01	4.76	8.89482	6.3571e-07	6.33097e-06	-	GO:0016740//transferase activity	-	gi|356526364|ref|XP_003531788.1|/7.85023e-36/PREDICTED: uncharacterized protein LOC100781970 [Glycine max]
Unigene39537_ANTbpfTARAAPEI-5	0	20	0.01	4.76	8.89482	6.3571e-07	6.32751e-06	-	-	-	gi|357138493|ref|XP_003570826.1|/1.42563e-28/PREDICTED: GDSL esterase/lipase At5g55050-like [Brachypodium distachyon]
Unigene10414_ANTbpfTARAAPEI-5	0	20	0.01	4.76	8.89482	6.3571e-07	6.32404e-06	-	-	-	-
Unigene42163_ANTbpfTARAAPEI-5	0	20	0.01	4.76	8.89482	6.3571e-07	6.32058e-06	-	GO:0016787//hydrolase activity	-	gi|310974885|gb|ADP55074.1|/1.21367e-95/endo-1,4-beta-glucanase [Diospyros kaki]
Unigene8400_ANTbpfTARAAPEI-5	0	20	0.01	4.76	8.89482	6.3571e-07	6.31713e-06	-	GO:0016757//transferase activity, transferring glycosyl groups	-	gi|147769846|emb|CAN63388.1|/2.41542e-15/hypothetical protein VITISV_017571 [Vitis vinifera]
Unigene1261_ANTbpfTARAAPEI-5	0	20	0.01	4.76	8.89482	6.3571e-07	6.31368e-06	-	-	-	-
Unigene40860_ANTbpfTARAAPEI-5	0	20	0.01	4.76	8.89482	6.3571e-07	6.31023e-06	GO:0009536//plastid	GO:0016836//hydro-lyase activity	GO:0009637//response to blue light;GO:0006558//L-phenylalanine metabolic process;GO:0006570//tyrosine metabolic process	gi|193290658|gb|ACF17637.1|/1.87078e-103/putative arogenate dehydratase [Capsicum annuum]
Unigene23581_ANTbpfTARAAPEI-5	0	20	0.01	4.76	8.89482	6.3571e-07	6.30678e-06	-	-	-	-
Unigene41195_ANTbpfTARAAPEI-5	0	20	0.01	4.76	8.89482	6.3571e-07	6.30334e-06	GO:0031981//nuclear lumen	GO:0005488//binding	GO:0002218//activation of innate immune response	gi|225456087|ref|XP_002281066.1|/2.12458e-92/PREDICTED: pre-mRNA-splicing factor SPF27 homolog [Vitis vinifera]
Unigene25340_ANTbpfTARAAPEI-5	0	20	0.01	4.76	8.89482	6.3571e-07	6.29991e-06	GO:0043231//intracellular membrane-bounded organelle	-	-	gi|356540030|ref|XP_003538494.1|/3.57347e-17/PREDICTED: uncharacterized protein LOC100814138 [Glycine max]
Unigene42813_ANTbpfTARAAPEI-5	0	20	0.01	4.76	8.89482	6.3571e-07	6.29647e-06	-	-	-	gi|359475584|ref|XP_003631709.1|/5.59248e-37/PREDICTED: transcription factor GTE2-like [Vitis vinifera]
Unigene28486_ANTbpfTARAAPEI-5	0	19	0.01	4.53	8.82337	1.29621e-06	1.22066e-05	-	GO:0016628//oxidoreductase activity, acting on the CH-CH group of donors, NAD or NADP as acceptor;GO:0046914//transition metal ion binding	GO:0008152//metabolic process	gi|296082308|emb|CBI21313.3|/7.89633e-49/unnamed protein product [Vitis vinifera]
Unigene33361_ANTbpfTARAAPEI-5	0	19	0.01	4.53	8.82337	1.29621e-06	1.22003e-05	-	-	-	gi|356556722|ref|XP_003546672.1|/1.66749e-06/PREDICTED: uncharacterized protein LOC100809038 [Glycine max]
Unigene8107_ANTbpfTARAAPEI-5	0	19	0.01	4.53	8.82337	1.29621e-06	1.21939e-05	-	-	-	-
Unigene42575_ANTbpfTARAAPEI-5	0	19	0.01	4.53	8.82337	1.29621e-06	1.21876e-05	-	GO:0003824//catalytic activity	GO:0044267//cellular protein metabolic process	gi|225450073|ref|XP_002277668.1|/3.41777e-174/PREDICTED: 42 kDa peptidyl-prolyl isomerase isoform 2 [Vitis vinifera]
Unigene16723_ANTbpfTARAAPEI-5	0	19	0.01	4.53	8.82337	1.29621e-06	1.21813e-05	-	GO:0016703;GO:0016405//CoA-ligase activity	GO:0008152//metabolic process	gi|225454787|ref|XP_002274994.1|/9.14472e-116/PREDICTED: 4-coumarate--CoA ligase 2 [Vitis vinifera]
Unigene2253_ANTbpfTARAAPEI-5	0	19	0.01	4.53	8.82337	1.29621e-06	1.2175e-05	-	-	-	gi|124360635|gb|ABN08628.1|/3.37246e-07/RNA-directed DNA polymerase (Reverse transcriptase) [Medicago truncatula]
Unigene25791_ANTbpfTARAAPEI-5	0	18	0.01	4.29	8.74483	2.64298e-06	2.36748e-05	GO:0043231//intracellular membrane-bounded organelle	GO:0016811//hydrolase activity, acting on carbon-nitrogen (but not peptide) bonds, in linear amides	-	gi|357492791|ref|XP_003616684.1|/1.94546e-31/Peptide-N4-(N-acetyl-beta-glucosaminyl)asparagine amidase A [Medicago truncatula]
Unigene33349_ANTbpfTARAAPEI-5	0	18	0.01	4.29	8.74483	2.64298e-06	2.36631e-05	GO:0044426;GO:0031410//cytoplasmic vesicle;GO:0016020//membrane	GO:0004871//signal transducer activity;GO:0004713//protein tyrosine kinase activity;GO:0032559	GO:0006952//defense response;GO:0006468//protein phosphorylation;GO:0009856//pollination;GO:0007275//multicellular organismal development	gi|255575610|ref|XP_002528705.1|/7.62107e-60/kinase, putative [Ricinus communis]
Unigene2213_ANTbpfTARAAPEI-5	0	18	0.01	4.29	8.74483	2.64298e-06	2.36515e-05	-	GO:0004871//signal transducer activity	-	gi|224133954|ref|XP_002327720.1|/2.5655e-31/predicted protein [Populus trichocarpa]
Unigene31024_ANTbpfTARAAPEI-5	0	18	0.01	4.29	8.74483	2.64298e-06	2.36398e-05	-	-	-	-
Unigene11543_ANTbpfTARAAPEI-5	0	18	0.01	4.29	8.74483	2.64298e-06	2.36282e-05	-	-	-	gi|384252673|gb|EIE26149.1|/9.54384e-07/magnesium-protoporphyrin IX monomethyl [Coccomyxa subellipsoidea C-169]
Unigene15743_ANTbpfTARAAPEI-5	0	17	0.01	4.05	8.66178	5.38904e-06	4.58333e-05	GO:0019866//organelle inner membrane;GO:0043231//intracellular membrane-bounded organelle;GO:0031224//intrinsic to membrane	GO:0005506//iron ion binding;GO:0015002//heme-copper terminal oxidase activity	GO:0051234//establishment of localization;GO:0022900//electron transport chain	gi|23095854|emb|CAD20888.1|/4.64881e-70/cytochrome oxidase subunit 2 [Ruscus aculeatus]
Unigene35589_ANTbpfTARAAPEI-5	0	17	0.01	4.05	8.66178	5.38904e-06	4.58119e-05	GO:0009536//plastid	GO:0016301//kinase activity;GO:0032559	GO:0015977//carbon fixation;GO:0006796//phosphate metabolic process;GO:0006007//glucose catabolic process	gi|102139814|gb|ABF69999.1|/1.1907e-68/phosphoglycerate kinase, putative [Musa acuminata]
Unigene38649_ANTbpfTARAAPEI-5	0	17	0.01	4.05	8.66178	5.38904e-06	4.57905e-05	GO:0031228//intrinsic to Golgi membrane	GO:0016759//cellulose synthase activity	GO:0045229//external encapsulating structure organization;GO:0048588//developmental cell growth;GO:0009250//glucan biosynthetic process;GO:0042546//cell wall biogenesis;GO:0006950//response to stress	gi|356497399|ref|XP_003517548.1|/2.94809e-101/PREDICTED: cellulose synthase-like protein D3-like [Glycine max]
Unigene3404_ANTbpfTARAAPEI-5	0	17	0.01	4.05	8.66178	5.38904e-06	4.57691e-05	-	GO:0003676//nucleic acid binding;GO:0016741	GO:0006399//tRNA metabolic process;GO:0042254//ribosome biogenesis;GO:0006730//one-carbon metabolic process	gi|357137667|ref|XP_003570421.1|/7.94213e-49/PREDICTED: rRNA 2'-O-methyltransferase fibrillarin 1-like [Brachypodium distachyon]
Unigene24981_ANTbpfTARAAPEI-5	0	17	0.01	4.05	8.66178	5.38904e-06	4.57477e-05	-	-	-	-
Unigene17098_ANTbpfTARAAPEI-5	0	17	0.01	4.05	8.66178	5.38904e-06	4.57263e-05	GO:0043231//intracellular membrane-bounded organelle	GO:0005488//binding	GO:0006351//transcription, DNA-dependent;GO:0006972//hyperosmotic response	gi|359481568|ref|XP_002277884.2|/2.28547e-120/PREDICTED: uncharacterized protein LOC100248184 [Vitis vinifera]
Unigene14633_ANTbpfTARAAPEI-5	0	17	0.01	4.05	8.66178	5.38904e-06	4.5705e-05	-	-	-	-
Unigene18195_ANTbpfTARAAPEI-5	0	17	0.01	4.05	8.66178	5.38904e-06	4.56837e-05	-	GO:0005488//binding;GO:0008168//methyltransferase activity	GO:0016568//chromatin modification;GO:0032259//methylation	gi|125552806|gb|EAY98515.1|/3.40125e-176/hypothetical protein OsI_20427 [Oryza sativa Indica Group]
Unigene43946_ANTbpfTARAAPEI-5	0	17	0.01	4.05	8.66178	5.38904e-06	4.56624e-05	-	GO:0046872//metal ion binding	-	gi|296081168|emb|CBI18194.3|/0/unnamed protein product [Vitis vinifera]
Unigene37436_ANTbpfTARAAPEI-5	0	17	0.01	4.05	8.66178	5.38904e-06	4.56411e-05	-	-	-	-
Unigene42579_ANTbpfTARAAPEI-5	0	17	0.01	4.05	8.66178	5.38904e-06	4.56198e-05	-	GO:0016702//oxidoreductase activity, acting on single donors with incorporation of molecular oxygen, incorporation of two atoms of oxygen	GO:0006558//L-phenylalanine metabolic process;GO:0006570//tyrosine metabolic process	gi|8131905|gb|AAF73132.1|AF149017_1/0/homogentisate 1,2-dioxygenase [Solanum lycopersicum]
Unigene36167_ANTbpfTARAAPEI-5	0	17	0.01	4.05	8.66178	5.38904e-06	4.55986e-05	-	-	-	-
Unigene21304_ANTbpfTARAAPEI-5	0	17	0.01	4.05	8.66178	5.38904e-06	4.55774e-05	-	-	-	-
Unigene19566_ANTbpfTARAAPEI-5	0	17	0.01	4.05	8.66178	5.38904e-06	4.55562e-05	GO:0005618//cell wall;GO:0044432//endoplasmic reticulum part;GO:0000323//lytic vacuole;GO:0000322;GO:0009536//plastid	GO:0016862//intramolecular oxidoreductase activity, interconverting keto- and enol-groups;GO:0005488//binding;GO:0015036//disulfide oxidoreductase activity	GO:0012501//programmed cell death;GO:0010038//response to metal ion;GO:0033554//cellular response to stress;GO:0019725//cellular homeostasis;GO:0018904;GO:0006970//response to osmotic stress;GO:0009791//post-embryonic development	gi|192912964|gb|ACF06590.1|/3.27149e-18/protein disulfide isomerase 2 precursor [Elaeis guineensis]
Unigene34609_ANTbpfTARAAPEI-5	0	17	0.01	4.05	8.66178	5.38904e-06	4.5535e-05	GO:0009536//plastid	GO:0016724;GO:0005506//iron ion binding	GO:0008152//metabolic process;GO:0000041//transition metal ion transport;GO:0006875//cellular metal ion homeostasis	gi|224109256|ref|XP_002315139.1|/1.20592e-49/predicted protein [Populus trichocarpa]
Unigene38568_ANTbpfTARAAPEI-5	0	17	0.01	4.05	8.66178	5.38904e-06	4.55138e-05	GO:0043231//intracellular membrane-bounded organelle	-	GO:0071702	gi|296084206|emb|CBI24594.3|/2.95107e-53/unnamed protein product [Vitis vinifera]
Unigene21674_ANTbpfTARAAPEI-5	0	17	0.01	4.05	8.66178	5.38904e-06	4.54927e-05	GO:0009526//plastid envelope	GO:0015645//fatty acid ligase activity	GO:0006631//fatty acid metabolic process	gi|357438613|ref|XP_003589582.1|/2.7121e-25/Annotation was added to scaffolds in November 2011~Long-chain-fatty-acid-CoA ligase [Medicago truncatula]
Unigene34673_ANTbpfTARAAPEI-5	0	17	0.01	4.05	8.66178	5.38904e-06	4.54716e-05	-	GO:0016819;GO:0016811//hydrolase activity, acting on carbon-nitrogen (but not peptide) bonds, in linear amides;GO:0004551//nucleotide diphosphatase activity	-	gi|217071202|gb|ACJ83961.1|/1.42782e-42/unknown [Medicago truncatula]
Unigene3805_ANTbpfTARAAPEI-5	0	17	0.01	4.05	8.66178	5.38904e-06	4.54505e-05	-	-	-	gi|296088610|emb|CBI37601.3|/1.36662e-12/unnamed protein product [Vitis vinifera]
Unigene40087_ANTbpfTARAAPEI-5	0	17	0.01	4.05	8.66178	5.38904e-06	4.54294e-05	GO:0031410//cytoplasmic vesicle	GO:0005506//iron ion binding	GO:0008152//metabolic process	gi|359487547|ref|XP_002277687.2|/2.17202e-89/PREDICTED: uncharacterized protein LOC100244357 [Vitis vinifera]
Unigene13489_ANTbpfTARAAPEI-5	0	17	0.01	4.05	8.66178	5.38904e-06	4.54083e-05	-	-	-	-
Unigene39657_ANTbpfTARAAPEI-5	0	16	0.01	3.81	8.57365	1.09883e-05	8.77469e-05	GO:0009526//plastid envelope;GO:0009532//plastid stroma;GO:0044436	GO:0016846//carbon-sulfur lyase activity	GO:0006950//response to stress;GO:0044238//primary metabolic process	gi|359484559|ref|XP_003633121.1|/6.99758e-55/PREDICTED: probable lactoylglutathione lyase, chloroplast-like isoform 2 [Vitis vinifera]
Unigene27060_ANTbpfTARAAPEI-5	0	16	0.01	3.81	8.57365	1.09883e-05	8.77084e-05	-	-	-	-
Unigene10529_ANTbpfTARAAPEI-5	0	16	0.01	3.81	8.57365	1.09883e-05	8.76699e-05	-	-	-	-
Unigene39113_ANTbpfTARAAPEI-5	0	16	0.01	3.81	8.57365	1.09883e-05	8.76314e-05	-	GO:0035251//UDP-glucosyltransferase activity	GO:0005984//disaccharide metabolic process	gi|327421850|gb|AEA76429.1|/4.08596e-107/sucrose synthase 1 [Oncidium hybrid cultivar]
Unigene42920_ANTbpfTARAAPEI-5	0	16	0.01	3.81	8.57365	1.09883e-05	8.7593e-05	GO:0031090//organelle membrane;GO:0043231//intracellular membrane-bounded organelle;GO:0031224//intrinsic to membrane	GO:0016616//oxidoreductase activity, acting on the CH-OH group of donors, NAD or NADP as acceptor;GO:0048037//cofactor binding;GO:0000166//nucleotide binding	GO:0006720//isoprenoid metabolic process;GO:0006732//coenzyme metabolic process	gi|342519810|gb|AEL30660.1|/1.48526e-149/3-hydroxy-3-methylglutaryl-CoA reductase [Paris fargesii]
Unigene39800_ANTbpfTARAAPEI-5	0	16	0.01	3.81	8.57365	1.09883e-05	8.75546e-05	-	-	-	gi|255537443|ref|XP_002509788.1|/8.53549e-112/synaptotagmin, putative [Ricinus communis]
Unigene36266_ANTbpfTARAAPEI-5	0	16	0.01	3.81	8.57365	1.09883e-05	8.75162e-05	GO:0030964;GO:0005746//mitochondrial respiratory chain	GO:0016651//oxidoreductase activity, acting on NADH or NADPH	GO:0043094;GO:0003006//developmental process involved in reproduction	gi|255554264|ref|XP_002518172.1|/2.98771e-47/NADH dehydrogenase, putative [Ricinus communis]
Unigene33901_ANTbpfTARAAPEI-5	0	16	0.01	3.81	8.57365	1.09883e-05	8.74779e-05	GO:0031410//cytoplasmic vesicle;GO:0031090//organelle membrane;GO:0043231//intracellular membrane-bounded organelle	-	-	gi|357448563|ref|XP_003594557.1|/3.28856e-18/hypothetical protein MTR_2g030560 [Medicago truncatula]
Unigene13861_ANTbpfTARAAPEI-5	0	16	0.01	3.81	8.57365	1.09883e-05	8.74396e-05	GO:0005618//cell wall;GO:0031224//intrinsic to membrane	GO:0004871//signal transducer activity;GO:0004713//protein tyrosine kinase activity;GO:0032559	GO:0006464//protein modification process;GO:0048229//gametophyte development	gi|359472575|ref|XP_002281552.2|/3.52956e-119/PREDICTED: probable receptor protein kinase TMK1-like [Vitis vinifera]
Unigene41088_ANTbpfTARAAPEI-5	0	16	0.01	3.81	8.57365	1.09883e-05	8.74013e-05	GO:0009526//plastid envelope;GO:0043234//protein complex;GO:0009532//plastid stroma	GO:0016421//CoA carboxylase activity	GO:0006631//fatty acid metabolic process	gi|359481689|ref|XP_002277825.2|/7.07446e-109/PREDICTED: acetyl-coenzyme A carboxylase carboxyl transferase subunit alpha, chloroplastic [Vitis vinifera]
Unigene6730_ANTbpfTARAAPEI-5	0	16	0.01	3.81	8.57365	1.09883e-05	8.73631e-05	-	-	-	gi|225460662|ref|XP_002267096.1|/6.75528e-24/PREDICTED: uncharacterized protein LOC100257198 isoform 1 [Vitis vinifera]
Unigene36382_ANTbpfTARAAPEI-5	0	16	0.01	3.81	8.57365	1.09883e-05	8.73249e-05	GO:0009526//plastid envelope;GO:0044429//mitochondrial part	GO:0016209//antioxidant activity;GO:0050662//coenzyme binding;GO:0003824//catalytic activity	GO:0010038//response to metal ion;GO:0009856//pollination;GO:0006801//superoxide metabolic process;GO:0040007//growth;GO:0019725//cellular homeostasis;GO:0009059//macromolecule biosynthetic process;GO:0009791//post-embryonic development	gi|110741056|dbj|BAE98622.1|/8.27227e-69/putative thioredoxin reductase [Arabidopsis thaliana]
Unigene7439_ANTbpfTARAAPEI-5	0	16	0.01	3.81	8.57365	1.09883e-05	8.72867e-05	-	-	-	-
Unigene36530_ANTbpfTARAAPEI-5	0	16	0.01	3.81	8.57365	1.09883e-05	8.72486e-05	-	GO:0046914//transition metal ion binding	-	gi|302142096|emb|CBI19299.3|/5.97729e-41/unnamed protein product [Vitis vinifera]
Unigene32998_ANTbpfTARAAPEI-5	0	16	0.01	3.81	8.57365	1.09883e-05	8.72105e-05	GO:0005743//mitochondrial inner membrane;GO:0031224//intrinsic to membrane	GO:0008320//protein transmembrane transporter activity	GO:0006810//transport	gi|297738754|emb|CBI27999.3|/7.72263e-52/unnamed protein product [Vitis vinifera]
Unigene15493_ANTbpfTARAAPEI-5	0	16	0.01	3.81	8.57365	1.09883e-05	8.71724e-05	GO:0031410//cytoplasmic vesicle	-	-	gi|224124260|ref|XP_002329979.1|/4.09418e-80/predicted protein [Populus trichocarpa]
Unigene26754_ANTbpfTARAAPEI-5	0	15	0.01	3.57	8.47978	2.24052e-05	0.000168969	-	GO:0016831//carboxy-lyase activity	GO:0006525//arginine metabolic process;GO:0006596//polyamine biosynthetic process	gi|255543883|ref|XP_002513004.1|/1.57551e-36/arginine decarboxylase, putative [Ricinus communis]
Unigene10755_ANTbpfTARAAPEI-5	0	15	0.01	3.57	8.47978	2.24052e-05	0.000168899	GO:0031410//cytoplasmic vesicle	-	GO:0007047//cellular cell wall organization	gi|365777431|ref|NP_001242978.1|/8.63396e-32/expansin-A4-like precursor [Glycine max]
Unigene19627_ANTbpfTARAAPEI-5	0	15	0.01	3.57	8.47978	2.24052e-05	0.000168829	-	-	-	-
Unigene31684_ANTbpfTARAAPEI-5	0	15	0.01	3.57	8.47978	2.24052e-05	0.000168759	-	-	-	-
Unigene42299_ANTbpfTARAAPEI-5	0	15	0.01	3.57	8.47978	2.24052e-05	0.000168689	GO:0031224//intrinsic to membrane	GO:0005402	GO:0071702	gi|224031205|gb|ACN34678.1|/1.19855e-109/unknown [Zea mays]
Unigene15753_ANTbpfTARAAPEI-5	0	15	0.01	3.57	8.47978	2.24052e-05	0.000168619	GO:0043231//intracellular membrane-bounded organelle	GO:0003677//DNA binding;GO:0001071//nucleic acid binding transcription factor activity	GO:0006351//transcription, DNA-dependent	gi|297739295|emb|CBI28946.3|/0/unnamed protein product [Vitis vinifera]
Unigene9304_ANTbpfTARAAPEI-5	0	15	0.01	3.57	8.47978	2.24052e-05	0.000168549	-	GO:0043169//cation binding	GO:0006812//cation transport	gi|356574273|ref|XP_003555274.1|/2.88527e-35/PREDICTED: uncharacterized protein LOC100806126 [Glycine max]
Unigene18116_ANTbpfTARAAPEI-5	0	15	0.01	3.57	8.47978	2.24052e-05	0.000168479	GO:0009536//plastid	GO:0046914//transition metal ion binding;GO:0016790//thiolester hydrolase activity	GO:0006089//lactate metabolic process	gi|224093054|ref|XP_002309787.1|/1.86957e-124/predicted protein [Populus trichocarpa]
Unigene40041_ANTbpfTARAAPEI-5	0	15	0.01	3.57	8.47978	2.24052e-05	0.00016841	-	-	-	-
Unigene35286_ANTbpfTARAAPEI-5	0	15	0.01	3.57	8.47978	2.24052e-05	0.00016834	GO:0030312//external encapsulating structure;GO:0031410//cytoplasmic vesicle	-	-	gi|224104465|ref|XP_002313445.1|/5.52987e-10/predicted protein [Populus trichocarpa]
Unigene31196_ANTbpfTARAAPEI-5	0	15	0.01	3.57	8.47978	2.24052e-05	0.00016827	GO:0031410//cytoplasmic vesicle	-	-	gi|147784780|emb|CAN66525.1|/2.00559e-23/hypothetical protein VITISV_043977 [Vitis vinifera]
Unigene35619_ANTbpfTARAAPEI-5	0	15	0.01	3.57	8.47978	2.24052e-05	0.000168201	-	-	-	gi|297819754|ref|XP_002877760.1|/4.72592e-33/hypothetical protein ARALYDRAFT_906395 [Arabidopsis lyrata subsp. lyrata]
Unigene41977_ANTbpfTARAAPEI-5	0	15	0.01	3.57	8.47978	2.24052e-05	0.000168132	-	-	-	gi|326490493|dbj|BAJ84910.1|/7.8099e-36/predicted protein [Hordeum vulgare subsp. vulgare]
Unigene1635_ANTbpfTARAAPEI-5	0	14	0.01	3.33	8.37938	4.5684e-05	0.000319103	-	GO:0016740//transferase activity	-	gi|224365624|ref|YP_002608352.1|/3.4401e-26/DNA-dependent RNA polymerase [Vitis vinifera]
Unigene44355_ANTbpfTARAAPEI-5	0	14	0.01	3.33	8.37938	4.5684e-05	0.000318981	-	GO:0004672//protein kinase activity	-	gi|224119968|ref|XP_002318210.1|/0/predicted protein [Populus trichocarpa]
Unigene3757_ANTbpfTARAAPEI-5	0	14	0.01	3.33	8.37938	4.5684e-05	0.000318858	-	GO:0003677//DNA binding;GO:0032559	GO:0006281//DNA repair	gi|359490844|ref|XP_002269872.2|/3.80477e-50/PREDICTED: mutS2 protein-like [Vitis vinifera]
Unigene37907_ANTbpfTARAAPEI-5	0	14	0.01	3.33	8.37938	4.5684e-05	0.000318736	GO:0010008//endosome membrane	-	-	gi|225429420|ref|XP_002275998.1|/9.75196e-26/PREDICTED: vacuolar protein sorting-associated protein 32 homolog 2 [Vitis vinifera]
Unigene39699_ANTbpfTARAAPEI-5	0	14	0.01	3.33	8.37938	4.5684e-05	0.000318613	GO:0005576//extracellular region;GO:0005618//cell wall	GO:0016787//hydrolase activity	-	gi|359492937|ref|XP_002283889.2|/1.17899e-49/PREDICTED: aspartic proteinase nepenthesin-1-like [Vitis vinifera]
Unigene28982_ANTbpfTARAAPEI-5	0	14	0.01	3.33	8.37938	4.5684e-05	0.000318491	GO:0005618//cell wall	-	GO:0009725//response to hormone stimulus	gi|225437453|ref|XP_002272941.1|/9.60059e-31/PREDICTED: uncharacterized protein LOC100257315 [Vitis vinifera]
Unigene29486_ANTbpfTARAAPEI-5	0	14	0.01	3.33	8.37938	4.5684e-05	0.000318369	GO:0043231//intracellular membrane-bounded organelle	GO:0016846//carbon-sulfur lyase activity;GO:0043169//cation binding	GO:0050896//response to stimulus	gi|359479353|ref|XP_003632261.1|/1.62219e-49/PREDICTED: lactoylglutathione lyase isoform 2 [Vitis vinifera]
Unigene43332_ANTbpfTARAAPEI-5	0	14	0.01	3.33	8.37938	4.5684e-05	0.000318247	-	GO:0035251//UDP-glucosyltransferase activity	GO:0005984//disaccharide metabolic process	gi|358331474|gb|ADT64795.4|/0/sucrose phosphate synthase [Musa acuminata AAA Group]
Unigene40649_ANTbpfTARAAPEI-5	0	14	0.01	3.33	8.37938	4.5684e-05	0.000318125	-	-	GO:0006633//fatty acid biosynthetic process;GO:0009725//response to hormone stimulus;GO:0009845//seed germination;GO:0019941//modification-dependent protein catabolic process;GO:0009894	gi|326519538|dbj|BAK00142.1|/2.67592e-83/predicted protein [Hordeum vulgare subsp. vulgare]
Unigene33763_ANTbpfTARAAPEI-5	0	14	0.01	3.33	8.37938	4.5684e-05	0.000318003	GO:0044424//intracellular part	GO:0016840	GO:0006558//L-phenylalanine metabolic process	gi|381355749|gb|AFG26322.1|/3.73303e-54/phenylalanine ammonia-lyase [Cinnamomum osmophloeum]
Unigene30202_ANTbpfTARAAPEI-5	0	14	0.01	3.33	8.37938	4.5684e-05	0.000317882	-	-	-	-
Unigene14111_ANTbpfTARAAPEI-5	0	14	0.01	3.33	8.37938	4.5684e-05	0.00031776	-	-	-	gi|121309570|dbj|BAF44108.1|/3.57474e-122/ethylene signal transcription factor [Musa acuminata AAA Group]
Unigene35885_ANTbpfTARAAPEI-5	0	14	0.01	3.33	8.37938	4.5684e-05	0.000317638	GO:0009536//plastid	GO:0016787//hydrolase activity	-	gi|357110790|ref|XP_003557199.1|/1.87507e-56/PREDICTED: nudix hydrolase 19, chloroplastic-like [Brachypodium distachyon]
Unigene33457_ANTbpfTARAAPEI-5	0	14	0.01	3.33	8.37938	4.5684e-05	0.000317517	GO:0043231//intracellular membrane-bounded organelle	GO:0005515//protein binding	GO:0009755//hormone-mediated signaling pathway	gi|295913460|gb|ADG57980.1|/2.53361e-47/transcription factor [Lycoris longituba]
Unigene28613_ANTbpfTARAAPEI-5	0	14	0.01	3.33	8.37938	4.5684e-05	0.000317396	GO:0031410//cytoplasmic vesicle	-	-	gi|115478344|ref|NP_001062767.1|/2.81214e-30/Os09g0281300 [Oryza sativa Japonica Group]
Unigene38155_ANTbpfTARAAPEI-5	0	13	0.01	3.1	8.27612	9.315e-05	0.000609651	GO:0031461//cullin-RING ubiquitin ligase complex;GO:0043231//intracellular membrane-bounded organelle	GO:0046914//transition metal ion binding;GO:0003676//nucleic acid binding	GO:0006259//DNA metabolic process;GO:0009411//response to UV	gi|225434600|ref|XP_002279214.1|/2.6306e-85/PREDICTED: protein DAMAGED DNA-BINDING 2 [Vitis vinifera]
Unigene24238_ANTbpfTARAAPEI-5	0	13	0.01	3.1	8.27612	9.315e-05	0.000609432	-	-	-	-
Unigene9724_ANTbpfTARAAPEI-5	0	13	0.01	3.1	8.27612	9.315e-05	0.000609212	GO:0016020//membrane	-	GO:0006810//transport	gi|339275441|dbj|BAK51923.1|/9.54282e-128/putative high affinity nitrate transporter [Egeria densa]
Unigene29341_ANTbpfTARAAPEI-5	0	13	0.01	3.1	8.27612	9.315e-05	0.000608993	GO:0044429//mitochondrial part	-	GO:0006631//fatty acid metabolic process	gi|224063601|ref|XP_002301222.1|/1.75337e-11/predicted protein [Populus trichocarpa]
Unigene21155_ANTbpfTARAAPEI-5	0	13	0.01	3.1	8.27612	9.315e-05	0.000608774	-	-	-	-
Unigene31469_ANTbpfTARAAPEI-5	0	13	0.01	3.1	8.27612	9.315e-05	0.000608555	GO:0031410//cytoplasmic vesicle	-	GO:0009411//response to UV;GO:0042221//response to chemical stimulus	gi|115477178|ref|NP_001062185.1|/8.9195e-32/Os08g0505900 [Oryza sativa Japonica Group]
Unigene12655_ANTbpfTARAAPEI-5	0	13	0.01	3.1	8.27612	9.315e-05	0.000608337	GO:0031225//anchored to membrane;GO:0031410//cytoplasmic vesicle	GO:0043167//ion binding;GO:0008422//beta-glucosidase activity	GO:0044238//primary metabolic process	gi|226505616|ref|NP_001151032.1|/0/glucan endo-1,3-beta-glucosidase 6 precursor [Zea mays]
Unigene29578_ANTbpfTARAAPEI-5	0	13	0.01	3.1	8.27612	9.315e-05	0.000608118	-	-	-	-
Unigene10121_ANTbpfTARAAPEI-5	0	13	0.01	3.1	8.27612	9.315e-05	0.0006079	-	-	-	-
Unigene38102_ANTbpfTARAAPEI-5	0	13	0.01	3.1	8.27612	9.315e-05	0.000607682	GO:0031090//organelle membrane	GO:0005515//protein binding	GO:0016044//cellular membrane organization;GO:0015031//protein transport	gi|225427138|ref|XP_002278649.1|/1.52338e-77/PREDICTED: syntaxin-22 [Vitis vinifera]
Unigene40478_ANTbpfTARAAPEI-5	0	13	0.01	3.1	8.27612	9.315e-05	0.000607464	GO:0031410//cytoplasmic vesicle	GO:0046873//metal ion transmembrane transporter activity	GO:0030001//metal ion transport	gi|357121588|ref|XP_003562500.1|/5.52624e-94/PREDICTED: potassium transporter 7-like [Brachypodium distachyon]
Unigene3624_ANTbpfTARAAPEI-5	0	13	0.01	3.1	8.27612	9.315e-05	0.000607246	-	-	-	-
Unigene16567_ANTbpfTARAAPEI-5	0	13	0.01	3.1	8.27612	9.315e-05	0.000607028	-	-	-	-
Unigene43409_ANTbpfTARAAPEI-5	0	13	0.01	3.1	8.27612	9.315e-05	0.00060681	GO:0031410//cytoplasmic vesicle	-	-	gi|357126230|ref|XP_003564791.1|/9.97032e-103/PREDICTED: uncharacterized protein LOC100826953 [Brachypodium distachyon]
Unigene22015_ANTbpfTARAAPEI-5	0	13	0.01	3.1	8.27612	9.315e-05	0.000606593	-	-	-	-
Unigene41786_ANTbpfTARAAPEI-5	0	13	0.01	3.1	8.27612	9.315e-05	0.000606376	-	GO:0004721//phosphoprotein phosphatase activity	GO:0006796//phosphate metabolic process;GO:0006464//protein modification process	gi|356563352|ref|XP_003549928.1|/2.60311e-49/PREDICTED: protein-tyrosine phosphatase mitochondrial 1-like protein-like [Glycine max]
Unigene44007_ANTbpfTARAAPEI-5	0	13	0.01	3.1	8.27612	9.315e-05	0.000606159	GO:0044464//cell part	GO:0005099//Ras GTPase activator activity	GO:0032318//regulation of Ras GTPase activity	gi|225445585|ref|XP_002285365.1|/0/PREDICTED: GTPase-activating protein gyp7-like [Vitis vinifera]
Unigene12605_ANTbpfTARAAPEI-5	0	13	0.01	3.1	8.27612	9.315e-05	0.000605942	GO:0031410//cytoplasmic vesicle	GO:0008233//peptidase activity	GO:0008152//metabolic process	gi|357129110|ref|XP_003566210.1|/1.89617e-55/PREDICTED: subtilisin-like protease-like [Brachypodium distachyon]
Unigene40640_ANTbpfTARAAPEI-5	0	13	0.01	3.1	8.27612	9.315e-05	0.000605725	-	-	-	gi|224092282|ref|XP_002309542.1|/3.9617e-111/predicted protein [Populus trichocarpa]
Unigene15769_ANTbpfTARAAPEI-5	0	13	0.01	3.1	8.27612	9.315e-05	0.000605508	-	-	-	gi|222615967|gb|EEE52099.1|/3.93954e-16/hypothetical protein OsJ_33890 [Oryza sativa Japonica Group]
Unigene14327_ANTbpfTARAAPEI-5	0	13	0.01	3.1	8.27612	9.315e-05	0.000605292	-	-	-	-
Unigene42316_ANTbpfTARAAPEI-5	0	13	0.01	3.1	8.27612	9.315e-05	0.000605076	GO:0009536//plastid	GO:0016301//kinase activity;GO:0000166//nucleotide binding	-	gi|224141907|ref|XP_002324302.1|/1.61624e-130/predicted protein [Populus trichocarpa]
Unigene30426_ANTbpfTARAAPEI-5	3	226	0.69	53.83	6.28567	3.10224e-65	5.22067e-63	-	-	-	-
Unigene14213_ANTbpfTARAAPEI-5	3	215	0.69	51.21	6.21369	6.78282e-62	1.03595e-59	-	-	-	-
Unigene40555_ANTbpfTARAAPEI-5	32	2271	7.34	540.88	6.20338	0	0	-	-	GO:0006950//response to stress	gi|115458852|ref|NP_001053026.1|/3.81003e-50/Os04g0465600 [Oryza sativa Japonica Group]
Unigene10629_ANTbpfTARAAPEI-5	8	554	1.83	131.95	6.172	4.11824e-157	2.41448e-154	-	-	-	gi|737210|prf||1922206C/1.67502e-14/trypsin inhibitor:ISOTYPE=a
Unigene39456_ANTbpfTARAAPEI-5	6	339	1.38	80.74	5.87054	5.1028e-95	1.4052e-92	GO:0005618//cell wall;GO:0043231//intracellular membrane-bounded organelle;GO:0005576//extracellular region	GO:0046872//metal ion binding;GO:0016623	GO:0006950//response to stress	gi|344221931|gb|AEN02469.1|/2.84817e-37/germin-like protein [Camellia sinensis]
Unigene30979_ANTbpfTARAAPEI-5	5	280	1.15	66.69	5.85776	1.21757e-78	2.54359e-76	-	-	-	-
Unigene21940_ANTbpfTARAAPEI-5	2	104	0.46	24.77	5.75082	9.73012e-30	6.16184e-28	-	-	-	-
Unigene25933_ANTbpfTARAAPEI-5	2	90	0.46	21.44	5.54253	1.58032e-25	8.27735e-24	GO:0043231//intracellular membrane-bounded organelle	GO:0004030//aldehyde dehydrogenase [NAD(P)+] activity	GO:0008152//metabolic process	gi|20530131|dbj|BAB92019.1|/2.69962e-41/mitochondrial aldehyde dehydrogenase [Sorghum bicolor]
Unigene12264_ANTbpfTARAAPEI-5	2	83	0.46	19.77	5.42554	1.98182e-23	9.16529e-22	-	-	-	-
Unigene44271_ANTbpfTARAAPEI-5	6	241	1.38	57.4	5.37831	1.44033e-65	2.44655e-63	-	GO:0016740//transferase activity	-	gi|317106706|dbj|BAJ53206.1|/3.61076e-147/JHL06B08.8 [Jatropha curcas]
Unigene9165_ANTbpfTARAAPEI-5	7	270	1.6	64.31	5.3289	6.06602e-73	1.19837e-70	GO:0031410//cytoplasmic vesicle	-	-	gi|37625029|gb|AAQ96338.1|/6.83018e-08/lipid transfer protein [Vitis aestivalis]
Unigene12409_ANTbpfTARAAPEI-5	11	392	2.52	93.36	5.21131	3.16424e-104	9.74747e-102	-	-	-	-
Unigene29209_ANTbpfTARAAPEI-5	2	68	0.46	16.2	5.13822	5.92754e-19	2.11656e-17	-	-	-	-
Unigene7989_ANTbpfTARAAPEI-5	34	1149	7.79	273.66	5.13462	2.20818e-300	2.3608e-297	GO:0043229//intracellular organelle	-	-	gi|62701879|gb|AAX92952.1|/1.75777e-16/histone H3 - maize [Oryza sativa Japonica Group]
Unigene43672_ANTbpfTARAAPEI-5	2	58	0.46	13.81	4.90794	5.44708e-16	1.53967e-14	-	GO:0046914//transition metal ion binding	-	gi|356549679|ref|XP_003543219.1|/4.44773e-83/PREDICTED: uncharacterized protein At3g15000, mitochondrial-like [Glycine max]
Unigene23361_ANTbpfTARAAPEI-5	118	3109	27.05	740.47	4.77474	0	0	-	-	-	-
Unigene32181_ANTbpfTARAAPEI-5	3	79	0.69	18.82	4.76953	4.44636e-21	1.81194e-19	-	-	-	-
Unigene19992_ANTbpfTARAAPEI-5	5	130	1.15	30.96	4.7507	7.50818e-34	5.4367e-32	-	-	-	-
Unigene38646_ANTbpfTARAAPEI-5	3	76	0.69	18.1	4.71325	3.37516e-20	1.2969e-18	GO:0005840//ribosome;GO:0030312//external encapsulating structure;GO:0016020//membrane	GO:0046914//transition metal ion binding;GO:0016211//ammonia ligase activity;GO:0032559	GO:0071941;GO:0006541//glutamine metabolic process;GO:0042126//nitrate metabolic process	gi|121368|sp|P04078.1|GLNA1_MEDSA/2.66025e-110/RecName: Full=Glutamine synthetase cytosolic isozyme; AltName: Full=Glutamate--ammonia ligase
Unigene35536_ANTbpfTARAAPEI-5	3	74	0.69	17.62	4.67447	1.3006e-19	4.81435e-18	GO:0005618//cell wall;GO:0016020//membrane;GO:0031410//cytoplasmic vesicle	GO:0043167//ion binding;GO:0015929//hexosaminidase activity	GO:0044238//primary metabolic process	gi|255547424|ref|XP_002514769.1|/2.10178e-65/beta-hexosaminidase, putative [Ricinus communis]
Unigene41720_ANTbpfTARAAPEI-5	2	49	0.46	11.67	4.66503	2.41808e-13	5.43246e-12	GO:0031224//intrinsic to membrane	GO:0004871//signal transducer activity;GO:0004672//protein kinase activity;GO:0032559	GO:0006464//protein modification process	gi|356512960|ref|XP_003525182.1|/2.86931e-109/PREDICTED: probable inactive receptor kinase At1g48480-like [Glycine max]
Unigene37634_ANTbpfTARAAPEI-5	6	145	1.38	34.53	4.64511	3.77458e-37	3.04902e-35	GO:0005576//extracellular region	-	GO:0007154//cell communication;GO:0023052//signaling	gi|356541805|ref|XP_003539363.1|/1.19606e-33/PREDICTED: uncharacterized protein LOC100305899 [Glycine max]
Unigene42065_ANTbpfTARAAPEI-5	2	47	0.46	11.19	4.60443	9.30178e-13	1.94545e-11	GO:0005839//proteasome core complex;GO:0043231//intracellular membrane-bounded organelle	GO:0004175//endopeptidase activity	GO:0019941//modification-dependent protein catabolic process	gi|12229948|sp|Q9XG77.1|PSA6_TOBAC/7.59167e-127/RecName: Full=Proteasome subunit alpha type-6; AltName: Full=20S proteasome alpha subunit A; AltName: Full=20S proteasome subunit alpha-1
Unigene42826_ANTbpfTARAAPEI-5	4	89	0.92	21.2	4.52629	6.0957e-23	2.73554e-21	-	-	-	gi|125527612|gb|EAY75726.1|/5.39169e-48/hypothetical protein OsI_03637 [Oryza sativa Indica Group]
Unigene7196_ANTbpfTARAAPEI-5	3	63	0.69	15	4.44222	2.08784e-16	6.11055e-15	-	-	-	gi|124359822|gb|ABN06136.1|/8.45233e-113/RNA-directed DNA polymerase (Reverse transcriptase); Ribonuclease H [Medicago truncatula]
Unigene33771_ANTbpfTARAAPEI-5	5	104	1.15	24.77	4.42889	2.85692e-26	1.56399e-24	-	-	-	-
Unigene26885_ANTbpfTARAAPEI-5	2	41	0.46	9.76	4.40718	5.19042e-11	8.96729e-10	-	-	-	-
Unigene38302_ANTbpfTARAAPEI-5	2	38	0.46	9.05	4.29821	3.82678e-10	6.03224e-09	-	GO:0005488//binding;GO:0003824//catalytic activity	GO:0044238//primary metabolic process	gi|225446010|ref|XP_002268176.1|/1.18792e-96/PREDICTED: putative glucose-6-phosphate 1-epimerase [Vitis vinifera]
Unigene21261_ANTbpfTARAAPEI-5	2	37	0.46	8.81	4.25944	7.4313e-10	1.13214e-08	-	-	-	-
Unigene41218_ANTbpfTARAAPEI-5	5	92	1.15	21.91	4.25188	8.23542e-23	3.68667e-21	GO:0031224//intrinsic to membrane;GO:0031090//organelle membrane;GO:0043231//intracellular membrane-bounded organelle	-	GO:0050896//response to stimulus	gi|147767810|emb|CAN77917.1|/3.06078e-99/hypothetical protein VITISV_027642 [Vitis vinifera]
Unigene22683_ANTbpfTARAAPEI-5	3	55	0.69	13.1	4.24683	4.25998e-14	1.02414e-12	GO:0030529//ribonucleoprotein complex	GO:0005198//structural molecule activity	GO:0010467//gene expression	gi|224284693|gb|ACN40078.1|/1.208e-36/unknown [Picea sitchensis]
Unigene20918_ANTbpfTARAAPEI-5	5	88	1.15	20.96	4.18793	1.15328e-21	4.86333e-20	-	-	-	-
Unigene820_ANTbpfTARAAPEI-5	2	35	0.46	8.34	4.18034	2.792e-09	3.96442e-08	-	-	-	gi|225428885|ref|XP_002285320.1|/7.5789e-08/PREDICTED: cyclin-D3-2-like [Vitis vinifera]
Unigene23605_ANTbpfTARAAPEI-5	2	34	0.46	8.1	4.13822	5.40106e-09	7.42544e-08	GO:0043231//intracellular membrane-bounded organelle	GO:0051540;GO:0005506//iron ion binding;GO:0003824//catalytic activity	GO:0008152//metabolic process	gi|357137964|ref|XP_003570568.1|/1.05492e-32/PREDICTED: ferredoxin--nitrite reductase, chloroplastic-like [Brachypodium distachyon]
Unigene2542_ANTbpfTARAAPEI-5	7	118	1.6	28.1	4.13443	2.4104e-28	1.41777e-26	GO:0031410//cytoplasmic vesicle	-	-	gi|115440019|ref|NP_001044289.1|/3.54812e-130/Os01g0756600 [Oryza sativa Japonica Group]
Unigene20512_ANTbpfTARAAPEI-5	2	33	0.46	7.86	4.09482	1.04334e-08	1.3791e-07	-	-	-	-
Unigene24750_ANTbpfTARAAPEI-5	2	33	0.46	7.86	4.09482	1.04334e-08	1.3781e-07	-	-	-	-
Unigene40090_ANTbpfTARAAPEI-5	2	33	0.46	7.86	4.09482	1.04334e-08	1.3771e-07	GO:0016020//membrane;GO:0031410//cytoplasmic vesicle	-	-	gi|385178608|sp|A3A9H6.1|ACET1_ORYSJ/5.87623e-79/RecName: Full=Probable ascorbate-specific transmembrane electron transporter 1; AltName: Full=Cytochrome b561-1
Unigene13040_ANTbpfTARAAPEI-5	3	48	0.69	11.43	4.05009	4.2741e-12	8.28164e-11	GO:0043231//intracellular membrane-bounded organelle	GO:0005488//binding	GO:0010260//organ senescence;GO:0006950//response to stress;GO:0009692	gi|296082474|emb|CBI21479.3|/2.43989e-59/unnamed protein product [Vitis vinifera]
Unigene20283_ANTbpfTARAAPEI-5	3	48	0.69	11.43	4.05009	4.2741e-12	8.27282e-11	-	-	-	-
Unigene38610_ANTbpfTARAAPEI-5	2	32	0.46	7.62	4.05009	2.01242e-08	2.54883e-07	GO:0031410//cytoplasmic vesicle	-	-	gi|326520974|dbj|BAJ92850.1|/2.04368e-54/predicted protein [Hordeum vulgare subsp. vulgare]
Unigene33208_ANTbpfTARAAPEI-5	7	111	1.6	26.44	4.04658	2.35184e-26	1.30319e-24	-	-	-	-
Unigene4501_ANTbpfTARAAPEI-5	3	47	0.69	11.19	4.01947	8.22198e-12	1.54374e-10	-	-	-	-
Unigene40853_ANTbpfTARAAPEI-5	3	47	0.69	11.19	4.01947	8.22198e-12	1.54215e-10	GO:0043231//intracellular membrane-bounded organelle	GO:0016668//oxidoreductase activity, acting on a sulfur group of donors, NAD or NADP as acceptor;GO:0050662//coenzyme binding	GO:0019725//cellular homeostasis;GO:0006091//generation of precursor metabolites and energy	gi|211906492|gb|ACJ11739.1|/7.00813e-127/dihydrolipoamide dehydrogenase [Gossypium hirsutum]
Unigene16300_ANTbpfTARAAPEI-5	2	31	0.46	7.38	4.00392	3.87546e-08	4.68639e-07	-	-	-	-
Unigene38777_ANTbpfTARAAPEI-5	2	29	0.46	6.91	3.90898	1.4299e-07	1.5741e-06	GO:0016020//membrane;GO:0009536//plastid	GO:0004175//endopeptidase activity	GO:0019538//protein metabolic process;GO:0012502//induction of programmed cell death	gi|194466213|gb|ACF74337.1|/4.21803e-74/latex-abundant protein [Arachis hypogaea]
Unigene33549_ANTbpfTARAAPEI-5	4	58	0.92	13.81	3.90794	4.7585e-14	1.13647e-12	-	GO:0016831//carboxy-lyase activity	GO:0006525//arginine metabolic process;GO:0006596//polyamine biosynthetic process	gi|7230375|gb|AAF42972.1|AF127241_1/8.95735e-53/arginine decarboxylase 2 [Nicotiana tabacum]
Unigene6224_ANTbpfTARAAPEI-5	3	43	0.69	10.24	3.89148	1.11248e-10	1.8601e-09	-	-	-	gi|242053835|ref|XP_002456063.1|/8.43427e-43/hypothetical protein SORBIDRAFT_03g029690 [Sorghum bicolor]
Unigene3694_ANTbpfTARAAPEI-5	2	28	0.46	6.67	3.85798	2.73898e-07	2.8993e-06	-	-	-	-
Unigene36147_ANTbpfTARAAPEI-5	2	28	0.46	6.67	3.85798	2.73898e-07	2.89761e-06	-	-	-	gi|293331045|ref|NP_001167926.1|/6.53835e-39/uncharacterized protein LOC100381640 [Zea mays]
Unigene2400_ANTbpfTARAAPEI-5	3	41	0.69	9.76	3.82221	4.05986e-10	6.37752e-09	-	-	-	-
Unigene14645_ANTbpfTARAAPEI-5	7	95	1.6	22.63	3.82209	7.50226e-22	3.19329e-20	-	-	-	-
Unigene31431_ANTbpfTARAAPEI-5	5	68	1.15	16.2	3.81629	5.30538e-16	1.50429e-14	-	-	-	gi|348015135|gb|AEP40946.1|/2.05152e-36/RNA-dependent DNA polymerase [Posidonia oceanica]
Unigene40419_ANTbpfTARAAPEI-5	2	27	0.46	6.43	3.80511	5.236e-07	5.30163e-06	GO:0043234//protein complex;GO:0009536//plastid	GO:0016743//carboxyl- or carbamoyltransferase activity;GO:0031406//carboxylic acid binding	GO:0006525//arginine metabolic process	gi|307136374|gb|ADN34186.1|/5.35621e-118/ornithine carbamoyltransferase [Cucumis melo subsp. melo]
Unigene12479_ANTbpfTARAAPEI-5	2	27	0.46	6.43	3.80511	5.236e-07	5.29868e-06	-	-	-	-
Unigene19106_ANTbpfTARAAPEI-5	2	27	0.46	6.43	3.80511	5.236e-07	5.29573e-06	GO:0016469//proton-transporting two-sector ATPase complex	GO:0015078//hydrogen ion transmembrane transporter activity;GO:0019829//cation-transporting ATPase activity;GO:0032559	GO:0015986//ATP synthesis coupled proton transport;GO:0015988//energy coupled proton transport, against electrochemical gradient	gi|12057152|emb|CAC19885.1|/2.60013e-15/V-type H(+)-ATPase subunit E [Beta vulgaris subsp. vulgaris]
Unigene34309_ANTbpfTARAAPEI-5	2	27	0.46	6.43	3.80511	5.236e-07	5.29279e-06	-	-	-	gi|388513039|gb|AFK44581.1|/6.7964e-08/unknown [Lotus japonicus]
Unigene3381_ANTbpfTARAAPEI-5	5	66	1.15	15.72	3.7729	1.91985e-15	5.13137e-14	-	-	-	-
Unigene15996_ANTbpfTARAAPEI-5	17	222	3.9	52.87	3.7609	1.03902e-48	1.14449e-46	-	-	-	gi|225428971|ref|XP_002264302.1|/1.39146e-37/PREDICTED: zinc finger protein ZAT10-like [Vitis vinifera]
Unigene43174_ANTbpfTARAAPEI-5	5	65	1.15	15.48	3.7507	3.64674e-15	9.48205e-14	GO:0032991//macromolecular complex;GO:0015630//microtubule cytoskeleton	GO:0017111//nucleoside-triphosphatase activity;GO:0032561	GO:0043623//cellular protein complex assembly;GO:0009207;GO:0007017//microtubule-based process	gi|8928403|sp|P93176.1|TBB_HORVU/0/RecName: Full=Tubulin beta chain; AltName: Full=Beta-tubulin
Unigene26381_ANTbpfTARAAPEI-5	4	52	0.92	12.38	3.75023	2.2844e-12	4.55252e-11	-	-	-	-
Unigene21316_ANTbpfTARAAPEI-5	10	128	2.29	30.49	3.73492	1.65091e-28	9.80563e-27	-	-	-	-
Unigene9186_ANTbpfTARAAPEI-5	24	307	5.5	73.12	3.73276	2.24652e-66	3.88862e-64	GO:0031224//intrinsic to membrane	-	GO:0006810//transport	gi|171190270|gb|ACB42441.1|/4.48866e-44/aquaporin PIP2;4 [Gossypium hirsutum]
Unigene38692_ANTbpfTARAAPEI-5	3	38	0.69	9.05	3.71325	2.79866e-09	3.97078e-08	GO:0030964;GO:0005746//mitochondrial respiratory chain	GO:0046914//transition metal ion binding;GO:0050136//NADH dehydrogenase (quinone) activity;GO:0000166//nucleotide binding	GO:0006950//response to stress;GO:0008152//metabolic process	gi|225437209|ref|XP_002281655.1|/5.33729e-98/PREDICTED: NADH dehydrogenase [ubiquinone] flavoprotein 2, mitochondrial [Vitis vinifera]
Unigene4708_ANTbpfTARAAPEI-5	6	76	1.38	18.1	3.71325	2.1323e-17	6.68182e-16	-	-	-	-
Unigene34285_ANTbpfTARAAPEI-5	3	38	0.69	9.05	3.71325	2.79866e-09	3.96768e-08	-	GO:0016772//transferase activity, transferring phosphorus-containing groups	GO:0006796//phosphate metabolic process	gi|224127943|ref|XP_002320202.1|/8.14354e-62/predicted protein [Populus trichocarpa]
Unigene765_ANTbpfTARAAPEI-5	3	38	0.69	9.05	3.71325	2.79866e-09	3.96459e-08	GO:0031410//cytoplasmic vesicle	-	GO:0003002//regionalization;GO:0010374//stomatal complex development;GO:0007154//cell communication	gi|297790630|ref|XP_002863200.1|/6.69466e-19/hypothetical protein ARALYDRAFT_497108 [Arabidopsis lyrata subsp. lyrata]
Unigene36325_ANTbpfTARAAPEI-5	2	25	0.46	5.95	3.69318	1.90091e-06	1.737e-05	GO:0009536//plastid	-	-	gi|255536985|ref|XP_002509559.1|/1.74499e-26/conserved hypothetical protein [Ricinus communis]
Unigene3752_ANTbpfTARAAPEI-5	2	25	0.46	5.95	3.69318	1.90091e-06	1.73613e-05	-	-	-	-
Unigene8528_ANTbpfTARAAPEI-5	2	25	0.46	5.95	3.69318	1.90091e-06	1.73526e-05	-	-	-	gi|113205142|gb|AAT40504.2|/1.38061e-10/Polyprotein, putative [Solanum demissum]
Unigene18057_ANTbpfTARAAPEI-5	3	37	0.69	8.81	3.67447	5.30888e-09	7.30976e-08	-	-	-	gi|9758853|dbj|BAB09379.1|/1.42309e-74/non-LTR retroelement reverse transcriptase-like protein [Arabidopsis thaliana]
Unigene39934_ANTbpfTARAAPEI-5	4	49	0.92	11.67	3.66503	1.55715e-11	2.82447e-10	-	-	-	gi|147822189|emb|CAN65811.1|/2.55476e-26/hypothetical protein VITISV_031711 [Vitis vinifera]
Unigene18329_ANTbpfTARAAPEI-5	2	24	0.46	5.72	3.63631	3.60892e-06	3.17023e-05	-	-	-	-
Unigene29837_ANTbpfTARAAPEI-5	2	24	0.46	5.72	3.63631	3.60892e-06	3.1687e-05	GO:0031410//cytoplasmic vesicle	GO:0005515//protein binding;GO:0032559	-	gi|326516044|dbj|BAJ88045.1|/1.01626e-27/predicted protein [Hordeum vulgare subsp. vulgare]
Unigene38414_ANTbpfTARAAPEI-5	2	24	0.46	5.72	3.63631	3.60892e-06	3.16717e-05	-	-	-	gi|147828230|emb|CAN66576.1|/8.91909e-15/hypothetical protein VITISV_016964 [Vitis vinifera]
Unigene11341_ANTbpfTARAAPEI-5	3	36	0.69	8.57	3.63463	1.00527e-08	1.33169e-07	-	-	-	gi|359481940|ref|XP_002264975.2|/2.6401e-80/PREDICTED: uncharacterized protein LOC100248757 [Vitis vinifera]
Unigene20154_ANTbpfTARAAPEI-5	5	59	1.15	14.05	3.61086	1.67485e-13	3.82417e-12	-	-	-	gi|124359291|gb|ABD28426.2|/1.66986e-14/RNA-directed DNA polymerase (Reverse transcriptase) [Medicago truncatula]
Unigene28257_ANTbpfTARAAPEI-5	4	47	0.92	11.19	3.60443	5.55964e-11	9.55974e-10	-	-	-	-
Unigene21768_ANTbpfTARAAPEI-5	3	35	0.69	8.34	3.59538	1.89999e-08	2.41485e-07	-	-	-	-
Unigene25560_ANTbpfTARAAPEI-5	3	35	0.69	8.34	3.59538	1.89999e-08	2.41316e-07	GO:0016020//membrane	-	-	gi|356536903|ref|XP_003536972.1|/7.39947e-39/PREDICTED: protein ALUMINUM SENSITIVE 3-like [Glycine max]
Unigene39925_ANTbpfTARAAPEI-5	3	35	0.69	8.34	3.59538	1.89999e-08	2.41148e-07	GO:0009941//chloroplast envelope	-	GO:0006772//thiamine metabolic process	gi|356575807|ref|XP_003556028.1|/3.83379e-91/PREDICTED: thiazole biosynthetic enzyme, chloroplastic-like [Glycine max]
Unigene15368_ANTbpfTARAAPEI-5	2	23	0.46	5.48	3.57447	6.8336e-06	5.65062e-05	-	-	-	-
Unigene15663_ANTbpfTARAAPEI-5	2	23	0.46	5.48	3.57447	6.8336e-06	5.64805e-05	-	GO:0016301//kinase activity	-	gi|359484943|ref|XP_002266413.2|/4.9366e-176/PREDICTED: U-box domain-containing protein 35-like [Vitis vinifera]
Unigene38324_ANTbpfTARAAPEI-5	6	69	1.38	16.43	3.57359	1.82361e-15	4.8885e-14	GO:0016020//membrane	GO:0005515//protein binding;GO:0000166//nucleotide binding;GO:0015562//efflux transmembrane transporter activity;GO:0042626//ATPase activity, coupled to transmembrane movement of substances;GO:0022891//substrate-specific transmembrane transporter activity	GO:0009630//gravitropism;GO:0043479;GO:0009639//response to red or far red light;GO:0051707//response to other organism;GO:0009734//auxin mediated signaling pathway;GO:0032535;GO:0048437//floral organ development;GO:0060918//auxin transport	gi|297823495|ref|XP_002879630.1|/2.06399e-80/ATPGP1 [Arabidopsis lyrata subsp. lyrata]
Unigene15785_ANTbpfTARAAPEI-5	6	69	1.38	16.43	3.57359	1.82361e-15	4.8813e-14	-	-	-	gi|357138265|ref|XP_003570717.1|/3.40989e-20/PREDICTED: snakin-2-like [Brachypodium distachyon]
Unigene5146_ANTbpfTARAAPEI-5	16	183	3.67	43.58	3.56981	8.89496e-39	7.48453e-37	GO:0031410//cytoplasmic vesicle	-	-	gi|147795669|emb|CAN69982.1|/3.93545e-69/hypothetical protein VITISV_027150 [Vitis vinifera]
Unigene7472_ANTbpfTARAAPEI-5	5	57	1.15	13.58	3.56178	5.94202e-13	1.27806e-11	-	-	-	-
Unigene9514_ANTbpfTARAAPEI-5	3	34	0.69	8.1	3.55325	3.584e-08	4.38058e-07	-	-	-	gi|242062914|ref|XP_002452746.1|/7.29993e-18/hypothetical protein SORBIDRAFT_04g031660 [Sorghum bicolor]
Unigene20631_ANTbpfTARAAPEI-5	3	34	0.69	8.1	3.55325	3.584e-08	4.37763e-07	-	-	-	-
Unigene34767_ANTbpfTARAAPEI-5	8	90	1.83	21.44	3.55039	1.18196e-19	4.40208e-18	-	-	-	gi|115467250|ref|NP_001057224.1|/1.52934e-07/Os06g0232000 [Oryza sativa Japonica Group]
Unigene24593_ANTbpfTARAAPEI-5	2	22	0.46	5.24	3.50986	1.29029e-05	0.000101564	-	-	-	-
Unigene14652_ANTbpfTARAAPEI-5	2	22	0.46	5.24	3.50986	1.29029e-05	0.00010152	-	-	-	-
Unigene29993_ANTbpfTARAAPEI-5	2	22	0.46	5.24	3.50986	1.29029e-05	0.000101476	GO:0031224//intrinsic to membrane;GO:0031410//cytoplasmic vesicle	GO:0004871//signal transducer activity	-	gi|224072345|ref|XP_002303695.1|/4.22569e-50/predicted protein [Populus trichocarpa]
Unigene30722_ANTbpfTARAAPEI-5	3	33	0.69	7.86	3.50986	6.7466e-08	7.86022e-07	-	-	-	-
Unigene36107_ANTbpfTARAAPEI-5	2	22	0.46	5.24	3.50986	1.29029e-05	0.000101432	GO:0044424//intracellular part	GO:0008135//translation factor activity, nucleic acid binding	GO:0006412//translation	gi|224125846|ref|XP_002319689.1|/7.44621e-51/predicted protein [Populus trichocarpa]
Unigene4661_ANTbpfTARAAPEI-5	2	22	0.46	5.24	3.50986	1.29029e-05	0.000101388	-	-	-	-
Unigene38844_ANTbpfTARAAPEI-5	2	22	0.46	5.24	3.50986	1.29029e-05	0.000101344	-	-	-	-
Unigene42296_ANTbpfTARAAPEI-5	15	163	3.44	38.82	3.49632	4.15304e-34	3.01926e-32	GO:0031225//anchored to membrane;GO:0005576//extracellular region;GO:0005618//cell wall;GO:0031410//cytoplasmic vesicle	-	-	gi|359489366|ref|XP_002270426.2|/6.11234e-114/PREDICTED: fasciclin-like arabinogalactan protein 10-like [Vitis vinifera]
Unigene37072_ANTbpfTARAAPEI-5	7	75	1.6	17.86	3.48059	2.47228e-16	7.17791e-15	-	-	-	gi|255576268|ref|XP_002529027.1|/6.92351e-09/glycerophosphoryl diester phosphodiesterase, putative [Ricinus communis]
Unigene22024_ANTbpfTARAAPEI-5	4	43	0.92	10.24	3.47644	6.95712e-10	1.06795e-08	GO:0031090//organelle membrane	-	GO:0051707//response to other organism;GO:0006952//defense response;GO:0002252	gi|171451988|dbj|BAG15858.1|/8.42391e-19/harpin-induced protein [Bruguiera gymnorhiza]
Unigene3806_ANTbpfTARAAPEI-5	3	32	0.69	7.62	3.46512	1.26723e-07	1.40868e-06	-	-	-	-
Unigene25311_ANTbpfTARAAPEI-5	3	32	0.69	7.62	3.46512	1.26723e-07	1.40782e-06	-	-	-	-
Unigene2535_ANTbpfTARAAPEI-5	3	32	0.69	7.62	3.46512	1.26723e-07	1.40696e-06	-	-	-	-
Unigene6403_ANTbpfTARAAPEI-5	7	74	1.6	17.62	3.46107	4.6215e-16	1.32069e-14	GO:0005576//extracellular region;GO:0031410//cytoplasmic vesicle;GO:0030312//external encapsulating structure	GO:0016798//hydrolase activity, acting on glycosyl bonds;GO:0016758//transferase activity, transferring hexosyl groups	GO:0044042//glucan metabolic process;GO:0042546//cell wall biogenesis	gi|8886865|gb|AAF80590.1|AF223419_1/4.43102e-92/xyloglucan endotransglycosylase XET1 [Asparagus officinalis]
Unigene32490_ANTbpfTARAAPEI-5	5	53	1.15	12.62	3.45601	7.3611e-12	1.39217e-10	-	-	-	gi|226427710|gb|ACO55044.1|/2.81868e-06/receptor-like kinase [Triticum aestivum]
Unigene43342_ANTbpfTARAAPEI-5	2	21	0.46	5	3.44222	2.42882e-05	0.00018114	GO:0005618//cell wall;GO:0005576//extracellular region;GO:0031410//cytoplasmic vesicle	GO:0004175//endopeptidase activity;GO:0005515//protein binding	GO:0019538//protein metabolic process;GO:0010191;GO:0003006//developmental process involved in reproduction;GO:0044092//negative regulation of molecular function;GO:0009845//seed germination	gi|102139846|gb|ABF70004.1|/0/subtilisin-like serine proteinase, putative [Musa acuminata]
Unigene43712_ANTbpfTARAAPEI-5	2	21	0.46	5	3.44222	2.42882e-05	0.000181066	GO:0009536//plastid	GO:0046914//transition metal ion binding;GO:0046508;GO:0048037//cofactor binding	GO:0008610//lipid biosynthetic process;GO:0006664//glycolipid metabolic process;GO:0009267//cellular response to starvation	gi|225429530|ref|XP_002279085.1|/0/PREDICTED: UDP-sulfoquinovose synthase, chloroplastic [Vitis vinifera]
Unigene3114_ANTbpfTARAAPEI-5	4	42	0.92	10	3.44222	1.30297e-09	1.91753e-08	-	-	-	gi|110739791|dbj|BAF01802.1|/1.58133e-12/hypothetical protein [Arabidopsis thaliana]
Unigene31701_ANTbpfTARAAPEI-5	2	21	0.46	5	3.44222	2.42882e-05	0.000180991	-	GO:0046872//metal ion binding	GO:0000904//cell morphogenesis involved in differentiation	gi|225470970|ref|XP_002267259.1|/1.19431e-36/PREDICTED: calcium-binding protein KIC [Vitis vinifera]
Unigene6985_ANTbpfTARAAPEI-5	2	21	0.46	5	3.44222	2.42882e-05	0.000180917	-	-	-	-
Unigene723_ANTbpfTARAAPEI-5	2	21	0.46	5	3.44222	2.42882e-05	0.000180843	-	-	-	-
Unigene44227_ANTbpfTARAAPEI-5	2	21	0.46	5	3.44222	2.42882e-05	0.000180769	-	GO:0008135//translation factor activity, nucleic acid binding	GO:0006412//translation	gi|225436053|ref|XP_002275928.1|/0/PREDICTED: protein argonaute 4 [Vitis vinifera]
Unigene35381_ANTbpfTARAAPEI-5	11	114	2.52	27.15	3.42946	7.01742e-24	3.33007e-22	GO:0042995//cell projection;GO:0031224//intrinsic to membrane;GO:0031410//cytoplasmic vesicle	-	-	gi|225446345|ref|XP_002272406.1|/1.88144e-18/PREDICTED: GPI-anchored protein LORELEI [Vitis vinifera]
Unigene23791_ANTbpfTARAAPEI-5	6	62	1.38	14.77	3.41993	1.47904e-13	3.39843e-12	-	GO:0004030//aldehyde dehydrogenase [NAD(P)+] activity	GO:0008152//metabolic process	gi|388504470|gb|AFK40301.1|/1.32297e-35/unknown [Medicago truncatula]
Unigene1034_ANTbpfTARAAPEI-5	3	31	0.69	7.38	3.41895	2.3748e-07	2.54043e-06	-	-	-	gi|359494813|ref|XP_003634846.1|/2.43604e-107/PREDICTED: protein FRIGIDA-like [Vitis vinifera]
Unigene5477_ANTbpfTARAAPEI-5	22	221	5.04	52.64	3.38466	1.81882e-44	1.74905e-42	-	-	-	-
Unigene13491_ANTbpfTARAAPEI-5	7	70	1.6	16.67	3.38111	5.58034e-15	1.42448e-13	GO:0031224//intrinsic to membrane	-	GO:0006810//transport	gi|255578852|ref|XP_002530280.1|/3.10138e-42/Aquaporin PIP2.1, putative [Ricinus communis]
Unigene28794_ANTbpfTARAAPEI-5	3	30	0.69	7.15	3.37327	4.43956e-07	4.53564e-06	GO:0044424//intracellular part	GO:0032559;GO:0042623//ATPase activity, coupled	GO:0009057//macromolecule catabolic process	gi|255538752|ref|XP_002510441.1|/1.25518e-38/26S protease regulatory subunit S10b, putative [Ricinus communis]
Unigene23955_ANTbpfTARAAPEI-5	4	40	0.92	9.53	3.37277	4.54476e-09	6.30542e-08	-	-	-	-
Unigene37949_ANTbpfTARAAPEI-5	5	50	1.15	11.91	3.37247	4.78648e-11	8.30098e-10	GO:0043231//intracellular membrane-bounded organelle	GO:0003677//DNA binding	GO:0006351//transcription, DNA-dependent	gi|255548457|ref|XP_002515285.1|/1.05819e-27/Ocs element-binding factor, putative [Ricinus communis]
Unigene28020_ANTbpfTARAAPEI-5	2	20	0.46	4.76	3.37126	4.55684e-05	0.000319154	-	-	-	gi|255567871|ref|XP_002524913.1|/1.61123e-17/conserved hypothetical protein [Ricinus communis]
Unigene42547_ANTbpfTARAAPEI-5	2	20	0.46	4.76	3.37126	4.55684e-05	0.000319031	GO:0005618//cell wall;GO:0031410//cytoplasmic vesicle;GO:0031090//organelle membrane;GO:0043231//intracellular membrane-bounded organelle	-	-	gi|326522999|dbj|BAJ88545.1|/2.13312e-144/predicted protein [Hordeum vulgare subsp. vulgare]
Unigene41866_ANTbpfTARAAPEI-5	2	20	0.46	4.76	3.37126	4.55684e-05	0.000318909	GO:0005838//proteasome regulatory particle;GO:0043231//intracellular membrane-bounded organelle;GO:0016020//membrane	GO:0032182//small conjugating protein binding	GO:0019941//modification-dependent protein catabolic process;GO:0009894;GO:0007049//cell cycle	gi|255553635|ref|XP_002517858.1|/8.9392e-130/26S proteasome regulatory subunit rpn1, putative [Ricinus communis]
Unigene16340_ANTbpfTARAAPEI-5	2	20	0.46	4.76	3.37126	4.55684e-05	0.000318786	GO:0043231//intracellular membrane-bounded organelle	GO:0003676//nucleic acid binding;GO:0001071//nucleic acid binding transcription factor activity	GO:0006351//transcription, DNA-dependent	gi|225423895|ref|XP_002281709.1|/1.42478e-75/PREDICTED: AP2/ERF and B3 domain-containing transcription repressor TEM1-like [Vitis vinifera]
Unigene32383_ANTbpfTARAAPEI-5	2	20	0.46	4.76	3.37126	4.55684e-05	0.000318663	GO:0030529//ribonucleoprotein complex	GO:0003676//nucleic acid binding;GO:0005198//structural molecule activity	GO:0010467//gene expression	gi|192910720|gb|ACF06468.1|/5.43179e-58/40S ribosomal protein S5 [Elaeis guineensis]
Unigene4474_ANTbpfTARAAPEI-5	2	20	0.46	4.76	3.37126	4.55684e-05	0.000318541	GO:0031410//cytoplasmic vesicle	GO:0008194//UDP-glycosyltransferase activity	GO:0005975//carbohydrate metabolic process	gi|242041219|ref|XP_002468004.1|/8.81144e-143/hypothetical protein SORBIDRAFT_01g037870 [Sorghum bicolor]
Unigene5137_ANTbpfTARAAPEI-5	2	20	0.46	4.76	3.37126	4.55684e-05	0.000318418	-	-	-	-
Unigene37760_ANTbpfTARAAPEI-5	32	316	7.34	75.26	3.35803	1.59818e-62	2.46161e-60	-	-	-	gi|147767853|emb|CAN69016.1|/2.60047e-55/hypothetical protein VITISV_016361 [Vitis vinifera]
Unigene29560_ANTbpfTARAAPEI-5	5	49	1.15	11.67	3.3431	8.9052e-11	1.49586e-09	-	-	-	-
Unigene11094_ANTbpfTARAAPEI-5	17	165	3.9	39.3	3.33298	3.82134e-33	2.69197e-31	-	-	-	gi|147838310|emb|CAN76756.1|/5.79029e-23/hypothetical protein VITISV_012606 [Vitis vinifera]
Unigene33435_ANTbpfTARAAPEI-5	3	29	0.69	6.91	3.32402	8.27812e-07	8.04141e-06	GO:0044464//cell part	-	-	gi|125597601|gb|EAZ37381.1|/9.73999e-07/hypothetical protein OsJ_21719 [Oryza sativa Japonica Group]
Unigene35457_ANTbpfTARAAPEI-5	3	29	0.69	6.91	3.32402	8.27812e-07	8.03712e-06	-	-	-	gi|242065940|ref|XP_002454259.1|/4.20115e-10/hypothetical protein SORBIDRAFT_04g027660 [Sorghum bicolor]
Unigene6871_ANTbpfTARAAPEI-5	3	29	0.69	6.91	3.32402	8.27812e-07	8.03283e-06	GO:0031224//intrinsic to membrane;GO:0005746//mitochondrial respiratory chain	GO:0015002//heme-copper terminal oxidase activity;GO:0005506//iron ion binding	GO:0022900//electron transport chain;GO:0045333//cellular respiration;GO:0051234//establishment of localization	gi|336092533|gb|AEI00888.1|/2.09145e-157/cytochrome oxidase subunit I, partial [Cynomorium songaricum]
Unigene6744_ANTbpfTARAAPEI-5	3	29	0.69	6.91	3.32402	8.27812e-07	8.02854e-06	GO:0031225//anchored to membrane;GO:0043231//intracellular membrane-bounded organelle	GO:0005372//water transmembrane transporter activity	GO:0009725//response to hormone stimulus;GO:0006810//transport	gi|300793596|tpg|DAA33864.1|/4.61542e-33/TPA: TPA_inf: aquaporin PIP2;4 [Gossypium hirsutum]
Unigene13718_ANTbpfTARAAPEI-5	3	29	0.69	6.91	3.32402	8.27812e-07	8.02426e-06	-	-	-	-
Unigene6649_ANTbpfTARAAPEI-5	6	58	1.38	13.81	3.32297	1.77278e-12	3.592e-11	-	-	-	gi|397614292|gb|EJK62707.1|/9.55791e-09/hypothetical protein THAOC_16667 [Thalassiosira oceanica]
Unigene36947_ANTbpfTARAAPEI-5	8	76	1.83	18.1	3.30607	7.24902e-16	2.03949e-14	-	-	-	gi|284434733|gb|ADB85430.1|/8.12945e-60/putative retrotransposon protein [Phyllostachys edulis]
Unigene42115_ANTbpfTARAAPEI-5	287	2724	65.79	648.77	3.30177	0	0	GO:0031090//organelle membrane;GO:0009536//plastid	GO:0016787//hydrolase activity	-	gi|343887274|dbj|BAK61820.1|/1.08322e-104/hypothetical protein [Citrus unshiu]
Unigene34329_ANTbpfTARAAPEI-5	2	19	0.46	4.53	3.29981	8.51858e-05	0.000563205	GO:0044424//intracellular part	GO:0046872//metal ion binding;GO:0004448//isocitrate dehydrogenase activity;GO:0000166//nucleotide binding	GO:0009060//aerobic respiration;GO:0044262//cellular carbohydrate metabolic process;GO:0019752//carboxylic acid metabolic process	gi|224079726|ref|XP_002305928.1|/1.02777e-64/predicted protein [Populus trichocarpa]
Unigene44077_ANTbpfTARAAPEI-5	2	19	0.46	4.53	3.29981	8.51858e-05	0.000563001	-	GO:0003824//catalytic activity;GO:0032559	GO:0043412	gi|242084460|ref|XP_002442655.1|/0/hypothetical protein SORBIDRAFT_08g000540 [Sorghum bicolor]
Unigene21732_ANTbpfTARAAPEI-5	2	19	0.46	4.53	3.29981	8.51858e-05	0.000562796	-	-	-	-
Unigene27145_ANTbpfTARAAPEI-5	2	19	0.46	4.53	3.29981	8.51858e-05	0.000562592	GO:0009534//chloroplast thylakoid;GO:0030529//ribonucleoprotein complex	GO:0003723//RNA binding;GO:0005198//structural molecule activity	GO:0010467//gene expression;GO:0022613//ribonucleoprotein complex biogenesis	gi|225426247|ref|XP_002264340.1|/4.72823e-33/PREDICTED: 30S ribosomal protein S6 alpha, chloroplastic [Vitis vinifera]
Unigene28672_ANTbpfTARAAPEI-5	2	19	0.46	4.53	3.29981	8.51858e-05	0.000562387	-	-	-	gi|124360588|gb|ABN08587.1|/1.58781e-33/Polynucleotidyl transferase, Ribonuclease H fold [Medicago truncatula]
Unigene6544_ANTbpfTARAAPEI-5	2	19	0.46	4.53	3.29981	8.51858e-05	0.000562183	-	-	-	gi|255568563|ref|XP_002525255.1|/4.00504e-54/LOB domain-containing protein, putative [Ricinus communis]
Unigene41257_ANTbpfTARAAPEI-5	2	19	0.46	4.53	3.29981	8.51858e-05	0.000561979	GO:0005622//intracellular;GO:0016020//membrane	-	GO:0046907//intracellular transport	gi|297744154|emb|CBI37124.3|/9.96324e-66/unnamed protein product [Vitis vinifera]
Unigene24055_ANTbpfTARAAPEI-5	21	197	4.81	46.92	3.28609	8.803e-39	7.44161e-37	-	-	-	-
Unigene24322_ANTbpfTARAAPEI-5	18	169	4.13	40.25	3.28478	1.73466e-33	1.23637e-31	-	-	-	gi|242081941|ref|XP_002445739.1|/4.109e-29/hypothetical protein SORBIDRAFT_07g024930 [Sorghum bicolor]
Unigene27653_ANTbpfTARAAPEI-5	10	93	2.29	22.15	3.27389	5.62624e-19	2.01293e-17	-	-	-	-
Unigene30875_ANTbpfTARAAPEI-5	3	28	0.69	6.67	3.27302	1.53934e-06	1.42307e-05	-	GO:0005488//binding	GO:0007049//cell cycle	gi|297835184|ref|XP_002885474.1|/8.70114e-32/CYCP2_1 [Arabidopsis lyrata subsp. lyrata]
Unigene38469_ANTbpfTARAAPEI-5	77	706	17.65	168.15	3.25201	1.17246e-133	5.75931e-131	-	-	-	-
Unigene40836_ANTbpfTARAAPEI-5	7	64	1.6	15.24	3.25172	2.25648e-13	5.08828e-12	GO:0031224//intrinsic to membrane	-	GO:0008104//protein localization;GO:0006810//transport	gi|359495840|ref|XP_002270894.2|/1.1262e-76/PREDICTED: ER lumen protein retaining receptor [Vitis vinifera]
Unigene6003_ANTbpfTARAAPEI-5	13	119	2.98	28.34	3.24946	9.2074e-24	4.34661e-22	-	-	-	gi|2995405|emb|CAA73042.1|/9.39763e-100/polyprotein [Ananas comosus]
Unigene4002_ANTbpfTARAAPEI-5	8	73	1.83	17.39	3.24834	4.5705e-15	1.18163e-13	-	-	-	-
Unigene26295_ANTbpfTARAAPEI-5	42	382	9.63	90.98	3.23994	7.57296e-73	1.46424e-70	GO:0031410//cytoplasmic vesicle	GO:0004553//hydrolase activity, hydrolyzing O-glycosyl compounds;GO:0043167//ion binding	GO:0044238//primary metabolic process	gi|419789|pir||S31196/2.70337e-25/hypothetical protein - potato
Unigene37418_ANTbpfTARAAPEI-5	2	18	0.46	4.29	3.22127	0.000158622	0.000985289	GO:0030120//vesicle coat	-	GO:0015031//protein transport	gi|255536821|ref|XP_002509477.1|/5.3865e-76/coatomer gamma subunit, putative [Ricinus communis]
Unigene14283_ANTbpfTARAAPEI-5	2	18	0.46	4.29	3.22127	0.000158622	0.000984952	-	-	-	-
Unigene11715_ANTbpfTARAAPEI-5	2	18	0.46	4.29	3.22127	0.000158622	0.000984616	GO:0043231//intracellular membrane-bounded organelle	GO:0046912//transferase activity, transferring acyl groups, acyl groups converted into alkyl on transfer	GO:0006551//leucine metabolic process	gi|346703275|emb|CBX25373.1|/2.24753e-74/hypothetical_protein [Oryza brachyantha]
Unigene21119_ANTbpfTARAAPEI-5	2	18	0.46	4.29	3.22127	0.000158622	0.00098428	GO:0043231//intracellular membrane-bounded organelle	GO:0005515//protein binding	GO:0009755//hormone-mediated signaling pathway	gi|297743239|emb|CBI36106.3|/5.48618e-34/unnamed protein product [Vitis vinifera]
Unigene42236_ANTbpfTARAAPEI-5	2	18	0.46	4.29	3.22127	0.000158622	0.000983944	GO:0005838//proteasome regulatory particle;GO:0043231//intracellular membrane-bounded organelle;GO:0016020//membrane	-	GO:0019222//regulation of metabolic process;GO:0019941//modification-dependent protein catabolic process	gi|125591574|gb|EAZ31924.1|/2.15763e-71/hypothetical protein OsJ_16095 [Oryza sativa Japonica Group]
Unigene39771_ANTbpfTARAAPEI-5	2	18	0.46	4.29	3.22127	0.000158622	0.000983608	GO:0031224//intrinsic to membrane;GO:0009522//photosystem I;GO:0009534//chloroplast thylakoid;GO:0009523//photosystem II;GO:0009570//chloroplast stroma	GO:0046906//tetrapyrrole binding;GO:0051536//iron-sulfur cluster binding;GO:0046872//metal ion binding	GO:0051234//establishment of localization;GO:0009765//photosynthesis, light harvesting;GO:0006464//protein modification process	gi|340536725|gb|AEK48491.1|/1.58716e-126/photosystem I P700 chlorophyll a apoprotein A2 (chloroplast) [Colocasia esculenta]
Unigene7518_ANTbpfTARAAPEI-5	5	45	1.15	10.72	3.2206	1.04824e-09	1.56418e-08	-	-	-	-
Unigene17817_ANTbpfTARAAPEI-5	7	62	1.6	14.77	3.20653	7.66046e-13	1.62651e-11	-	-	-	-
Unigene27831_ANTbpfTARAAPEI-5	15	132	3.44	31.44	3.19212	8.39924e-26	4.48989e-24	GO:0009532//plastid stroma;GO:0009526//plastid envelope;GO:0009534//chloroplast thylakoid;GO:0005576//extracellular region	GO:0046914//transition metal ion binding;GO:0005515//protein binding	GO:0010038//response to metal ion;GO:0006950//response to stress	gi|224141565|ref|XP_002324138.1|/2.11132e-17/predicted protein [Populus trichocarpa]
Unigene30675_ANTbpfTARAAPEI-5	7	61	1.6	14.53	3.18289	1.4083e-12	2.89218e-11	-	-	-	-
Unigene5695_ANTbpfTARAAPEI-5	9	78	2.06	18.58	3.17303	1.06596e-15	2.94435e-14	-	-	-	-
Unigene30702_ANTbpfTARAAPEI-5	208	1797	47.68	427.99	3.16612	0	0	-	-	-	-
Unigene22855_ANTbpfTARAAPEI-5	3	26	0.69	6.19	3.16527	5.27558e-06	4.50369e-05	-	-	-	-
Unigene25926_ANTbpfTARAAPEI-5	3	26	0.69	6.19	3.16527	5.27558e-06	4.50158e-05	-	-	-	gi|242056057|ref|XP_002457174.1|/1.25985e-22/hypothetical protein SORBIDRAFT_03g002730 [Sorghum bicolor]
Unigene34890_ANTbpfTARAAPEI-5	3	26	0.69	6.19	3.16527	5.27558e-06	4.49947e-05	-	-	-	-
Unigene26632_ANTbpfTARAAPEI-5	3	26	0.69	6.19	3.16527	5.27558e-06	4.49736e-05	GO:0031224//intrinsic to membrane	-	-	gi|255538742|ref|XP_002510436.1|/2.35104e-48/conserved hypothetical protein [Ricinus communis]
Unigene11873_ANTbpfTARAAPEI-5	6	52	1.38	12.38	3.16527	7.02904e-11	1.19172e-09	-	-	-	gi|184097730|gb|ACC66282.1|/3.77382e-135/alpha-terpineol synthase [Magnolia grandiflora]
Unigene29701_ANTbpfTARAAPEI-5	16	138	3.67	32.87	3.16292	1.08136e-26	6.06595e-25	GO:0043231//intracellular membrane-bounded organelle	GO:0003676//nucleic acid binding	-	gi|115441499|ref|NP_001045029.1|/1.78143e-48/Os01g0886300 [Oryza sativa Japonica Group]
Unigene31297_ANTbpfTARAAPEI-5	10	85	2.29	20.24	3.14379	7.33844e-17	2.21555e-15	GO:0009534//chloroplast thylakoid	GO:0043169//cation binding;GO:0016744	-	gi|110224784|emb|CAL07992.1|/1.16358e-47/transketolase [Platanus x acerifolia]
Unigene1493_ANTbpfTARAAPEI-5	4	34	0.92	8.1	3.13822	1.8319e-07	1.98538e-06	-	-	-	-
Unigene17389_ANTbpfTARAAPEI-5	6	51	1.38	12.15	3.13822	1.29025e-10	2.14158e-09	-	-	-	gi|226510252|ref|NP_001142566.1|/3.0013e-31/uncharacterized protein LOC100274825 [Zea mays]
Unigene16540_ANTbpfTARAAPEI-5	6	51	1.38	12.15	3.13822	1.29025e-10	2.13963e-09	GO:0005618//cell wall	-	-	gi|225464832|ref|XP_002272243.1|/7.39686e-116/PREDICTED: aspartic proteinase nepenthesin-2-like [Vitis vinifera]
Unigene40927_ANTbpfTARAAPEI-5	7	59	1.6	14.05	3.13443	4.7373e-12	9.13048e-11	GO:0043231//intracellular membrane-bounded organelle	-	-	gi|148906149|gb|ABR16232.1|/5.14507e-117/unknown [Picea sitchensis]
Unigene39343_ANTbpfTARAAPEI-5	37	312	8.48	74.31	3.13142	6.40878e-58	8.82421e-56	-	-	-	gi|255561705|ref|XP_002521862.1|/1.13102e-06/conserved hypothetical protein [Ricinus communis]
Unigene16650_ANTbpfTARAAPEI-5	5	42	1.15	10	3.12029	6.5254e-09	8.86391e-08	-	-	-	gi|342365838|gb|AEL30371.1|/3.25709e-37/TIR-NBS-LRR type disease resistance protein [Arachis hypogaea]
Unigene12189_ANTbpfTARAAPEI-5	9	75	2.06	17.86	3.11602	6.54178e-15	1.66289e-13	-	-	-	-
Unigene37783_ANTbpfTARAAPEI-5	3	25	0.69	5.95	3.10822	9.71918e-06	7.85792e-05	-	GO:0016814//hydrolase activity, acting on carbon-nitrogen (but not peptide) bonds, in cyclic amidines	GO:0009127//purine nucleoside monophosphate biosynthetic process	gi|357116144|ref|XP_003559844.1|/1.9865e-63/PREDICTED: adenosine deaminase-like protein-like [Brachypodium distachyon]
Unigene24240_ANTbpfTARAAPEI-5	3	25	0.69	5.95	3.10822	9.71918e-06	7.85443e-05	-	GO:0016628//oxidoreductase activity, acting on the CH-CH group of donors, NAD or NADP as acceptor;GO:0032559	GO:0008152//metabolic process;GO:0050896//response to stimulus	gi|218193998|gb|EEC76425.1|/1.07881e-37/hypothetical protein OsI_14101 [Oryza sativa Indica Group]
Unigene9749_ANTbpfTARAAPEI-5	3	25	0.69	5.95	3.10822	9.71918e-06	7.85094e-05	-	-	-	-
Unigene12117_ANTbpfTARAAPEI-5	4	33	0.92	7.86	3.09482	3.36288e-07	3.49659e-06	-	-	-	gi|225437529|ref|XP_002275599.1|/2.71785e-09/PREDICTED: uncharacterized protein LOC100264117 [Vitis vinifera]
Unigene41844_ANTbpfTARAAPEI-5	13	106	2.98	25.25	3.0829	2.41112e-20	9.40389e-19	-	-	-	gi|297746512|emb|CBI16568.3|/2.15555e-67/unnamed protein product [Vitis vinifera]
Unigene37452_ANTbpfTARAAPEI-5	6	49	1.38	11.67	3.08006	4.3228e-10	6.76135e-09	-	-	-	-
Unigene26178_ANTbpfTARAAPEI-5	3	24	0.69	5.72	3.05135	1.78424e-05	0.000137584	-	-	-	-
Unigene41143_ANTbpfTARAAPEI-5	3	24	0.69	5.72	3.05135	1.78424e-05	0.000137526	GO:0016020//membrane	GO:0032559;GO:0042623//ATPase activity, coupled	GO:0009987//cellular process	gi|351727028|ref|NP_001235099.1|/8.68545e-139/cell division cycle protein 48 homolog [Glycine max]
Unigene24846_ANTbpfTARAAPEI-5	3	24	0.69	5.72	3.05135	1.78424e-05	0.000137467	GO:0043231//intracellular membrane-bounded organelle	GO:0016757//transferase activity, transferring glycosyl groups	-	gi|222625783|gb|EEE59915.1|/5.03016e-11/hypothetical protein OsJ_12542 [Oryza sativa Japonica Group]
Unigene26708_ANTbpfTARAAPEI-5	3	24	0.69	5.72	3.05135	1.78424e-05	0.000137409	-	-	-	gi|147791936|emb|CAN72441.1|/3.17454e-37/hypothetical protein VITISV_032854 [Vitis vinifera]
Unigene4920_ANTbpfTARAAPEI-5	4	32	0.92	7.62	3.05009	6.15594e-07	6.14748e-06	-	-	-	-
Unigene32880_ANTbpfTARAAPEI-5	4	32	0.92	7.62	3.05009	6.15594e-07	6.14411e-06	GO:0044464//cell part	GO:0004091//carboxylesterase activity	GO:0009626//plant-type hypersensitive response;GO:0051707//response to other organism	gi|224116058|ref|XP_002317196.1|/5.57447e-50/predicted protein [Populus trichocarpa]
Unigene29542_ANTbpfTARAAPEI-5	4	32	0.92	7.62	3.05009	6.15594e-07	6.14074e-06	GO:0043231//intracellular membrane-bounded organelle;GO:0000502//proteasome complex;GO:0031090//organelle membrane	GO:0004175//endopeptidase activity	GO:0010038//response to metal ion;GO:0009626//plant-type hypersensitive response;GO:0019941//modification-dependent protein catabolic process;GO:0006970//response to osmotic stress	gi|296081796|emb|CBI20801.3|/3.50031e-44/unnamed protein product [Vitis vinifera]
Unigene4771_ANTbpfTARAAPEI-5	4	32	0.92	7.62	3.05009	6.15594e-07	6.13737e-06	-	-	-	gi|224086146|ref|XP_002307832.1|/4.06313e-24/predicted protein [Populus trichocarpa]
Unigene41805_ANTbpfTARAAPEI-5	23	182	5.27	43.35	3.04016	1.78224e-33	1.26532e-31	GO:0009536//plastid	GO:0005515//protein binding;GO:0032559	GO:0006457//protein folding	gi|225435794|ref|XP_002285746.1|/2.24892e-93/PREDICTED: ruBisCO large subunit-binding protein subunit beta, chloroplastic [Vitis vinifera]
Unigene18754_ANTbpfTARAAPEI-5	38	299	8.71	71.21	3.03134	7.0298e-54	8.87268e-52	-	-	-	-
Unigene4304_ANTbpfTARAAPEI-5	85	666	19.48	158.62	3.02551	9.39848e-118	3.88221e-115	-	-	-	-
Unigene20759_ANTbpfTARAAPEI-5	6	47	1.38	11.19	3.01947	1.43671e-09	2.09905e-08	-	-	-	-
Unigene43389_ANTbpfTARAAPEI-5	8	62	1.83	14.77	3.01275	3.52214e-12	6.86119e-11	-	-	-	-
Unigene22002_ANTbpfTARAAPEI-5	15	116	3.44	27.63	3.00576	1.24872e-21	5.21734e-20	GO:0042598//vesicular fraction;GO:0031090//organelle membrane;GO:0043231//intracellular membrane-bounded organelle;GO:0031224//intrinsic to membrane	GO:0016491//oxidoreductase activity;GO:0005506//iron ion binding	GO:0003006//developmental process involved in reproduction;GO:0008152//metabolic process	gi|224133716|ref|XP_002321643.1|/6.45524e-27/predicted protein [Populus trichocarpa]
Unigene40870_ANTbpfTARAAPEI-5	4	31	0.92	7.38	3.00392	1.12353e-06	1.06355e-05	-	-	-	gi|225458293|ref|XP_002282654.1|/1.22675e-62/PREDICTED: uncharacterized protein At1g01500-like [Vitis vinifera]
Unigene7833_ANTbpfTARAAPEI-5	59	454	13.52	108.13	2.9996	3.97408e-80	8.49752e-78	-	-	-	gi|113205246|gb|AAT39963.2|/9.84472e-18/Polyprotein, putative [Solanum demissum]
Unigene37710_ANTbpfTARAAPEI-5	3	23	0.69	5.48	2.98951	3.2631e-05	0.000237038	-	-	-	gi|225440145|ref|XP_002283240.1|/1.40754e-45/PREDICTED: uncharacterized protein LOC100251643 [Vitis vinifera]
Unigene37493_ANTbpfTARAAPEI-5	3	23	0.69	5.48	2.98951	3.2631e-05	0.000236943	GO:0032991//macromolecular complex;GO:0009536//plastid	GO:0005488//binding	-	gi|255636876|gb|ACU18771.1|/2.32964e-34/unknown [Glycine max]
Unigene43441_ANTbpfTARAAPEI-5	6	46	1.38	10.96	2.98951	2.61084e-09	3.71881e-08	GO:0031224//intrinsic to membrane	GO:0004175//endopeptidase activity;GO:0046914//transition metal ion binding;GO:0042623//ATPase activity, coupled;GO:0032559	GO:0009057//macromolecule catabolic process;GO:0019538//protein metabolic process;GO:0009987//cellular process	gi|255558698|ref|XP_002520373.1|/0/Cell division protein ftsH, putative [Ricinus communis]
Unigene12522_ANTbpfTARAAPEI-5	7	53	1.6	12.62	2.97957	1.73023e-10	2.83051e-09	-	-	-	-
Unigene43351_ANTbpfTARAAPEI-5	17	129	3.9	30.72	2.97763	1.07666e-23	5.05639e-22	-	GO:0016301//kinase activity	-	gi|255564699|ref|XP_002523344.1|/1.49016e-87/protein with unknown function [Ricinus communis]
Unigene40007_ANTbpfTARAAPEI-5	5	38	1.15	9.05	2.97628	7.23726e-08	8.39421e-07	-	-	-	gi|147771380|emb|CAN62996.1|/2.97616e-22/hypothetical protein VITISV_026902 [Vitis vinifera]
Unigene23016_ANTbpfTARAAPEI-5	4	30	0.92	7.15	2.95824	2.04414e-06	1.86227e-05	GO:0043231//intracellular membrane-bounded organelle;GO:0030529//ribonucleoprotein complex	GO:0005198//structural molecule activity	GO:0010467//gene expression	gi|192910662|gb|ACF06439.1|/5.07527e-35/60S ribosomal protein L24 [Elaeis guineensis]
Unigene5738_ANTbpfTARAAPEI-5	3	22	0.69	5.24	2.9249	5.94346e-05	0.000404578	-	-	-	gi|147792776|emb|CAN62233.1|/5.56764e-07/hypothetical protein VITISV_010121 [Vitis vinifera]
Unigene41065_ANTbpfTARAAPEI-5	3	22	0.69	5.24	2.9249	5.94346e-05	0.000404427	-	GO:0003676//nucleic acid binding;GO:0046872//metal ion binding	GO:0010038//response to metal ion;GO:0009725//response to hormone stimulus;GO:0006970//response to osmotic stress	gi|355320018|emb|CBY88798.1|/1.99847e-71/myb transcription factor [Humulus lupulus]
Unigene27139_ANTbpfTARAAPEI-5	3	22	0.69	5.24	2.9249	5.94346e-05	0.000404275	-	-	-	gi|255566183|ref|XP_002524079.1|/4.93181e-14/Phosphatidylglycerol/phosphatidylinositol transfer protein precursor, putative [Ricinus communis]
Unigene19314_ANTbpfTARAAPEI-5	10	73	2.29	17.39	2.92484	9.45838e-14	2.21528e-12	-	-	-	-
Unigene18492_ANTbpfTARAAPEI-5	86	627	19.71	149.33	2.9215	3.82892e-107	1.24269e-104	-	-	-	gi|307136159|gb|ADN34002.1|/1.17344e-07/ty3-gypsy retrotransposon protein [Cucumis melo subsp. melo]
Unigene24556_ANTbpfTARAAPEI-5	4	29	0.92	6.91	2.90898	3.70674e-06	3.24362e-05	-	-	-	-
Unigene31047_ANTbpfTARAAPEI-5	7	50	1.6	11.91	2.89603	1.01867e-09	1.52507e-08	GO:0043231//intracellular membrane-bounded organelle	-	-	gi|115460090|ref|NP_001053645.1|/3.91414e-19/Os04g0579700 [Oryza sativa Japonica Group]
Unigene14387_ANTbpfTARAAPEI-5	7	50	1.6	11.91	2.89603	1.01867e-09	1.52381e-08	-	-	-	-
Unigene29383_ANTbpfTARAAPEI-5	6	43	1.38	10.24	2.89148	1.54527e-08	1.98343e-07	GO:0005840//ribosome	GO:0016835//carbon-oxygen lyase activity;GO:0005198//structural molecule activity	GO:0022613//ribonucleoprotein complex biogenesis;GO:0006412//translation	gi|225448367|ref|XP_002268645.1|/3.74844e-38/PREDICTED: 60S acidic ribosomal protein P0 [Vitis vinifera]
Unigene19432_ANTbpfTARAAPEI-5	10	71	2.29	16.91	2.88446	3.05872e-13	6.78782e-12	GO:0030529//ribonucleoprotein complex;GO:0031981//nuclear lumen	GO:0005488//binding	-	gi|255539216|ref|XP_002510673.1|/1.51263e-31/small nuclear ribonucleoprotein, putative [Ricinus communis]
Unigene38866_ANTbpfTARAAPEI-5	4	28	0.92	6.67	2.85798	6.69796e-06	5.54856e-05	GO:0009532//plastid stroma	GO:0017111//nucleoside-triphosphatase activity;GO:0032559	GO:0006950//response to stress;GO:0009657//plastid organization;GO:0051604//protein maturation	gi|357496641|ref|XP_003618609.1|/1.36709e-88/Chaperone protein clpB [Medicago truncatula]
Unigene3897_ANTbpfTARAAPEI-5	4	28	0.92	6.67	2.85798	6.69796e-06	5.54603e-05	GO:0043231//intracellular membrane-bounded organelle	-	-	gi|330318680|gb|AEC11000.1|/2.97385e-39/hypothetical protein [Camellia sinensis]
Unigene21945_ANTbpfTARAAPEI-5	3	21	0.69	5	2.85726	0.000107781	0.00068976	-	-	-	-
Unigene37405_ANTbpfTARAAPEI-5	6	42	1.38	10	2.85726	2.78146e-08	3.45308e-07	GO:0043231//intracellular membrane-bounded organelle	GO:0015002//heme-copper terminal oxidase activity	-	gi|297793319|ref|XP_002864544.1|/8.11211e-37/hypothetical protein ARALYDRAFT_495905 [Arabidopsis lyrata subsp. lyrata]
Unigene23861_ANTbpfTARAAPEI-5	3	21	0.69	5	2.85726	0.000107781	0.000689518	-	-	-	-
Unigene41181_ANTbpfTARAAPEI-5	3	21	0.69	5	2.85726	0.000107781	0.000689275	-	-	-	-
Unigene40689_ANTbpfTARAAPEI-5	3	21	0.69	5	2.85726	0.000107781	0.000689033	GO:0031224//intrinsic to membrane;GO:0031410//cytoplasmic vesicle	-	-	gi|356537417|ref|XP_003537224.1|/1.99161e-78/PREDICTED: protein GPR107-like isoform 1 [Glycine max]
Unigene32003_ANTbpfTARAAPEI-5	3	21	0.69	5	2.85726	0.000107781	0.00068879	-	GO:0008135//translation factor activity, nucleic acid binding	GO:0006412//translation	gi|359477042|ref|XP_002263973.2|/2.03002e-36/PREDICTED: RNA polymerase I-specific transcription initiation factor RRN3-like [Vitis vinifera]
Unigene36652_ANTbpfTARAAPEI-5	3	21	0.69	5	2.85726	0.000107781	0.000688548	-	-	-	gi|296089276|emb|CBI39048.3|/7.16942e-21/unnamed protein product [Vitis vinifera]
Unigene36287_ANTbpfTARAAPEI-5	3	21	0.69	5	2.85726	0.000107781	0.000688306	-	-	-	gi|148908871|gb|ABR17540.1|/9.5087e-49/unknown [Picea sitchensis]
Unigene40824_ANTbpfTARAAPEI-5	52	358	11.92	85.26	2.83848	4.0613e-60	5.90513e-58	GO:0009536//plastid	GO:0034062//RNA polymerase activity;GO:0003676//nucleic acid binding	GO:0010467//gene expression	gi|340536716|gb|AEK48482.1|/8.82428e-138/RNA polymerase beta'' subunit (chloroplast) [Colocasia esculenta]
Unigene24551_ANTbpfTARAAPEI-5	7	48	1.6	11.43	2.83668	3.2852e-09	4.6214e-08	-	-	-	-
Unigene12919_ANTbpfTARAAPEI-5	7	48	1.6	11.43	2.83668	3.2852e-09	4.61783e-08	-	-	-	-
Unigene24738_ANTbpfTARAAPEI-5	95	649	21.78	154.57	2.82718	3.54242e-107	1.17061e-104	-	-	-	-
Unigene32928_ANTbpfTARAAPEI-5	153	1042	35.07	248.17	2.82302	1.0519e-170	7.08082e-168	GO:0031410//cytoplasmic vesicle	-	-	gi|326502406|dbj|BAJ95266.1|/5.18675e-56/predicted protein [Hordeum vulgare subsp. vulgare]
Unigene44382_ANTbpfTARAAPEI-5	6	41	1.38	9.76	2.82221	4.99342e-08	5.95117e-07	GO:0005618//cell wall;GO:0009536//plastid;GO:0030529//ribonucleoprotein complex	GO:0035251//UDP-glucosyltransferase activity	GO:0006073//cellular glucan metabolic process;GO:0048316//seed development;GO:0000377;GO:0005985//sucrose metabolic process;GO:0006950//response to stress	gi|359482368|ref|XP_003632762.1|/0/PREDICTED: pre-mRNA-processing-splicing factor 8-like isoform 2 [Vitis vinifera]
Unigene42583_ANTbpfTARAAPEI-5	5	34	1.15	8.1	2.81629	7.6885e-07	7.51282e-06	GO:0009532//plastid stroma	GO:0046872//metal ion binding;GO:0003676//nucleic acid binding;GO:0042623//ATPase activity, coupled;GO:0032559	GO:0003006//developmental process involved in reproduction	gi|225450401|ref|XP_002278318.1|/4.67313e-131/PREDICTED: DEAD-box ATP-dependent RNA helicase 3, chloroplastic [Vitis vinifera]
Unigene37479_ANTbpfTARAAPEI-5	22	149	5.04	35.49	2.81592	1.08002e-25	5.72283e-24	-	GO:0016703;GO:0016405//CoA-ligase activity	GO:0008152//metabolic process	gi|326366171|gb|ADZ54779.1|/5.54493e-36/4-coumarate-CoA ligase [Prunus avium]
Unigene31678_ANTbpfTARAAPEI-5	4	27	0.92	6.43	2.80511	1.20578e-05	9.51584e-05	GO:0043231//intracellular membrane-bounded organelle	-	-	gi|359473854|ref|XP_002269010.2|/3.72569e-38/PREDICTED: hsp70 nucleotide exchange factor FES1 [Vitis vinifera]
Unigene33303_ANTbpfTARAAPEI-5	207	1387	47.45	330.34	2.79947	1.3195e-224	1.09009e-221	-	-	-	-
Unigene2313_ANTbpfTARAAPEI-5	117	777	26.82	185.06	2.78661	5.04306e-126	2.29144e-123	-	-	-	gi|227464475|gb|ACP40551.1|/4.91089e-65/rd22-c [Vitis vinifera]
Unigene38384_ANTbpfTARAAPEI-5	22	145	5.04	34.53	2.77635	1.07892e-24	5.43197e-23	GO:0009536//plastid	GO:0046872//metal ion binding;GO:0016717//oxidoreductase activity, acting on paired donors, with oxidation of a pair of donors resulting in the reduction of molecular oxygen to two molecules of water	GO:0006631//fatty acid metabolic process	gi|134944|sp|P22243.1|STAD_CARTI/2.00037e-59/RecName: Full=Acyl-[acyl-carrier-protein] desaturase, chloroplastic; AltName: Full=Stearoyl-ACP desaturase; Flags: Precursor
Unigene5939_ANTbpfTARAAPEI-5	7	46	1.6	10.96	2.7761	1.04943e-08	1.38313e-07	GO:0043231//intracellular membrane-bounded organelle	GO:0043167//ion binding;GO:0016160//amylase activity	GO:0005976//polysaccharide metabolic process	gi|68300884|gb|AAY89374.1|/1.80533e-88/beta-amylase 1 [Nicotiana langsdorffii x Nicotiana sanderae]
Unigene34602_ANTbpfTARAAPEI-5	36	237	8.25	56.45	2.77451	2.13884e-39	1.82504e-37	-	-	-	gi|158828181|gb|ABW81060.1|/4.91874e-35/GagPol3 [Arabidopsis lyrata subsp. lyrata]
Unigene36748_ANTbpfTARAAPEI-5	5	33	1.15	7.86	2.7729	1.37735e-06	1.28772e-05	-	-	-	-
Unigene12780_ANTbpfTARAAPEI-5	16	105	3.67	25.01	2.76865	3.15648e-18	1.07433e-16	GO:0005618//cell wall	GO:0030234//enzyme regulator activity;GO:0004091//carboxylesterase activity	GO:0071555	gi|116519144|gb|ABJ99595.1|/0/pectinesterase inhibitor [Lycoris aurea]
Unigene31457_ANTbpfTARAAPEI-5	11	71	2.52	16.91	2.74638	1.19375e-12	2.47393e-11	-	-	-	-
Unigene27399_ANTbpfTARAAPEI-5	14	90	3.21	21.44	2.73966	1.18899e-15	3.26432e-14	-	-	-	-
Unigene11729_ANTbpfTARAAPEI-5	12	77	2.75	18.34	2.73749	1.4385e-13	3.30946e-12	GO:0043231//intracellular membrane-bounded organelle	GO:0016616//oxidoreductase activity, acting on the CH-OH group of donors, NAD or NADP as acceptor;GO:0005515//protein binding;GO:0000166//nucleotide binding;GO:0048037//cofactor binding	GO:0048827//phyllome development;GO:0048507//meristem development;GO:0008033//tRNA processing;GO:0010584//pollen exine formation;GO:0009791//post-embryonic development	gi|359474949|ref|XP_002283345.2|/1.17227e-94/PREDICTED: bifunctional dihydroflavonol 4-reductase/flavanone 4-reductase-like [Vitis vinifera]
Unigene26414_ANTbpfTARAAPEI-5	8	51	1.83	12.15	2.73104	2.20502e-09	3.15313e-08	-	GO:0004091//carboxylesterase activity	-	gi|225436944|ref|XP_002275763.1|/1.8127e-24/PREDICTED: endo-1,3;1,4-beta-D-glucanase [Vitis vinifera]
Unigene26750_ANTbpfTARAAPEI-5	5	32	1.15	7.62	2.72816	2.45902e-06	2.21032e-05	-	-	-	gi|226503773|ref|NP_001150641.1|/3.08909e-16/mitochondrial 2-oxoglutarate/malate carrier protein [Zea mays]
Unigene899_ANTbpfTARAAPEI-5	5	32	1.15	7.62	2.72816	2.45902e-06	2.20923e-05	-	-	-	-
Unigene25627_ANTbpfTARAAPEI-5	9	57	2.06	13.58	2.72077	2.61838e-10	4.18182e-09	GO:0043231//intracellular membrane-bounded organelle	-	-	gi|225443227|ref|XP_002270610.1|/6.04765e-33/PREDICTED: probable serine incorporator [Vitis vinifera]
Unigene23201_ANTbpfTARAAPEI-5	6	38	1.38	9.05	2.71325	2.84052e-07	2.99805e-06	-	-	-	gi|147792776|emb|CAN62233.1|/1.02653e-11/hypothetical protein VITISV_010121 [Vitis vinifera]
Unigene40325_ANTbpfTARAAPEI-5	22	138	5.04	32.87	2.70528	5.85322e-23	2.63976e-21	-	-	-	-
Unigene19382_ANTbpfTARAAPEI-5	12	75	2.75	17.86	2.69923	4.5036e-13	9.83809e-12	-	GO:0043021//ribonucleoprotein binding;GO:0008135//translation factor activity, nucleic acid binding	GO:0006448//regulation of translational elongation;GO:0006449//regulation of translational termination;GO:0018205//peptidyl-lysine modification	gi|40287522|gb|AAR83875.1|/2.18424e-30/mary storys protein [Capsicum annuum]
Unigene36248_ANTbpfTARAAPEI-5	4	25	0.92	5.95	2.69318	3.86026e-05	0.000277204	GO:0005635//nuclear envelope;GO:0031090//organelle membrane	GO:0005488//binding	GO:0006405//RNA export from nucleus;GO:0009725//response to hormone stimulus	gi|242060470|ref|XP_002451524.1|/5.83087e-43/hypothetical protein SORBIDRAFT_04g003290 [Sorghum bicolor]
Unigene38186_ANTbpfTARAAPEI-5	4	25	0.92	5.95	2.69318	3.86026e-05	0.000277094	GO:0043231//intracellular membrane-bounded organelle	GO:0003676//nucleic acid binding	-	gi|119220854|gb|ABL61515.1|/2.76811e-74/R2R3 Myb4a C2 repressor motif protein [Vitis vinifera]
Unigene36713_ANTbpfTARAAPEI-5	116	719	26.59	171.24	2.68706	2.73532e-112	1.01458e-109	-	GO:0016628//oxidoreductase activity, acting on the CH-CH group of donors, NAD or NADP as acceptor;GO:0032559	GO:0008152//metabolic process;GO:0050896//response to stimulus	gi|123650|sp|P09189.1|HSP7C_PETHY/6.36527e-86/RecName: Full=Heat shock cognate 70 kDa protein
Unigene6219_ANTbpfTARAAPEI-5	15	93	3.44	22.15	2.68683	7.96086e-16	2.22598e-14	-	GO:0046872//metal ion binding	-	gi|144954332|gb|ABP04242.1|/2.33098e-39/calmodulin-like protein [Elaeis guineensis]
Unigene41806_ANTbpfTARAAPEI-5	6	37	1.38	8.81	2.67447	5.03988e-07	5.11445e-06	-	-	-	gi|359488597|ref|XP_002270424.2|/1.66011e-104/PREDICTED: ankyrin repeat domain-containing protein 17-like [Vitis vinifera]
Unigene43756_ANTbpfTARAAPEI-5	31	190	7.11	45.25	2.67	1.16331e-30	7.57821e-29	-	-	-	-
Unigene7669_ANTbpfTARAAPEI-5	9	55	2.06	13.1	2.66885	8.18558e-10	1.24081e-08	GO:0044464//cell part	-	-	gi|297606623|ref|NP_001058758.2|/5.57638e-14/Os07g0115700 [Oryza sativa Japonica Group]
Unigene31458_ANTbpfTARAAPEI-5	15	90	3.44	21.44	2.63982	4.3335e-15	1.12196e-13	GO:0043231//intracellular membrane-bounded organelle;GO:0016020//membrane	-	-	gi|224130494|ref|XP_002320851.1|/2.67316e-44/predicted protein [Populus trichocarpa]
Unigene7477_ANTbpfTARAAPEI-5	5	30	1.15	7.15	2.63631	7.75192e-06	6.35217e-05	GO:0031410//cytoplasmic vesicle;GO:0043231//intracellular membrane-bounded organelle	GO:0043169//cation binding	GO:0006812//cation transport	gi|242054223|ref|XP_002456257.1|/2.86752e-42/hypothetical protein SORBIDRAFT_03g033050 [Sorghum bicolor]
Unigene11350_ANTbpfTARAAPEI-5	4	24	0.92	5.72	2.63631	6.86124e-05	0.000461863	-	-	-	-
Unigene9643_ANTbpfTARAAPEI-5	6	36	1.38	8.57	2.63463	8.91286e-07	8.58914e-06	-	GO:0016798//hydrolase activity, acting on glycosyl bonds	GO:0008152//metabolic process	gi|224071986|ref|XP_002303605.1|/2.56146e-58/predicted protein [Populus trichocarpa]
Unigene21567_ANTbpfTARAAPEI-5	6	36	1.38	8.57	2.63463	8.91286e-07	8.58459e-06	-	GO:0008135//translation factor activity, nucleic acid binding	GO:0006412//translation	gi|192912970|gb|ACF06593.1|/4.93115e-35/eukaryotic translation initiation factor 2 beta subunit [Elaeis guineensis]
Unigene38839_ANTbpfTARAAPEI-5	13	77	2.98	18.34	2.62161	5.20358e-13	1.12322e-11	-	GO:0048037//cofactor binding;GO:0016857//racemase and epimerase activity, acting on carbohydrates and derivatives	GO:0008152//metabolic process	gi|357512323|ref|XP_003626450.1|/7.05379e-69/GDP-mannose 3 5-epimerase [Medicago truncatula]
Unigene24359_ANTbpfTARAAPEI-5	11	65	2.52	15.48	2.61891	3.60342e-11	6.32164e-10	-	GO:0008233//peptidase activity	-	gi|297744626|emb|CBI37888.3|/7.54065e-07/unnamed protein product [Vitis vinifera]
Unigene5589_ANTbpfTARAAPEI-5	8	47	1.83	11.19	2.61229	2.14408e-08	2.70428e-07	-	-	-	-
Unigene42904_ANTbpfTARAAPEI-5	25	145	5.73	34.53	2.59124	5.19984e-23	2.35092e-21	GO:0009534//chloroplast thylakoid	GO:0046914//transition metal ion binding;GO:0051536//iron-sulfur cluster binding;GO:0048037//cofactor binding;GO:0050136//NADH dehydrogenase (quinone) activity	GO:0051234//establishment of localization;GO:0006091//generation of precursor metabolites and energy	gi|377819382|ref|YP_005097878.1|/2.3734e-131/ndhK gene product (chloroplast) [Colocasia esculenta]
Unigene28176_ANTbpfTARAAPEI-5	5	29	1.15	6.91	2.58705	1.36823e-05	0.000107188	GO:0031224//intrinsic to membrane;GO:0043231//intracellular membrane-bounded organelle	-	GO:0044267//cellular protein metabolic process	gi|192910688|gb|ACF06452.1|/9.96574e-52/ORMDL family protein-like [Elaeis guineensis]
Unigene41116_ANTbpfTARAAPEI-5	5	29	1.15	6.91	2.58705	1.36823e-05	0.000107142	GO:0009526//plastid envelope;GO:0005840//ribosome;GO:0009532//plastid stroma	GO:0016418	GO:0006085//acetyl-CoA biosynthetic process	gi|194704918|gb|ACF86543.1|/1.48522e-106/unknown [Zea mays]
Unigene12869_ANTbpfTARAAPEI-5	58	335	13.3	79.79	2.58478	4.81234e-51	5.71662e-49	-	-	-	-
Unigene1242_ANTbpfTARAAPEI-5	8	46	1.83	10.96	2.58233	3.76098e-08	4.56619e-07	-	-	-	-
Unigene15642_ANTbpfTARAAPEI-5	8	46	1.83	10.96	2.58233	3.76098e-08	4.56314e-07	-	-	-	-
Unigene41525_ANTbpfTARAAPEI-5	4	23	0.92	5.48	2.57447	0.000121363	0.000767223	GO:0016020//membrane;GO:0044444//cytoplasmic part;GO:0043231//intracellular membrane-bounded organelle	-	GO:0009725//response to hormone stimulus	gi|388501770|gb|AFK38951.1|/4.47688e-96/unknown [Lotus japonicus]
Unigene33695_ANTbpfTARAAPEI-5	10	57	2.29	13.58	2.56806	9.24412e-10	1.39083e-08	GO:0016020//membrane	-	GO:0010035//response to inorganic substance	gi|145359900|ref|NP_178522.2|/1.26154e-22/RPM1-interacting protein 4-like protein [Arabidopsis thaliana]
Unigene3923_ANTbpfTARAAPEI-5	9	51	2.06	12.15	2.56024	7.77516e-09	1.04754e-07	-	-	-	gi|356528440|ref|XP_003532811.1|/2.47055e-06/PREDICTED: early nodulin-75-like [Glycine max]
Unigene27126_ANTbpfTARAAPEI-5	9	51	2.06	12.15	2.56024	7.77516e-09	1.04677e-07	-	-	-	-
Unigene32503_ANTbpfTARAAPEI-5	12	68	2.75	16.2	2.55849	2.31164e-11	4.14749e-10	GO:0043231//intracellular membrane-bounded organelle;GO:0044444//cytoplasmic part;GO:0016020//membrane	GO:0032561;GO:0003824//catalytic activity	GO:0035556//intracellular signal transduction;GO:0051169//nuclear transport;GO:0015031//protein transport	gi|224086271|ref|XP_002307838.1|/2.68615e-57/predicted protein [Populus trichocarpa]
Unigene39837_ANTbpfTARAAPEI-5	5	28	1.15	6.67	2.53605	2.4047e-05	0.000179562	GO:0009536//plastid	GO:0046914//transition metal ion binding;GO:0051540	GO:0031163;GO:0009657//plastid organization	gi|225448154|ref|XP_002264418.1|/1.76858e-48/PREDICTED: nifU-like protein 2, chloroplastic [Vitis vinifera]
Unigene35675_ANTbpfTARAAPEI-5	5	28	1.15	6.67	2.53605	2.4047e-05	0.000179488	GO:0016020//membrane;GO:0043231//intracellular membrane-bounded organelle	GO:0005515//protein binding;GO:0022892	-	gi|225437830|ref|XP_002262985.1|/4.72921e-17/PREDICTED: bet1-like SNARE 1-1 [Vitis vinifera]
Unigene6989_ANTbpfTARAAPEI-5	5	28	1.15	6.67	2.53605	2.4047e-05	0.000179415	-	GO:0005515//protein binding	GO:0006511//ubiquitin-dependent protein catabolic process;GO:0009693//ethylene biosynthetic process;GO:0009756//carbohydrate mediated signaling;GO:0051301//cell division;GO:0048528//post-embryonic root development	gi|225439486|ref|XP_002269998.1|/0/PREDICTED: ethylene-overproduction protein 1-like [Vitis vinifera]
Unigene10355_ANTbpfTARAAPEI-5	9	50	2.06	11.91	2.53146	1.35626e-08	1.75569e-07	-	-	-	-
Unigene4121_ANTbpfTARAAPEI-5	11	60	2.52	14.29	2.50351	5.82854e-10	9.00032e-09	GO:0044464//cell part	-	-	gi|356550518|ref|XP_003543633.1|/3.02075e-16/PREDICTED: aquaporin TIP2-1-like [Glycine max]
Unigene37885_ANTbpfTARAAPEI-5	7	38	1.6	9.05	2.49985	9.77468e-07	9.32571e-06	-	-	-	-
Unigene5323_ANTbpfTARAAPEI-5	10	54	2.29	12.86	2.48947	4.87302e-09	6.73003e-08	GO:0000325//plant-type vacuole;GO:0031090//organelle membrane;GO:0009536//plastid	GO:0005372//water transmembrane transporter activity	GO:0006810//transport	gi|461929|sp|P33560.1|TIP_ANTMA/1.88398e-94/RecName: Full=Probable aquaporin TIP-type; AltName: Full=Dark intrinsic protein; AltName: Full=Tonoplast intrinsic protein DiP
Unigene39692_ANTbpfTARAAPEI-5	38	205	8.71	48.82	2.48673	1.58439e-30	1.02844e-28	-	GO:0016831//carboxy-lyase activity	-	gi|51703308|gb|AAR84411.2|/5.43867e-71/arginine decarboxylase [Daucus carota]
Unigene22365_ANTbpfTARAAPEI-5	8	43	1.83	10.24	2.4843	1.99434e-07	2.14862e-06	-	-	-	gi|222616512|gb|EEE52644.1|/3.11033e-08/hypothetical protein OsJ_35003 [Oryza sativa Japonica Group]
Unigene42676_ANTbpfTARAAPEI-5	5	27	1.15	6.43	2.48318	4.20726e-05	0.000296844	-	-	-	gi|56675815|emb|CAC87924.2|/0/photosystem1 subunit A [Spathiphyllum sp. SM328]
Unigene17144_ANTbpfTARAAPEI-5	16	86	3.67	20.48	2.48036	1.35011e-13	3.11399e-12	GO:0016020//membrane;GO:0031410//cytoplasmic vesicle	GO:0016301//kinase activity;GO:0032559	GO:0006464//protein modification process	gi|359473900|ref|XP_002271560.2|/0/PREDICTED: probable inactive receptor kinase At4g23740-like [Vitis vinifera]
Unigene10827_ANTbpfTARAAPEI-5	72	386	16.5	91.93	2.47807	7.38808e-56	9.80134e-54	GO:0043231//intracellular membrane-bounded organelle	GO:0046872//metal ion binding	-	gi|357133908|ref|XP_003568563.1|/1.87751e-16/PREDICTED: probable calcium-binding protein CML10-like [Brachypodium distachyon]
Unigene25968_ANTbpfTARAAPEI-5	24	128	5.5	30.49	2.47083	1.80247e-19	6.59153e-18	-	-	-	gi|149392178|gb|ABR25943.1|/9.01608e-37/guanine nucleotide-binding protein beta subunit [Oryza sativa Indica Group]
Unigene15893_ANTbpfTARAAPEI-5	12	64	2.75	15.24	2.47036	2.1002e-10	3.4051e-09	GO:0043231//intracellular membrane-bounded organelle;GO:0016020//membrane	-	-	gi|147776739|emb|CAN72415.1|/2.02161e-55/hypothetical protein VITISV_027904 [Vitis vinifera]
Unigene27984_ANTbpfTARAAPEI-5	6	32	1.38	7.62	2.46512	8.40818e-06	6.87134e-05	-	-	-	-
Unigene27415_ANTbpfTARAAPEI-5	16	85	3.67	20.24	2.46336	2.33072e-13	5.24917e-12	-	-	-	-
Unigene36443_ANTbpfTARAAPEI-5	7	37	1.6	8.81	2.46107	1.69793e-06	1.56252e-05	-	GO:0003824//catalytic activity;GO:0032559	GO:0043412	gi|222616473|gb|EEE52605.1|/2.45713e-76/hypothetical protein OsJ_34931 [Oryza sativa Japonica Group]
Unigene41551_ANTbpfTARAAPEI-5	14	74	3.21	17.62	2.45657	9.1477e-12	1.70873e-10	-	GO:0046914//transition metal ion binding	-	gi|225449230|ref|XP_002279922.1|/6.98151e-81/PREDICTED: pollen-specific protein SF3 isoform 1 [Vitis vinifera]
Unigene29004_ANTbpfTARAAPEI-5	15	79	3.44	18.82	2.45179	1.91513e-12	3.86749e-11	-	-	-	-
Unigene35036_ANTbpfTARAAPEI-5	40	209	9.17	49.78	2.44057	1.86849e-30	1.20853e-28	GO:0005618//cell wall;GO:0031090//organelle membrane;GO:0044444//cytoplasmic part	GO:0008135//translation factor activity, nucleic acid binding;GO:0042623//ATPase activity, coupled;GO:0032559	GO:0006412//translation	gi|307135861|gb|ADN33729.1|/5.84464e-76/helicase [Cucumis melo subsp. melo]
Unigene12004_ANTbpfTARAAPEI-5	19	99	4.36	23.58	2.43516	3.73796e-15	9.70535e-14	-	-	-	-
Unigene12376_ANTbpfTARAAPEI-5	10	52	2.29	12.38	2.43459	1.45699e-08	1.87541e-07	-	-	-	-
Unigene24504_ANTbpfTARAAPEI-5	13	67	2.98	15.96	2.42108	1.29945e-10	2.15292e-09	-	-	-	-
Unigene17041_ANTbpfTARAAPEI-5	6	31	1.38	7.38	2.41895	1.45894e-05	0.000113754	GO:0043231//intracellular membrane-bounded organelle	-	-	gi|359483906|ref|XP_003633033.1|/1.51603e-88/PREDICTED: uncharacterized protein LOC100853685 [Vitis vinifera]
Unigene33920_ANTbpfTARAAPEI-5	6	31	1.38	7.38	2.41895	1.45894e-05	0.000113706	GO:0044464//cell part	GO:0016747//transferase activity, transferring acyl groups other than amino-acyl groups	GO:0006631//fatty acid metabolic process	gi|195629768|gb|ACG36525.1|/1.55897e-60/fatty acid elongase [Zea mays]
Unigene1135_ANTbpfTARAAPEI-5	6	31	1.38	7.38	2.41895	1.45894e-05	0.000113657	-	-	-	-
Unigene21978_ANTbpfTARAAPEI-5	14	72	3.21	17.15	2.41756	2.71016e-11	4.84338e-10	-	-	-	-
Unigene15170_ANTbpfTARAAPEI-5	15	77	3.44	18.34	2.41451	5.66488e-12	1.08378e-10	-	GO:0003824//catalytic activity	GO:0023052//signaling	gi|255585199|ref|XP_002533302.1|/1.21262e-69/serine-threonine protein kinase, plant-type, putative [Ricinus communis]
Unigene7813_ANTbpfTARAAPEI-5	135	689	30.95	164.1	2.40656	4.09992e-95	1.1464e-92	-	-	-	-
Unigene388_ANTbpfTARAAPEI-5	11	56	2.52	13.34	2.40426	5.18008e-09	7.14324e-08	-	-	-	-
Unigene37521_ANTbpfTARAAPEI-5	12	61	2.75	14.53	2.40153	1.07343e-09	1.59652e-08	GO:0044464//cell part	GO:0046914//transition metal ion binding	-	gi|357139883|ref|XP_003571505.1|/1.82293e-18/PREDICTED: uncharacterized protein LOC100843780 isoform 2 [Brachypodium distachyon]
Unigene8357_ANTbpfTARAAPEI-5	17	86	3.9	20.48	2.39267	4.26394e-13	9.337e-12	-	-	-	-
Unigene33986_ANTbpfTARAAPEI-5	7	35	1.6	8.34	2.38198	5.06542e-06	4.34264e-05	GO:0009526//plastid envelope;GO:0009532//plastid stroma;GO:0030529//ribonucleoprotein complex	GO:0003723//RNA binding;GO:0005198//structural molecule activity	GO:0006950//response to stress;GO:0010467//gene expression	gi|242064696|ref|XP_002453637.1|/2.58399e-31/hypothetical protein SORBIDRAFT_04g009660 [Sorghum bicolor]
Unigene28453_ANTbpfTARAAPEI-5	7	35	1.6	8.34	2.38198	5.06542e-06	4.34059e-05	-	-	-	-
Unigene16488_ANTbpfTARAAPEI-5	12	60	2.75	14.29	2.3775	1.8401e-09	2.65217e-08	GO:0031224//intrinsic to membrane;GO:0005746//mitochondrial respiratory chain	GO:0015002//heme-copper terminal oxidase activity	GO:0022904//respiratory electron transport chain	gi|372450263|ref|YP_005090446.1|/8.74016e-139/cox3 gene product (mitochondrion) [Millettia pinnata]
Unigene33136_ANTbpfTARAAPEI-5	5	25	1.15	5.95	2.37126	0.00012691	0.000799788	-	-	-	gi|292668899|gb|ADE41104.1|/7.26912e-18/AP2 domain class transcription factor [Malus x domestica]
Unigene7909_ANTbpfTARAAPEI-5	732	3600	167.8	857.41	2.35324	0	0	-	-	-	-
Unigene2250_ANTbpfTARAAPEI-5	10	49	2.29	11.67	2.34939	7.37452e-08	8.5425e-07	-	-	-	-
Unigene1832_ANTbpfTARAAPEI-5	16	78	3.67	18.58	2.3399	1.01197e-11	1.87871e-10	-	GO:0005488//binding	-	gi|326495566|dbj|BAJ85879.1|/7.28623e-62/predicted protein [Hordeum vulgare subsp. vulgare]
Unigene28541_ANTbpfTARAAPEI-5	14	67	3.21	15.96	2.31382	3.94348e-10	6.21081e-09	-	-	-	-
Unigene17769_ANTbpfTARAAPEI-5	9	43	2.06	10.24	2.3135	6.13606e-07	6.131e-06	-	-	-	gi|225429331|ref|XP_002271922.1|/0/PREDICTED: uncharacterized protein LOC100257657 [Vitis vinifera]
Unigene33184_ANTbpfTARAAPEI-5	78	370	17.88	88.12	2.30112	3.1577e-49	3.54267e-47	GO:0043231//intracellular membrane-bounded organelle	GO:0005515//protein binding	GO:0010102//lateral root morphogenesis;GO:0048869;GO:0051707//response to other organism;GO:0010038//response to metal ion;GO:0009755//hormone-mediated signaling pathway;GO:0006950//response to stress	gi|225423539|ref|XP_002271911.1|/1.72789e-11/PREDICTED: uncharacterized protein LOC100262861 [Vitis vinifera]
Unigene15567_ANTbpfTARAAPEI-5	11	52	2.52	12.38	2.29652	4.41168e-08	5.29956e-07	-	GO:0000166//nucleotide binding	-	gi|115437084|ref|NP_001043207.1|/3.6579e-09/Os01g0520600 [Oryza sativa Japonica Group]
Unigene39687_ANTbpfTARAAPEI-5	13	61	2.98	14.53	2.28565	3.21378e-09	4.52794e-08	GO:0009536//plastid	GO:0016701//oxidoreductase activity, acting on single donors with incorporation of molecular oxygen	-	gi|388493084|gb|AFK34608.1|/3.0283e-66/unknown [Lotus japonicus]
Unigene29877_ANTbpfTARAAPEI-5	28	131	6.42	31.2	2.2809	3.14348e-18	1.07191e-16	-	-	-	-
Unigene15106_ANTbpfTARAAPEI-5	6	28	1.38	6.67	2.27302	7.41428e-05	0.000495421	-	-	-	-
Unigene32377_ANTbpfTARAAPEI-5	8	37	1.83	8.81	2.2673	5.1201e-06	4.37919e-05	-	-	-	-
Unigene4077_ANTbpfTARAAPEI-5	16	74	3.67	17.62	2.26336	8.35566e-11	1.40615e-09	-	-	-	-
Unigene37919_ANTbpfTARAAPEI-5	10	46	2.29	10.96	2.25883	3.62996e-07	3.76138e-06	GO:0031224//intrinsic to membrane;GO:0043231//intracellular membrane-bounded organelle	-	GO:0051234//establishment of localization	gi|224139274|ref|XP_002323032.1|/2.51913e-90/predicted protein [Populus trichocarpa]
Unigene27068_ANTbpfTARAAPEI-5	12	55	2.75	13.1	2.25206	2.6183e-08	3.2639e-07	GO:0032991//macromolecular complex;GO:0015630//microtubule cytoskeleton	GO:0017111//nucleoside-triphosphatase activity;GO:0032561	GO:0043623//cellular protein complex assembly;GO:0009207;GO:0007017//microtubule-based process	gi|224053905|ref|XP_002298036.1|/5.08e-27/tubulin, beta chain [Populus trichocarpa]
Unigene27748_ANTbpfTARAAPEI-5	7	32	1.6	7.62	2.25172	2.52978e-05	0.000187592	-	-	-	-
Unigene35650_ANTbpfTARAAPEI-5	7	32	1.6	7.62	2.25172	2.52978e-05	0.000187515	GO:0044424//intracellular part	GO:0003747//translation release factor activity	GO:0006412//translation	gi|224131368|ref|XP_002321067.1|/9.67974e-79/predicted protein [Populus trichocarpa]
Unigene14571_ANTbpfTARAAPEI-5	33	151	7.56	35.96	2.24993	1.8444e-20	7.22455e-19	-	-	-	-
Unigene7434_ANTbpfTARAAPEI-5	11	50	2.52	11.91	2.24068	1.26483e-07	1.40687e-06	-	GO:0004721//phosphoprotein phosphatase activity	GO:0006464//protein modification process	gi|356505999|ref|XP_003521776.1|/1.33474e-127/PREDICTED: serine/threonine-protein phosphatase PP1-like [Glycine max]
Unigene4494_ANTbpfTARAAPEI-5	8	36	1.83	8.57	2.22745	8.67576e-06	7.0646e-05	-	-	-	-
Unigene36777_ANTbpfTARAAPEI-5	10	45	2.29	10.72	2.22689	6.1334e-07	6.13509e-06	-	-	-	-
Unigene35761_ANTbpfTARAAPEI-5	10	45	2.29	10.72	2.22689	6.1334e-07	6.13171e-06	-	-	-	-
Unigene18512_ANTbpfTARAAPEI-5	12	54	2.75	12.86	2.22539	4.4154e-08	5.30052e-07	-	-	-	-
Unigene38327_ANTbpfTARAAPEI-5	6	27	1.38	6.43	2.22015	0.000126192	0.000795818	-	-	-	-
Unigene21276_ANTbpfTARAAPEI-5	25	112	5.73	26.67	2.21861	2.62482e-15	6.94412e-14	GO:0044424//intracellular part	GO:0043169//cation binding;GO:0005515//protein binding;GO:0032559	GO:0006950//response to stress;GO:0044267//cellular protein metabolic process	gi|357112493|ref|XP_003558043.1|/7.89737e-33/PREDICTED: dnaJ protein homolog ANJ1-like [Brachypodium distachyon]
Unigene39047_ANTbpfTARAAPEI-5	199	889	45.62	211.73	2.21449	1.40079e-110	4.99204e-108	GO:0043231//intracellular membrane-bounded organelle	GO:0030234//enzyme regulator activity;GO:0004091//carboxylesterase activity	-	gi|225426921|ref|XP_002264729.1|/1.31502e-25/PREDICTED: 21 kDa protein [Vitis vinifera]
Unigene43762_ANTbpfTARAAPEI-5	28	125	6.42	29.77	2.21321	7.0611e-17	2.13537e-15	GO:0044464//cell part	-	-	gi|311033356|sp|P24465.2|C71A1_PERAE/3.58605e-107/RecName: Full=Cytochrome P450 71A1; AltName: Full=ARP-2; AltName: Full=CYPLXXIA1
Unigene36038_ANTbpfTARAAPEI-5	13	58	2.98	13.81	2.21233	1.54395e-08	1.98314e-07	-	-	-	gi|225463284|ref|XP_002264531.1|/3.41389e-08/PREDICTED: uncharacterized protein LOC100245232 [Vitis vinifera]
Unigene37435_ANTbpfTARAAPEI-5	9	40	2.06	9.53	2.20983	2.98786e-06	2.65029e-05	-	-	-	gi|242065940|ref|XP_002454259.1|/1.14419e-09/hypothetical protein SORBIDRAFT_04g027660 [Sorghum bicolor]
Unigene2039_ANTbpfTARAAPEI-5	76	338	17.42	80.5	2.20824	5.9511e-43	5.49042e-41	-	-	-	-
Unigene9192_ANTbpfTARAAPEI-5	18	80	4.13	19.05	2.20558	2.94656e-11	5.24522e-10	-	-	-	gi|89179358|gb|ABD63096.1|/6.2243e-17/Gag-pol polyprotein, putative [Asparagus officinalis]
Unigene39052_ANTbpfTARAAPEI-5	7	31	1.6	7.38	2.20555	4.28462e-05	0.000301599	GO:0016020//membrane	GO:0005515//protein binding	GO:0006950//response to stress	gi|225463715|ref|XP_002263156.1|/1.29384e-81/PREDICTED: dnaJ protein homolog [Vitis vinifera]
Unigene32148_ANTbpfTARAAPEI-5	37	164	8.48	39.06	2.20356	1.41152e-21	5.87056e-20	GO:0044464//cell part	GO:0046914//transition metal ion binding	-	gi|225438986|ref|XP_002279570.1|/4.52739e-20/PREDICTED: zinc finger protein ZAT10-like [Vitis vinifera]
Unigene40623_ANTbpfTARAAPEI-5	19	84	4.36	20.01	2.19832	1.04019e-11	1.9252e-10	GO:0043231//intracellular membrane-bounded organelle;GO:0000785//chromatin	GO:0003676//nucleic acid binding	GO:0006351//transcription, DNA-dependent;GO:0034728	gi|224069292|ref|XP_002302948.1|/1.10419e-28/high mobility group family [Populus trichocarpa]
Unigene34165_ANTbpfTARAAPEI-5	12	53	2.75	12.62	2.19821	7.4234e-08	8.59365e-07	-	-	-	-
Unigene5038_ANTbpfTARAAPEI-5	51	225	11.69	53.59	2.19669	6.1333e-29	3.71576e-27	-	-	-	-
Unigene27986_ANTbpfTARAAPEI-5	15	66	3.44	15.72	2.19212	1.89613e-09	2.72643e-08	-	-	-	-
Unigene11628_ANTbpfTARAAPEI-5	30	132	6.88	31.44	2.19212	1.49447e-17	4.74031e-16	-	-	-	-
Unigene21605_ANTbpfTARAAPEI-5	47	205	10.77	48.82	2.18045	2.874e-26	1.56862e-24	GO:0009536//plastid	GO:0016301//kinase activity;GO:0032559	GO:0006464//protein modification process	gi|212275722|ref|NP_001130639.1|/8.14698e-30/uncharacterized protein LOC100191739 [Zea mays]
Unigene38848_ANTbpfTARAAPEI-5	17	74	3.9	17.62	2.17567	2.34024e-10	3.77743e-09	-	-	-	gi|359806300|ref|NP_001241477.1|/3.49265e-76/uncharacterized protein LOC100784610 [Glycine max]
Unigene21975_ANTbpfTARAAPEI-5	13	56	2.98	13.34	2.16237	4.33396e-08	5.21654e-07	-	-	-	-
Unigene5361_ANTbpfTARAAPEI-5	10	43	2.29	10.24	2.1608	1.73215e-06	1.59321e-05	-	-	-	gi|125545431|gb|EAY91570.1|/6.71732e-18/hypothetical protein OsI_13205 [Oryza sativa Indica Group]
Unigene16197_ANTbpfTARAAPEI-5	10	43	2.29	10.24	2.1608	1.73215e-06	1.59241e-05	-	-	-	-
Unigene39266_ANTbpfTARAAPEI-5	7	30	1.6	7.15	2.15987	7.22052e-05	0.000483897	GO:0009526//plastid envelope;GO:0005840//ribosome;GO:0009532//plastid stroma;GO:0005576//extracellular region	GO:0005515//protein binding;GO:0032559	GO:0006457//protein folding;GO:0007275//multicellular organismal development;GO:0009657//plastid organization	gi|359479362|ref|XP_002277357.2|/4.74627e-50/PREDICTED: ruBisCO large subunit-binding protein subunit alpha, chloroplastic-like [Vitis vinifera]
Unigene36738_ANTbpfTARAAPEI-5	28	120	6.42	28.58	2.15436	9.08816e-16	2.52951e-14	GO:0000785//chromatin;GO:0043231//intracellular membrane-bounded organelle	GO:0003676//nucleic acid binding	GO:0034728	gi|116781203|gb|ABK22002.1|/3.18849e-53/unknown [Picea sitchensis]
Unigene27700_ANTbpfTARAAPEI-5	16	68	3.67	16.2	2.14214	1.85228e-09	2.66549e-08	GO:0031410//cytoplasmic vesicle	-	-	gi|357124258|ref|XP_003563820.1|/1.46553e-10/PREDICTED: arabinogalactan peptide 16-like [Brachypodium distachyon]
Unigene23723_ANTbpfTARAAPEI-5	32	136	7.34	32.39	2.1417	1.4441e-17	4.58854e-16	-	-	-	-
Unigene43267_ANTbpfTARAAPEI-5	13	55	2.98	13.1	2.13618	7.2285e-08	8.3894e-07	GO:0043231//intracellular membrane-bounded organelle;GO:0016020//membrane	GO:0046872//metal ion binding;GO:0004620//phospholipase activity	GO:0006650//glycerophospholipid metabolic process	gi|223943633|gb|ACN25900.1|/0/unknown [Zea mays]
Unigene30528_ANTbpfTARAAPEI-5	9	38	2.06	9.05	2.13527	8.41564e-06	6.87435e-05	-	-	-	-
Unigene33043_ANTbpfTARAAPEI-5	11	46	2.52	10.96	2.12075	9.9921e-07	9.50819e-06	GO:0009536//plastid	GO:0016788//hydrolase activity, acting on ester bonds;GO:0003676//nucleic acid binding;GO:0016462//pyrophosphatase activity;GO:0032559	GO:0006281//DNA repair	gi|242075576|ref|XP_002447724.1|/4.99406e-59/hypothetical protein SORBIDRAFT_06g014590 [Sorghum bicolor]
Unigene37810_ANTbpfTARAAPEI-5	7	29	1.6	6.91	2.11061	0.000121041	0.000766254	GO:0000229;GO:0009536//plastid	GO:0043565//sequence-specific DNA binding	GO:0007004//telomere maintenance via telomerase;GO:0006351//transcription, DNA-dependent;GO:0006950//response to stress	gi|295913588|gb|ADG58040.1|/6.15053e-65/transcription factor [Lycoris longituba]
Unigene5700_ANTbpfTARAAPEI-5	7	29	1.6	6.91	2.11061	0.000121041	0.000765988	GO:0043231//intracellular membrane-bounded organelle	GO:0046872//metal ion binding;GO:0019842//vitamin binding;GO:0016744;GO:0050662//coenzyme binding	GO:0008652//cellular amino acid biosynthetic process	gi|146198476|dbj|BAF57909.1|/0/acetolactate synthase [Sagittaria trifolia]
Unigene13767_ANTbpfTARAAPEI-5	185	768	42.41	182.91	2.10866	4.01344e-90	1.01311e-87	-	-	-	-
Unigene41980_ANTbpfTARAAPEI-5	8	33	1.83	7.86	2.10269	4.10864e-05	0.000293186	GO:0016020//membrane;GO:0005576//extracellular region;GO:0005618//cell wall	-	-	gi|225461667|ref|XP_002283150.1|/1.04095e-80/PREDICTED: epidermis-specific secreted glycoprotein EP1-like [Vitis vinifera]
Unigene33407_ANTbpfTARAAPEI-5	8	33	1.83	7.86	2.10269	4.10864e-05	0.000293071	GO:0043231//intracellular membrane-bounded organelle	-	-	gi|226491412|ref|NP_001143167.1|/5.67817e-39/uncharacterized protein LOC100275660 [Zea mays]
Unigene41244_ANTbpfTARAAPEI-5	28	115	6.42	27.39	2.093	1.12662e-14	2.79732e-13	GO:0005618//cell wall	-	-	gi|356546005|ref|XP_003541423.1|/1.7546e-70/PREDICTED: uncharacterized protein LOC100810770 [Glycine max]
Unigene18044_ANTbpfTARAAPEI-5	38	156	8.71	37.15	2.09262	2.16236e-19	7.86018e-18	GO:0043231//intracellular membrane-bounded organelle	-	GO:0008152//metabolic process	gi|225439570|ref|XP_002264939.1|/9.20951e-122/PREDICTED: uncharacterized protein LOC100263765 [Vitis vinifera]
Unigene11457_ANTbpfTARAAPEI-5	21	86	4.81	20.48	2.09011	2.71636e-11	4.84969e-10	-	-	-	gi|21950712|gb|AAM78591.1|/1.08153e-20/rubisco activase [Chenopodium quinoa]
Unigene18453_ANTbpfTARAAPEI-5	24	98	5.5	23.34	2.0853	1.18943e-12	2.4678e-11	-	-	-	-
Unigene2081_ANTbpfTARAAPEI-5	12	49	2.75	11.67	2.0853	5.74212e-07	5.78189e-06	-	-	-	-
Unigene14900_ANTbpfTARAAPEI-5	104	424	23.84	100.98	2.08261	9.41626e-50	1.06963e-47	-	-	-	-
Unigene38278_ANTbpfTARAAPEI-5	15	61	3.44	14.53	2.07855	2.41412e-08	3.02597e-07	GO:0031410//cytoplasmic vesicle;GO:0009536//plastid	-	-	gi|217075526|gb|ACJ86123.1|/1.01494e-15/unknown [Medicago truncatula]
Unigene38240_ANTbpfTARAAPEI-5	9	36	2.06	8.57	2.05665	2.32934e-05	0.000174508	GO:0009521;GO:0031224//intrinsic to membrane;GO:0009534//chloroplast thylakoid	GO:0046906//tetrapyrrole binding	GO:0051234//establishment of localization;GO:0006464//protein modification process;GO:0022900//electron transport chain	gi|32480868|ref|NP_862779.1|/1.52285e-112/photosystem II 47 kDa protein [Calycanthus floridus var. glaucus]
Unigene41723_ANTbpfTARAAPEI-5	12	48	2.75	11.43	2.05532	9.49368e-07	9.08624e-06	GO:0044424//intracellular part	GO:0016655//oxidoreductase activity, acting on NADH or NADPH, quinone or similar compound as acceptor;GO:0050662//coenzyme binding	GO:0008152//metabolic process;GO:0019725//cellular homeostasis	gi|294847377|gb|ADF43731.1|/4.74052e-104/monodehydroascorbate reductase [Lilium longiflorum]
Unigene25085_ANTbpfTARAAPEI-5	71	283	16.28	67.4	2.04965	4.24962e-33	2.98212e-31	-	-	-	-
Unigene21929_ANTbpfTARAAPEI-5	31	123	7.11	29.29	2.04249	3.63554e-15	9.46647e-14	GO:0009532//plastid stroma;GO:0009526//plastid envelope;GO:0031090//organelle membrane	GO:0042277//peptide binding;GO:0016765//transferase activity, transferring alkyl or aryl (other than methyl) groups	GO:0006952//defense response;GO:0006970//response to osmotic stress;GO:0009404//toxin metabolic process	gi|118406886|gb|ABK81651.1|/2.99857e-24/glutathione S-transferase [Vitis vinifera]
Unigene28977_ANTbpfTARAAPEI-5	25	99	5.73	23.58	2.04096	1.86008e-12	3.7647e-11	-	-	-	-
Unigene18942_ANTbpfTARAAPEI-5	30	118	6.88	28.1	2.03009	1.6789e-14	4.11241e-13	GO:0005840//ribosome;GO:0031981//nuclear lumen;GO:0009532//plastid stroma;GO:0009526//plastid envelope;GO:0005576//extracellular region;GO:0016020//membrane	GO:0005515//protein binding;GO:0032559	GO:0051084//'de novo' posttranslational protein folding;GO:0009814//defense response, incompatible interaction	gi|225442531|ref|XP_002284134.1|/1.42674e-13/PREDICTED: ruBisCO large subunit-binding protein subunit beta, chloroplastic [Vitis vinifera]
Unigene32518_ANTbpfTARAAPEI-5	15	59	3.44	14.05	2.03009	6.54642e-08	7.65645e-07	-	-	-	-
Unigene30587_ANTbpfTARAAPEI-5	15	59	3.44	14.05	2.03009	6.54642e-08	7.65152e-07	-	GO:0005515//protein binding	-	gi|374256019|gb|AEZ00871.1|/7.88778e-49/putative 14-3-3 regulatory [Elaeis guineensis]
Unigene33393_ANTbpfTARAAPEI-5	13	51	2.98	12.15	2.02757	5.4157e-07	5.46835e-06	GO:0044464//cell part	GO:0008320//protein transmembrane transporter activity	GO:0006810//transport	gi|224114762|ref|XP_002316850.1|/8.69942e-64/Sec61 transport protein [Populus trichocarpa]
Unigene10383_ANTbpfTARAAPEI-5	35	137	8.02	32.63	2.02452	1.53287e-16	4.53008e-15	-	-	-	-
Unigene16987_ANTbpfTARAAPEI-5	11	43	2.52	10.24	2.02272	4.5302e-06	3.92452e-05	-	-	-	gi|145408439|ref|YP_001152062.1|/9.36865e-06/ORF84b [Pinus koraiensis]
Unigene9426_ANTbpfTARAAPEI-5	9	35	2.06	8.34	2.0174	3.84812e-05	0.000276441	-	-	-	-
Unigene21881_ANTbpfTARAAPEI-5	19	74	4.36	17.62	2.01481	1.60333e-09	2.33125e-08	-	-	-	-
Unigene43580_ANTbpfTARAAPEI-5	27	105	6.19	25.01	2.01449	6.19586e-13	1.32795e-11	-	-	-	gi|297744156|emb|CBI37126.3|/3.75883e-55/unnamed protein product [Vitis vinifera]
Unigene38746_ANTbpfTARAAPEI-5	8	31	1.83	7.38	2.01178	0.00011304	0.000718859	-	-	-	gi|359481118|ref|XP_003632571.1|/2.92589e-27/PREDICTED: uncharacterized protein LOC100854783 [Vitis vinifera]
Unigene2469_ANTbpfTARAAPEI-5	111	430	25.44	102.41	2.00919	3.37798e-48	3.67633e-46	-	-	-	-
Unigene34706_ANTbpfTARAAPEI-5	19	73	4.36	17.39	1.99586	2.61888e-09	3.72442e-08	-	-	-	-
Unigene39644_ANTbpfTARAAPEI-5	11	42	2.52	10	1.9885	7.43738e-06	6.12203e-05	-	-	-	gi|224068434|ref|XP_002302744.1|/1.02282e-45/predicted protein [Populus trichocarpa]
Unigene25920_ANTbpfTARAAPEI-5	42	160	9.63	38.11	1.98456	1.24561e-18	4.33697e-17	-	-	-	gi|242075012|ref|XP_002447442.1|/1.29771e-35/hypothetical protein SORBIDRAFT_06g001130 [Sorghum bicolor]
Unigene37040_ANTbpfTARAAPEI-5	135	514	30.95	122.42	1.98383	2.25014e-56	3.02936e-54	-	GO:0016829//lyase activity	-	gi|326533006|dbj|BAJ89348.1|/1.00802e-28/predicted protein [Hordeum vulgare subsp. vulgare]
Unigene34008_ANTbpfTARAAPEI-5	46	175	10.54	41.68	1.98348	3.24184e-20	1.25096e-18	GO:0015934//large ribosomal subunit;GO:0031981//nuclear lumen	GO:0005198//structural molecule activity	GO:0010467//gene expression;GO:0022613//ribonucleoprotein complex biogenesis	gi|192910698|gb|ACF06457.1|/5.35058e-53/60S ribosomal protein L35 [Elaeis guineensis]
Unigene7050_ANTbpfTARAAPEI-5	19	72	4.36	17.15	1.97581	4.26654e-09	5.94665e-08	GO:0009534//chloroplast thylakoid	-	GO:0043623//cellular protein complex assembly	gi|22165103|gb|AAM93720.1|/1.56977e-81/putative stress inducible protein [Oryza sativa Japonica Group]
Unigene24379_ANTbpfTARAAPEI-5	13	49	2.98	11.67	1.96942	1.4517e-06	1.34753e-05	-	-	-	-
Unigene32272_ANTbpfTARAAPEI-5	12	45	2.75	10.72	1.9628	4.19418e-06	3.64733e-05	GO:0044424//intracellular part	GO:0017111//nucleoside-triphosphatase activity;GO:0008135//translation factor activity, nucleic acid binding;GO:0032561	GO:0006412//translation;GO:0009207	gi|302770006|ref|XP_002968422.1|/1.92744e-63/hypothetical protein SELMODRAFT_169717 [Selaginella moellendorffii]
Unigene26018_ANTbpfTARAAPEI-5	14	52	3.21	12.38	1.94737	8.2047e-07	7.97435e-06	-	-	-	gi|5302804|emb|CAB46045.1|/2.99171e-32/retrotransposon like protein [Arabidopsis thaliana]
Unigene34658_ANTbpfTARAAPEI-5	47	174	10.77	41.44	1.94401	1.27279e-19	4.73067e-18	GO:0031224//intrinsic to membrane;GO:0009534//chloroplast thylakoid	GO:0048037//cofactor binding;GO:0050136//NADH dehydrogenase (quinone) activity	GO:0051234//establishment of localization;GO:0006091//generation of precursor metabolites and energy	gi|114329973|ref|YP_740655.1|/2.12372e-54/NADH-plastoquinone oxidoreductase subunit 3 [Nandina domestica]
Unigene35135_ANTbpfTARAAPEI-5	10	37	2.29	8.81	1.94379	3.53788e-05	0.000255772	GO:0016020//membrane	-	-	gi|225451517|ref|XP_002272710.1|/2.48036e-26/PREDICTED: membrane-anchored ubiquitin-fold protein 4 [Vitis vinifera]
Unigene2362_ANTbpfTARAAPEI-5	10	37	2.29	8.81	1.94379	3.53788e-05	0.00025567	GO:0031410//cytoplasmic vesicle	GO:0046914//transition metal ion binding;GO:0016682//oxidoreductase activity, acting on diphenols and related substances as donors, oxygen as acceptor	GO:0008152//metabolic process	gi|225426946|ref|XP_002266352.1|/0/PREDICTED: monocopper oxidase-like protein SKU5 [Vitis vinifera]
Unigene24950_ANTbpfTARAAPEI-5	151	557	34.61	132.66	1.93847	3.8659e-59	5.40483e-57	-	-	-	-
Unigene10171_ANTbpfTARAAPEI-5	22	81	5.04	19.29	1.93636	7.8947e-10	1.19871e-08	-	-	-	-
Unigene43127_ANTbpfTARAAPEI-5	12	44	2.75	10.48	1.93014	6.82696e-06	5.6477e-05	GO:0009536//plastid	GO:0016765//transferase activity, transferring alkyl or aryl (other than methyl) groups;GO:0048037//cofactor binding	GO:0019752//carboxylic acid metabolic process	gi|18921317|gb|AAL82522.1|AC084766_8/0/putative cystathionine gamma synthase [Oryza sativa Japonica Group]
Unigene36790_ANTbpfTARAAPEI-5	15	55	3.44	13.1	1.92909	4.63392e-07	4.72358e-06	GO:0043231//intracellular membrane-bounded organelle	GO:0016747//transferase activity, transferring acyl groups other than amino-acyl groups	GO:0006629//lipid metabolic process	gi|194707414|gb|ACF87791.1|/8.09491e-49/unknown [Zea mays]
Unigene4752_ANTbpfTARAAPEI-5	173	634	39.66	151	1.92879	1.19316e-66	2.08515e-64	-	-	-	-
Unigene34039_ANTbpfTARAAPEI-5	26	95	5.96	22.63	1.92485	3.19028e-11	5.62945e-10	-	-	-	-
Unigene42484_ANTbpfTARAAPEI-5	10	36	2.29	8.57	1.90395	5.75572e-05	0.000392534	-	-	-	gi|225426204|ref|XP_002280000.1|/1.87912e-60/PREDICTED: E3 ubiquitin-protein ligase At3g02290-like [Vitis vinifera]
Unigene6099_ANTbpfTARAAPEI-5	15	54	3.44	12.86	1.90241	7.49456e-07	7.3391e-06	-	-	-	-
Unigene37981_ANTbpfTARAAPEI-5	24	86	5.5	20.48	1.89671	4.10852e-10	6.44283e-09	-	-	-	gi|326488543|dbj|BAJ93940.1|/4.0398e-11/predicted protein [Hordeum vulgare subsp. vulgare]
Unigene42490_ANTbpfTARAAPEI-5	12	43	2.75	10.24	1.89671	1.1065e-05	8.77431e-05	GO:0009536//plastid	GO:0016616//oxidoreductase activity, acting on the CH-OH group of donors, NAD or NADP as acceptor;GO:0000166//nucleotide binding;GO:0048037//cofactor binding	GO:0006007//glucose catabolic process;GO:0010038//response to metal ion;GO:0009746;GO:0006970//response to osmotic stress;GO:0034285	gi|356528974|ref|XP_003533072.1|/4.49098e-163/PREDICTED: 6-phosphogluconate dehydrogenase, decarboxylating-like [Glycine max]
Unigene34770_ANTbpfTARAAPEI-5	23	82	5.27	19.53	1.88982	1.16307e-09	1.7228e-08	-	-	-	-
Unigene24129_ANTbpfTARAAPEI-5	13	46	2.98	10.96	1.87886	6.18988e-06	5.15351e-05	-	-	-	-
Unigene24119_ANTbpfTARAAPEI-5	43	151	9.86	35.96	1.86673	2.1336e-16	6.22443e-15	-	-	-	-
Unigene35009_ANTbpfTARAAPEI-5	24	84	5.5	20.01	1.86322	1.05499e-09	1.57297e-08	-	-	-	-
Unigene17478_ANTbpfTARAAPEI-5	16	56	3.67	13.34	1.86191	6.78082e-07	6.6979e-06	GO:0031410//cytoplasmic vesicle	GO:0016209//antioxidant activity;GO:0005506//iron ion binding;GO:0003824//catalytic activity	GO:0006950//response to stress;GO:0008152//metabolic process	gi|388521417|gb|AFK48770.1|/6.28646e-79/unknown [Medicago truncatula]
Unigene8557_ANTbpfTARAAPEI-5	515	1801	118.05	428.94	1.86138	2.88068e-177	2.18151e-174	-	-	-	gi|326499596|dbj|BAJ86109.1|/9.66844e-07/predicted protein [Hordeum vulgare subsp. vulgare]
Unigene21933_ANTbpfTARAAPEI-5	43	149	9.86	35.49	1.84775	5.40762e-16	1.5309e-14	-	-	-	-
Unigene37632_ANTbpfTARAAPEI-5	26	90	5.96	21.44	1.84692	3.37638e-10	5.34544e-09	GO:0009536//plastid	GO:0003676//nucleic acid binding;GO:0004812//aminoacyl-tRNA ligase activity;GO:0032559	GO:0006418//tRNA aminoacylation for protein translation;GO:0003006//developmental process involved in reproduction	gi|125570522|gb|EAZ12037.1|/5.31928e-66/hypothetical protein OsJ_01916 [Oryza sativa Japonica Group]
Unigene25308_ANTbpfTARAAPEI-5	22	75	5.04	17.86	1.82524	1.34315e-08	1.7412e-07	-	GO:0016879//ligase activity, forming carbon-nitrogen bonds;GO:0032559	GO:0006464//protein modification process	gi|192910772|gb|ACF06494.1|/8.74073e-40/RUB1 conjugating enzyme [Elaeis guineensis]
Unigene20384_ANTbpfTARAAPEI-5	101	344	23.15	81.93	1.82338	2.48224e-34	1.84142e-32	-	-	-	-
Unigene43883_ANTbpfTARAAPEI-5	10	34	2.29	8.1	1.82257	0.000149966	0.000935358	-	-	-	gi|115464419|ref|NP_001055809.1|/1.55792e-47/Os05g0470700 [Oryza sativa Japonica Group]
Unigene33564_ANTbpfTARAAPEI-5	294	1000	67.39	238.17	1.82139	2.07706e-96	5.89853e-94	-	-	-	-
Unigene21336_ANTbpfTARAAPEI-5	23	78	5.27	18.58	1.81788	7.56474e-09	1.02222e-07	-	-	-	-
Unigene32701_ANTbpfTARAAPEI-5	50	168	11.46	40.01	1.80375	2.60054e-17	8.10717e-16	GO:0031224//intrinsic to membrane;GO:0009527//plastid outer membrane	GO:0008320//protein transmembrane transporter activity;GO:0032561;GO:0003824//catalytic activity	GO:0015031//protein transport	gi|225463249|ref|XP_002274573.1|/5.76868e-47/PREDICTED: translocase of chloroplast 34, chloroplastic [Vitis vinifera]
Unigene42913_ANTbpfTARAAPEI-5	14	47	3.21	11.19	1.80156	8.86986e-06	7.19365e-05	GO:0043231//intracellular membrane-bounded organelle;GO:0030312//external encapsulating structure	GO:0016679//oxidoreductase activity, acting on diphenols and related substances as donors;GO:0046914//transition metal ion binding	GO:0032502//developmental process;GO:0009628//response to abiotic stimulus;GO:0009267//cellular response to starvation	gi|359472883|ref|XP_003631208.1|/7.34378e-149/PREDICTED: spore coat protein A-like [Vitis vinifera]
Unigene42909_ANTbpfTARAAPEI-5	14	47	3.21	11.19	1.80156	8.86986e-06	7.19044e-05	GO:0016020//membrane	GO:0030246//carbohydrate binding;GO:0004672//protein kinase activity;GO:0032559	GO:0006464//protein modification process;GO:0008037//cell recognition	gi|357122187|ref|XP_003562797.1|/1.32907e-174/PREDICTED: G-type lectin S-receptor-like serine/threonine-protein kinase At1g34300-like [Brachypodium distachyon]
Unigene39859_ANTbpfTARAAPEI-5	17	57	3.9	13.58	1.79994	9.68812e-07	9.25771e-06	-	-	-	gi|388509638|gb|AFK42885.1|/4.57121e-28/unknown [Lotus japonicus]
Unigene28964_ANTbpfTARAAPEI-5	21	70	4.81	16.67	1.79315	6.02114e-08	7.07854e-07	-	-	-	gi|297741601|emb|CBI32733.3|/2.68153e-08/unnamed protein product [Vitis vinifera]
Unigene12818_ANTbpfTARAAPEI-5	12	40	2.75	9.53	1.79304	4.58436e-05	0.000318383	-	-	-	-
Unigene20988_ANTbpfTARAAPEI-5	78	260	17.88	61.92	1.79206	9.38222e-26	5.00064e-24	-	-	-	-
Unigene23242_ANTbpfTARAAPEI-5	16	53	3.67	12.62	1.78186	2.7545e-06	2.45889e-05	-	-	-	-
Unigene41532_ANTbpfTARAAPEI-5	26	86	5.96	20.48	1.78083	2.1384e-09	3.0651e-08	GO:0009526//plastid envelope;GO:0016020//membrane	-	GO:0003006//developmental process involved in reproduction	gi|209573140|sp|A2X208.1|OEP80_ORYSI/5.83344e-104/RecName: Full=Outer envelope protein 80, chloroplastic; AltName: Full=Chloroplastic outer envelope protein of 80 kDa; Short=OsOEP80
Unigene38183_ANTbpfTARAAPEI-5	33	109	7.56	25.96	1.77983	1.55882e-11	2.82468e-10	-	-	-	gi|297734196|emb|CBI15443.3|/2.77966e-10/unnamed protein product [Vitis vinifera]
Unigene5821_ANTbpfTARAAPEI-5	20	66	4.58	15.72	1.77918	1.69942e-07	1.84621e-06	-	-	-	gi|147861800|emb|CAN81087.1|/1.82345e-08/hypothetical protein VITISV_027168 [Vitis vinifera]
Unigene40531_ANTbpfTARAAPEI-5	43	142	9.86	33.82	1.77822	1.33827e-14	3.30028e-13	GO:0043234//protein complex;GO:0043231//intracellular membrane-bounded organelle	GO:0000104//succinate dehydrogenase activity;GO:0046914//transition metal ion binding;GO:0051540	GO:0009060//aerobic respiration;GO:0022904//respiratory electron transport chain	gi|312282975|dbj|BAJ34353.1|/1.16151e-91/unnamed protein product [Thellungiella halophila]
Unigene36538_ANTbpfTARAAPEI-5	38	125	8.71	29.77	1.77311	5.70588e-13	1.22872e-11	GO:0016020//membrane;GO:0009536//plastid	-	-	gi|377819389|ref|YP_005097885.1|/7.86109e-17/ycf4 gene product (chloroplast) [Colocasia esculenta]
Unigene27747_ANTbpfTARAAPEI-5	14	46	3.21	10.96	1.7716	1.41036e-05	0.000110298	-	-	-	-
Unigene7817_ANTbpfTARAAPEI-5	11	36	2.52	8.57	1.76587	0.000132157	0.000830841	-	-	-	-
Unigene13497_ANTbpfTARAAPEI-5	30	98	6.88	23.34	1.76232	2.15178e-10	3.48251e-09	GO:0016020//membrane;GO:0044424//intracellular part	GO:0032561;GO:0004620//phospholipase activity;GO:0019900//kinase binding	GO:0035556//intracellular signal transduction	gi|357145097|ref|XP_003573523.1|/1.80414e-16/PREDICTED: rac-like GTP-binding protein 6-like [Brachypodium distachyon]
Unigene28167_ANTbpfTARAAPEI-5	28	91	6.42	21.67	1.75505	1.06692e-09	1.58814e-08	GO:0043231//intracellular membrane-bounded organelle	-	-	gi|375313028|gb|AFA51419.1|/1.35768e-32/extracellular calcium sensing receptor [Schima superba]
Unigene40946_ANTbpfTARAAPEI-5	13	42	2.98	10	1.74662	4.0313e-05	0.000288915	-	GO:0004702//receptor signaling protein serine/threonine kinase activity;GO:0032559	GO:0006464//protein modification process	gi|359491840|ref|XP_002271454.2|/4.49055e-60/PREDICTED: serine/threonine-protein kinase PBS1-like [Vitis vinifera]
Unigene34478_ANTbpfTARAAPEI-5	14	45	3.21	10.72	1.73966	2.2326e-05	0.000168441	GO:0009526//plastid envelope;GO:0009523//photosystem II;GO:0031224//intrinsic to membrane;GO:0009534//chloroplast thylakoid;GO:0042651//thylakoid membrane	GO:0005506//iron ion binding	GO:0051234//establishment of localization;GO:0022900//electron transport chain	gi|218176257|ref|YP_002364514.1|/1.7308e-18/photosystem II protein L [Festuca arundinacea]
Unigene26881_ANTbpfTARAAPEI-5	28	90	6.42	21.44	1.73966	1.67489e-09	2.42558e-08	-	-	-	-
Unigene27481_ANTbpfTARAAPEI-5	19	61	4.36	14.53	1.73663	7.56032e-07	7.39951e-06	-	GO:0005488//binding	-	gi|356565743|ref|XP_003551097.1|/8.86726e-40/PREDICTED: nucleolysin TIAR-like [Glycine max]
Unigene37920_ANTbpfTARAAPEI-5	22	70	5.04	16.67	1.72576	1.32047e-07	1.46072e-06	-	-	-	gi|147792303|emb|CAN68039.1|/4.38762e-18/hypothetical protein VITISV_018924 [Vitis vinifera]
Unigene10539_ANTbpfTARAAPEI-5	60	190	13.75	45.25	1.71849	3.23614e-18	1.09938e-16	-	-	-	-
Unigene39329_ANTbpfTARAAPEI-5	37	117	8.48	27.87	1.71658	9.52238e-12	1.77689e-10	-	-	-	gi|225445424|ref|XP_002285038.1|/1.37299e-28/PREDICTED: uncharacterized protein LOC100247481 [Vitis vinifera]
Unigene17417_ANTbpfTARAAPEI-5	19	60	4.36	14.29	1.71261	1.18721e-06	1.12091e-05	GO:0043231//intracellular membrane-bounded organelle;GO:0031410//cytoplasmic vesicle	GO:0016709//oxidoreductase activity, acting on paired donors, with incorporation or reduction of molecular oxygen, NADH or NADPH as one donor, and incorporation of one atom of oxygen;GO:0046914//transition metal ion binding	GO:0030148//sphingolipid biosynthetic process;GO:0006631//fatty acid metabolic process;GO:0009639//response to red or far red light	gi|226508892|ref|NP_001149259.1|/4.77432e-22/protein SUR2 [Zea mays]
Unigene12436_ANTbpfTARAAPEI-5	13	41	2.98	9.76	1.71157	6.36472e-05	0.000430994	GO:0043231//intracellular membrane-bounded organelle	GO:0003677//DNA binding;GO:0001071//nucleic acid binding transcription factor activity	GO:0006351//transcription, DNA-dependent	gi|297741835|emb|CBI33148.3|/3.1561e-36/unnamed protein product [Vitis vinifera]
Unigene12668_ANTbpfTARAAPEI-5	13	41	2.98	9.76	1.71157	6.36472e-05	0.000430833	-	-	-	-
Unigene10681_ANTbpfTARAAPEI-5	14	44	3.21	10.48	1.70699	3.51794e-05	0.000254431	-	-	-	-
Unigene31130_ANTbpfTARAAPEI-5	154	482	35.3	114.8	1.70138	3.14874e-43	2.91981e-41	-	-	-	-
Unigene42655_ANTbpfTARAAPEI-5	32	100	7.34	23.82	1.69832	4.08408e-10	6.41003e-09	GO:0009526//plastid envelope;GO:0044439;GO:0031090//organelle membrane	GO:0005506//iron ion binding;GO:0004601//peroxidase activity	GO:0006950//response to stress;GO:0008152//metabolic process	gi|5442410|gb|AAD43334.1|AF159254_1/1.75982e-133/ascorbate peroxidase [Zantedeschia aethiopica]
Unigene43767_ANTbpfTARAAPEI-5	38	118	8.71	28.1	1.68983	1.29891e-11	2.37741e-10	GO:0009534//chloroplast thylakoid	-	-	gi|255576958|ref|XP_002529364.1|/8.47751e-141/protein with unknown function [Ricinus communis]
Unigene13530_ANTbpfTARAAPEI-5	41	127	9.4	30.25	1.6862	2.32526e-12	4.62887e-11	GO:0043234//protein complex;GO:0009526//plastid envelope;GO:0005576//extracellular region	GO:0016642;GO:0048037//cofactor binding;GO:0032559	GO:0010038//response to metal ion;GO:0006546//glycine catabolic process	gi|304273262|gb|ADM18296.1|/3.33333e-15/mitochondrial glycine decarboxylase complex P-protein-like protein [Nicotiana benthamiana]
Unigene28286_ANTbpfTARAAPEI-5	22	68	5.04	16.2	1.6845	3.22478e-07	3.36261e-06	-	-	-	gi|359495838|ref|XP_002273770.2|/7.47694e-07/PREDICTED: uncharacterized protein LOC100264206 [Vitis vinifera]
Unigene35267_ANTbpfTARAAPEI-5	32	99	7.34	23.58	1.68371	6.34968e-10	9.77184e-09	-	-	-	-
Unigene37750_ANTbpfTARAAPEI-5	24	74	5.5	17.62	1.67971	1.00777e-07	1.13836e-06	-	-	-	gi|377819427|ref|YP_005097922.1|/5.27956e-10/rpl32 gene product (chloroplast) [Colocasia esculenta]
Unigene39550_ANTbpfTARAAPEI-5	13	40	2.98	9.53	1.67716	9.99798e-05	0.000645518	-	-	-	-
Unigene42497_ANTbpfTARAAPEI-5	26	80	5.96	19.05	1.67641	3.15812e-08	3.89673e-07	GO:0044424//intracellular part	GO:0016747//transferase activity, transferring acyl groups other than amino-acyl groups;GO:0016615//malate dehydrogenase activity	GO:0009060//aerobic respiration;GO:0005975//carbohydrate metabolic process;GO:0043648//dicarboxylic acid metabolic process	gi|224063661|ref|XP_002301252.1|/4.35997e-150/predicted protein [Populus trichocarpa]
Unigene33281_ANTbpfTARAAPEI-5	14	43	3.21	10.24	1.67357	5.51686e-05	0.000377235	-	-	-	-
Unigene4547_ANTbpfTARAAPEI-5	15	46	3.44	10.96	1.67177	3.05026e-05	0.000222823	-	GO:0000166//nucleotide binding	-	gi|359495052|ref|XP_002267579.2|/5.46017e-29/PREDICTED: putative disease resistance protein At3g14460-like [Vitis vinifera]
Unigene1872_ANTbpfTARAAPEI-5	21	64	4.81	15.24	1.66375	8.98826e-07	8.64805e-06	-	-	-	-
Unigene38572_ANTbpfTARAAPEI-5	19	58	4.36	13.81	1.66331	2.89572e-06	2.57232e-05	GO:0009526//plastid envelope	GO:0016747//transferase activity, transferring acyl groups other than amino-acyl groups;GO:0046912//transferase activity, transferring acyl groups, acyl groups converted into alkyl on transfer	GO:0008652//cellular amino acid biosynthetic process;GO:0006551//leucine metabolic process	gi|7387849|sp|O04974.1|LEU1B_SOLPN/1.48902e-65/RecName: Full=2-isopropylmalate synthase B; AltName: Full=Alpha-IPM synthase B; AltName: Full=Alpha-isopropylmalate synthase B
Unigene37212_ANTbpfTARAAPEI-5	30	91	6.88	21.67	1.65522	4.83648e-09	6.68464e-08	-	-	-	gi|209417661|emb|CAP58311.1|/3.09387e-89/maturase K [Anthurium acaule]
Unigene41831_ANTbpfTARAAPEI-5	43	130	9.86	30.96	1.65075	2.73142e-12	5.39018e-11	GO:0019866//organelle inner membrane;GO:0031224//intrinsic to membrane	GO:0005488//binding	GO:0051234//establishment of localization	gi|225451581|ref|XP_002275325.1|/5.33848e-143/PREDICTED: phosphate carrier protein, mitochondrial [Vitis vinifera]
Unigene18456_ANTbpfTARAAPEI-5	22	66	5.04	15.72	1.64111	7.77304e-07	7.5832e-06	-	-	-	-
Unigene28292_ANTbpfTARAAPEI-5	24	72	5.5	17.15	1.64071	2.42348e-07	2.58794e-06	GO:0015934//large ribosomal subunit;GO:0031981//nuclear lumen	GO:0005198//structural molecule activity	GO:0010467//gene expression	gi|297738428|emb|CBI27629.3|/5.49933e-42/unnamed protein product [Vitis vinifera]
Unigene42343_ANTbpfTARAAPEI-5	13	39	2.98	9.29	1.64037	0.000156228	0.000971412	-	GO:0050662//coenzyme binding;GO:0003824//catalytic activity	-	gi|357147458|ref|XP_003574351.1|/1.3192e-172/PREDICTED: delta(24)-sterol reductase-like [Brachypodium distachyon]
Unigene22260_ANTbpfTARAAPEI-5	13	39	2.98	9.29	1.64037	0.000156228	0.00097108	-	-	-	-
Unigene16290_ANTbpfTARAAPEI-5	29	87	6.65	20.72	1.6396	1.33224e-08	1.73077e-07	-	-	-	-
Unigene42166_ANTbpfTARAAPEI-5	17	51	3.9	12.15	1.63941	1.45776e-05	0.000113711	-	-	GO:0007275//multicellular organismal development	gi|356538883|ref|XP_003537930.1|/1.32759e-33/PREDICTED: flowering time control protein FPA-like [Glycine max]
Unigene31661_ANTbpfTARAAPEI-5	14	42	3.21	10	1.63935	8.60888e-05	0.000567318	GO:0055029;GO:0016591//DNA-directed RNA polymerase II, holoenzyme	GO:0003676//nucleic acid binding;GO:0046914//transition metal ion binding;GO:0034062//RNA polymerase activity	GO:0006351//transcription, DNA-dependent	gi|225425585|ref|XP_002263065.1|/1.67427e-22/PREDICTED: DNA-directed RNA polymerases I, II, and III subunit RPABC5 [Vitis vinifera]
Unigene43911_ANTbpfTARAAPEI-5	14	42	3.21	10	1.63935	8.60888e-05	0.000567113	-	-	-	gi|224138974|ref|XP_002322948.1|/2.71109e-63/predicted protein [Populus trichocarpa]
Unigene14341_ANTbpfTARAAPEI-5	14	42	3.21	10	1.63935	8.60888e-05	0.000566907	-	-	-	gi|224136408|ref|XP_002322322.1|/1.81776e-17/predicted protein [Populus trichocarpa]
Unigene35863_ANTbpfTARAAPEI-5	53	158	12.15	37.63	1.63093	2.1113e-14	5.14382e-13	GO:0031224//intrinsic to membrane;GO:0009534//chloroplast thylakoid	-	GO:0044237//cellular metabolic process	gi|377819389|ref|YP_005097885.1|/1.53035e-66/ycf4 gene product (chloroplast) [Colocasia esculenta]
Unigene522_ANTbpfTARAAPEI-5	361	1074	82.75	255.79	1.62813	1.51103e-88	3.71122e-86	-	-	-	-
Unigene33653_ANTbpfTARAAPEI-5	708	2104	162.29	501.11	1.62655	2.12412e-171	1.48484e-168	-	-	-	gi|357460519|ref|XP_003600541.1|/4.33997e-07/Ubiquitin carrier protein [Medicago truncatula]
Unigene12492_ANTbpfTARAAPEI-5	15	44	3.44	10.48	1.60716	7.37396e-05	0.000493089	-	-	-	-
Unigene2873_ANTbpfTARAAPEI-5	75	219	17.19	52.16	1.60137	6.3168e-19	2.25113e-17	-	-	-	-
Unigene5342_ANTbpfTARAAPEI-5	23	67	5.27	15.96	1.59859	1.03079e-06	9.79845e-06	-	GO:0003677//DNA binding;GO:0001071//nucleic acid binding transcription factor activity	GO:0006351//transcription, DNA-dependent;GO:0006950//response to stress;GO:0009743//response to carbohydrate stimulus	gi|359481977|ref|XP_002277338.2|/1.9838e-28/PREDICTED: heat stress transcription factor A-3-like [Vitis vinifera]
Unigene3836_ANTbpfTARAAPEI-5	71	207	16.28	49.3	1.59849	6.15058e-18	2.03619e-16	-	-	-	-
Unigene22132_ANTbpfTARAAPEI-5	20	58	4.58	13.81	1.59229	5.95822e-06	4.98346e-05	GO:0019866//organelle inner membrane;GO:0009536//plastid;GO:0033178//proton-transporting two-sector ATPase complex, catalytic domain	GO:0015078//hydrogen ion transmembrane transporter activity;GO:0046914//transition metal ion binding;GO:0003824//catalytic activity	GO:0006818//hydrogen transport;GO:0006754//ATP biosynthetic process	gi|255582228|ref|XP_002531906.1|/1.81347e-21/ATP synthase delta chain, putative [Ricinus communis]
Unigene38490_ANTbpfTARAAPEI-5	40	116	9.17	27.63	1.59124	1.30099e-10	2.15351e-09	-	-	-	-
Unigene34538_ANTbpfTARAAPEI-5	37	107	8.48	25.48	1.58723	7.30238e-10	1.11436e-08	-	GO:0005515//protein binding;GO:0004175//endopeptidase activity	GO:0019538//protein metabolic process;GO:0044092//negative regulation of molecular function	gi|147820236|emb|CAN62640.1|/1.80469e-53/hypothetical protein VITISV_010210 [Vitis vinifera]
Unigene43516_ANTbpfTARAAPEI-5	35	101	8.02	24.06	1.58496	2.31036e-09	3.30116e-08	GO:0043231//intracellular membrane-bounded organelle	GO:0017111//nucleoside-triphosphatase activity;GO:0004672//protein kinase activity;GO:0000166//nucleotide binding	GO:0044267//cellular protein metabolic process	gi|356516301|ref|XP_003526834.1|/0/PREDICTED: ABC transporter F family member 5-like [Glycine max]
Unigene13793_ANTbpfTARAAPEI-5	18	52	4.13	12.38	1.5838	1.93004e-05	0.000147886	GO:0031224//intrinsic to membrane	GO:0016759//cellulose synthase activity;GO:0046914//transition metal ion binding	GO:0045229//external encapsulating structure organization;GO:0009250//glucan biosynthetic process	gi|225428372|ref|XP_002283406.1|/0/PREDICTED: probable cellulose synthase A catalytic subunit 3 [UDP-forming]-like [Vitis vinifera]
Unigene43977_ANTbpfTARAAPEI-5	31	89	7.11	21.2	1.57614	2.32408e-08	2.91714e-07	GO:0043231//intracellular membrane-bounded organelle	GO:0070011;GO:0017111//nucleoside-triphosphatase activity;GO:0032559	-	gi|359486767|ref|XP_002271948.2|/0/PREDICTED: uncharacterized protein ycf45-like [Vitis vinifera]
Unigene27090_ANTbpfTARAAPEI-5	20	57	4.58	13.58	1.56806	9.14018e-06	7.40628e-05	GO:0043231//intracellular membrane-bounded organelle	-	-	gi|297834068|ref|XP_002884916.1|/2.14423e-09/hypothetical protein ARALYDRAFT_478624 [Arabidopsis lyrata subsp. lyrata]
Unigene4716_ANTbpfTARAAPEI-5	18	51	4.13	12.15	1.55674	2.96162e-05	0.000216522	-	-	-	-
Unigene37543_ANTbpfTARAAPEI-5	154	436	35.3	103.84	1.55662	9.65186e-35	7.27894e-33	GO:0044424//intracellular part	GO:0016211//ammonia ligase activity;GO:0032559	GO:0006541//glutamine metabolic process;GO:0071941	gi|2811030|sp|O04867.1|GLNA1_ALNGL/3.42199e-33/RecName: Full=Glutamine synthetase; AltName: Full=GS(1); AltName: Full=Glutamate--ammonia ligase
Unigene17313_ANTbpfTARAAPEI-5	41	116	9.4	27.63	1.5555	2.585e-10	4.13577e-09	-	-	-	gi|158828181|gb|ABW81060.1|/1.89974e-41/GagPol3 [Arabidopsis lyrata subsp. lyrata]
Unigene7167_ANTbpfTARAAPEI-5	106	299	24.3	71.21	1.55112	3.2621e-24	1.58526e-22	-	-	-	-
Unigene33957_ANTbpfTARAAPEI-5	113	318	25.9	75.74	1.5481	1.4159e-25	7.43759e-24	GO:0034399//nuclear periphery	GO:0005506//iron ion binding;GO:0022892	GO:0050896//response to stimulus;GO:0071941;GO:0015669//gas transport	gi|297741407|emb|CBI32538.3|/5.07351e-19/unnamed protein product [Vitis vinifera]
Unigene2235_ANTbpfTARAAPEI-5	340	953	77.94	226.97	1.54207	6.2822e-73	1.22773e-70	-	-	-	-
Unigene5157_ANTbpfTARAAPEI-5	25	70	5.73	16.67	1.54065	1.14746e-06	1.0845e-05	-	-	-	-
Unigene42549_ANTbpfTARAAPEI-5	172	481	39.43	114.56	1.53874	1.50907e-37	1.22993e-35	GO:0043234//protein complex;GO:0009532//plastid stroma	GO:0043169//cation binding;GO:0016421//CoA carboxylase activity;GO:0032559	GO:0006631//fatty acid metabolic process	gi|340536735|gb|AEK48501.1|/3.17171e-172/acetyl-CoA carboxylase beta subunit (chloroplast) [Colocasia esculenta]
Unigene10683_ANTbpfTARAAPEI-5	41	114	9.4	27.15	1.53022	5.92892e-10	9.14755e-09	-	-	-	-
Unigene15299_ANTbpfTARAAPEI-5	610	1694	139.83	403.46	1.52875	1.41633e-126	6.60046e-124	-	-	-	-
Unigene16753_ANTbpfTARAAPEI-5	226	626	51.81	149.09	1.52488	9.58958e-48	1.00746e-45	-	-	-	-
Unigene7871_ANTbpfTARAAPEI-5	52	143	11.92	34.06	1.51469	5.68872e-12	1.0872e-10	-	-	-	-
Unigene31089_ANTbpfTARAAPEI-5	460	1265	105.45	301.28	1.51455	9.89712e-94	2.6453e-91	-	-	-	-
Unigene14619_ANTbpfTARAAPEI-5	32	88	7.34	20.96	1.51379	6.93228e-08	8.06105e-07	GO:0043231//intracellular membrane-bounded organelle	GO:0004312//fatty acid synthase activity	GO:0008152//metabolic process	gi|255568944|ref|XP_002525442.1|/2.5378e-28/short-chain type dehydrogenase, putative [Ricinus communis]
Unigene33078_ANTbpfTARAAPEI-5	16	44	3.67	10.48	1.51379	0.000147423	0.00092108	GO:0044424//intracellular part	GO:0005515//protein binding;GO:0032559	GO:0044267//cellular protein metabolic process;GO:0050896//response to stimulus	gi|339831346|gb|AEK20869.1|/5.70071e-63/heat shock protein 90-2 [Cryptocoryne ciliata]
Unigene2700_ANTbpfTARAAPEI-5	16	44	3.67	10.48	1.51379	0.000147423	0.000920763	GO:0031090//organelle membrane	-	-	gi|297801674|ref|XP_002868721.1|/3.2432e-31/hypothetical protein ARALYDRAFT_494047 [Arabidopsis lyrata subsp. lyrata]
Unigene3760_ANTbpfTARAAPEI-5	1746	4795	400.23	1142.02	1.51269	0	0	-	-	-	-
Unigene7768_ANTbpfTARAAPEI-5	23	63	5.27	15	1.50909	5.57866e-06	4.67245e-05	-	-	-	-
Unigene8687_ANTbpfTARAAPEI-5	22	60	5.04	14.29	1.50351	9.99626e-06	8.06043e-05	-	GO:0046914//transition metal ion binding;GO:0016682//oxidoreductase activity, acting on diphenols and related substances as donors, oxygen as acceptor	GO:0008152//metabolic process	gi|255576162|ref|XP_002528975.1|/0/l-ascorbate oxidase, putative [Ricinus communis]
Unigene28231_ANTbpfTARAAPEI-5	66	180	15.13	42.87	1.50256	1.51354e-14	3.71237e-13	-	-	-	-
Unigene8671_ANTbpfTARAAPEI-5	145	394	33.24	93.84	1.49728	6.89694e-30	4.39831e-28	-	-	-	gi|225460662|ref|XP_002267096.1|/3.08199e-100/PREDICTED: uncharacterized protein LOC100257198 isoform 1 [Vitis vinifera]
Unigene375_ANTbpfTARAAPEI-5	180	488	41.26	116.23	1.49417	1.62244e-36	1.29902e-34	-	-	-	-
Unigene39290_ANTbpfTARAAPEI-5	19	51	4.36	12.15	1.47856	5.7849e-05	0.000394376	GO:0016020//membrane;GO:0031410//cytoplasmic vesicle	GO:0004871//signal transducer activity;GO:0016491//oxidoreductase activity;GO:0004672//protein kinase activity;GO:0032559	GO:0006464//protein modification process	gi|224090977|ref|XP_002309132.1|/6.80608e-73/predicted protein [Populus trichocarpa]
Unigene23995_ANTbpfTARAAPEI-5	25	67	5.73	15.96	1.47785	3.97108e-06	3.46326e-05	-	-	-	-
Unigene40793_ANTbpfTARAAPEI-5	59	158	13.52	37.63	1.47679	1.20303e-12	2.48749e-11	GO:0009536//plastid	GO:0042802//identical protein binding;GO:0046872//metal ion binding;GO:0050661//NADP binding;GO:0016616//oxidoreductase activity, acting on the CH-OH group of donors, NAD or NADP as acceptor	GO:0008652//cellular amino acid biosynthetic process	gi|255563128|ref|XP_002522568.1|/2.33741e-90/ketol-acid reductoisomerase, chloroplast precursor, putative [Ricinus communis]
Unigene16241_ANTbpfTARAAPEI-5	18	48	4.13	11.43	1.46861	0.000104096	0.000669712	GO:0009528//plastid inner membrane	GO:0016741	GO:0006730//one-carbon metabolic process	gi|255552017|ref|XP_002517053.1|/6.5231e-80/chloroplast inner envelope protein, putative [Ricinus communis]
Unigene10641_ANTbpfTARAAPEI-5	20	53	4.58	12.62	1.46229	4.8546e-05	0.00033574	-	-	-	-
Unigene39500_ANTbpfTARAAPEI-5	36	95	8.25	22.63	1.45577	5.30828e-08	6.30163e-07	GO:0044432//endoplasmic reticulum part;GO:0031410//cytoplasmic vesicle	GO:0016862//intramolecular oxidoreductase activity, interconverting keto- and enol-groups;GO:0015036//disulfide oxidoreductase activity	GO:0018904;GO:0019725//cellular homeostasis;GO:0006091//generation of precursor metabolites and energy	gi|192910920|gb|ACF06568.1|/2.06024e-104/disulfide-isomerase precursor-like protein [Elaeis guineensis]
Unigene6722_ANTbpfTARAAPEI-5	22	57	5.04	13.58	1.42999	3.40092e-05	0.000246458	GO:0042579//microbody	GO:0042623//ATPase activity, coupled;GO:0032559	-	gi|225441549|ref|XP_002281113.1|/0/PREDICTED: DEAD-box ATP-dependent RNA helicase 37-like [Vitis vinifera]
Unigene39020_ANTbpfTARAAPEI-5	26	67	5.96	15.96	1.42108	7.4663e-06	6.14305e-05	-	-	-	gi|27525462|emb|CAD59438.1|/9.46692e-07/Rps16 protein [Clivia gardenii]
Unigene18068_ANTbpfTARAAPEI-5	113	291	25.9	69.31	1.42011	6.90066e-21	2.77477e-19	-	GO:0004672//protein kinase activity;GO:0032559	GO:0006464//protein modification process;GO:0023052//signaling	gi|164471620|gb|ABY58274.1|/4.38817e-109/serine-threonine kinase [Persea americana]
Unigene40246_ANTbpfTARAAPEI-5	400	1026	91.69	244.36	1.41417	4.35708e-69	7.99898e-67	-	-	-	gi|255569599|ref|XP_002525765.1|/7.78333e-66/conserved hypothetical protein [Ricinus communis]
Unigene41073_ANTbpfTARAAPEI-5	22	56	5.04	13.34	1.40426	5.0717e-05	0.000350354	GO:0009536//plastid	-	-	gi|297840943|ref|XP_002888353.1|/7.27411e-13/hypothetical protein ARALYDRAFT_893970 [Arabidopsis lyrata subsp. lyrata]
Unigene21365_ANTbpfTARAAPEI-5	22	56	5.04	13.34	1.40426	5.0717e-05	0.000350221	-	-	-	-
Unigene24868_ANTbpfTARAAPEI-5	66	168	15.13	40.01	1.40295	1.75786e-12	3.56974e-11	-	-	-	gi|242038065|ref|XP_002466427.1|/1.40975e-13/hypothetical protein SORBIDRAFT_01g007620 [Sorghum bicolor]
Unigene36670_ANTbpfTARAAPEI-5	24	61	5.5	14.53	1.40153	2.36918e-05	0.000177055	-	-	-	-
Unigene11125_ANTbpfTARAAPEI-5	76	193	17.42	45.97	1.39995	4.43792e-14	1.06551e-12	-	-	-	-
Unigene40972_ANTbpfTARAAPEI-5	29	73	6.65	17.39	1.38683	4.34694e-06	3.77476e-05	GO:0009536//plastid	-	-	gi|224166222|ref|XP_002338902.1|/1.90866e-18/predicted protein [Populus trichocarpa]
Unigene34897_ANTbpfTARAAPEI-5	20	50	4.58	11.91	1.37875	0.000161984	0.000995288	GO:0031090//organelle membrane	-	-	gi|255557757|ref|XP_002519908.1|/5.04816e-19/conserved hypothetical protein [Ricinus communis]
Unigene42198_ANTbpfTARAAPEI-5	20	50	4.58	11.91	1.37875	0.000161984	0.000994952	-	-	-	-
Unigene26446_ANTbpfTARAAPEI-5	30	75	6.88	17.86	1.37625	3.62312e-06	3.1781e-05	-	-	-	gi|297831576|ref|XP_002883670.1|/7.39368e-10/hypothetical protein ARALYDRAFT_899300 [Arabidopsis lyrata subsp. lyrata]
Unigene17603_ANTbpfTARAAPEI-5	30	75	6.88	17.86	1.37625	3.62312e-06	3.17657e-05	-	-	-	gi|300681485|emb|CBH32579.1|/9.30987e-10/F-box domain containing protein, expressed [Triticum aestivum]
Unigene40380_ANTbpfTARAAPEI-5	115	287	26.36	68.35	1.37459	1.04749e-19	3.90925e-18	GO:0031090//organelle membrane;GO:0043231//intracellular membrane-bounded organelle	GO:0032561	-	gi|255583323|ref|XP_002532424.1|/2.05648e-53/ADP-ribosylation factor, putative [Ricinus communis]
Unigene11022_ANTbpfTARAAPEI-5	60	148	13.75	35.25	1.35819	1.09268e-10	1.82868e-09	-	-	-	-
Unigene21858_ANTbpfTARAAPEI-5	417	1023	95.59	243.65	1.34988	2.69296e-64	4.4495e-62	-	-	-	-
Unigene23130_ANTbpfTARAAPEI-5	31	76	7.11	18.1	1.34807	4.43456e-06	3.849e-05	-	-	-	-
Unigene17698_ANTbpfTARAAPEI-5	27	66	6.19	15.72	1.34459	2.01094e-05	0.00015389	-	GO:0004674//protein serine/threonine kinase activity;GO:0032559	GO:0006464//protein modification process	gi|225433165|ref|XP_002285280.1|/0/PREDICTED: serine/threonine-protein kinase tricorner [Vitis vinifera]
Unigene25379_ANTbpfTARAAPEI-5	43	105	9.86	25.01	1.34285	7.24242e-08	8.39483e-07	GO:0031224//intrinsic to membrane;GO:0031410//cytoplasmic vesicle	GO:0016759//cellulose synthase activity	GO:0051234//establishment of localization;GO:0045229//external encapsulating structure organization;GO:0009250//glucan biosynthetic process	gi|357495491|ref|XP_003618034.1|/4.63473e-41/Transmembrane emp24 domain-containing protein [Medicago truncatula]
Unigene42421_ANTbpfTARAAPEI-5	25	61	5.73	14.53	1.34243	4.29784e-05	0.000302413	-	-	-	gi|302143542|emb|CBI22103.3|/1.15123e-46/unnamed protein product [Vitis vinifera]
Unigene13394_ANTbpfTARAAPEI-5	35	85	8.02	20.24	1.33554	1.44254e-06	1.3404e-05	-	-	-	-
Unigene38511_ANTbpfTARAAPEI-5	214	519	49.05	123.61	1.33347	7.28852e-33	5.09496e-31	-	GO:0004091//carboxylesterase activity	-	gi|255567666|ref|XP_002524812.1|/1.43986e-20/endo-1,3-1,4-beta-d-glucanase, putative [Ricinus communis]
Unigene17950_ANTbpfTARAAPEI-5	165	400	37.82	95.27	1.33287	1.10709e-25	5.84924e-24	-	-	-	-
Unigene9666_ANTbpfTARAAPEI-5	34	82	7.79	19.53	1.326	2.53768e-06	2.27652e-05	GO:0043231//intracellular membrane-bounded organelle	GO:0003676//nucleic acid binding;GO:0001071//nucleic acid binding transcription factor activity	GO:0006351//transcription, DNA-dependent	gi|221328957|gb|ACM17914.1|/6.54378e-10/dehydration-responsive element binding protein [Aloe vera var. chinensis]
Unigene34265_ANTbpfTARAAPEI-5	29	70	6.65	16.67	1.32583	1.38197e-05	0.000108171	-	-	-	-
Unigene7265_ANTbpfTARAAPEI-5	27	65	6.19	15.48	1.32239	2.94726e-05	0.000215559	-	-	-	-
Unigene30977_ANTbpfTARAAPEI-5	99	237	22.69	56.45	1.31492	1.53767e-15	4.17123e-14	GO:0009523//photosystem II;GO:0031224//intrinsic to membrane;GO:0009534//chloroplast thylakoid	-	GO:0044237//cellular metabolic process	gi|225200232|ref|YP_002720022.1|/2.71741e-17/photosystem II protein I [Nicotiana tabacum]
Unigene29150_ANTbpfTARAAPEI-5	29	69	6.65	16.43	1.30491	2.01704e-05	0.000154227	-	-	-	-
Unigene7008_ANTbpfTARAAPEI-5	40	95	9.17	22.63	1.30324	5.673e-07	5.71862e-06	-	-	-	-
Unigene37687_ANTbpfTARAAPEI-5	192	455	44.01	108.37	1.30006	5.84058e-28	3.40233e-26	-	-	-	-
Unigene36847_ANTbpfTARAAPEI-5	80	189	18.34	45.01	1.29525	1.95593e-12	3.9455e-11	GO:0044424//intracellular part	GO:0005515//protein binding;GO:0032559	GO:0006457//protein folding	gi|356542646|ref|XP_003539777.1|/1.18773e-63/PREDICTED: ruBisCO large subunit-binding protein subunit alpha, chloroplastic-like [Glycine max]
Unigene14742_ANTbpfTARAAPEI-5	204	481	46.76	114.56	1.29276	3.18496e-29	1.98923e-27	GO:0042579//microbody;GO:0009532//plastid stroma	-	-	gi|147820248|emb|CAN75850.1|/1.12254e-41/hypothetical protein VITISV_041106 [Vitis vinifera]
Unigene21868_ANTbpfTARAAPEI-5	62	146	14.21	34.77	1.29094	7.07936e-10	1.08397e-08	-	-	-	-
Unigene33802_ANTbpfTARAAPEI-5	37	87	8.48	20.72	1.28889	2.09726e-06	1.9097e-05	GO:0043231//intracellular membrane-bounded organelle;GO:0031224//intrinsic to membrane;GO:0031410//cytoplasmic vesicle	GO:0005488//binding	GO:0015031//protein transport	gi|195612326|gb|ACG27993.1|/1.24559e-41/erwinia induced protein 2 [Zea mays]
Unigene16618_ANTbpfTARAAPEI-5	61	143	13.98	34.06	1.28471	1.22898e-09	1.81157e-08	-	-	-	gi|296083323|emb|CBI22959.3|/3.24009e-10/unnamed protein product [Vitis vinifera]
Unigene17044_ANTbpfTARAAPEI-5	27	63	6.19	15	1.27695	6.25396e-05	0.000423652	-	GO:0016628//oxidoreductase activity, acting on the CH-CH group of donors, NAD or NADP as acceptor;GO:0046914//transition metal ion binding;GO:0004022//alcohol dehydrogenase (NAD) activity	GO:0008152//metabolic process	gi|224109164|ref|XP_002315107.1|/9.9522e-147/predicted protein [Populus trichocarpa]
Unigene26924_ANTbpfTARAAPEI-5	676	1572	154.96	374.4	1.27268	1.8798e-89	4.6802e-87	-	-	-	-
Unigene43616_ANTbpfTARAAPEI-5	116	268	26.59	63.83	1.26335	1.99518e-16	5.85823e-15	-	-	-	gi|222640696|gb|EEE68828.1|/2.76101e-130/hypothetical protein OsJ_27601 [Oryza sativa Japonica Group]
Unigene42820_ANTbpfTARAAPEI-5	60	138	13.75	32.87	1.25734	4.39384e-09	6.10069e-08	GO:0009534//chloroplast thylakoid	GO:0046914//transition metal ion binding;GO:0051536//iron-sulfur cluster binding;GO:0048037//cofactor binding;GO:0050136//NADH dehydrogenase (quinone) activity	GO:0006091//generation of precursor metabolites and energy	gi|357467749|ref|XP_003604159.1|/7.79941e-156/NAD(P)H-quinone oxidoreductase subunit H [Medicago truncatula]
Unigene10222_ANTbpfTARAAPEI-5	110	253	25.22	60.26	1.25663	1.77407e-15	4.76979e-14	-	-	-	gi|147780218|emb|CAN72427.1|/1.13004e-63/hypothetical protein VITISV_008825 [Vitis vinifera]
Unigene2950_ANTbpfTARAAPEI-5	77	177	17.65	42.16	1.25621	2.99022e-11	5.31254e-10	GO:0009532//plastid stroma	GO:0016774//phosphotransferase activity, carboxyl group as acceptor;GO:0016616//oxidoreductase activity, acting on the CH-OH group of donors, NAD or NADP as acceptor;GO:0031406//carboxylic acid binding;GO:0032559	GO:0000097//sulfur amino acid biosynthetic process;GO:0006796//phosphate metabolic process	gi|255569084|ref|XP_002525511.1|/0/aspartate kinase, putative [Ricinus communis]
Unigene32262_ANTbpfTARAAPEI-5	360	827	82.52	196.97	1.25516	6.51428e-47	6.76555e-45	-	-	-	-
Unigene43387_ANTbpfTARAAPEI-5	27	62	6.19	14.77	1.25466	9.05294e-05	0.000595286	GO:0009528//plastid inner membrane	GO:0004175//endopeptidase activity	GO:0019538//protein metabolic process;GO:0009657//plastid organization	gi|255577577|ref|XP_002529666.1|/1.40845e-125/Protease ecfE, putative [Ricinus communis]
Unigene27188_ANTbpfTARAAPEI-5	55	126	12.61	30.01	1.25088	2.3206e-08	2.91478e-07	-	-	-	-
Unigene43655_ANTbpfTARAAPEI-5	29	66	6.65	15.72	1.24117	6.12588e-05	0.00041513	GO:0043231//intracellular membrane-bounded organelle	-	-	gi|209974202|gb|ACJ04030.1|/6.92926e-129/NPR1-like protein [Musa ABB Group]
Unigene35391_ANTbpfTARAAPEI-5	62	141	14.21	33.58	1.2407	4.30382e-09	5.98943e-08	GO:0043231//intracellular membrane-bounded organelle;GO:0030529//ribonucleoprotein complex	-	-	gi|351723875|ref|NP_001237294.1|/7.34725e-39/uncharacterized protein LOC100305829 [Glycine max]
Unigene11232_ANTbpfTARAAPEI-5	48	109	11	25.96	1.23879	2.57908e-07	2.74764e-06	-	-	-	-
Unigene14508_ANTbpfTARAAPEI-5	28	63	6.42	15	1.22432	0.000107153	0.000686223	-	-	-	gi|125524575|gb|EAY72689.1|/7.12195e-45/hypothetical protein OsI_00556 [Oryza sativa Indica Group]
Unigene33546_ANTbpfTARAAPEI-5	431	968	98.8	230.55	1.2225	1.79801e-52	2.19321e-50	-	-	-	-
Unigene7827_ANTbpfTARAAPEI-5	41	91	9.4	21.67	1.20497	4.1242e-06	3.58991e-05	-	-	-	gi|359485839|ref|XP_002274325.2|/5.52364e-78/PREDICTED: uncharacterized protein LOC100242621 [Vitis vinifera]
Unigene37032_ANTbpfTARAAPEI-5	98	217	22.46	51.68	1.20225	1.14172e-12	2.37423e-11	-	-	-	-
Unigene4693_ANTbpfTARAAPEI-5	87	191	19.94	45.49	1.18988	3.67774e-11	6.4272e-10	-	-	-	gi|225461898|ref|XP_002266351.1|/6.41942e-10/PREDICTED: uncharacterized protein LOC100265302 isoform 1 [Vitis vinifera]
Unigene42158_ANTbpfTARAAPEI-5	31	68	7.11	16.2	1.18807	8.4653e-05	0.000559887	-	-	-	-
Unigene11701_ANTbpfTARAAPEI-5	32	70	7.34	16.67	1.1834	6.94328e-05	0.000466867	-	-	-	-
Unigene2646_ANTbpfTARAAPEI-5	36	78	8.25	18.58	1.17128	3.14552e-05	0.000228679	GO:0043231//intracellular membrane-bounded organelle	GO:0008757//S-adenosylmethionine-dependent methyltransferase activity	GO:0003002//regionalization;GO:0016049//cell growth;GO:0006730//one-carbon metabolic process;GO:0006694//steroid biosynthetic process;GO:0010948	gi|225428111|ref|XP_002280693.1|/1.16784e-29/PREDICTED: 24-methylenesterol C-methyltransferase 2 [Vitis vinifera]
Unigene36835_ANTbpfTARAAPEI-5	44	95	10.09	22.63	1.16531	4.60554e-06	3.98788e-05	-	-	GO:0009408//response to heat	gi|224076904|ref|XP_002305042.1|/1.23769e-36/f-box family protein [Populus trichocarpa]
Unigene34092_ANTbpfTARAAPEI-5	33	71	7.56	16.91	1.16142	8.07242e-05	0.000538013	GO:0005753//mitochondrial proton-transporting ATP synthase complex	GO:0015077//monovalent inorganic cation transmembrane transporter activity	GO:0006818//hydrogen transport;GO:0006754//ATP biosynthetic process	gi|225429460|ref|XP_002277333.1|/3.3389e-55/PREDICTED: uncharacterized protein LOC100267911 [Vitis vinifera]
Unigene31409_ANTbpfTARAAPEI-5	48	103	11	24.53	1.15704	2.10192e-06	1.91299e-05	GO:0009536//plastid	GO:0046872//metal ion binding;GO:0016491//oxidoreductase activity;GO:0016831//carboxy-lyase activity	GO:0043094;GO:0015977//carbon fixation	gi|383931198|ref|YP_006073112.1|/6.62256e-35/rbcL gene product (chloroplast) [Elaeis guineensis]
Unigene249_ANTbpfTARAAPEI-5	76	163	17.42	38.82	1.15606	2.34536e-09	3.34854e-08	-	-	-	-
Unigene40410_ANTbpfTARAAPEI-5	112	239	25.67	56.92	1.14885	6.0257e-13	1.29453e-11	GO:0016020//membrane	GO:0046872//metal ion binding	GO:0009642//response to light intensity;GO:0006952//defense response;GO:0009725//response to hormone stimulus;GO:0000302//response to reactive oxygen species;GO:0019932//second-messenger-mediated signaling;GO:0046209//nitric oxide metabolic process;GO:0009908//flower development;GO:0048571;GO:0043200//response to amino acid stimulus;GO:0009605//response to external stimulus	gi|357134241|ref|XP_003568726.1|/3.40549e-40/PREDICTED: probable calcium-binding protein CML18-like [Brachypodium distachyon]
Unigene39587_ANTbpfTARAAPEI-5	85	181	19.48	43.11	1.14603	4.12546e-10	6.46381e-09	-	-	-	-
Unigene3240_ANTbpfTARAAPEI-5	167	353	38.28	84.07	1.135	4.30064e-18	1.44748e-16	-	GO:0003677//DNA binding	GO:0006351//transcription, DNA-dependent	gi|302398643|gb|ADL36616.1|/1.0689e-41/BZIP domain class transcription factor [Malus x domestica]
Unigene16097_ANTbpfTARAAPEI-5	45	95	10.32	22.63	1.13279	7.47682e-06	6.14614e-05	-	-	-	-
Unigene41938_ANTbpfTARAAPEI-5	94	198	21.55	47.16	1.12988	1.01177e-10	1.69483e-09	GO:0031410//cytoplasmic vesicle	-	-	gi|255547600|ref|XP_002514857.1|/2.53668e-79/pentatricopeptide repeat-containing protein, putative [Ricinus communis]
Unigene36247_ANTbpfTARAAPEI-5	38	80	8.71	19.05	1.12905	4.2e-05	0.000296447	GO:0044436;GO:0009534//chloroplast thylakoid	-	GO:0009765//photosynthesis, light harvesting	gi|222631530|gb|EEE63662.1|/9.63344e-38/hypothetical protein OsJ_18480 [Oryza sativa Japonica Group]
Unigene24656_ANTbpfTARAAPEI-5	88	185	20.17	44.06	1.12726	4.48962e-10	6.99819e-09	-	GO:0046872//metal ion binding	-	gi|255587064|ref|XP_002534120.1|/3.85146e-11/ef-hand calcium binding protein, putative [Ricinus communis]
Unigene25527_ANTbpfTARAAPEI-5	59	124	13.52	29.53	1.12709	3.41414e-07	3.54786e-06	-	-	-	gi|297815304|ref|XP_002875535.1|/9.75407e-07/hypothetical protein ARALYDRAFT_905289 [Arabidopsis lyrata subsp. lyrata]
Unigene41424_ANTbpfTARAAPEI-5	61	128	13.98	30.49	1.12497	2.30858e-07	2.47689e-06	-	-	-	gi|339272010|emb|CCA61109.1|/1.4547e-67/RCD1 protein [Hordeum vulgare]
Unigene33288_ANTbpfTARAAPEI-5	91	191	20.86	45.49	1.12481	2.5128e-10	4.0238e-09	-	-	-	-
Unigene16016_ANTbpfTARAAPEI-5	33	69	7.56	16.43	1.11987	0.00016022	0.000986448	-	-	-	-
Unigene14439_ANTbpfTARAAPEI-5	33	69	7.56	16.43	1.11987	0.00016022	0.000986114	-	-	-	-
Unigene43408_ANTbpfTARAAPEI-5	58	121	13.3	28.82	1.11564	5.7894e-07	5.82626e-06	-	-	-	gi|224056457|ref|XP_002298866.1|/1.56597e-31/predicted protein [Populus trichocarpa]
Unigene38436_ANTbpfTARAAPEI-5	112	233	25.67	55.49	1.11214	4.34996e-12	8.40176e-11	GO:0009536//plastid	GO:0003676//nucleic acid binding	GO:0006399//tRNA metabolic process;GO:0006396//RNA processing	gi|209417661|emb|CAP58311.1|/4.78187e-93/maturase K [Anthurium acaule]
Unigene27379_ANTbpfTARAAPEI-5	150	312	34.38	74.31	1.11199	1.09673e-15	3.01559e-14	-	-	-	-
Unigene13609_ANTbpfTARAAPEI-5	129	267	29.57	63.59	1.10467	1.64193e-13	3.75372e-12	-	-	-	gi|242058151|ref|XP_002458221.1|/1.98857e-74/hypothetical protein SORBIDRAFT_03g029300 [Sorghum bicolor]
Unigene7681_ANTbpfTARAAPEI-5	74	153	16.96	36.44	1.10339	2.53264e-08	3.16362e-07	GO:0031981//nuclear lumen	GO:0003676//nucleic acid binding	GO:0010260//organ senescence;GO:0006950//response to stress;GO:0009692	gi|379061692|gb|AFC89654.1|/6.27044e-70/RBP42 [Elaeis guineensis]
Unigene22752_ANTbpfTARAAPEI-5	119	246	27.28	58.59	1.10281	1.55897e-12	3.18362e-11	-	-	-	-
Unigene2006_ANTbpfTARAAPEI-5	90	186	20.63	44.3	1.10256	8.1374e-10	1.23453e-08	GO:0005622//intracellular	GO:0046914//transition metal ion binding;GO:0001071//nucleic acid binding transcription factor activity	GO:0006351//transcription, DNA-dependent	gi|297809885|ref|XP_002872826.1|/4.55179e-30/atidd12-domain 12 [Arabidopsis lyrata subsp. lyrata]
Unigene21703_ANTbpfTARAAPEI-5	47	97	10.77	23.1	1.10087	9.80966e-06	7.92051e-05	-	GO:0016787//hydrolase activity;GO:0004866//endopeptidase inhibitor activity	GO:0051346//negative regulation of hydrolase activity	gi|22001329|gb|AAM88397.1|AF525880_1/1.22122e-25/cysteine proteinase inhibitor [Colocasia esculenta]
Unigene16787_ANTbpfTARAAPEI-5	179	367	41.03	87.41	1.09112	1.0993e-17	3.5488e-16	-	-	-	-
Unigene2810_ANTbpfTARAAPEI-5	40	82	9.17	19.53	1.0907	5.4986e-05	0.000376127	GO:0044464//cell part	-	-	gi|326515058|dbj|BAJ99890.1|/1.77102e-51/predicted protein [Hordeum vulgare subsp. vulgare]
Unigene33181_ANTbpfTARAAPEI-5	64	131	14.67	31.2	1.08868	3.43444e-07	3.56691e-06	-	-	-	-
Unigene2548_ANTbpfTARAAPEI-5	43	88	9.86	20.96	1.08798	3.0205e-05	0.000220738	-	GO:0016874//ligase activity	-	gi|359496878|ref|XP_002267145.2|/3.01677e-148/PREDICTED: U-box domain-containing protein 30 [Vitis vinifera]
Unigene17186_ANTbpfTARAAPEI-5	112	228	25.67	54.3	1.08087	2.17738e-11	3.91433e-10	GO:0043231//intracellular membrane-bounded organelle	-	-	gi|326494712|dbj|BAJ94475.1|/0/predicted protein [Hordeum vulgare subsp. vulgare]
Unigene208_ANTbpfTARAAPEI-5	98	199	22.46	47.4	1.07753	4.51872e-10	7.03751e-09	GO:0031410//cytoplasmic vesicle;GO:0031090//organelle membrane;GO:0043231//intracellular membrane-bounded organelle	GO:0008374//O-acyltransferase activity	GO:0044238//primary metabolic process	gi|224129828|ref|XP_002320681.1|/1.87676e-68/predicted protein [Populus trichocarpa]
Unigene15138_ANTbpfTARAAPEI-5	72	146	16.5	34.77	1.07538	9.87942e-08	1.11805e-06	GO:0031967;GO:0031090//organelle membrane;GO:0009536//plastid	-	-	gi|225455153|ref|XP_002267996.1|/3.72163e-38/PREDICTED: uncharacterized protein LOC100267522 [Vitis vinifera]
Unigene3247_ANTbpfTARAAPEI-5	70	142	16.05	33.82	1.0753	1.46179e-07	1.60532e-06	GO:0009532//plastid stroma	GO:0016462//pyrophosphatase activity;GO:0032559	-	gi|340807188|gb|AEK71779.1|/0/hypothetical chloroplast RF2 [Spathiphyllum sp. M. J. Moore 338]
Unigene17097_ANTbpfTARAAPEI-5	37	75	8.48	17.86	1.0746	0.00013949	0.000876334	-	-	-	-
Unigene8159_ANTbpfTARAAPEI-5	43	87	9.86	20.72	1.07136	4.18874e-05	0.000295882	-	-	-	-
Unigene41154_ANTbpfTARAAPEI-5	51	103	11.69	24.53	1.06927	8.52178e-06	6.94856e-05	GO:0032991//macromolecular complex;GO:0015630//microtubule cytoskeleton	GO:0017111//nucleoside-triphosphatase activity;GO:0032561	GO:0043623//cellular protein complex assembly;GO:0009207;GO:0007017//microtubule-based process	gi|357122285|ref|XP_003562846.1|/8.02136e-68/PREDICTED: tubulin alpha-1 chain-like [Brachypodium distachyon]
Unigene40211_ANTbpfTARAAPEI-5	208	419	47.68	99.79	1.06551	2.79606e-19	1.01031e-17	-	-	-	gi|255564699|ref|XP_002523344.1|/6.8709e-06/protein with unknown function [Ricinus communis]
Unigene44082_ANTbpfTARAAPEI-5	75	151	17.19	35.96	1.06482	7.55578e-08	8.72467e-07	-	-	-	gi|218202215|gb|EEC84642.1|/3.47442e-163/hypothetical protein OsI_31520 [Oryza sativa Indica Group]
Unigene31954_ANTbpfTARAAPEI-5	83	166	19.03	39.54	1.05504	2.16988e-08	2.73492e-07	-	GO:0016798//hydrolase activity, acting on glycosyl bonds	GO:0044238//primary metabolic process	gi|345103989|gb|AEN70816.1|/4.23285e-34/endo-1,4-beta-glucanase [Gossypium gossypioides]
Unigene42986_ANTbpfTARAAPEI-5	48	95	11	22.63	1.04073	2.93474e-05	0.00021473	GO:0031224//intrinsic to membrane;GO:0009534//chloroplast thylakoid	GO:0048037//cofactor binding;GO:0050136//NADH dehydrogenase (quinone) activity	GO:0022904//respiratory electron transport chain	gi|377819429|ref|YP_005097924.1|/1.51349e-173/ndhD gene product (chloroplast) [Colocasia esculenta]
Unigene9646_ANTbpfTARAAPEI-5	147	291	33.7	69.31	1.04031	2.24902e-13	5.07776e-12	GO:0030529//ribonucleoprotein complex	GO:0005198//structural molecule activity	GO:0010467//gene expression	gi|388494112|gb|AFK35122.1|/3.26163e-20/unknown [Lotus japonicus]
Unigene10380_ANTbpfTARAAPEI-5	42	83	9.63	19.77	1.03771	9.7429e-05	0.000630617	GO:0009536//plastid	GO:0004091//carboxylesterase activity	GO:0044238//primary metabolic process	gi|357139613|ref|XP_003571375.1|/2.79897e-22/PREDICTED: phospholipase A1-Ibeta2, chloroplastic-like [Brachypodium distachyon]
Unigene41664_ANTbpfTARAAPEI-5	108	213	24.76	50.73	1.03483	4.25462e-10	6.66044e-09	-	GO:0046872//metal ion binding	GO:0005976//polysaccharide metabolic process	gi|270309004|dbj|BAI52955.1|/1.79081e-63/calcium-binding EF-hand protein [Citrullus lanatus subsp. vulgaris]
Unigene14822_ANTbpfTARAAPEI-5	175	344	40.11	81.93	1.03043	2.5641e-15	6.79337e-14	-	-	-	-
Unigene4278_ANTbpfTARAAPEI-5	79	155	18.11	36.92	1.02762	1.21058e-07	1.35482e-06	-	-	-	-
Unigene32471_ANTbpfTARAAPEI-5	114	223	26.13	53.11	1.02328	2.45604e-10	3.93985e-09	-	-	-	-
Unigene33006_ANTbpfTARAAPEI-5	88	170	20.17	40.49	1.00535	5.22752e-08	6.20982e-07	-	-	-	-
Unigene17046_ANTbpfTARAAPEI-5	43	83	9.86	19.77	1.00365	0.000149595	0.000933363	GO:0009536//plastid	-	-	gi|356512433|ref|XP_003524923.1|/3.14127e-98/PREDICTED: microfibrillar-associated protein 1-like [Glycine max]
Unigene19269_ANTbpfTARAAPEI-5	93	0	21.32	0.01	-11.058	5.99394e-28	3.48051e-26	-	-	-	-
Unigene2290_ANTbpfTARAAPEI-5	69	0	15.82	0.01	-10.6275	6.38178e-21	2.57181e-19	-	-	-	-
Unigene3678_ANTbpfTARAAPEI-5	55	0	12.61	0.01	-10.3004	8.01972e-17	2.40525e-15	-	-	-	-
Unigene11928_ANTbpfTARAAPEI-5	53	0	12.15	0.01	-10.2467	3.0886e-16	8.953e-15	-	-	-	-
Unigene3328_ANTbpfTARAAPEI-5	48	0	11	0.01	-10.1033	8.99018e-15	2.24446e-13	-	-	-	-
Unigene29230_ANTbpfTARAAPEI-5	48	0	11	0.01	-10.1033	8.99018e-15	2.24138e-13	-	-	-	-
Unigene29670_ANTbpfTARAAPEI-5	46	0	10.54	0.01	-10.0417	3.46236e-14	8.35702e-13	-	-	-	-
Unigene14040_ANTbpfTARAAPEI-5	46	0	10.54	0.01	-10.0417	3.46236e-14	8.34594e-13	-	-	-	gi|255576552|ref|XP_002529167.1|/5.45281e-103/Coiled-coil domain-containing protein, putative [Ricinus communis]
Unigene6702_ANTbpfTARAAPEI-5	43	0	9.86	0.01	-9.94544	2.61682e-13	5.85003e-12	-	-	-	-
Unigene7116_ANTbpfTARAAPEI-5	42	0	9.63	0.01	-9.91139	5.13542e-13	1.11115e-11	-	-	-	-
Unigene3554_ANTbpfTARAAPEI-5	41	0	9.4	0.01	-9.87652	1.00781e-12	2.10297e-11	-	-	-	-
Unigene16992_ANTbpfTARAAPEI-5	40	0	9.17	0.01	-9.84078	1.97778e-12	3.98516e-11	-	GO:0017111//nucleoside-triphosphatase activity;GO:0046914//transition metal ion binding;GO:0003676//nucleic acid binding;GO:0032559	GO:0048229//gametophyte development	gi|359494872|ref|XP_002263027.2|/3.54909e-145/PREDICTED: uncharacterized protein LOC100265351 [Vitis vinifera]
Unigene2636_ANTbpfTARAAPEI-5	38	0	8.71	0.01	-9.76653	7.61694e-12	1.43459e-10	-	-	-	-
Unigene35113_ANTbpfTARAAPEI-5	37	0	8.48	0.01	-9.72792	1.4948e-11	2.72224e-10	-	-	-	-
Unigene13547_ANTbpfTARAAPEI-5	37	0	8.48	0.01	-9.72792	1.4948e-11	2.71951e-10	-	-	-	-
Unigene5013_ANTbpfTARAAPEI-5	36	0	8.25	0.01	-9.68825	2.93348e-11	5.22706e-10	GO:0043231//intracellular membrane-bounded organelle;GO:0016020//membrane	-	-	gi|224145008|ref|XP_002325493.1|/1.05115e-12/predicted protein [Populus trichocarpa]
Unigene16616_ANTbpfTARAAPEI-5	35	0	8.02	0.01	-9.64746	5.75684e-11	9.88947e-10	-	-	-	-
Unigene43304_ANTbpfTARAAPEI-5	34	0	7.79	0.01	-9.60548	1.12976e-10	1.88726e-09	-	-	-	gi|359495828|ref|XP_002265758.2|/2.12668e-62/PREDICTED: 26S proteasome non-ATPase regulatory subunit 1-like [Vitis vinifera]
Unigene40222_ANTbpfTARAAPEI-5	33	0	7.56	0.01	-9.56224	2.21712e-10	3.58507e-09	-	GO:0004672//protein kinase activity;GO:0032559	GO:0006464//protein modification process	gi|255540473|ref|XP_002511301.1|/2.41952e-67/afc, putative [Ricinus communis]
Unigene21921_ANTbpfTARAAPEI-5	32	0	7.34	0.01	-9.51964	4.351e-10	6.79377e-09	-	-	-	-
Unigene33591_ANTbpfTARAAPEI-5	30	0	6.88	0.01	-9.42626	1.67568e-09	2.4248e-08	-	-	-	-
Unigene3980_ANTbpfTARAAPEI-5	30	0	6.88	0.01	-9.42626	1.67568e-09	2.42287e-08	-	-	-	gi|225449698|ref|XP_002267817.1|/0/PREDICTED: rab9 effector protein with kelch motifs-like [Vitis vinifera]
Unigene37018_ANTbpfTARAAPEI-5	29	0	6.65	0.01	-9.37721	3.28846e-09	4.61884e-08	-	-	-	gi|351727647|ref|NP_001236400.1|/1.13377e-16/MYB transcription factor MYB114 [Glycine max]
Unigene35311_ANTbpfTARAAPEI-5	29	0	6.65	0.01	-9.37721	3.28846e-09	4.61527e-08	-	-	-	-
Unigene10774_ANTbpfTARAAPEI-5	29	0	6.65	0.01	-9.37721	3.28846e-09	4.61171e-08	-	-	-	gi|359482584|ref|XP_002270971.2|/2.47298e-131/PREDICTED: uncharacterized protein LOC100241217 [Vitis vinifera]
Unigene14298_ANTbpfTARAAPEI-5	28	0	6.42	0.01	-9.32643	6.45348e-09	8.78592e-08	-	-	-	-
Unigene13807_ANTbpfTARAAPEI-5	28	0	6.42	0.01	-9.32643	6.45348e-09	8.77934e-08	-	-	-	-
Unigene30701_ANTbpfTARAAPEI-5	28	0	6.42	0.01	-9.32643	6.45348e-09	8.77277e-08	GO:0043231//intracellular membrane-bounded organelle	GO:0046873//metal ion transmembrane transporter activity	GO:0070838//divalent metal ion transport	gi|148907303|gb|ABR16789.1|/1.5448e-20/unknown [Picea sitchensis]
Unigene15746_ANTbpfTARAAPEI-5	27	0	6.19	0.01	-9.2738	1.26647e-08	1.65598e-07	-	-	-	-
Unigene37078_ANTbpfTARAAPEI-5	27	0	6.19	0.01	-9.2738	1.26647e-08	1.65479e-07	GO:0009534//chloroplast thylakoid;GO:0009532//plastid stroma	-	-	gi|297740146|emb|CBI30328.3|/1.21083e-37/unnamed protein product [Vitis vinifera]
Unigene12287_ANTbpfTARAAPEI-5	27	0	6.19	0.01	-9.2738	1.26647e-08	1.6536e-07	GO:0044464//cell part	-	-	gi|297740592|emb|CBI30774.3|/8.59197e-82/unnamed protein product [Vitis vinifera]
Unigene5597_ANTbpfTARAAPEI-5	27	0	6.19	0.01	-9.2738	1.26647e-08	1.65241e-07	-	-	-	-
Unigene12865_ANTbpfTARAAPEI-5	27	0	6.19	0.01	-9.2738	1.26647e-08	1.65123e-07	-	-	-	-
Unigene41536_ANTbpfTARAAPEI-5	26	0	5.96	0.01	-9.21917	2.4854e-08	3.10675e-07	GO:0009536//plastid	GO:0016776//phosphotransferase activity, phosphate group as acceptor	GO:0009117//nucleotide metabolic process;GO:0006796//phosphate metabolic process	gi|115452711|ref|NP_001049956.1|/1.06804e-89/Os03g0320900 [Oryza sativa Japonica Group]
Unigene28128_ANTbpfTARAAPEI-5	25	0	5.73	0.01	-9.16239	4.8775e-08	5.83214e-07	-	-	-	-
Unigene20652_ANTbpfTARAAPEI-5	25	0	5.73	0.01	-9.16239	4.8775e-08	5.82831e-07	-	-	-	-
Unigene41526_ANTbpfTARAAPEI-5	24	0	5.5	0.01	-9.10329	9.57192e-08	1.08528e-06	GO:0043231//intracellular membrane-bounded organelle	-	-	gi|225425362|ref|XP_002269102.1|/2.69936e-93/PREDICTED: uncharacterized protein LOC100255874 [Vitis vinifera]
Unigene36584_ANTbpfTARAAPEI-5	24	0	5.5	0.01	-9.10329	9.57192e-08	1.0846e-06	-	GO:0005488//binding	-	gi|359485142|ref|XP_002279792.2|/7.7885e-49/PREDICTED: protein MEI2-like 2-like [Vitis vinifera]
Unigene44253_ANTbpfTARAAPEI-5	24	0	5.5	0.01	-9.10329	9.57192e-08	1.08392e-06	GO:0044464//cell part	-	GO:0006810//transport	gi|225426757|ref|XP_002282540.1|/0/PREDICTED: SPX domain-containing membrane protein At4g22990 [Vitis vinifera]
Unigene4305_ANTbpfTARAAPEI-5	23	0	5.27	0.01	-9.04166	1.87845e-07	2.03461e-06	-	-	-	-
Unigene31974_ANTbpfTARAAPEI-5	23	0	5.27	0.01	-9.04166	1.87845e-07	2.0334e-06	-	-	-	-
Unigene20618_ANTbpfTARAAPEI-5	23	0	5.27	0.01	-9.04166	1.87845e-07	2.03219e-06	-	-	-	-
Unigene30836_ANTbpfTARAAPEI-5	22	0	5.04	0.01	-8.97728	3.68638e-07	3.81766e-06	-	-	-	-
Unigene17343_ANTbpfTARAAPEI-5	22	0	5.04	0.01	-8.97728	3.68638e-07	3.81549e-06	-	-	-	-
Unigene43348_ANTbpfTARAAPEI-5	22	0	5.04	0.01	-8.97728	3.68638e-07	3.81332e-06	-	-	-	gi|296082845|emb|CBI22146.3|/1.00419e-67/unnamed protein product [Vitis vinifera]
Unigene3800_ANTbpfTARAAPEI-5	22	0	5.04	0.01	-8.97728	3.68638e-07	3.81115e-06	-	-	-	-
Unigene21864_ANTbpfTARAAPEI-5	22	0	5.04	0.01	-8.97728	3.68638e-07	3.80898e-06	-	-	-	-
Unigene22886_ANTbpfTARAAPEI-5	22	0	5.04	0.01	-8.97728	3.68638e-07	3.80682e-06	-	GO:0003676//nucleic acid binding	-	gi|47824985|gb|AAT38758.1|/1.01512e-21/Putative gag-pol polyprotein, identical [Solanum demissum]
Unigene36088_ANTbpfTARAAPEI-5	21	0	4.81	0.01	-8.90989	7.2344e-07	7.12271e-06	-	-	-	gi|357129953|ref|XP_003566623.1|/2.18671e-18/PREDICTED: uncharacterized protein LOC100836754 [Brachypodium distachyon]
Unigene28465_ANTbpfTARAAPEI-5	21	0	4.81	0.01	-8.90989	7.2344e-07	7.11885e-06	-	-	-	-
Unigene9695_ANTbpfTARAAPEI-5	21	0	4.81	0.01	-8.90989	7.2344e-07	7.115e-06	GO:0042579//microbody	GO:0004672//protein kinase activity;GO:0019899//enzyme binding;GO:0032559	GO:0006464//protein modification process	gi|224123254|ref|XP_002319033.1|/1.5332e-66/predicted protein [Populus trichocarpa]
Unigene9126_ANTbpfTARAAPEI-5	21	0	4.81	0.01	-8.90989	7.2344e-07	7.11115e-06	GO:0016020//membrane;GO:0031981//nuclear lumen	GO:0003676//nucleic acid binding	GO:0006396//RNA processing	gi|255581558|ref|XP_002531584.1|/2.42261e-48/programmed cell death protein, putative [Ricinus communis]
Unigene25176_ANTbpfTARAAPEI-5	21	0	4.81	0.01	-8.90989	7.2344e-07	7.10731e-06	-	-	-	gi|242049058|ref|XP_002462273.1|/6.53338e-19/hypothetical protein SORBIDRAFT_02g022900 [Sorghum bicolor]
Unigene33081_ANTbpfTARAAPEI-5	21	0	4.81	0.01	-8.90989	7.2344e-07	7.10347e-06	GO:0016020//membrane	GO:0004672//protein kinase activity;GO:0000166//nucleotide binding	-	gi|41469446|gb|AAS07247.1|/1.11627e-34/putative receptor-like kinase (with alternative splicing) [Oryza sativa Japonica Group]
Unigene33534_ANTbpfTARAAPEI-5	20	0	4.58	0.01	-8.8392	1.41972e-06	1.32461e-05	-	-	-	-
Unigene41537_ANTbpfTARAAPEI-5	20	0	4.58	0.01	-8.8392	1.41972e-06	1.32393e-05	-	-	-	gi|225440364|ref|XP_002270472.1|/2.69241e-08/PREDICTED: uncharacterized protein LOC100256181 [Vitis vinifera]
Unigene20233_ANTbpfTARAAPEI-5	20	0	4.58	0.01	-8.8392	1.41972e-06	1.32326e-05	GO:0044424//intracellular part	GO:0043169//cation binding;GO:0005515//protein binding;GO:0032559	GO:0006950//response to stress;GO:0044267//cellular protein metabolic process	gi|114848846|gb|ABI83623.1|/9.1204e-29/DnaJ-like protein [Setaria italica]
Unigene43988_ANTbpfTARAAPEI-5	20	0	4.58	0.01	-8.8392	1.41972e-06	1.32258e-05	GO:0044464//cell part	-	-	gi|115463725|ref|NP_001055462.1|/2.43066e-179/Os05g0395300 [Oryza sativa Japonica Group]
Unigene40184_ANTbpfTARAAPEI-5	20	0	4.58	0.01	-8.8392	1.41972e-06	1.3219e-05	-	-	-	gi|242060490|ref|XP_002451534.1|/1.35584e-78/hypothetical protein SORBIDRAFT_04g003370 [Sorghum bicolor]
Unigene39003_ANTbpfTARAAPEI-5	20	0	4.58	0.01	-8.8392	1.41972e-06	1.32122e-05	-	-	-	gi|359478335|ref|XP_002282251.2|/2.30522e-06/PREDICTED: uncharacterized protein LOC100248459 [Vitis vinifera]
Unigene20280_ANTbpfTARAAPEI-5	20	0	4.58	0.01	-8.8392	1.41972e-06	1.32055e-05	-	-	-	-
Unigene26313_ANTbpfTARAAPEI-5	19	0	4.36	0.01	-8.76818	2.78616e-06	2.48349e-05	GO:0019866//organelle inner membrane;GO:0031224//intrinsic to membrane	-	GO:0006810//transport	gi|357151540|ref|XP_003575823.1|/5.26373e-29/PREDICTED: mitochondrial substrate carrier family protein ucpB-like [Brachypodium distachyon]
Unigene39231_ANTbpfTARAAPEI-5	19	0	4.36	0.01	-8.76818	2.78616e-06	2.48228e-05	GO:0016020//membrane	GO:0046914//transition metal ion binding	GO:0009553//embryo sac development;GO:0007049//cell cycle;GO:0006508//proteolysis	gi|359481051|ref|XP_002270570.2|/8.57559e-44/PREDICTED: E3 ubiquitin-protein ligase RHF2A-like [Vitis vinifera]
Unigene14524_ANTbpfTARAAPEI-5	19	0	4.36	0.01	-8.76818	2.78616e-06	2.48106e-05	-	GO:0005515//protein binding	-	gi|225458924|ref|XP_002285499.1|/2.82137e-74/PREDICTED: uncharacterized protein LOC100248937 [Vitis vinifera]
Unigene30690_ANTbpfTARAAPEI-5	19	0	4.36	0.01	-8.76818	2.78616e-06	2.47985e-05	-	-	-	-
Unigene10577_ANTbpfTARAAPEI-5	18	0	4.13	0.01	-8.69	5.46772e-06	4.60073e-05	-	-	-	-
Unigene17733_ANTbpfTARAAPEI-5	18	0	4.13	0.01	-8.69	5.46772e-06	4.5986e-05	-	-	-	-
Unigene43208_ANTbpfTARAAPEI-5	18	0	4.13	0.01	-8.69	5.46772e-06	4.59648e-05	GO:0009536//plastid	GO:0016787//hydrolase activity	GO:0008152//metabolic process	gi|297744467|emb|CBI37729.3|/9.07966e-95/unnamed protein product [Vitis vinifera]
Unigene2687_ANTbpfTARAAPEI-5	18	0	4.13	0.01	-8.69	5.46772e-06	4.59435e-05	-	-	-	-
Unigene31912_ANTbpfTARAAPEI-5	18	0	4.13	0.01	-8.69	5.46772e-06	4.59223e-05	-	-	-	-
Unigene28598_ANTbpfTARAAPEI-5	18	0	4.13	0.01	-8.69	5.46772e-06	4.59011e-05	-	-	-	-
Unigene36992_ANTbpfTARAAPEI-5	18	0	4.13	0.01	-8.69	5.46772e-06	4.58799e-05	GO:0009532//plastid stroma	-	GO:0022904//respiratory electron transport chain	gi|225442943|ref|XP_002266165.1|/9.29639e-11/PREDICTED: uncharacterized protein LOC100264489 isoform 1 [Vitis vinifera]
Unigene15412_ANTbpfTARAAPEI-5	18	0	4.13	0.01	-8.69	5.46772e-06	4.58587e-05	-	-	-	gi|359479465|ref|XP_002270966.2|/3.44175e-39/PREDICTED: histone deacetylase HDT1-like [Vitis vinifera]
Unigene8840_ANTbpfTARAAPEI-5	18	0	4.13	0.01	-8.69	5.46772e-06	4.58376e-05	-	-	-	-
Unigene13996_ANTbpfTARAAPEI-5	18	0	4.13	0.01	-8.69	5.46772e-06	4.58164e-05	-	GO:0004672//protein kinase activity;GO:0000166//nucleotide binding	GO:0009987//cellular process	gi|225463860|ref|XP_002268342.1|/5.93148e-22/PREDICTED: G-type lectin S-receptor-like serine/threonine-protein kinase At1g67520-like [Vitis vinifera]
Unigene39414_ANTbpfTARAAPEI-5	17	0	3.9	0.01	-8.60733	1.07302e-05	8.59123e-05	-	-	-	gi|47824985|gb|AAT38758.1|/1.30635e-42/Putative gag-pol polyprotein, identical [Solanum demissum]
Unigene6718_ANTbpfTARAAPEI-5	17	0	3.9	0.01	-8.60733	1.07302e-05	8.58745e-05	-	-	-	-
Unigene12915_ANTbpfTARAAPEI-5	17	0	3.9	0.01	-8.60733	1.07302e-05	8.58367e-05	-	-	-	-
Unigene16298_ANTbpfTARAAPEI-5	17	0	3.9	0.01	-8.60733	1.07302e-05	8.5799e-05	-	GO:0008134//transcription factor binding	-	gi|224055607|ref|XP_002298563.1|/2.22437e-43/predicted protein [Populus trichocarpa]
Unigene39006_ANTbpfTARAAPEI-5	17	0	3.9	0.01	-8.60733	1.07302e-05	8.57612e-05	-	-	GO:0008152//metabolic process	gi|115445495|ref|NP_001046527.1|/1.3824e-43/Os02g0272600 [Oryza sativa Japonica Group]
Unigene21827_ANTbpfTARAAPEI-5	16	0	3.67	0.01	-8.51964	2.10576e-05	0.000160808	-	-	-	-
Unigene24819_ANTbpfTARAAPEI-5	16	0	3.67	0.01	-8.51964	2.10576e-05	0.00016074	-	-	-	-
Unigene41627_ANTbpfTARAAPEI-5	16	0	3.67	0.01	-8.51964	2.10576e-05	0.000160672	GO:0031224//intrinsic to membrane	GO:0016759//cellulose synthase activity;GO:0046914//transition metal ion binding	GO:0045229//external encapsulating structure organization;GO:0009250//glucan biosynthetic process	gi|237506883|gb|ACQ99194.1|/2.10398e-157/cellulose synthase [Phyllostachys edulis]
Unigene17766_ANTbpfTARAAPEI-5	16	0	3.67	0.01	-8.51964	2.10576e-05	0.000160605	-	-	-	gi|255538732|ref|XP_002510431.1|/8.30858e-94/cyclin-dependent protein kinase, putative [Ricinus communis]
Unigene13702_ANTbpfTARAAPEI-5	16	0	3.67	0.01	-8.51964	2.10576e-05	0.000160538	-	-	-	-
Unigene14829_ANTbpfTARAAPEI-5	16	0	3.67	0.01	-8.51964	2.10576e-05	0.00016047	-	-	-	-
Unigene7248_ANTbpfTARAAPEI-5	16	0	3.67	0.01	-8.51964	2.10576e-05	0.000160403	-	-	-	-
Unigene11032_ANTbpfTARAAPEI-5	16	0	3.67	0.01	-8.51964	2.10576e-05	0.000160336	-	-	-	-
Unigene39856_ANTbpfTARAAPEI-5	16	0	3.67	0.01	-8.51964	2.10576e-05	0.000160269	GO:0031224//intrinsic to membrane;GO:0031410//cytoplasmic vesicle	GO:0004175//endopeptidase activity	GO:0019538//protein metabolic process	gi|255547548|ref|XP_002514831.1|/1.38839e-77/Aspartic proteinase Asp1 precursor, putative [Ricinus communis]
Unigene11974_ANTbpfTARAAPEI-5	16	0	3.67	0.01	-8.51964	2.10576e-05	0.000160202	-	-	-	gi|302142217|emb|CBI19420.3|/7.48431e-52/unnamed protein product [Vitis vinifera]
Unigene11356_ANTbpfTARAAPEI-5	16	0	3.67	0.01	-8.51964	2.10576e-05	0.000160135	-	-	-	-
Unigene25196_ANTbpfTARAAPEI-5	16	0	3.67	0.01	-8.51964	2.10576e-05	0.000160068	-	-	-	-
Unigene42796_ANTbpfTARAAPEI-5	16	0	3.67	0.01	-8.51964	2.10576e-05	0.000160001	GO:0042579//microbody	GO:0016836//hydro-lyase activity	GO:0006635//fatty acid beta-oxidation	gi|218196389|gb|EEC78816.1|/3.55263e-92/hypothetical protein OsI_19089 [Oryza sativa Indica Group]
Unigene38405_ANTbpfTARAAPEI-5	16	0	3.67	0.01	-8.51964	2.10576e-05	0.000159934	-	-	-	-
Unigene15956_ANTbpfTARAAPEI-5	15	0	3.44	0.01	-8.42626	4.13248e-05	0.000294656	GO:0044464//cell part	-	-	gi|225443013|ref|XP_002267150.1|/1.8157e-45/PREDICTED: DUF246 domain-containing protein At1g04910-like [Vitis vinifera]
Unigene42646_ANTbpfTARAAPEI-5	15	0	3.44	0.01	-8.42626	4.13248e-05	0.00029454	-	-	-	gi|224073756|ref|XP_002304157.1|/2.12368e-46/predicted protein [Populus trichocarpa]
Unigene30339_ANTbpfTARAAPEI-5	15	0	3.44	0.01	-8.42626	4.13248e-05	0.000294425	-	-	-	-
Unigene12584_ANTbpfTARAAPEI-5	15	0	3.44	0.01	-8.42626	4.13248e-05	0.00029431	-	-	-	-
Unigene36215_ANTbpfTARAAPEI-5	15	0	3.44	0.01	-8.42626	4.13248e-05	0.000294194	GO:0016020//membrane;GO:0043234//protein complex	-	-	gi|224136624|ref|XP_002326906.1|/3.16996e-73/predicted protein [Populus trichocarpa]
Unigene11406_ANTbpfTARAAPEI-5	15	0	3.44	0.01	-8.42626	4.13248e-05	0.000294079	GO:0043231//intracellular membrane-bounded organelle	-	-	gi|225431027|ref|XP_002273357.1|/1.22622e-25/PREDICTED: ALBINO3-like protein 2, chloroplastic [Vitis vinifera]
Unigene38871_ANTbpfTARAAPEI-5	15	0	3.44	0.01	-8.42626	4.13248e-05	0.000293964	-	-	-	gi|255553765|ref|XP_002517923.1|/2.37647e-64/conserved hypothetical protein [Ricinus communis]
Unigene44354_ANTbpfTARAAPEI-5	15	0	3.44	0.01	-8.42626	4.13248e-05	0.000293849	-	-	-	gi|359480807|ref|XP_002277575.2|/0/PREDICTED: uncharacterized protein LOC100266406 [Vitis vinifera]
Unigene3939_ANTbpfTARAAPEI-5	15	0	3.44	0.01	-8.42626	4.13248e-05	0.000293734	-	-	-	-
Unigene31221_ANTbpfTARAAPEI-5	15	0	3.44	0.01	-8.42626	4.13248e-05	0.000293619	-	-	-	-
Unigene12159_ANTbpfTARAAPEI-5	15	0	3.44	0.01	-8.42626	4.13248e-05	0.000293505	-	-	-	-
Unigene5284_ANTbpfTARAAPEI-5	15	0	3.44	0.01	-8.42626	4.13248e-05	0.00029339	-	-	-	gi|359480030|ref|XP_002272358.2|/5.35065e-159/PREDICTED: TBC1 domain family member 25-like [Vitis vinifera]
Unigene23520_ANTbpfTARAAPEI-5	15	0	3.44	0.01	-8.42626	4.13248e-05	0.000293275	-	-	-	-
Unigene23886_ANTbpfTARAAPEI-5	15	0	3.44	0.01	-8.42626	4.13248e-05	0.000293161	-	-	-	-
Unigene4363_ANTbpfTARAAPEI-5	15	0	3.44	0.01	-8.42626	4.13248e-05	0.000293047	-	GO:0016747//transferase activity, transferring acyl groups other than amino-acyl groups	-	gi|357162556|ref|XP_003579449.1|/1.57124e-95/PREDICTED: tafazzin homolog [Brachypodium distachyon]
Unigene20981_ANTbpfTARAAPEI-5	15	0	3.44	0.01	-8.42626	4.13248e-05	0.000292932	-	GO:0003676//nucleic acid binding	-	gi|359495929|ref|XP_002272151.2|/1.83482e-13/PREDICTED: uncharacterized protein LOC100242314 [Vitis vinifera]
Unigene41045_ANTbpfTARAAPEI-5	15	0	3.44	0.01	-8.42626	4.13248e-05	0.000292818	GO:0009534//chloroplast thylakoid	GO:0016859//cis-trans isomerase activity;GO:0005527//macrolide binding	GO:0044267//cellular protein metabolic process	gi|351721330|ref|NP_001235670.1|/1.09157e-61/uncharacterized protein LOC100500018 [Glycine max]
Unigene12901_ANTbpfTARAAPEI-5	15	0	3.44	0.01	-8.42626	4.13248e-05	0.000292704	-	-	-	-
Unigene10366_ANTbpfTARAAPEI-5	15	0	3.44	0.01	-8.42626	4.13248e-05	0.00029259	-	-	-	-
Unigene37386_ANTbpfTARAAPEI-5	15	0	3.44	0.01	-8.42626	4.13248e-05	0.000292476	GO:0009536//plastid	GO:0016301//kinase activity;GO:0032559	GO:0006464//protein modification process	gi|225448729|ref|XP_002275465.1|/4.27789e-65/PREDICTED: uncharacterized aarF domain-containing protein kinase At5g05200, chloroplastic [Vitis vinifera]
Unigene17849_ANTbpfTARAAPEI-5	15	0	3.44	0.01	-8.42626	4.13248e-05	0.000292362	GO:0016020//membrane	GO:0005249//voltage-gated potassium channel activity;GO:0046873//metal ion transmembrane transporter activity;GO:0000166//nucleotide binding	GO:0048588//developmental cell growth;GO:0006970//response to osmotic stress;GO:0034220//ion transmembrane transport;GO:0030001//metal ion transport	gi|359495323|ref|XP_002271119.2|/0/PREDICTED: probable potassium transporter 13-like [Vitis vinifera]
Unigene18112_ANTbpfTARAAPEI-5	15	0	3.44	0.01	-8.42626	4.13248e-05	0.000292248	GO:0043231//intracellular membrane-bounded organelle;GO:0019866//organelle inner membrane	GO:0015179//L-amino acid transmembrane transporter activity	GO:0006970//response to osmotic stress;GO:0015809//arginine transport;GO:0006560//proline metabolic process;GO:0046907//intracellular transport	gi|326491003|dbj|BAK05601.1|/6.84124e-97/predicted protein [Hordeum vulgare subsp. vulgare]
Unigene13978_ANTbpfTARAAPEI-5	14	0	3.21	0.01	-8.32643	8.10982e-05	0.00054011	-	-	-	-
Unigene6127_ANTbpfTARAAPEI-5	14	0	3.21	0.01	-8.32643	8.10982e-05	0.000539912	-	-	-	-
Unigene12633_ANTbpfTARAAPEI-5	14	0	3.21	0.01	-8.32643	8.10982e-05	0.000539714	-	-	-	gi|357167292|ref|XP_003581092.1|/4.2902e-82/PREDICTED: uncharacterized protein LOC100838258 [Brachypodium distachyon]
Unigene42843_ANTbpfTARAAPEI-5	14	0	3.21	0.01	-8.32643	8.10982e-05	0.000539517	-	GO:0005488//binding;GO:0003824//catalytic activity	GO:0008152//metabolic process	gi|118485672|gb|ABK94686.1|/1.01218e-102/unknown [Populus trichocarpa]
Unigene10284_ANTbpfTARAAPEI-5	14	0	3.21	0.01	-8.32643	8.10982e-05	0.000539319	-	-	GO:0050896//response to stimulus;GO:0007126//meiosis	gi|356559041|ref|XP_003547810.1|/3.72929e-56/PREDICTED: protein XRI1-like [Glycine max]
Unigene17393_ANTbpfTARAAPEI-5	14	0	3.21	0.01	-8.32643	8.10982e-05	0.000539122	-	-	-	gi|359484134|ref|XP_002269330.2|/1.93795e-29/PREDICTED: cysteine-rich receptor-like protein kinase 10-like [Vitis vinifera]
Unigene29091_ANTbpfTARAAPEI-5	14	0	3.21	0.01	-8.32643	8.10982e-05	0.000538925	-	-	-	-
Unigene40507_ANTbpfTARAAPEI-5	14	0	3.21	0.01	-8.32643	8.10982e-05	0.000538728	GO:0043231//intracellular membrane-bounded organelle	GO:0005488//binding	-	gi|356569696|ref|XP_003553032.1|/1.38023e-44/PREDICTED: THO complex subunit 4-like [Glycine max]
Unigene19364_ANTbpfTARAAPEI-5	14	0	3.21	0.01	-8.32643	8.10982e-05	0.000538531	-	-	-	-
Unigene36244_ANTbpfTARAAPEI-5	14	0	3.21	0.01	-8.32643	8.10982e-05	0.000538334	GO:0009536//plastid	GO:0046914//transition metal ion binding;GO:0016636	GO:0033014//tetrapyrrole biosynthetic process;GO:0007165//signal transduction	gi|296083823|emb|CBI24211.3|/6.25871e-29/unnamed protein product [Vitis vinifera]
Unigene18535_ANTbpfTARAAPEI-5	14	0	3.21	0.01	-8.32643	8.10982e-05	0.000538138	-	-	-	-
Unigene18251_ANTbpfTARAAPEI-5	14	0	3.21	0.01	-8.32643	8.10982e-05	0.000537942	GO:0043231//intracellular membrane-bounded organelle	-	-	gi|356516744|ref|XP_003527053.1|/0/PREDICTED: pentatricopeptide repeat-containing protein At1g18900-like [Glycine max]
Unigene17099_ANTbpfTARAAPEI-5	14	0	3.21	0.01	-8.32643	8.10982e-05	0.000537745	GO:0016020//membrane	GO:0015175//neutral amino acid transmembrane transporter activity	GO:0003333//amino acid transmembrane transport;GO:0015804//neutral amino acid transport	gi|326495360|dbj|BAJ85776.1|/4.1686e-137/predicted protein [Hordeum vulgare subsp. vulgare]
Unigene3107_ANTbpfTARAAPEI-5	14	0	3.21	0.01	-8.32643	8.10982e-05	0.000537549	-	-	-	-
Unigene15899_ANTbpfTARAAPEI-5	14	0	3.21	0.01	-8.32643	8.10982e-05	0.000537353	GO:0043231//intracellular membrane-bounded organelle	GO:0005515//protein binding	GO:0006950//response to stress	gi|356522869|ref|XP_003530065.1|/7.38426e-15/PREDICTED: chaperone protein DnaJ-like [Glycine max]
Unigene43788_ANTbpfTARAAPEI-5	14	0	3.21	0.01	-8.32643	8.10982e-05	0.000537157	GO:0044444//cytoplasmic part	-	-	gi|359489162|ref|XP_002265726.2|/8.92244e-122/PREDICTED: protein SCAI homolog [Vitis vinifera]
Unigene13156_ANTbpfTARAAPEI-5	14	0	3.21	0.01	-8.32643	8.10982e-05	0.000536962	-	-	-	-
Unigene41153_ANTbpfTARAAPEI-5	14	0	3.21	0.01	-8.32643	8.10982e-05	0.000536766	-	-	-	gi|359476477|ref|XP_002267976.2|/1.39355e-27/PREDICTED: uncharacterized protein LOC100263252 [Vitis vinifera]
Unigene11008_ANTbpfTARAAPEI-5	13	0	2.98	0.01	-8.21917	0.000159152	0.000986559	-	-	-	-
Unigene36731_ANTbpfTARAAPEI-5	13	0	2.98	0.01	-8.21917	0.000159152	0.000986223	GO:0009536//plastid	GO:0032559	GO:0006281//DNA repair	gi|356552450|ref|XP_003544580.1|/5.50218e-13/PREDICTED: uncharacterized protein LOC100799961 [Glycine max]
Unigene17704_ANTbpfTARAAPEI-5	13	0	2.98	0.01	-8.21917	0.000159152	0.000985887	GO:0043231//intracellular membrane-bounded organelle	-	-	gi|225435022|ref|XP_002284193.1|/1.41064e-155/PREDICTED: uncharacterized protein LOC100260346 [Vitis vinifera]
Unigene38708_ANTbpfTARAAPEI-5	13	0	2.98	0.01	-8.21917	0.000159152	0.000985551	GO:0009534//chloroplast thylakoid	GO:0043169//cation binding;GO:0005515//protein binding;GO:0032559	GO:0006950//response to stress;GO:0044267//cellular protein metabolic process	gi|357160638|ref|XP_003578828.1|/6.01158e-33/PREDICTED: chaperone protein DnaJ-like [Brachypodium distachyon]
Unigene42240_ANTbpfTARAAPEI-5	13	0	2.98	0.01	-8.21917	0.000159152	0.000985215	GO:0043231//intracellular membrane-bounded organelle	-	-	gi|147816495|emb|CAN77350.1|/7.5297e-101/hypothetical protein VITISV_007542 [Vitis vinifera]
Unigene34118_ANTbpfTARAAPEI-5	13	0	2.98	0.01	-8.21917	0.000159152	0.00098488	-	-	-	-
Unigene2016_ANTbpfTARAAPEI-5	13	0	2.98	0.01	-8.21917	0.000159152	0.000984544	-	-	-	-
Unigene42839_ANTbpfTARAAPEI-5	13	0	2.98	0.01	-8.21917	0.000159152	0.000984209	GO:0031410//cytoplasmic vesicle	GO:0003824//catalytic activity	-	gi|359483835|ref|XP_002272126.2|/3.66542e-153/PREDICTED: CAS1 domain-containing protein 1-like [Vitis vinifera]
Unigene41001_ANTbpfTARAAPEI-5	13	0	2.98	0.01	-8.21917	0.000159152	0.000983875	GO:0031976;GO:0009532//plastid stroma	GO:0015036//disulfide oxidoreductase activity;GO:0030234//enzyme regulator activity	GO:0009314//response to radiation;GO:0018904;GO:0019725//cellular homeostasis;GO:0044093	gi|222619924|gb|EEE56056.1|/1.27743e-46/hypothetical protein OsJ_04864 [Oryza sativa Japonica Group]
Unigene17367_ANTbpfTARAAPEI-5	13	0	2.98	0.01	-8.21917	0.000159152	0.00098354	-	-	-	-
Unigene4213_ANTbpfTARAAPEI-5	13	0	2.98	0.01	-8.21917	0.000159152	0.000983206	-	GO:0005515//protein binding	GO:0044267//cellular protein metabolic process;GO:0050896//response to stimulus	gi|115448041|ref|NP_001047800.1|/3.29805e-45/Os02g0693200 [Oryza sativa Japonica Group]
Unigene10482_ANTbpfTARAAPEI-5	13	0	2.98	0.01	-8.21917	0.000159152	0.000982872	-	-	GO:0006970//response to osmotic stress;GO:0010038//response to metal ion	gi|225442160|ref|XP_002274215.1|/2.08887e-51/PREDICTED: uncharacterized protein LOC100263481 [Vitis vinifera]
Unigene11984_ANTbpfTARAAPEI-5	13	0	2.98	0.01	-8.21917	0.000159152	0.000982538	-	-	-	-
Unigene34417_ANTbpfTARAAPEI-5	13	0	2.98	0.01	-8.21917	0.000159152	0.000982204	GO:0043231//intracellular membrane-bounded organelle	GO:0005488//binding	-	gi|224086550|ref|XP_002307907.1|/4.06389e-29/predicted protein [Populus trichocarpa]
Unigene14664_ANTbpfTARAAPEI-5	13	0	2.98	0.01	-8.21917	0.000159152	0.000981871	GO:0043234//protein complex;GO:0016020//membrane	GO:0035251//UDP-glucosyltransferase activity	GO:0052386//cell wall thickening;GO:0009860//pollen tube growth;GO:0006074;GO:0009555//pollen development;GO:0007067//mitosis	gi|255574420|ref|XP_002528123.1|/0/1,3-beta-glucan synthase, putative [Ricinus communis]
Unigene18338_ANTbpfTARAAPEI-5	13	0	2.98	0.01	-8.21917	0.000159152	0.000981538	-	-	-	-
Unigene25992_ANTbpfTARAAPEI-5	13	0	2.98	0.01	-8.21917	0.000159152	0.000981205	-	-	-	-
Unigene38739_ANTbpfTARAAPEI-5	13	0	2.98	0.01	-8.21917	0.000159152	0.000980872	-	GO:0005488//binding	-	gi|374256077|gb|AEZ00900.1|/9.59764e-31/putative RNA recognition motif-containing protein, partial [Elaeis guineensis]
Unigene7535_ANTbpfTARAAPEI-5	13	0	2.98	0.01	-8.21917	0.000159152	0.000980539	-	-	-	-
Unigene43507_ANTbpfTARAAPEI-5	13	0	2.98	0.01	-8.21917	0.000159152	0.000980207	GO:0043231//intracellular membrane-bounded organelle	GO:0016703;GO:0043169//cation binding;GO:0051536//iron-sulfur cluster binding;GO:0016628//oxidoreductase activity, acting on the CH-CH group of donors, NAD or NADP as acceptor	GO:0006787	gi|226434019|gb|ACO56118.1|/0/pheide a oxyganase [Vitis vinifera]
Unigene8832_ANTbpfTARAAPEI-5	102	2	23.38	0.48	-5.6061	1.86009e-27	1.06647e-25	-	-	-	-
Unigene38900_ANTbpfTARAAPEI-5	186	4	42.64	0.95	-5.48814	1.1204e-48	1.2267e-46	-	GO:0004672//protein kinase activity;GO:0032559	GO:0006464//protein modification process	gi|326506090|dbj|BAJ91284.1|/8.83366e-11/predicted protein [Hordeum vulgare subsp. vulgare]
Unigene15587_ANTbpfTARAAPEI-5	136	3	31.18	0.71	-5.45666	8.31228e-36	6.48394e-34	-	-	-	-
Unigene5873_ANTbpfTARAAPEI-5	161	4	36.91	0.95	-5.27994	1.33386e-41	1.19423e-39	-	-	-	-
Unigene33678_ANTbpfTARAAPEI-5	252	7	57.77	1.67	-5.1124	1.72171e-63	2.74492e-61	-	-	-	-
Unigene9825_ANTbpfTARAAPEI-5	142	4	32.55	0.95	-5.09859	2.99634e-36	2.35751e-34	GO:0019866//organelle inner membrane;GO:0043231//intracellular membrane-bounded organelle	-	GO:0046907//intracellular transport	gi|302755652|ref|XP_002961250.1|/3.39125e-23/hypothetical protein SELMODRAFT_70839 [Selaginella moellendorffii]
Unigene3938_ANTbpfTARAAPEI-5	95	3	21.78	0.71	-4.93904	2.97416e-24	1.4531e-22	-	-	-	-
Unigene15573_ANTbpfTARAAPEI-5	605	22	138.68	5.24	-4.72605	2.60412e-144	1.39206e-141	-	-	-	gi|104295011|gb|ABF72026.1|/1.17168e-07/leucine-rich repeat-containing protein kinase family protein [Musa acuminata]
Unigene42230_ANTbpfTARAAPEI-5	50	2	11.46	0.48	-4.57743	8.05238e-13	1.70177e-11	-	-	-	gi|359482965|ref|XP_003632868.1|/2.62478e-69/PREDICTED: polyphosphoinositide phosphatase-like isoform 2 [Vitis vinifera]
Unigene40426_ANTbpfTARAAPEI-5	73	3	16.73	0.71	-4.55847	3.87136e-18	1.30784e-16	-	GO:0003676//nucleic acid binding	-	gi|359475014|ref|XP_002279887.2|/4.76907e-58/PREDICTED: RNA-binding protein rsd1-like [Vitis vinifera]
Unigene11025_ANTbpfTARAAPEI-5	144	6	33.01	1.43	-4.52882	1.51356e-34	1.13674e-32	-	-	-	-
Unigene417_ANTbpfTARAAPEI-5	119	5	27.28	1.19	-4.51881	1.01595e-28	6.11421e-27	-	-	-	-
Unigene32696_ANTbpfTARAAPEI-5	48	2	11	0.48	-4.51833	2.87396e-12	5.66532e-11	-	-	-	-
Unigene1056_ANTbpfTARAAPEI-5	190	8	43.55	1.91	-4.51103	4.39714e-45	4.27369e-43	-	-	-	-
Unigene32261_ANTbpfTARAAPEI-5	92	4	21.09	0.95	-4.47249	2.46564e-22	1.08506e-20	-	-	-	-
Unigene25734_ANTbpfTARAAPEI-5	92	4	21.09	0.95	-4.47249	2.46564e-22	1.08244e-20	-	-	-	-
Unigene20933_ANTbpfTARAAPEI-5	6792	299	1556.92	71.21	-4.45047	0	0	-	-	-	-
Unigene20260_ANTbpfTARAAPEI-5	89	4	20.4	0.95	-4.4245	1.64258e-21	6.80043e-20	-	-	-	-
Unigene25805_ANTbpfTARAAPEI-5	44	2	10.09	0.48	-4.39375	3.62716e-11	6.35715e-10	-	-	-	-
Unigene36729_ANTbpfTARAAPEI-5	44	2	10.09	0.48	-4.39375	3.62716e-11	6.35102e-10	GO:0044444//cytoplasmic part;GO:0043231//intracellular membrane-bounded organelle	GO:0004551//nucleotide diphosphatase activity	GO:0006950//response to stress	gi|255581321|ref|XP_002531471.1|/2.99821e-35/mutt domain protein, putative [Ricinus communis]
Unigene14741_ANTbpfTARAAPEI-5	104	5	23.84	1.19	-4.32435	1.31568e-24	6.60567e-23	-	-	-	gi|224129464|ref|XP_002328723.1|/6.19984e-109/predicted protein [Populus trichocarpa]
Unigene32825_ANTbpfTARAAPEI-5	270	13	61.89	3.1	-4.31937	8.49722e-62	1.28697e-59	-	-	-	-
Unigene21014_ANTbpfTARAAPEI-5	4710	230	1079.67	54.78	-4.3008	0	0	-	-	-	-
Unigene18729_ANTbpfTARAAPEI-5	41	2	9.4	0.48	-4.29155	2.40658e-10	3.87762e-09	-	-	-	-
Unigene15036_ANTbpfTARAAPEI-5	41	2	9.4	0.48	-4.29155	2.40658e-10	3.87419e-09	-	-	-	-
Unigene9756_ANTbpfTARAAPEI-5	41	2	9.4	0.48	-4.29155	2.40658e-10	3.87076e-09	GO:0016020//membrane	-	-	gi|225423775|ref|XP_002279707.1|/9.8155e-23/PREDICTED: probable metal-nicotianamine transporter YSL7 [Vitis vinifera]
Unigene31534_ANTbpfTARAAPEI-5	202	10	46.3	2.38	-4.28198	2.64032e-46	2.71118e-44	-	-	-	-
Unigene37846_ANTbpfTARAAPEI-5	39	2	8.94	0.48	-4.21917	8.45546e-10	1.28065e-08	GO:0009534//chloroplast thylakoid	-	-	gi|297734347|emb|CBI15594.3|/2.79954e-17/unnamed protein product [Vitis vinifera]
Unigene6605_ANTbpfTARAAPEI-5	38	2	8.71	0.48	-4.18157	1.58233e-09	2.3081e-08	-	-	-	-
Unigene15099_ANTbpfTARAAPEI-5	38	2	8.71	0.48	-4.18157	1.58233e-09	2.30625e-08	-	-	-	-
Unigene35243_ANTbpfTARAAPEI-5	56	3	12.84	0.71	-4.17668	1.74146e-13	3.96132e-12	-	-	-	-
Unigene39941_ANTbpfTARAAPEI-5	55	3	12.61	0.71	-4.15061	3.24978e-13	7.18549e-12	-	-	-	-
Unigene32714_ANTbpfTARAAPEI-5	37	2	8.48	0.48	-4.14296	2.95772e-09	4.17365e-08	-	-	-	-
Unigene39556_ANTbpfTARAAPEI-5	696	38	159.54	9.05	-4.13986	1.83523e-152	1.04235e-149	-	-	-	gi|242056783|ref|XP_002457537.1|/6.49472e-13/hypothetical protein SORBIDRAFT_03g008990 [Sorghum bicolor]
Unigene17650_ANTbpfTARAAPEI-5	73	4	16.73	0.95	-4.13837	3.75576e-17	1.15306e-15	GO:0043231//intracellular membrane-bounded organelle	GO:0016833//oxo-acid-lyase activity	GO:0009081//branched chain family amino acid metabolic process	gi|195651569|gb|ACG45252.1|/3.54163e-54/hydroxymethylglutaryl-CoA lyase [Zea mays]
Unigene19080_ANTbpfTARAAPEI-5	396	22	90.77	5.24	-4.11458	4.69526e-87	1.12285e-84	GO:0031410//cytoplasmic vesicle	GO:0043167//ion binding;GO:0015926//glucosidase activity	GO:0044238//primary metabolic process	gi|255554152|ref|XP_002518116.1|/1.92382e-18/beta-glucosidase, putative [Ricinus communis]
Unigene11881_ANTbpfTARAAPEI-5	36	2	8.25	0.48	-4.10329	5.5219e-09	7.5801e-08	-	GO:0004674//protein serine/threonine kinase activity;GO:0000166//nucleotide binding	GO:0006464//protein modification process	gi|255578876|ref|XP_002530292.1|/8.86404e-164/calcium/calmodulin-dependent protein kinase kinase, putative [Ricinus communis]
Unigene23037_ANTbpfTARAAPEI-5	35	2	8.02	0.48	-4.0625	1.0296e-08	1.36292e-07	-	GO:0003824//catalytic activity	GO:0008152//metabolic process	gi|326531032|dbj|BAK04867.1|/7.61287e-07/predicted protein [Hordeum vulgare subsp. vulgare]
Unigene40975_ANTbpfTARAAPEI-5	35	2	8.02	0.48	-4.0625	1.0296e-08	1.36193e-07	-	-	-	gi|255538778|ref|XP_002510454.1|/5.7335e-23/hypothetical protein RCOM_1595950 [Ricinus communis]
Unigene21015_ANTbpfTARAAPEI-5	1804	106	413.53	25.25	-4.03364	0	0	-	-	-	-
Unigene18288_ANTbpfTARAAPEI-5	34	2	7.79	0.48	-4.02052	1.91717e-08	2.43159e-07	-	-	-	-
Unigene12283_ANTbpfTARAAPEI-5	83	5	19.03	1.19	-3.99924	6.36472e-19	2.26377e-17	-	-	-	-
Unigene25075_ANTbpfTARAAPEI-5	66	4	15.13	0.95	-3.99334	2.88472e-15	7.59852e-14	-	-	-	-
Unigene27740_ANTbpfTARAAPEI-5	49	3	11.23	0.71	-3.9834	1.34646e-11	2.45949e-10	-	-	-	-
Unigene16079_ANTbpfTARAAPEI-5	65	4	14.9	0.95	-3.97124	5.34724e-15	1.37075e-13	GO:0031461//cullin-RING ubiquitin ligase complex	-	-	gi|326514000|dbj|BAJ92150.1|/1.06665e-90/predicted protein [Hordeum vulgare subsp. vulgare]
Unigene36893_ANTbpfTARAAPEI-5	65	4	14.9	0.95	-3.97124	5.34724e-15	1.36882e-13	GO:0043231//intracellular membrane-bounded organelle	-	-	gi|77744911|gb|ABB02409.1|/4.25389e-37/chloroplast lipocalin [Ipomoea nil]
Unigene8000_ANTbpfTARAAPEI-5	32	2	7.34	0.48	-3.93467	6.61874e-08	7.73108e-07	GO:0043231//intracellular membrane-bounded organelle;GO:0016020//membrane	GO:0032561;GO:0003824//catalytic activity	GO:0035556//intracellular signal transduction;GO:0006810//transport	gi|34484308|gb|AAQ72787.1|/1.3451e-93/putative GTP-binding protein [Cucumis sativus]
Unigene27533_ANTbpfTARAAPEI-5	32	2	7.34	0.48	-3.93467	6.61874e-08	7.72611e-07	GO:0031224//intrinsic to membrane;GO:0043234//protein complex	GO:0017111//nucleoside-triphosphatase activity;GO:0015405;GO:0032559	GO:0006810//transport;GO:0009207	gi|12278525|gb|AAG49002.1|/4.41694e-15/putative ABC transporter [Hordeum vulgare subsp. vulgare]
Unigene34409_ANTbpfTARAAPEI-5	63	4	14.44	0.95	-3.926	1.83271e-14	4.48312e-13	-	-	-	-
Unigene40901_ANTbpfTARAAPEI-5	110	7	25.22	1.67	-3.91665	2.42668e-24	1.19525e-22	-	-	-	-
Unigene6805_ANTbpfTARAAPEI-5	77	5	17.65	1.19	-3.89063	2.5554e-17	7.99387e-16	-	-	-	-
Unigene42838_ANTbpfTARAAPEI-5	31	2	7.11	0.48	-3.88874	1.22694e-07	1.3706e-06	GO:0044464//cell part	GO:0070566//adenylyltransferase activity	GO:0010876;GO:0009108//coenzyme biosynthetic process;GO:0006970//response to osmotic stress;GO:0006140;GO:0006810//transport	gi|357138619|ref|XP_003570888.1|/6.00316e-63/PREDICTED: phosphopantetheine adenylyltransferase-like [Brachypodium distachyon]
Unigene25820_ANTbpfTARAAPEI-5	564	37	129.28	8.81	-3.87521	4.6366e-118	1.95977e-115	-	-	-	-
Unigene29168_ANTbpfTARAAPEI-5	45	3	10.32	0.71	-3.86148	1.579e-10	2.59479e-09	-	-	-	-
Unigene13134_ANTbpfTARAAPEI-5	45	3	10.32	0.71	-3.86148	1.579e-10	2.59244e-09	GO:0043231//intracellular membrane-bounded organelle	GO:0004683//calmodulin-dependent protein kinase activity;GO:0000030//mannosyltransferase activity	GO:0006464//protein modification process	gi|297850478|ref|XP_002893120.1|/9.23764e-108/hypothetical protein ARALYDRAFT_889509 [Arabidopsis lyrata subsp. lyrata]
Unigene16581_ANTbpfTARAAPEI-5	60	4	13.75	0.95	-3.85536	1.15523e-13	2.67809e-12	GO:0044432//endoplasmic reticulum part	GO:0046914//transition metal ion binding;GO:0004871//signal transducer activity;GO:0042562//hormone binding;GO:0016491//oxidoreductase activity	-	gi|262064796|gb|ACX54195.3|/1.3792e-64/auxin-binding protein 1 [Dimocarpus longan]
Unigene28152_ANTbpfTARAAPEI-5	165	11	37.82	2.62	-3.85151	2.05042e-35	1.56581e-33	-	-	-	-
Unigene26768_ANTbpfTARAAPEI-5	134	9	30.72	2.14	-3.8435	5.93594e-29	3.62033e-27	-	-	-	-
Unigene229_ANTbpfTARAAPEI-5	44	3	10.09	0.71	-3.82896	2.91328e-10	4.6284e-09	GO:0043231//intracellular membrane-bounded organelle	GO:0016829//lyase activity	-	gi|348659081|gb|AEP82778.1|/1.13872e-46/ent-kaurene synthase [Solanum lycopersicum]
Unigene43520_ANTbpfTARAAPEI-5	43	3	9.86	0.71	-3.7957	5.36812e-10	8.32471e-09	-	-	-	gi|225429462|ref|XP_002278761.1|/2.72266e-50/PREDICTED: uncharacterized protein LOC100259454 [Vitis vinifera]
Unigene136_ANTbpfTARAAPEI-5	29	2	6.65	0.48	-3.79225	4.1947e-07	4.29998e-06	GO:0043231//intracellular membrane-bounded organelle	GO:0003824//catalytic activity	GO:0043412	gi|225457393|ref|XP_002281967.1|/5.42781e-47/PREDICTED: probable lipoate-protein ligase A [Vitis vinifera]
Unigene29160_ANTbpfTARAAPEI-5	71	5	16.28	1.19	-3.77407	9.98924e-16	2.76339e-14	-	GO:0004866//endopeptidase inhibitor activity	GO:0006950//response to stress	gi|224102771|ref|XP_002334123.1|/2.15059e-09/predicted protein [Populus trichocarpa]
Unigene1681_ANTbpfTARAAPEI-5	42	3	9.63	0.71	-3.76164	9.87812e-10	1.48376e-08	-	-	-	-
Unigene27520_ANTbpfTARAAPEI-5	197	14	45.16	3.33	-3.76145	2.91798e-41	2.59972e-39	-	-	-	-
Unigene1045_ANTbpfTARAAPEI-5	28	2	6.42	0.48	-3.74147	7.73462e-07	7.55383e-06	GO:0043234//protein complex;GO:0016020//membrane	GO:0043169//cation binding;GO:0004721//phosphoprotein phosphatase activity	GO:0006464//protein modification process	gi|297741509|emb|CBI32641.3|/2.36246e-109/unnamed protein product [Vitis vinifera]
Unigene14175_ANTbpfTARAAPEI-5	28	2	6.42	0.48	-3.74147	7.73462e-07	7.54977e-06	-	-	-	gi|224117548|ref|XP_002317606.1|/6.82841e-16/predicted protein [Populus trichocarpa]
Unigene27489_ANTbpfTARAAPEI-5	55	4	12.61	0.95	-3.7305	2.43662e-12	4.83467e-11	GO:0043231//intracellular membrane-bounded organelle	GO:0001071//nucleic acid binding transcription factor activity	GO:0006351//transcription, DNA-dependent;GO:0009566//fertilization	gi|359489230|ref|XP_002275629.2|/4.28232e-18/PREDICTED: transcription factor UNE10-like [Vitis vinifera]
Unigene38758_ANTbpfTARAAPEI-5	1262	92	289.29	21.91	-3.72286	5.38838e-254	5.44077e-251	-	GO:0005488//binding	-	gi|359492062|ref|XP_002284337.2|/3.21998e-42/PREDICTED: uncharacterized RNA-binding protein C23E6.01c-like isoform 1 [Vitis vinifera]
Unigene8905_ANTbpfTARAAPEI-5	329	24	75.42	5.72	-3.72086	2.09652e-67	3.7727e-65	GO:0044464//cell part	GO:0008375//acetylglucosaminyltransferase activity	-	gi|224092294|ref|XP_002309547.1|/1.51594e-82/predicted protein [Populus trichocarpa]
Unigene21132_ANTbpfTARAAPEI-5	82	6	18.8	1.43	-3.71665	8.69538e-18	2.84242e-16	GO:0043231//intracellular membrane-bounded organelle	GO:0016407//acetyltransferase activity	-	gi|255580925|ref|XP_002531281.1|/1.65568e-22/N-acetyltransferase, putative [Ricinus communis]
Unigene21937_ANTbpfTARAAPEI-5	54	4	12.38	0.95	-3.70394	4.469e-12	8.62251e-11	-	-	-	-
Unigene13961_ANTbpfTARAAPEI-5	40	3	9.17	0.71	-3.69103	3.33056e-09	4.66715e-08	GO:0009536//plastid	GO:0016627//oxidoreductase activity, acting on the CH-CH group of donors;GO:0016705//oxidoreductase activity, acting on paired donors, with incorporation or reduction of molecular oxygen	GO:0016117//carotenoid biosynthetic process	gi|383831956|gb|AFH53815.1|/0/phytoene desaturase [Narcissus tazetta var. chinensis]
Unigene16940_ANTbpfTARAAPEI-5	27	2	6.19	0.48	-3.68883	1.42334e-06	1.32323e-05	GO:0009536//plastid	-	GO:0009411//response to UV	gi|297742031|emb|CBI33818.3|/1.97478e-71/unnamed protein product [Vitis vinifera]
Unigene3766_ANTbpfTARAAPEI-5	39	3	8.94	0.71	-3.65438	6.1017e-09	8.31946e-08	GO:0043231//intracellular membrane-bounded organelle	GO:0003676//nucleic acid binding;GO:0016859//cis-trans isomerase activity	-	gi|296082685|emb|CBI21690.3|/1.5067e-152/unnamed protein product [Vitis vinifera]
Unigene16244_ANTbpfTARAAPEI-5	26	2	5.96	0.48	-3.63421	2.61368e-06	2.34354e-05	-	-	-	-
Unigene35898_ANTbpfTARAAPEI-5	26	2	5.96	0.48	-3.63421	2.61368e-06	2.34239e-05	-	-	-	gi|255548437|ref|XP_002515275.1|/1.36259e-06/conserved hypothetical protein [Ricinus communis]
Unigene21059_ANTbpfTARAAPEI-5	77	6	17.65	1.43	-3.62558	1.77918e-16	5.23246e-15	-	-	-	-
Unigene15064_ANTbpfTARAAPEI-5	38	3	8.71	0.71	-3.61678	1.11606e-08	1.46669e-07	-	-	-	gi|224126907|ref|XP_002319956.1|/5.06405e-11/predicted protein [Populus trichocarpa]
Unigene11660_ANTbpfTARAAPEI-5	37	3	8.48	0.71	-3.57817	2.03792e-08	2.57754e-07	-	GO:0005515//protein binding	GO:0044267//cellular protein metabolic process	gi|225442030|ref|XP_002269039.1|/9.74608e-52/PREDICTED: dnaJ homolog subfamily B member 7 [Vitis vinifera]
Unigene12693_ANTbpfTARAAPEI-5	87	7	19.94	1.67	-3.57775	2.80852e-18	9.61297e-17	-	-	-	-
Unigene22349_ANTbpfTARAAPEI-5	25	2	5.73	0.48	-3.57743	4.78856e-06	4.13062e-05	-	-	-	-
Unigene26419_ANTbpfTARAAPEI-5	25	2	5.73	0.48	-3.57743	4.78856e-06	4.12866e-05	-	-	-	-
Unigene3865_ANTbpfTARAAPEI-5	25	2	5.73	0.48	-3.57743	4.78856e-06	4.1267e-05	-	-	-	-
Unigene23839_ANTbpfTARAAPEI-5	74	6	16.96	1.43	-3.56805	1.07715e-15	2.96623e-14	-	-	-	-
Unigene33400_ANTbpfTARAAPEI-5	123	10	28.2	2.38	-3.56666	3.15266e-25	1.62322e-23	-	-	-	-
Unigene24002_ANTbpfTARAAPEI-5	73	6	16.73	1.43	-3.54835	1.95953e-15	5.22973e-14	-	-	-	-
Unigene33508_ANTbpfTARAAPEI-5	1242	103	284.7	24.53	-3.53682	1.1866e-239	1.07832e-236	-	-	-	-
Unigene36916_ANTbpfTARAAPEI-5	72	6	16.5	1.43	-3.52838	3.5613e-15	9.31318e-14	-	GO:0016741	GO:0006730//one-carbon metabolic process	gi|356510211|ref|XP_003523833.1|/2.03041e-10/PREDICTED: putative S-adenosyl-L-methionine-dependent methyltransferase MSMEG_0093-like [Glycine max]
Unigene20855_ANTbpfTARAAPEI-5	310	26	71.06	6.19	-3.52103	8.26222e-61	1.22086e-58	-	-	-	-
Unigene43733_ANTbpfTARAAPEI-5	107	9	24.53	2.14	-3.51886	7.0659e-22	3.01462e-20	-	-	-	gi|225447336|ref|XP_002274263.1|/2.16784e-56/PREDICTED: zinc finger CCCH domain-containing protein 13 [Vitis vinifera]
Unigene6213_ANTbpfTARAAPEI-5	24	2	5.5	0.48	-3.51833	8.75182e-06	7.12016e-05	-	-	-	-
Unigene17585_ANTbpfTARAAPEI-5	24	2	5.5	0.48	-3.51833	8.75182e-06	7.11697e-05	-	-	-	-
Unigene29152_ANTbpfTARAAPEI-5	24	2	5.5	0.48	-3.51833	8.75182e-06	7.11379e-05	-	-	-	-
Unigene39268_ANTbpfTARAAPEI-5	24	2	5.5	0.48	-3.51833	8.75182e-06	7.11061e-05	-	-	-	gi|225461902|ref|XP_002266574.1|/9.68981e-43/PREDICTED: uncharacterized protein LOC100254821 [Vitis vinifera]
Unigene42679_ANTbpfTARAAPEI-5	24	2	5.5	0.48	-3.51833	8.75182e-06	7.10743e-05	-	-	-	gi|118489662|gb|ABK96632.1|/5.80155e-76/unknown [Populus trichocarpa x Populus deltoides]
Unigene38464_ANTbpfTARAAPEI-5	24	2	5.5	0.48	-3.51833	8.75182e-06	7.10426e-05	-	-	-	-
Unigene16677_ANTbpfTARAAPEI-5	24	2	5.5	0.48	-3.51833	8.75182e-06	7.10109e-05	GO:0043231//intracellular membrane-bounded organelle	GO:0005515//protein binding;GO:0017111//nucleoside-triphosphatase activity;GO:0032559	GO:0044267//cellular protein metabolic process	gi|255557853|ref|XP_002519956.1|/3.50242e-165/ATP-dependent clp protease ATP-binding subunit clpx, putative [Ricinus communis]
Unigene34487_ANTbpfTARAAPEI-5	35	3	8.02	0.71	-3.49771	6.75846e-08	7.86899e-07	-	-	-	-
Unigene40631_ANTbpfTARAAPEI-5	35	3	8.02	0.71	-3.49771	6.75846e-08	7.86396e-07	-	GO:0003824//catalytic activity	GO:0044237//cellular metabolic process	gi|212723018|ref|NP_001132803.1|/8.15094e-40/uncharacterized protein LOC100194292 [Zea mays]
Unigene17783_ANTbpfTARAAPEI-5	70	6	16.05	1.43	-3.48849	1.17278e-14	2.90004e-13	GO:0005798//Golgi-associated vesicle	-	GO:0016044//cellular membrane organization;GO:0016192//vesicle-mediated transport;GO:0015031//protein transport	gi|356567342|ref|XP_003551880.1|/6.31485e-64/PREDICTED: syntaxin-61-like [Glycine max]
Unigene27005_ANTbpfTARAAPEI-5	313	27	71.75	6.43	-3.48009	8.62594e-61	1.26433e-58	-	-	-	-
Unigene18854_ANTbpfTARAAPEI-5	335	29	76.79	6.91	-3.47416	7.09588e-65	1.18319e-62	-	-	-	-
Unigene32559_ANTbpfTARAAPEI-5	46	4	10.54	0.95	-3.4718	5.46788e-10	8.47218e-09	-	-	-	-
Unigene31442_ANTbpfTARAAPEI-5	46	4	10.54	0.95	-3.4718	5.46788e-10	8.46497e-09	-	-	-	gi|357139785|ref|XP_003571458.1|/5.82182e-07/PREDICTED: meiotic recombination protein SPO11-2-like [Brachypodium distachyon]
Unigene30845_ANTbpfTARAAPEI-5	46	4	10.54	0.95	-3.4718	5.46788e-10	8.45776e-09	-	-	-	-
Unigene32520_ANTbpfTARAAPEI-5	103	9	23.61	2.14	-3.46372	7.6023e-21	3.04343e-19	-	-	-	gi|224127180|ref|XP_002320007.1|/7.90666e-17/predicted protein [Populus trichocarpa]
Unigene29034_ANTbpfTARAAPEI-5	537	47	123.1	11.19	-3.45955	1.23441e-102	3.73925e-100	-	-	-	-
Unigene27925_ANTbpfTARAAPEI-5	23	2	5.27	0.48	-3.4567	1.59534e-05	0.000123912	-	-	-	-
Unigene39621_ANTbpfTARAAPEI-5	23	2	5.27	0.48	-3.4567	1.59534e-05	0.000123859	-	-	-	gi|225466125|ref|XP_002267975.1|/1.101e-68/PREDICTED: cell number regulator 6 isoform 1 [Vitis vinifera]
Unigene43697_ANTbpfTARAAPEI-5	34	3	7.79	0.71	-3.45573	1.22723e-07	1.37008e-06	-	GO:0016614//oxidoreductase activity, acting on CH-OH group of donors;GO:0005488//binding	-	gi|225456323|ref|XP_002283797.1|/7.834e-168/PREDICTED: ubiquitin-like modifier-activating enzyme 5 isoform 1 [Vitis vinifera]
Unigene14092_ANTbpfTARAAPEI-5	124	11	28.42	2.62	-3.43927	1.06071e-24	5.35511e-23	-	-	-	-
Unigene10571_ANTbpfTARAAPEI-5	56	5	12.84	1.19	-3.43161	8.22504e-12	1.54114e-10	GO:0043231//intracellular membrane-bounded organelle	-	-	gi|359477517|ref|XP_003631990.1|/7.62951e-23/PREDICTED: uncharacterized protein LOC100852693 [Vitis vinifera]
Unigene43806_ANTbpfTARAAPEI-5	67	6	15.36	1.43	-3.42509	6.95326e-14	1.63911e-12	-	-	-	gi|359496374|ref|XP_002268599.2|/0/PREDICTED: DUF246 domain-containing protein At1g04910-like [Vitis vinifera]
Unigene2434_ANTbpfTARAAPEI-5	376	34	86.19	8.1	-3.41153	1.69077e-71	3.20102e-69	-	-	-	gi|225430908|ref|XP_002276691.1|/1.74092e-95/PREDICTED: putative RNA-binding protein Luc7-like 2 [Vitis vinifera]
Unigene16556_ANTbpfTARAAPEI-5	44	4	10.09	0.95	-3.40885	1.7924e-09	2.58752e-08	GO:0043231//intracellular membrane-bounded organelle	GO:0003677//DNA binding;GO:0001071//nucleic acid binding transcription factor activity	GO:0006351//transcription, DNA-dependent	gi|359494654|ref|XP_002263797.2|/1.5692e-39/PREDICTED: uncharacterized protein LOC100241125 [Vitis vinifera]
Unigene29984_ANTbpfTARAAPEI-5	66	6	15.13	1.43	-3.40332	1.25568e-13	2.90725e-12	-	-	-	-
Unigene34519_ANTbpfTARAAPEI-5	77	7	17.65	1.67	-3.40175	1.07462e-15	2.96376e-14	-	-	-	gi|116309799|emb|CAH66838.1|/7.93788e-09/H0525C06.1 [Oryza sativa Indica Group]
Unigene15247_ANTbpfTARAAPEI-5	22	2	5.04	0.48	-3.39232	2.89992e-05	0.000212696	-	GO:0005515//protein binding	GO:0044267//cellular protein metabolic process;GO:0050896//response to stimulus	gi|357132715|ref|XP_003567974.1|/1.85117e-84/PREDICTED: chaperone protein dnaJ 10-like [Brachypodium distachyon]
Unigene41880_ANTbpfTARAAPEI-5	22	2	5.04	0.48	-3.39232	2.89992e-05	0.00021261	GO:0043231//intracellular membrane-bounded organelle	GO:0004468//lysine N-acetyltransferase activity;GO:0060089	GO:0023052//signaling	gi|224103427|ref|XP_002313052.1|/1.66492e-75/predicted protein [Populus trichocarpa]
Unigene19252_ANTbpfTARAAPEI-5	22	2	5.04	0.48	-3.39232	2.89992e-05	0.000212524	-	-	-	-
Unigene16756_ANTbpfTARAAPEI-5	22	2	5.04	0.48	-3.39232	2.89992e-05	0.000212439	GO:0009532//plastid stroma	GO:0016868//intramolecular transferase activity, phosphotransferases	GO:0019725//cellular homeostasis	gi|225450563|ref|XP_002277564.1|/1.04475e-92/PREDICTED: NHL repeat-containing protein 2-like [Vitis vinifera]
Unigene38027_ANTbpfTARAAPEI-5	22	2	5.04	0.48	-3.39232	2.89992e-05	0.000212353	GO:0000229	-	-	gi|374433980|gb|AEZ52382.1|/1.76287e-46/plastid transcriptionally active 7 [Wolffia australiana]
Unigene41078_ANTbpfTARAAPEI-5	185	17	42.41	4.05	-3.38841	9.99718e-36	7.73186e-34	-	-	-	gi|297735580|emb|CBI18074.3|/4.84578e-09/unnamed protein product [Vitis vinifera]
Unigene37390_ANTbpfTARAAPEI-5	87	8	19.94	1.91	-3.38402	1.67381e-17	5.29068e-16	GO:0009526//plastid envelope;GO:0044434;GO:0016020//membrane	-	-	gi|225438434|ref|XP_002276709.1|/2.18876e-13/PREDICTED: uncharacterized protein LOC100250729 [Vitis vinifera]
Unigene2975_ANTbpfTARAAPEI-5	97	9	22.24	2.14	-3.37747	2.6232e-19	9.49734e-18	-	-	-	-
Unigene18094_ANTbpfTARAAPEI-5	43	4	9.86	0.95	-3.37559	3.23712e-09	4.55729e-08	GO:0043231//intracellular membrane-bounded organelle	-	-	gi|218197720|gb|EEC80147.1|/0/hypothetical protein OsI_21951 [Oryza sativa Indica Group]
Unigene38281_ANTbpfTARAAPEI-5	64	6	14.67	1.43	-3.35878	4.08058e-13	8.9679e-12	GO:0043231//intracellular membrane-bounded organelle	GO:0046873//metal ion transmembrane transporter activity	GO:0070838//divalent metal ion transport	gi|298204692|emb|CBI25190.3|/4.56676e-56/unnamed protein product [Vitis vinifera]
Unigene38492_ANTbpfTARAAPEI-5	213	20	48.83	4.76	-3.35873	1.35651e-40	1.19104e-38	GO:0043231//intracellular membrane-bounded organelle;GO:0031410//cytoplasmic vesicle	-	-	gi|357135739|ref|XP_003569466.1|/5.64894e-25/PREDICTED: uncharacterized protein LOC100834496 [Brachypodium distachyon]
Unigene2780_ANTbpfTARAAPEI-5	42	4	9.63	0.95	-3.34154	5.83606e-09	7.98122e-08	GO:0016020//membrane	-	-	gi|357132089|ref|XP_003567665.1|/1.97371e-43/PREDICTED: uncharacterized protein LOC100829488 [Brachypodium distachyon]
Unigene20427_ANTbpfTARAAPEI-5	231	22	52.95	5.24	-3.33699	1.14158e-43	1.07504e-41	-	-	-	-
Unigene36205_ANTbpfTARAAPEI-5	1659	159	380.29	37.87	-3.32797	7.12774e-303	8.09667e-300	-	-	-	-
Unigene30725_ANTbpfTARAAPEI-5	21	2	4.81	0.48	-3.32493	5.25528e-05	0.000362072	-	-	GO:0051234//establishment of localization	gi|297740639|emb|CBI30821.3|/7.42588e-15/unnamed protein product [Vitis vinifera]
Unigene13139_ANTbpfTARAAPEI-5	21	2	4.81	0.48	-3.32493	5.25528e-05	0.000361935	-	-	-	-
Unigene34843_ANTbpfTARAAPEI-5	21	2	4.81	0.48	-3.32493	5.25528e-05	0.000361798	-	-	-	-
Unigene16382_ANTbpfTARAAPEI-5	21	2	4.81	0.48	-3.32493	5.25528e-05	0.000361661	-	-	-	gi|225447779|ref|XP_002265691.1|/4.04668e-84/PREDICTED: uncharacterized protein LOC100245237 [Vitis vinifera]
Unigene21428_ANTbpfTARAAPEI-5	21	2	4.81	0.48	-3.32493	5.25528e-05	0.000361524	-	-	-	-
Unigene17468_ANTbpfTARAAPEI-5	21	2	4.81	0.48	-3.32493	5.25528e-05	0.000361387	-	-	-	-
Unigene7164_ANTbpfTARAAPEI-5	21	2	4.81	0.48	-3.32493	5.25528e-05	0.000361251	-	-	-	gi|359489095|ref|XP_003633871.1|/4.29185e-19/PREDICTED: uncharacterized protein LOC100853157 [Vitis vinifera]
Unigene8761_ANTbpfTARAAPEI-5	21	2	4.81	0.48	-3.32493	5.25528e-05	0.000361114	-	-	-	-
Unigene18559_ANTbpfTARAAPEI-5	21	2	4.81	0.48	-3.32493	5.25528e-05	0.000360978	-	-	-	-
Unigene3546_ANTbpfTARAAPEI-5	21	2	4.81	0.48	-3.32493	5.25528e-05	0.000360841	GO:0031090//organelle membrane;GO:0043231//intracellular membrane-bounded organelle	-	-	gi|225463870|ref|XP_002268712.1|/3.49957e-165/PREDICTED: GPI transamidase component PIG-S-like [Vitis vinifera]
Unigene19948_ANTbpfTARAAPEI-5	21	2	4.81	0.48	-3.32493	5.25528e-05	0.000360705	-	-	-	gi|225454571|ref|XP_002263420.1|/1.1573e-23/PREDICTED: methyltransferase-like protein 21A [Vitis vinifera]
Unigene42029_ANTbpfTARAAPEI-5	52	5	11.92	1.19	-3.32435	8.69898e-11	1.46257e-09	-	-	-	gi|357166760|ref|XP_003580837.1|/4.27378e-98/PREDICTED: bystin-like [Brachypodium distachyon]
Unigene20634_ANTbpfTARAAPEI-5	247	24	56.62	5.72	-3.30722	3.08232e-46	3.12967e-44	-	-	-	-
Unigene37925_ANTbpfTARAAPEI-5	41	4	9.4	0.95	-3.30666	1.05023e-08	1.38219e-07	-	GO:0046872//metal ion binding;GO:0004674//protein serine/threonine kinase activity;GO:0032559	GO:0006464//protein modification process	gi|238007006|gb|ACR34538.1|/1.33551e-30/unknown [Zea mays]
Unigene33929_ANTbpfTARAAPEI-5	61	6	13.98	1.43	-3.28928	2.36826e-12	4.70931e-11	-	GO:0005515//protein binding	GO:0044267//cellular protein metabolic process	gi|321437415|gb|ADW83718.1|/2.77748e-25/DnaJ-like protein [Musa acuminata AAA Group]
Unigene1462_ANTbpfTARAAPEI-5	30	3	6.88	0.71	-3.27652	1.30554e-06	1.22374e-05	-	-	-	gi|326487516|dbj|BAJ89742.1|/1.0479e-58/predicted protein [Hordeum vulgare subsp. vulgare]
Unigene9427_ANTbpfTARAAPEI-5	40	4	9.17	0.95	-3.27092	1.88634e-08	2.39918e-07	GO:0016020//membrane	GO:0016740//transferase activity	-	gi|357505549|ref|XP_003623063.1|/5.82023e-179/Alpha-1,2-glucosyltransferase ALG10-A [Medicago truncatula]
Unigene40964_ANTbpfTARAAPEI-5	110	11	25.22	2.62	-3.26693	3.88906e-21	1.59557e-19	-	-	-	gi|125533074|gb|EAY79639.1|/3.98904e-08/hypothetical protein OsI_34783 [Oryza sativa Indica Group]
Unigene16894_ANTbpfTARAAPEI-5	20	2	4.58	0.48	-3.25424	9.49242e-05	0.000615281	GO:0016020//membrane	GO:0004672//protein kinase activity;GO:0032559	GO:0006464//protein modification process;GO:0007167//enzyme linked receptor protein signaling pathway	gi|297822245|ref|XP_002879005.1|/2.25783e-14/hypothetical protein ARALYDRAFT_481544 [Arabidopsis lyrata subsp. lyrata]
Unigene16080_ANTbpfTARAAPEI-5	59	6	13.52	1.43	-3.24101	7.59744e-12	1.4324e-10	-	-	-	-
Unigene30772_ANTbpfTARAAPEI-5	39	4	8.94	0.95	-3.23428	3.38132e-08	4.1524e-07	-	-	-	-
Unigene26385_ANTbpfTARAAPEI-5	39	4	8.94	0.95	-3.23428	3.38132e-08	4.14959e-07	-	-	-	-
Unigene4147_ANTbpfTARAAPEI-5	39	4	8.94	0.95	-3.23428	3.38132e-08	4.14679e-07	GO:0009536//plastid	GO:0032561	-	gi|297739639|emb|CBI29821.3|/3.05822e-119/unnamed protein product [Vitis vinifera]
Unigene6673_ANTbpfTARAAPEI-5	156	16	35.76	3.81	-3.23048	4.03534e-29	2.48618e-27	GO:0009526//plastid envelope;GO:0009534//chloroplast thylakoid	-	GO:0006633//fatty acid biosynthetic process;GO:0000302//response to reactive oxygen species;GO:0006779//porphyrin biosynthetic process	gi|297834262|ref|XP_002885013.1|/1.63003e-09/hypothetical protein ARALYDRAFT_478824 [Arabidopsis lyrata subsp. lyrata]
Unigene7182_ANTbpfTARAAPEI-5	273	28	62.58	6.67	-3.22994	7.13326e-50	8.20551e-48	-	-	-	-
Unigene41842_ANTbpfTARAAPEI-5	29	3	6.65	0.71	-3.22746	2.34354e-06	2.11804e-05	GO:0043231//intracellular membrane-bounded organelle	-	-	gi|225443618|ref|XP_002279435.1|/3.55303e-70/PREDICTED: protein DEHYDRATION-INDUCED 19-like [Vitis vinifera]
Unigene40163_ANTbpfTARAAPEI-5	29	3	6.65	0.71	-3.22746	2.34354e-06	2.11699e-05	GO:0043231//intracellular membrane-bounded organelle	GO:0046872//metal ion binding;GO:0051766;GO:0051765;GO:0032559	GO:0043647//inositol phosphate metabolic process;GO:0006796//phosphate metabolic process	gi|224140687|ref|XP_002323710.1|/2.36716e-83/predicted protein [Populus trichocarpa]
Unigene16843_ANTbpfTARAAPEI-5	78	8	17.88	1.91	-3.2267	3.22056e-15	8.45862e-14	-	-	-	gi|225463171|ref|XP_002267329.1|/4.21643e-87/PREDICTED: uncharacterized protein LOC100263151 [Vitis vinifera]
Unigene33267_ANTbpfTARAAPEI-5	310	32	71.06	7.62	-3.22117	2.80714e-56	3.75145e-54	GO:0009536//plastid	GO:0032559	GO:0008152//metabolic process	gi|297738859|emb|CBI28104.3|/9.11965e-29/unnamed protein product [Vitis vinifera]
Unigene43318_ANTbpfTARAAPEI-5	250	26	57.31	6.19	-3.21078	1.53089e-45	1.52044e-43	GO:0009526//plastid envelope;GO:0009368//endopeptidase Clp complex;GO:0031976;GO:0009532//plastid stroma	GO:0008233//peptidase activity	-	gi|225453100|ref|XP_002271649.1|/7.99478e-110/PREDICTED: ATP-dependent Clp protease proteolytic subunit 3, chloroplastic [Vitis vinifera]
Unigene14393_ANTbpfTARAAPEI-5	48	5	11	1.19	-3.20847	8.97772e-10	1.35299e-08	GO:0044429//mitochondrial part	GO:0015036//disulfide oxidoreductase activity	GO:0018904;GO:0019725//cellular homeostasis	gi|255587948|ref|XP_002534450.1|/4.25428e-22/Thioredoxin I, putative [Ricinus communis]
Unigene15581_ANTbpfTARAAPEI-5	48	5	11	1.19	-3.20847	8.97772e-10	1.35186e-08	GO:0044424//intracellular part;GO:0043234//protein complex	-	-	gi|225458641|ref|XP_002284832.1|/1.50622e-120/PREDICTED: WD repeat-containing protein 18 [Vitis vinifera]
Unigene15104_ANTbpfTARAAPEI-5	67	7	15.36	1.67	-3.20126	3.71384e-13	8.1718e-12	GO:0031981//nuclear lumen	GO:0016859//cis-trans isomerase activity;GO:0005515//protein binding	GO:0034728;GO:0044267//cellular protein metabolic process	gi|224122580|ref|XP_002318872.1|/1.84914e-51/predicted protein [Populus trichocarpa]
Unigene42280_ANTbpfTARAAPEI-5	105	11	24.07	2.62	-3.1996	7.03554e-20	2.66398e-18	GO:0043231//intracellular membrane-bounded organelle;GO:0044444//cytoplasmic part;GO:0030529//ribonucleoprotein complex	GO:0005198//structural molecule activity	GO:0010467//gene expression	gi|295311665|ref|YP_003587265.1|/3.09716e-25/ribosomal protein S10 [Citrullus lanatus]
Unigene41817_ANTbpfTARAAPEI-5	38	4	8.71	0.95	-3.19667	6.04844e-08	7.10604e-07	-	GO:0003677//DNA binding	-	gi|359490844|ref|XP_002269872.2|/1.75186e-53/PREDICTED: mutS2 protein-like [Vitis vinifera]
Unigene42346_ANTbpfTARAAPEI-5	38	4	8.71	0.95	-3.19667	6.04844e-08	7.10145e-07	GO:0031974//membrane-enclosed lumen;GO:0042579//microbody	GO:0004175//endopeptidase activity;GO:0042623//ATPase activity, coupled;GO:0032559	GO:0016558//protein import into peroxisome matrix;GO:0019538//protein metabolic process;GO:0048528//post-embryonic root development	gi|225427356|ref|XP_002282657.1|/8.15318e-106/PREDICTED: lon protease homolog 2, peroxisomal [Vitis vinifera]
Unigene31251_ANTbpfTARAAPEI-5	124	13	28.42	3.1	-3.19657	3.14836e-23	1.44135e-21	-	-	-	-
Unigene38552_ANTbpfTARAAPEI-5	94	10	21.55	2.38	-3.17865	7.94194e-18	2.6055e-16	-	-	-	gi|224077404|ref|XP_002305248.1|/1.97655e-09/predicted protein [Populus trichocarpa]
Unigene24186_ANTbpfTARAAPEI-5	47	5	10.77	1.19	-3.17798	1.6023e-09	2.33348e-08	-	-	-	-
Unigene37644_ANTbpfTARAAPEI-5	47	5	10.77	1.19	-3.17798	1.6023e-09	2.33161e-08	-	-	-	-
Unigene25235_ANTbpfTARAAPEI-5	56	6	12.84	1.43	-3.16656	4.31832e-11	7.49622e-10	-	-	-	-
Unigene15546_ANTbpfTARAAPEI-5	37	4	8.48	0.95	-3.15806	1.07957e-07	1.21795e-06	GO:0031981//nuclear lumen	GO:0003676//nucleic acid binding	-	gi|18652180|gb|AAL76994.1|/6.35703e-84/RNA binding protein [Elaeis oleifera]
Unigene36740_ANTbpfTARAAPEI-5	138	15	31.63	3.57	-3.1473	2.52116e-25	1.30547e-23	-	-	-	-
Unigene13393_ANTbpfTARAAPEI-5	175	19	40.11	4.53	-3.14638	9.37804e-32	6.31281e-30	GO:0043231//intracellular membrane-bounded organelle;GO:0031410//cytoplasmic vesicle	GO:0016491//oxidoreductase activity	GO:0030148//sphingolipid biosynthetic process;GO:0009639//response to red or far red light	gi|7262670|gb|AAF43928.1|AC012188_5/1.08261e-40/Contains similarity to acid phosphatase from Lupinus albus gb|AB023385 and contains a Sterol desaturase PF|01598 domain. EST gb|AI995340 comes from this gene [Arabidopsis thaliana]
Unigene11658_ANTbpfTARAAPEI-5	82	9	18.8	2.14	-3.13505	1.59632e-15	4.32387e-14	-	GO:0004672//protein kinase activity;GO:0000166//nucleotide binding	-	gi|225425928|ref|XP_002267668.1|/0/PREDICTED: probable LRR receptor-like serine/threonine-protein kinase At1g67720-like [Vitis vinifera]
Unigene35260_ANTbpfTARAAPEI-5	27	3	6.19	0.71	-3.12405	7.48886e-06	6.15326e-05	-	-	-	-
Unigene19043_ANTbpfTARAAPEI-5	27	3	6.19	0.71	-3.12405	7.48886e-06	6.15048e-05	-	-	-	-
Unigene8938_ANTbpfTARAAPEI-5	36	4	8.25	0.95	-3.11839	1.92247e-07	2.07858e-06	-	-	-	-
Unigene23805_ANTbpfTARAAPEI-5	36	4	8.25	0.95	-3.11839	1.92247e-07	2.07734e-06	-	-	-	gi|222631676|gb|EEE63808.1|/5.81053e-07/hypothetical protein OsJ_18632 [Oryza sativa Japonica Group]
Unigene34340_ANTbpfTARAAPEI-5	36	4	8.25	0.95	-3.11839	1.92247e-07	2.07611e-06	-	-	-	-
Unigene20458_ANTbpfTARAAPEI-5	437	49	100.17	11.67	-3.10157	5.8265e-76	1.18985e-73	-	-	-	-
Unigene19795_ANTbpfTARAAPEI-5	460	52	105.45	12.38	-3.09048	1.3839e-79	2.92469e-77	GO:0009536//plastid	-	-	gi|297740945|emb|CBI31257.3|/9.46733e-26/unnamed protein product [Vitis vinifera]
Unigene36580_ANTbpfTARAAPEI-5	407	46	93.3	10.96	-3.08963	1.31152e-70	2.45741e-68	-	-	-	gi|326415772|gb|ADZ72833.1|/8.07855e-38/CONSTANS-like protein [Aquilegia formosa]
Unigene28230_ANTbpfTARAAPEI-5	309	35	70.83	8.34	-3.08624	6.17914e-54	7.85356e-52	-	-	-	-
Unigene11939_ANTbpfTARAAPEI-5	194	22	44.47	5.24	-3.08519	2.1088e-34	1.5708e-32	-	-	-	-
Unigene32054_ANTbpfTARAAPEI-5	96	11	22.01	2.62	-3.07052	1.22077e-17	3.927e-16	-	-	-	-
Unigene36330_ANTbpfTARAAPEI-5	122	14	27.97	3.33	-3.07029	4.82464e-22	2.073e-20	GO:0016020//membrane	-	-	gi|224140137|ref|XP_002323441.1|/4.26826e-49/predicted protein [Populus trichocarpa]
Unigene38732_ANTbpfTARAAPEI-5	137	16	31.4	3.81	-3.0429	2.1276e-24	1.05943e-22	-	-	-	gi|255563429|ref|XP_002522717.1|/3.12605e-29/Protein phosphatase 1 regulatory subunit, putative [Ricinus communis]
Unigene26563_ANTbpfTARAAPEI-5	34	4	7.79	0.95	-3.03562	6.05182e-07	6.07019e-06	-	-	-	-
Unigene39173_ANTbpfTARAAPEI-5	187	22	42.87	5.24	-3.03233	1.11153e-32	7.74027e-31	-	-	-	-
Unigene8670_ANTbpfTARAAPEI-5	68	8	15.59	1.91	-3.02898	9.9851e-13	2.08597e-11	GO:0009534//chloroplast thylakoid	-	-	gi|224133726|ref|XP_002327665.1|/1.55794e-28/predicted protein [Populus trichocarpa]
Unigene11708_ANTbpfTARAAPEI-5	59	7	13.52	1.67	-3.01718	3.6335e-11	6.356e-10	GO:0031228//intrinsic to Golgi membrane	-	GO:0048193//Golgi vesicle transport	gi|225455880|ref|XP_002275327.1|/0/PREDICTED: protein CASP [Vitis vinifera]
Unigene1910_ANTbpfTARAAPEI-5	25	3	5.73	0.71	-3.01264	2.36376e-05	0.000176868	GO:0009536//plastid	GO:0016830//carbon-carbon lyase activity	-	gi|255576280|ref|XP_002529033.1|/9.58235e-97/carboxy-lyase, putative [Ricinus communis]
Unigene34289_ANTbpfTARAAPEI-5	25	3	5.73	0.71	-3.01264	2.36376e-05	0.000176796	-	-	-	-
Unigene29799_ANTbpfTARAAPEI-5	25	3	5.73	0.71	-3.01264	2.36376e-05	0.000176723	-	-	-	gi|335060428|gb|AEH27533.1|/3.0741e-08/putative phosphomannomutase [Amorphophallus konjac]
Unigene36066_ANTbpfTARAAPEI-5	67	8	15.36	1.91	-3.00753	1.75924e-12	3.56855e-11	GO:0000313;GO:0043231//intracellular membrane-bounded organelle	GO:0005198//structural molecule activity	GO:0010467//gene expression	gi|359806563|ref|NP_001241009.1|/1.44985e-54/uncharacterized protein LOC100812176 [Glycine max]
Unigene29646_ANTbpfTARAAPEI-5	75	9	17.19	2.14	-3.00589	8.57518e-14	2.01622e-12	-	-	-	-
Unigene3193_ANTbpfTARAAPEI-5	75	9	17.19	2.14	-3.00589	8.57518e-14	2.01362e-12	-	-	-	-
Unigene4910_ANTbpfTARAAPEI-5	33	4	7.56	0.95	-2.99239	1.06953e-06	1.01455e-05	-	-	-	-
Unigene27678_ANTbpfTARAAPEI-5	815	99	186.82	23.58	-2.98601	4.18822e-135	2.11447e-132	-	-	-	gi|242048748|ref|XP_002462120.1|/5.22968e-08/hypothetical protein SORBIDRAFT_02g019480 [Sorghum bicolor]
Unigene13436_ANTbpfTARAAPEI-5	41	5	9.4	1.19	-2.9817	4.9699e-08	5.93092e-07	-	-	-	gi|224113165|ref|XP_002316412.1|/6.1823e-25/predicted protein [Populus trichocarpa]
Unigene6490_ANTbpfTARAAPEI-5	41	5	9.4	1.19	-2.9817	4.9699e-08	5.92703e-07	-	-	GO:0040007//growth	gi|357123182|ref|XP_003563291.1|/1.17265e-114/PREDICTED: elongator complex protein 4-like [Brachypodium distachyon]
Unigene43088_ANTbpfTARAAPEI-5	106	13	24.3	3.1	-2.97062	8.8837e-19	3.12909e-17	-	-	-	gi|357143503|ref|XP_003572944.1|/1.66606e-13/PREDICTED: transcription factor bHLH144-like [Brachypodium distachyon]
Unigene36036_ANTbpfTARAAPEI-5	162	20	37.14	4.76	-2.96394	6.90996e-28	3.98694e-26	-	-	-	-
Unigene28576_ANTbpfTARAAPEI-5	97	12	22.24	2.86	-2.95907	3.1431e-17	9.69878e-16	-	-	-	-
Unigene32248_ANTbpfTARAAPEI-5	169	21	38.74	5	-2.95382	6.07634e-29	3.69356e-27	GO:0044464//cell part	GO:0008092//cytoskeletal protein binding	-	gi|284433764|gb|ADB85088.1|/1.50181e-15/actin-depolymerizing factor 6 [Jatropha curcas]
Unigene7194_ANTbpfTARAAPEI-5	24	3	5.5	0.71	-2.95354	4.1779e-05	0.000295346	-	-	-	-
Unigene14736_ANTbpfTARAAPEI-5	24	3	5.5	0.71	-2.95354	4.1779e-05	0.000295231	GO:0044424//intracellular part	-	-	gi|359476157|ref|XP_002282976.2|/8.97694e-39/PREDICTED: aberrant root formation protein 4-like [Vitis vinifera]
Unigene43325_ANTbpfTARAAPEI-5	378	47	86.65	11.19	-2.95299	7.43588e-63	1.16506e-60	-	GO:0004672//protein kinase activity;GO:0032559	GO:0006464//protein modification process	gi|359484471|ref|XP_002281345.2|/5.03901e-112/PREDICTED: casein kinase I isoform delta-like [Vitis vinifera]
Unigene43308_ANTbpfTARAAPEI-5	32	4	7.34	0.95	-2.94978	1.88487e-06	1.72495e-05	GO:0043231//intracellular membrane-bounded organelle	-	-	gi|312165807|gb|ADQ38902.1|/5.21825e-85/bHLH transcription factor [Musa acuminata AAA Group]
Unigene34872_ANTbpfTARAAPEI-5	160	20	36.68	4.76	-2.94596	2.1136e-27	1.20422e-25	-	-	-	-
Unigene31570_ANTbpfTARAAPEI-5	40	5	9.17	1.19	-2.94596	8.74242e-08	9.98702e-07	-	-	-	-
Unigene29322_ANTbpfTARAAPEI-5	56	7	12.84	1.67	-2.94273	1.97485e-10	3.2191e-09	-	-	-	gi|115444541|ref|NP_001046050.1|/1.93858e-10/Os02g0174800 [Oryza sativa Japonica Group]
Unigene42620_ANTbpfTARAAPEI-5	407	51	93.3	12.15	-2.94092	2.6696e-67	4.75686e-65	GO:0031090//organelle membrane	GO:0042562//hormone binding;GO:0043178//alcohol binding	GO:0048437//floral organ development;GO:0009755//hormone-mediated signaling pathway;GO:0009555//pollen development;GO:0009607//response to biotic stimulus	gi|377684868|gb|AFB74453.1|/2.20357e-120/transport inhibitor response protein [Prunus persica]
Unigene33274_ANTbpfTARAAPEI-5	175	22	40.11	5.24	-2.93632	9.33648e-30	5.93324e-28	GO:0044424//intracellular part	-	GO:0006400//tRNA modification	gi|255541426|ref|XP_002511777.1|/3.71113e-22/Protein C9orf74, putative [Ricinus communis]
Unigene12214_ANTbpfTARAAPEI-5	111	14	25.44	3.33	-2.9335	2.36502e-19	8.57969e-18	-	-	-	-
Unigene7979_ANTbpfTARAAPEI-5	134	17	30.72	4.05	-2.92318	5.12124e-23	2.32116e-21	-	-	-	-
Unigene15861_ANTbpfTARAAPEI-5	63	8	14.44	1.91	-2.91843	1.66978e-11	3.01973e-10	-	-	-	gi|255590046|ref|XP_002535160.1|/1.32811e-96/conserved hypothetical protein [Ricinus communis]
Unigene37489_ANTbpfTARAAPEI-5	94	12	21.55	2.86	-2.9136	1.68147e-16	4.96114e-15	GO:0031224//intrinsic to membrane	GO:0046914//transition metal ion binding;GO:0003824//catalytic activity	GO:0006631//fatty acid metabolic process	gi|194690684|gb|ACF79426.1|/1.48571e-89/unknown [Zea mays]
Unigene15280_ANTbpfTARAAPEI-5	47	6	10.77	1.43	-2.91293	7.23852e-09	9.80329e-08	-	-	-	-
Unigene42449_ANTbpfTARAAPEI-5	47	6	10.77	1.43	-2.91293	7.23852e-09	9.79599e-08	-	-	-	gi|356508955|ref|XP_003523218.1|/3.24391e-57/PREDICTED: E3 ubiquitin-protein ligase RGLG1-like [Glycine max]
Unigene26185_ANTbpfTARAAPEI-5	86	11	19.71	2.62	-2.91129	3.40874e-15	8.92707e-14	-	-	-	-
Unigene20264_ANTbpfTARAAPEI-5	156	20	35.76	4.76	-2.90931	1.96152e-26	1.09023e-24	-	-	-	-
Unigene7582_ANTbpfTARAAPEI-5	70	9	16.05	2.14	-2.90689	1.41893e-12	2.91073e-11	-	-	-	-
Unigene24009_ANTbpfTARAAPEI-5	31	4	7.11	0.95	-2.90385	3.31196e-06	2.92634e-05	-	-	-	-
Unigene29024_ANTbpfTARAAPEI-5	31	4	7.11	0.95	-2.90385	3.31196e-06	2.92492e-05	-	-	-	-
Unigene11458_ANTbpfTARAAPEI-5	23	3	5.27	0.71	-2.89191	7.35664e-05	0.000492656	-	-	-	gi|356539871|ref|XP_003538416.1|/2.16835e-78/PREDICTED: uncharacterized protein LOC100816975 [Glycine max]
Unigene11904_ANTbpfTARAAPEI-5	23	3	5.27	0.71	-2.89191	7.35664e-05	0.000492475	-	-	-	-
Unigene10839_ANTbpfTARAAPEI-5	23	3	5.27	0.71	-2.89191	7.35664e-05	0.000492294	GO:0016020//membrane	GO:0015291//secondary active transmembrane transporter activity	GO:0015698//inorganic anion transport;GO:0009268//response to pH	gi|224100859|ref|XP_002312043.1|/6.72281e-25/predicted protein [Populus trichocarpa]
Unigene21047_ANTbpfTARAAPEI-5	23	3	5.27	0.71	-2.89191	7.35664e-05	0.000492112	-	-	-	-
Unigene43293_ANTbpfTARAAPEI-5	123	16	28.2	3.81	-2.88783	5.43122e-21	2.2034e-19	GO:0044464//cell part	-	-	gi|225439834|ref|XP_002277535.1|/1.44786e-111/PREDICTED: ankyrin repeat-containing protein At3g12360 [Vitis vinifera]
Unigene16057_ANTbpfTARAAPEI-5	46	6	10.54	1.43	-2.88179	1.26632e-08	1.65697e-07	-	-	-	-
Unigene40955_ANTbpfTARAAPEI-5	191	25	43.78	5.95	-2.87931	1.01516e-31	6.7833e-30	GO:0031231;GO:0009536//plastid	GO:0005515//protein binding	GO:0007031//peroxisome organization	gi|255541462|ref|XP_002511795.1|/5.25554e-93/peroxisomal biogenesis factor, putative [Ricinus communis]
Unigene7928_ANTbpfTARAAPEI-5	313	41	71.75	9.76	-2.87803	5.36308e-51	6.32948e-49	GO:0005634//nucleus	GO:0022892	GO:0051701;GO:0009608//response to symbiont;GO:0006886//intracellular protein transport	gi|256016311|gb|ACU56981.1|/1.47281e-180/importin alpha [Citrus sinensis]
Unigene39780_ANTbpfTARAAPEI-5	38	5	8.71	1.19	-2.87171	2.6852e-07	2.85401e-06	GO:0043231//intracellular membrane-bounded organelle	GO:0003824//catalytic activity	GO:0044238//primary metabolic process	gi|224054280|ref|XP_002298181.1|/1.30539e-27/predicted protein [Populus trichocarpa]
Unigene12993_ANTbpfTARAAPEI-5	38	5	8.71	1.19	-2.87171	2.6852e-07	2.85234e-06	GO:0009536//plastid	GO:0016829//lyase activity;GO:0004672//protein kinase activity;GO:0032559	GO:0006779//porphyrin biosynthetic process;GO:0006351//transcription, DNA-dependent;GO:0006950//response to stress;GO:0006464//protein modification process	gi|225439856|ref|XP_002278124.1|/0/PREDICTED: serine/threonine-protein kinase AFC1 [Vitis vinifera]
Unigene34037_ANTbpfTARAAPEI-5	38	5	8.71	1.19	-2.87171	2.6852e-07	2.85067e-06	-	-	-	-
Unigene11968_ANTbpfTARAAPEI-5	152	20	34.84	4.76	-2.87171	1.80003e-25	9.37406e-24	-	-	-	-
Unigene34331_ANTbpfTARAAPEI-5	4569	602	1047.35	143.38	-2.86883	0	0	-	-	-	-
Unigene22738_ANTbpfTARAAPEI-5	159	21	36.45	5	-2.86592	1.57252e-26	8.76702e-25	-	-	-	-
Unigene182_ANTbpfTARAAPEI-5	128	17	29.34	4.05	-2.85688	1.4273e-21	5.92266e-20	-	-	-	-
Unigene24395_ANTbpfTARAAPEI-5	105	14	24.07	3.33	-2.85364	6.6156e-18	2.18616e-16	-	-	-	-
Unigene37801_ANTbpfTARAAPEI-5	210	28	48.14	6.67	-2.85148	2.07058e-34	1.54867e-32	-	-	-	-
Unigene33054_ANTbpfTARAAPEI-5	142	19	32.55	4.53	-2.84507	1.0806e-23	5.06184e-22	-	-	-	-
Unigene10753_ANTbpfTARAAPEI-5	67	9	15.36	2.14	-2.8435	7.507e-12	1.41829e-10	GO:0031224//intrinsic to membrane	GO:0017111//nucleoside-triphosphatase activity;GO:0015405;GO:0032559	GO:0006810//transport;GO:0009207	gi|359489333|ref|XP_002265346.2|/4.35442e-92/PREDICTED: ABC transporter C family member 9-like [Vitis vinifera]
Unigene17995_ANTbpfTARAAPEI-5	67	9	15.36	2.14	-2.8435	7.507e-12	1.41682e-10	GO:0043231//intracellular membrane-bounded organelle;GO:0030964	GO:0046914//transition metal ion binding;GO:0016723//oxidoreductase activity, oxidizing metal ions, NAD or NADP as acceptor	GO:0009409//response to cold	gi|225456909|ref|XP_002277760.1|/1.51401e-157/PREDICTED: ferric reduction oxidase 8, mitochondrial [Vitis vinifera]
Unigene21744_ANTbpfTARAAPEI-5	319	43	73.12	10.24	-2.83605	3.42082e-51	4.09036e-49	-	-	-	-
Unigene35252_ANTbpfTARAAPEI-5	37	5	8.48	1.19	-2.8331	4.68746e-07	4.77548e-06	-	-	-	gi|357160618|ref|XP_003578821.1|/2.7128e-49/PREDICTED: uncharacterized protein LOC100845545 [Brachypodium distachyon]
Unigene43346_ANTbpfTARAAPEI-5	37	5	8.48	1.19	-2.8331	4.68746e-07	4.77281e-06	GO:0009536//plastid	GO:0046995	GO:0008152//metabolic process	gi|225433343|ref|XP_002285592.1|/0/PREDICTED: uncharacterized protein all1601 [Vitis vinifera]
Unigene9380_ANTbpfTARAAPEI-5	310	42	71.06	10	-2.82904	1.16108e-49	1.31072e-47	-	-	-	-
Unigene7848_ANTbpfTARAAPEI-5	22	3	5.04	0.71	-2.82753	0.000129017	0.000812501	GO:0031410//cytoplasmic vesicle	GO:0046914//transition metal ion binding	GO:0043085//positive regulation of catalytic activity	gi|350535509|ref|NP_001233942.1|/5.28068e-70/ureF protein [Solanum lycopersicum]
Unigene12927_ANTbpfTARAAPEI-5	22	3	5.04	0.71	-2.82753	0.000129017	0.000812219	GO:0031410//cytoplasmic vesicle	GO:0003824//catalytic activity	-	gi|296085487|emb|CBI29219.3|/5.25756e-24/unnamed protein product [Vitis vinifera]
Unigene5729_ANTbpfTARAAPEI-5	44	6	10.09	1.43	-2.81884	3.84926e-08	4.66402e-07	-	GO:0016491//oxidoreductase activity	-	gi|148910773|gb|ABR18453.1|/3.79283e-93/unknown [Picea sitchensis]
Unigene13451_ANTbpfTARAAPEI-5	44	6	10.09	1.43	-2.81884	3.84926e-08	4.66091e-07	-	GO:0004672//protein kinase activity;GO:0032559	GO:0006464//protein modification process	gi|125592079|gb|EAZ32429.1|/1.6964e-129/hypothetical protein OsJ_16639 [Oryza sativa Japonica Group]
Unigene37961_ANTbpfTARAAPEI-5	44	6	10.09	1.43	-2.81884	3.84926e-08	4.65781e-07	-	-	-	-
Unigene29510_ANTbpfTARAAPEI-5	29	4	6.65	0.95	-2.80735	1.01285e-05	8.15261e-05	-	-	-	-
Unigene12717_ANTbpfTARAAPEI-5	29	4	6.65	0.95	-2.80735	1.01285e-05	8.149e-05	GO:0031410//cytoplasmic vesicle	GO:0004672//protein kinase activity;GO:0000166//nucleotide binding	GO:0009987//cellular process	gi|326493378|dbj|BAJ85150.1|/3.43432e-71/predicted protein [Hordeum vulgare subsp. vulgare]
Unigene14147_ANTbpfTARAAPEI-5	51	7	11.69	1.67	-2.80735	3.19778e-09	4.50889e-08	-	-	-	-
Unigene40525_ANTbpfTARAAPEI-5	29	4	6.65	0.95	-2.80735	1.01285e-05	8.14539e-05	-	-	-	gi|224093965|ref|XP_002310054.1|/1.93238e-62/predicted protein [Populus trichocarpa]
Unigene43600_ANTbpfTARAAPEI-5	87	12	19.94	2.86	-2.80158	8.07942e-15	2.03384e-13	-	GO:0016741	GO:0006730//one-carbon metabolic process	gi|297741046|emb|CBI31358.3|/4.37404e-136/unnamed protein product [Vitis vinifera]
Unigene11127_ANTbpfTARAAPEI-5	58	8	13.3	1.91	-2.79978	2.67978e-10	4.27237e-09	GO:0009526//plastid envelope;GO:0031224//intrinsic to membrane	GO:0022890//inorganic cation transmembrane transporter activity	GO:0006826//iron ion transport;GO:0006875//cellular metal ion homeostasis	gi|326505530|dbj|BAJ95436.1|/1.66828e-16/predicted protein [Hordeum vulgare subsp. vulgare]
Unigene18222_ANTbpfTARAAPEI-5	58	8	13.3	1.91	-2.79978	2.67978e-10	4.26862e-09	GO:0009536//plastid	-	-	gi|225450232|ref|XP_002266606.1|/0/PREDICTED: DUF246 domain-containing protein At1g04910 [Vitis vinifera]
Unigene12473_ANTbpfTARAAPEI-5	36	5	8.25	1.19	-2.79343	8.15992e-07	7.93932e-06	-	-	-	-
Unigene39371_ANTbpfTARAAPEI-5	36	5	8.25	1.19	-2.79343	8.15992e-07	7.93507e-06	GO:0043231//intracellular membrane-bounded organelle	GO:0003676//nucleic acid binding	-	gi|225439737|ref|XP_002274178.1|/2.69554e-40/PREDICTED: glycine-rich RNA-binding protein 2 [Vitis vinifera]
Unigene34828_ANTbpfTARAAPEI-5	137	19	31.4	4.53	-2.79318	1.68103e-22	7.43376e-21	-	-	GO:0019941//modification-dependent protein catabolic process	gi|255586071|ref|XP_002533700.1|/2.0574e-20/amsh, putative [Ricinus communis]
Unigene21102_ANTbpfTARAAPEI-5	43	6	9.86	1.43	-2.78557	6.68714e-08	7.80095e-07	-	-	-	-
Unigene1256_ANTbpfTARAAPEI-5	43	6	9.86	1.43	-2.78557	6.68714e-08	7.79594e-07	GO:0043232	GO:0003676//nucleic acid binding;GO:0032559	GO:0006310//DNA recombination;GO:0006281//DNA repair	gi|296088648|emb|CBI37639.3|/2.05464e-77/unnamed protein product [Vitis vinifera]
Unigene21789_ANTbpfTARAAPEI-5	100	14	22.92	3.33	-2.78301	1.03169e-16	3.06889e-15	-	-	-	-
Unigene18032_ANTbpfTARAAPEI-5	50	7	11.46	1.67	-2.77869	5.54698e-09	7.60878e-08	-	-	-	gi|224076842|ref|XP_002305017.1|/3.14038e-112/predicted protein [Populus trichocarpa]
Unigene14846_ANTbpfTARAAPEI-5	50	7	11.46	1.67	-2.77869	5.54698e-09	7.60304e-08	GO:0019866//organelle inner membrane;GO:0031224//intrinsic to membrane	-	GO:0046907//intracellular transport	gi|224107339|ref|XP_002314452.1|/8.3341e-157/predicted protein [Populus trichocarpa]
Unigene24945_ANTbpfTARAAPEI-5	64	9	14.67	2.14	-2.77719	3.9138e-11	6.82661e-10	-	-	-	-
Unigene10264_ANTbpfTARAAPEI-5	347	49	79.54	11.67	-2.76888	3.36688e-54	4.30937e-52	GO:0043231//intracellular membrane-bounded organelle	GO:0043169//cation binding;GO:0004470//malic enzyme activity;GO:0000166//nucleotide binding	GO:0043648//dicarboxylic acid metabolic process	gi|359475960|ref|XP_003631773.1|/0/PREDICTED: NADP-dependent malic enzyme-like [Vitis vinifera]
Unigene41678_ANTbpfTARAAPEI-5	134	19	30.72	4.53	-2.7616	8.63602e-22	3.66728e-20	GO:0031227//intrinsic to endoplasmic reticulum membrane;GO:0031410//cytoplasmic vesicle	GO:0019829//cation-transporting ATPase activity;GO:0032559	GO:0010038//response to metal ion;GO:0009206;GO:0000041//transition metal ion transport;GO:0030003//cellular cation homeostasis;GO:0070838//divalent metal ion transport	gi|212276316|ref|NP_001130898.1|/2.9623e-74/uncharacterized protein LOC100192002 [Zea mays]
Unigene8012_ANTbpfTARAAPEI-5	28	4	6.42	0.95	-2.75657	1.76213e-05	0.000135937	-	-	-	-
Unigene22228_ANTbpfTARAAPEI-5	35	5	8.02	1.19	-2.75264	1.41632e-06	1.3228e-05	-	-	-	-
Unigene27372_ANTbpfTARAAPEI-5	35	5	8.02	1.19	-2.75264	1.41632e-06	1.32212e-05	-	-	-	-
Unigene36340_ANTbpfTARAAPEI-5	42	6	9.63	1.43	-2.75152	1.15881e-07	1.30088e-06	-	-	-	-
Unigene251_ANTbpfTARAAPEI-5	91	13	20.86	3.1	-2.7504	3.57216e-15	9.32816e-14	-	-	-	gi|224150813|ref|XP_002337014.1|/3.64106e-19/predicted protein [Populus trichocarpa]
Unigene17266_ANTbpfTARAAPEI-5	49	7	11.23	1.67	-2.74944	9.6008e-09	1.27648e-07	GO:0031090//organelle membrane	GO:0015291//secondary active transmembrane transporter activity	GO:0015893//drug transport;GO:0051707//response to other organism	gi|356531168|ref|XP_003534150.1|/2.83411e-20/PREDICTED: MATE efflux family protein DTX1-like [Glycine max]
Unigene27698_ANTbpfTARAAPEI-5	1083	156	248.25	37.15	-2.74036	9.6051e-164	6.01975e-161	-	-	-	-
Unigene37534_ANTbpfTARAAPEI-5	111	16	25.44	3.81	-2.73924	3.9347e-18	1.32677e-16	GO:0031410//cytoplasmic vesicle;GO:0043231//intracellular membrane-bounded organelle	GO:0016628//oxidoreductase activity, acting on the CH-CH group of donors, NAD or NADP as acceptor;GO:0016772//transferase activity, transferring phosphorus-containing groups	GO:0006796//phosphate metabolic process	gi|225423495|ref|XP_002269214.1|/4.05166e-26/PREDICTED: probable leucine-rich repeat receptor-like protein kinase At1g35710 [Vitis vinifera]
Unigene20166_ANTbpfTARAAPEI-5	804	116	184.3	27.63	-2.73775	6.48166e-122	2.87327e-119	-	-	-	-
Unigene13266_ANTbpfTARAAPEI-5	69	10	15.82	2.38	-2.73272	9.87804e-12	1.83948e-10	-	-	-	-
Unigene43918_ANTbpfTARAAPEI-5	69	10	15.82	2.38	-2.73272	9.87804e-12	1.8376e-10	GO:0043231//intracellular membrane-bounded organelle;GO:0016020//membrane	GO:0005515//protein binding	-	gi|226503887|ref|NP_001149747.1|/4.2874e-109/clathrin binding protein [Zea mays]
Unigene34463_ANTbpfTARAAPEI-5	69	10	15.82	2.38	-2.73272	9.87804e-12	1.83572e-10	-	-	-	gi|225424355|ref|XP_002284889.1|/3.53545e-49/PREDICTED: uncharacterized protein LOC100242160 isoform 2 [Vitis vinifera]
Unigene27594_ANTbpfTARAAPEI-5	62	9	14.21	2.14	-2.73122	1.16649e-10	1.94504e-09	-	-	-	-
Unigene31902_ANTbpfTARAAPEI-5	310	45	71.06	10.72	-2.72873	7.28114e-48	7.7844e-46	-	-	-	-
Unigene44297_ANTbpfTARAAPEI-5	102	15	23.38	3.57	-2.71128	1.34636e-16	3.98536e-15	-	GO:0005488//binding	GO:0044260;GO:0044238//primary metabolic process	gi|255551935|ref|XP_002517012.1|/2.02069e-79/hypothetical protein RCOM_0908960 [Ricinus communis]
Unigene36184_ANTbpfTARAAPEI-5	34	5	7.79	1.19	-2.71066	2.45078e-06	2.20728e-05	-	-	-	gi|192910666|gb|ACF06441.1|/8.01661e-13/ANAC083 transcription factor [Elaeis guineensis]
Unigene25558_ANTbpfTARAAPEI-5	34	5	7.79	1.19	-2.71066	2.45078e-06	2.20619e-05	-	-	-	-
Unigene35849_ANTbpfTARAAPEI-5	34	5	7.79	1.19	-2.71066	2.45078e-06	2.2051e-05	-	-	-	-
Unigene43288_ANTbpfTARAAPEI-5	34	5	7.79	1.19	-2.71066	2.45078e-06	2.204e-05	GO:0031410//cytoplasmic vesicle	GO:0005488//binding;GO:0004672//protein kinase activity	-	gi|225456209|ref|XP_002282887.1|/1.95066e-108/PREDICTED: wall-associated receptor kinase 2-like isoform 3 [Vitis vinifera]
Unigene32069_ANTbpfTARAAPEI-5	312	46	71.52	10.96	-2.7061	9.49656e-48	1.00349e-45	GO:0009536//plastid	GO:0004672//protein kinase activity;GO:0032559	GO:0006464//protein modification process;GO:0010109//regulation of photosynthesis;GO:0048511//rhythmic process	gi|357132688|ref|XP_003567961.1|/1.36316e-16/PREDICTED: serine/threonine-protein kinase STN7, chloroplastic-like [Brachypodium distachyon]
Unigene30104_ANTbpfTARAAPEI-5	27	4	6.19	0.95	-2.70394	3.05432e-05	0.00022303	-	-	-	-
Unigene43120_ANTbpfTARAAPEI-5	27	4	6.19	0.95	-2.70394	3.05432e-05	0.000222941	-	-	-	gi|384081121|dbj|BAM10996.1|/8.82298e-55/nuclear matrix constituent protein 1 [Allium cepa]
Unigene38010_ANTbpfTARAAPEI-5	27	4	6.19	0.95	-2.70394	3.05432e-05	0.000222851	-	-	-	gi|359486259|ref|XP_002264759.2|/1.04554e-06/PREDICTED: magnesium transporter NIPA2 [Vitis vinifera]
Unigene13209_ANTbpfTARAAPEI-5	758	112	173.76	26.67	-2.70381	1.68996e-113	6.39897e-111	-	-	-	-
Unigene36675_ANTbpfTARAAPEI-5	101	15	23.15	3.57	-2.69702	2.31014e-16	6.71789e-15	-	-	-	-
Unigene5111_ANTbpfTARAAPEI-5	155	23	35.53	5.48	-2.69679	2.1892e-24	1.08121e-22	-	-	-	gi|21554415|gb|AAM63520.1|/9.33779e-19/DnaJ protein, putative [Arabidopsis thaliana]
Unigene15574_ANTbpfTARAAPEI-5	67	10	15.36	2.38	-2.69014	2.92126e-11	5.21039e-10	-	-	-	-
Unigene37860_ANTbpfTARAAPEI-5	60	9	13.75	2.14	-2.68375	3.45072e-10	5.45364e-09	GO:0009526//plastid envelope	GO:0070011	-	gi|359473697|ref|XP_002272215.2|/1.75267e-75/PREDICTED: uncharacterized protein LOC100256260 [Vitis vinifera]
Unigene5710_ANTbpfTARAAPEI-5	60	9	13.75	2.14	-2.68375	3.45072e-10	5.4489e-09	GO:0000229;GO:0009536//plastid	GO:0003676//nucleic acid binding	-	gi|359476532|ref|XP_002268094.2|/0/PREDICTED: uncharacterized protein LOC100241547 [Vitis vinifera]
Unigene9521_ANTbpfTARAAPEI-5	40	6	9.17	1.43	-2.68091	3.45214e-07	3.5812e-06	-	-	GO:0006810//transport;GO:0009987//cellular process	gi|359486795|ref|XP_002278568.2|/0/PREDICTED: AP3-complex subunit beta-A-like [Vitis vinifera]
Unigene42565_ANTbpfTARAAPEI-5	106	16	24.3	3.81	-2.67309	5.85284e-17	1.78183e-15	GO:0043231//intracellular membrane-bounded organelle	GO:0017111//nucleoside-triphosphatase activity;GO:0008135//translation factor activity, nucleic acid binding;GO:0004779//sulfate adenylyltransferase activity;GO:0032561	GO:0009207	gi|357162665|ref|XP_003579482.1|/1.17031e-57/PREDICTED: eukaryotic peptide chain release factor GTP-binding subunit ERF3A-like [Brachypodium distachyon]
Unigene24512_ANTbpfTARAAPEI-5	397	60	91	14.29	-2.67086	1.77882e-59	2.54567e-57	-	-	-	-
Unigene8205_ANTbpfTARAAPEI-5	33	5	7.56	1.19	-2.66742	4.2271e-06	3.6742e-05	-	-	-	-
Unigene259_ANTbpfTARAAPEI-5	33	5	7.56	1.19	-2.66742	4.2271e-06	3.67244e-05	GO:0043231//intracellular membrane-bounded organelle;GO:0031410//cytoplasmic vesicle;GO:0016020//membrane	GO:0016628//oxidoreductase activity, acting on the CH-CH group of donors, NAD or NADP as acceptor;GO:0032559;GO:0004702//receptor signaling protein serine/threonine kinase activity	GO:0006464//protein modification process	gi|255556695|ref|XP_002519381.1|/4.81439e-14/Serine/threonine-protein kinase PBS1, putative [Ricinus communis]
Unigene25578_ANTbpfTARAAPEI-5	264	40	60.52	9.53	-2.66686	5.05512e-40	4.39602e-38	GO:0031224//intrinsic to membrane	-	GO:0051234//establishment of localization	gi|296084488|emb|CBI25047.3|/1.04213e-08/unnamed protein product [Vitis vinifera]
Unigene697_ANTbpfTARAAPEI-5	362	55	82.98	13.1	-2.6632	3.28386e-54	4.23292e-52	-	-	-	-
Unigene37353_ANTbpfTARAAPEI-5	26	4	5.96	0.95	-2.64931	5.2732e-05	0.000361662	-	-	-	gi|356537970|ref|XP_003537479.1|/9.84771e-06/PREDICTED: uncharacterized protein LOC100798126 [Glycine max]
Unigene9953_ANTbpfTARAAPEI-5	26	4	5.96	0.95	-2.64931	5.2732e-05	0.000361525	-	-	-	-
Unigene40391_ANTbpfTARAAPEI-5	26	4	5.96	0.95	-2.64931	5.2732e-05	0.000361389	GO:0031224//intrinsic to membrane	-	-	gi|297846308|ref|XP_002891035.1|/1.52866e-40/hypothetical protein ARALYDRAFT_473496 [Arabidopsis lyrata subsp. lyrata]
Unigene34203_ANTbpfTARAAPEI-5	26	4	5.96	0.95	-2.64931	5.2732e-05	0.000361253	-	-	-	gi|225447663|ref|XP_002275464.1|/6.79036e-24/PREDICTED: uncharacterized protein LOC100252779 [Vitis vinifera]
Unigene19735_ANTbpfTARAAPEI-5	156	24	35.76	5.72	-2.64426	4.76164e-24	2.28949e-22	-	-	-	-
Unigene42689_ANTbpfTARAAPEI-5	39	6	8.94	1.43	-2.64426	5.93326e-07	5.96444e-06	GO:0043231//intracellular membrane-bounded organelle	GO:0001071//nucleic acid binding transcription factor activity;GO:0004722//protein serine/threonine phosphatase activity;GO:0005515//protein binding	GO:0006970//response to osmotic stress;GO:0048764;GO:0006351//transcription, DNA-dependent;GO:0009738//abscisic acid mediated signaling pathway;GO:0003006//developmental process involved in reproduction	gi|359473774|ref|XP_002266931.2|/1.29545e-67/PREDICTED: RNA polymerase II C-terminal domain phosphatase-like 3-like [Vitis vinifera]
Unigene41030_ANTbpfTARAAPEI-5	162	25	37.14	5.95	-2.64201	7.09946e-25	3.59423e-23	-	-	-	-
Unigene3129_ANTbpfTARAAPEI-5	52	8	11.92	1.91	-2.64174	7.0303e-09	9.5355e-08	GO:0005838//proteasome regulatory particle;GO:0043231//intracellular membrane-bounded organelle;GO:0016020//membrane	GO:0017111//nucleoside-triphosphatase activity;GO:0032559	GO:0019941//modification-dependent protein catabolic process	gi|357123964|ref|XP_003563677.1|/3.5957e-27/PREDICTED: 26S protease regulatory subunit 8 homolog A-like [Brachypodium distachyon]
Unigene30817_ANTbpfTARAAPEI-5	687	106	157.48	25.25	-2.64081	1.83739e-100	5.47452e-98	-	-	-	-
Unigene27665_ANTbpfTARAAPEI-5	188	29	43.09	6.91	-2.6406	1.21619e-28	7.29511e-27	-	-	-	-
Unigene36639_ANTbpfTARAAPEI-5	84	13	19.26	3.1	-2.63527	1.56213e-13	3.58028e-12	-	-	-	-
Unigene29225_ANTbpfTARAAPEI-5	167	26	38.28	6.19	-2.62858	1.80319e-25	9.3637e-24	-	-	-	-
Unigene6506_ANTbpfTARAAPEI-5	45	7	10.32	1.67	-2.62752	8.41412e-08	9.65446e-07	GO:0044424//intracellular part	GO:0051540;GO:0008168//methyltransferase activity	GO:0042254//ribosome biogenesis;GO:0009451//RNA modification	gi|296086554|emb|CBI32143.3|/0/unnamed protein product [Vitis vinifera]
Unigene14618_ANTbpfTARAAPEI-5	45	7	10.32	1.67	-2.62752	8.41412e-08	9.64837e-07	-	GO:0016769//transferase activity, transferring nitrogenous groups;GO:0048037//cofactor binding	GO:0006768//biotin metabolic process	gi|225446128|ref|XP_002270551.1|/3.97616e-151/PREDICTED: uncharacterized protein LOC100259784 [Vitis vinifera]
Unigene28107_ANTbpfTARAAPEI-5	398	62	91.23	14.77	-2.62684	1.41429e-58	1.9622e-56	-	-	-	-
Unigene35524_ANTbpfTARAAPEI-5	783	122	179.49	29.06	-2.6268	1.37883e-113	5.33197e-111	-	-	-	-
Unigene17920_ANTbpfTARAAPEI-5	109	17	24.99	4.05	-2.62536	4.3054e-17	1.31735e-15	GO:0043231//intracellular membrane-bounded organelle	GO:0004672//protein kinase activity;GO:0019787//small conjugating protein ligase activity;GO:0032559	GO:0050896//response to stimulus;GO:0032446//protein modification by small protein conjugation	gi|255546081|ref|XP_002514100.1|/2.93786e-53/ATP binding protein, putative [Ricinus communis]
Unigene21062_ANTbpfTARAAPEI-5	333	52	76.33	12.38	-2.62424	3.34616e-49	3.73107e-47	-	-	-	gi|255588037|ref|XP_002534485.1|/5.17076e-08/conserved hypothetical protein [Ricinus communis]
Unigene33786_ANTbpfTARAAPEI-5	64	10	14.67	2.38	-2.62384	1.46572e-10	2.41519e-09	-	-	-	-
Unigene13091_ANTbpfTARAAPEI-5	102	16	23.38	3.81	-2.61741	4.96828e-16	1.41756e-14	GO:0043231//intracellular membrane-bounded organelle	GO:0017111//nucleoside-triphosphatase activity;GO:0008135//translation factor activity, nucleic acid binding;GO:0032561;GO:0032559	GO:0006412//translation;GO:0010038//response to metal ion;GO:0009207	gi|225453494|ref|XP_002275162.1|/2.01472e-50/PREDICTED: elongation factor G, mitochondrial [Vitis vinifera]
Unigene27275_ANTbpfTARAAPEI-5	178	28	40.8	6.67	-2.61281	6.82554e-27	3.84069e-25	-	-	-	-
Unigene39655_ANTbpfTARAAPEI-5	57	9	13.07	2.14	-2.61058	1.72952e-09	2.49874e-08	-	-	-	-
Unigene43417_ANTbpfTARAAPEI-5	1237	195	283.56	46.44	-2.61021	3.95758e-177	2.87716e-174	GO:0031410//cytoplasmic vesicle;GO:0043231//intracellular membrane-bounded organelle	-	-	gi|115477551|ref|NP_001062371.1|/1.68889e-126/Os08g0538600 [Oryza sativa Japonica Group]
Unigene14982_ANTbpfTARAAPEI-5	246	39	56.39	9.29	-2.60169	1.9866e-36	1.5767e-34	-	-	-	-
Unigene34244_ANTbpfTARAAPEI-5	584	93	133.87	22.15	-2.59545	4.80226e-84	1.09101e-81	-	-	-	-
Unigene18223_ANTbpfTARAAPEI-5	44	7	10.09	1.67	-2.59501	1.4385e-07	1.5807e-06	-	-	-	gi|297735176|emb|CBI17538.3|/1.35084e-50/unnamed protein product [Vitis vinifera]
Unigene28904_ANTbpfTARAAPEI-5	113	18	25.9	4.29	-2.5939	1.84075e-17	5.78818e-16	-	-	-	-
Unigene38498_ANTbpfTARAAPEI-5	25	4	5.73	0.95	-2.59254	9.06582e-05	0.000595702	-	-	-	gi|226496211|ref|NP_001150562.1|/2.28283e-42/LOC100284194 [Zea mays]
Unigene40224_ANTbpfTARAAPEI-5	25	4	5.73	0.95	-2.59254	9.06582e-05	0.000595487	-	-	-	gi|225437945|ref|XP_002269637.1|/7.78333e-66/PREDICTED: tetratricopeptide repeat protein 4 homolog [Vitis vinifera]
Unigene35925_ANTbpfTARAAPEI-5	131	21	30.03	5	-2.5864	5.96964e-20	2.26984e-18	-	-	-	-
Unigene12186_ANTbpfTARAAPEI-5	50	8	11.46	1.91	-2.58496	2.05232e-08	2.59394e-07	-	GO:0005488//binding	-	gi|242079207|ref|XP_002444372.1|/3.72845e-84/hypothetical protein SORBIDRAFT_07g020870 [Sorghum bicolor]
Unigene12081_ANTbpfTARAAPEI-5	56	9	12.84	2.14	-2.58496	2.94724e-09	4.16533e-08	GO:0044464//cell part	GO:0046914//transition metal ion binding	-	gi|224123538|ref|XP_002330146.1|/1.19888e-12/predicted protein [Populus trichocarpa]
Unigene16118_ANTbpfTARAAPEI-5	81	13	18.57	3.1	-2.58263	7.71698e-13	1.63278e-11	GO:0043231//intracellular membrane-bounded organelle	GO:0046872//metal ion binding;GO:0051766;GO:0051765;GO:0032559	GO:0043647//inositol phosphate metabolic process	gi|296084369|emb|CBI24757.3|/1.53615e-20/unnamed protein product [Vitis vinifera]
Unigene13818_ANTbpfTARAAPEI-5	112	18	25.67	4.29	-2.58103	3.12496e-17	9.65921e-16	GO:0016020//membrane	GO:0016791//phosphatase activity;GO:0046914//transition metal ion binding	-	gi|359479775|ref|XP_002270638.2|/0/PREDICTED: serine/threonine-protein phosphatase BSL1-like [Vitis vinifera]
Unigene42597_ANTbpfTARAAPEI-5	31	5	7.11	1.19	-2.57889	1.24454e-05	9.80473e-05	-	GO:0005488//binding;GO:0016757//transferase activity, transferring glycosyl groups	GO:0030258//lipid modification	gi|224123226|ref|XP_002319026.1|/1.02922e-69/predicted protein [Populus trichocarpa]
Unigene35727_ANTbpfTARAAPEI-5	259	42	59.37	10	-2.56973	9.3244e-38	7.70323e-36	-	-	-	gi|224285071|gb|ACN40263.1|/1.51781e-23/unknown [Picea sitchensis]
Unigene16284_ANTbpfTARAAPEI-5	37	6	8.48	1.43	-2.56805	1.73685e-06	1.59591e-05	-	-	-	gi|224144210|ref|XP_002325221.1|/1.09602e-130/f-box family protein [Populus trichocarpa]
Unigene30929_ANTbpfTARAAPEI-5	86	14	19.71	3.33	-2.56533	1.91735e-13	4.35597e-12	GO:0031410//cytoplasmic vesicle;GO:0043231//intracellular membrane-bounded organelle	GO:0003676//nucleic acid binding	-	gi|356574947|ref|XP_003555604.1|/2.54341e-15/PREDICTED: protein ALWAYS EARLY 2-like [Glycine max]
Unigene20259_ANTbpfTARAAPEI-5	80	13	18.34	3.1	-2.56465	1.31017e-12	2.6937e-11	-	-	-	-
Unigene15384_ANTbpfTARAAPEI-5	178	29	40.8	6.91	-2.56181	2.4174e-26	1.33545e-24	GO:0019866//organelle inner membrane;GO:0031224//intrinsic to membrane;GO:0009536//plastid	GO:0022892	GO:0006810//transport	gi|225454882|ref|XP_002278821.1|/0/PREDICTED: uncharacterized protein LOC100240785 [Vitis vinifera]
Unigene37732_ANTbpfTARAAPEI-5	61	10	13.98	2.38	-2.55433	7.22704e-10	1.10565e-08	-	GO:0005488//binding	GO:0006351//transcription, DNA-dependent	gi|225430774|ref|XP_002267140.1|/7.51551e-23/PREDICTED: scarecrow-like protein 4-like [Vitis vinifera]
Unigene17800_ANTbpfTARAAPEI-5	61	10	13.98	2.38	-2.55433	7.22704e-10	1.10472e-08	-	-	-	gi|359486247|ref|XP_002269518.2|/1.91717e-85/PREDICTED: survival of motor neuron-related-splicing factor 30-like [Vitis vinifera]
Unigene25079_ANTbpfTARAAPEI-5	116	19	26.59	4.53	-2.5533	1.32531e-17	4.23331e-16	-	-	-	-
Unigene37296_ANTbpfTARAAPEI-5	140	23	32.09	5.48	-2.54988	6.37692e-21	2.57557e-19	-	-	-	-
Unigene13658_ANTbpfTARAAPEI-5	85	14	19.48	3.33	-2.5484	3.24826e-13	7.19088e-12	-	-	-	-
Unigene39088_ANTbpfTARAAPEI-5	170	28	38.97	6.67	-2.54661	4.63454e-25	2.35946e-23	-	-	-	-
Unigene4699_ANTbpfTARAAPEI-5	97	16	22.24	3.81	-2.54529	6.99664e-15	1.77356e-13	-	-	-	gi|225440600|ref|XP_002277681.1|/1.54591e-27/PREDICTED: uncharacterized protein LOC100244154 isoform 2 [Vitis vinifera]
Unigene31239_ANTbpfTARAAPEI-5	97	16	22.24	3.81	-2.54529	6.99664e-15	1.77109e-13	-	-	-	-
Unigene13005_ANTbpfTARAAPEI-5	200	33	45.85	7.86	-2.54432	3.4201e-29	2.12878e-27	GO:0044444//cytoplasmic part;GO:0016020//membrane	GO:0005515//protein binding	-	gi|326488871|dbj|BAJ98047.1|/4.25815e-58/predicted protein [Hordeum vulgare subsp. vulgare]
Unigene24627_ANTbpfTARAAPEI-5	703	116	161.15	27.63	-2.5441	1.3131e-98	3.7882e-96	-	-	-	-
Unigene11242_ANTbpfTARAAPEI-5	139	23	31.86	5.48	-2.5395	1.07745e-20	4.28504e-19	-	GO:0004553//hydrolase activity, hydrolyzing O-glycosyl compounds;GO:0043167//ion binding	GO:0019566//arabinose metabolic process	gi|157072586|gb|ABV08816.1|/5.7559e-162/alpha-L-arabinofuranosidase [Fragaria x ananassa]
Unigene2281_ANTbpfTARAAPEI-5	24	4	5.5	0.95	-2.53343	0.000155163	0.000965453	GO:0016020//membrane	-	-	gi|326508628|dbj|BAJ95836.1|/5.02032e-29/predicted protein [Hordeum vulgare subsp. vulgare]
Unigene12862_ANTbpfTARAAPEI-5	24	4	5.5	0.95	-2.53343	0.000155163	0.000965122	-	-	-	-
Unigene42867_ANTbpfTARAAPEI-5	54	9	12.38	2.14	-2.53233	8.50056e-09	1.1402e-07	GO:0016020//membrane	GO:0005488//binding	GO:0008152//metabolic process	gi|224089442|ref|XP_002308721.1|/1.59541e-95/predicted protein [Populus trichocarpa]
Unigene30779_ANTbpfTARAAPEI-5	54	9	12.38	2.14	-2.53233	8.50056e-09	1.13936e-07	-	-	-	-
Unigene14430_ANTbpfTARAAPEI-5	30	5	6.88	1.19	-2.53145	2.1236e-05	0.000161154	-	-	-	-
Unigene20493_ANTbpfTARAAPEI-5	30	5	6.88	1.19	-2.53145	2.1236e-05	0.000161087	-	-	-	-
Unigene19162_ANTbpfTARAAPEI-5	60	10	13.75	2.38	-2.5304	1.22499e-09	1.80716e-08	-	-	-	-
Unigene44278_ANTbpfTARAAPEI-5	144	24	33.01	5.72	-2.52882	2.69924e-21	1.10993e-19	GO:0016020//membrane	GO:0005543//phospholipid binding	-	gi|13384376|gb|AAK21344.1|AC024594_8/0/unknown protein [Oryza sativa Japonica Group]
Unigene17724_ANTbpfTARAAPEI-5	36	6	8.25	1.43	-2.52838	2.95734e-06	2.62578e-05	-	-	GO:0006351//transcription, DNA-dependent	gi|298205254|emb|CBI17313.3|/3.11641e-111/unnamed protein product [Vitis vinifera]
Unigene35537_ANTbpfTARAAPEI-5	72	12	16.5	2.86	-2.52838	2.57742e-11	4.61523e-10	-	-	-	-
Unigene43836_ANTbpfTARAAPEI-5	114	19	26.13	4.53	-2.52812	3.78576e-17	1.16031e-15	-	-	-	gi|302143562|emb|CBI22123.3|/1.03726e-40/unnamed protein product [Vitis vinifera]
Unigene14152_ANTbpfTARAAPEI-5	42	7	9.63	1.67	-2.52769	4.16938e-07	4.27644e-06	-	-	-	gi|242076296|ref|XP_002448084.1|/2.15313e-14/hypothetical protein SORBIDRAFT_06g020740 [Sorghum bicolor]
Unigene15176_ANTbpfTARAAPEI-5	359	60	82.29	14.29	-2.52571	9.13908e-51	1.07163e-48	-	-	-	-
Unigene20145_ANTbpfTARAAPEI-5	131	22	30.03	5.24	-2.51877	2.06842e-19	7.53377e-18	-	-	-	-
Unigene21791_ANTbpfTARAAPEI-5	101	17	23.15	4.05	-2.51502	2.937e-15	7.72503e-14	-	-	-	-
Unigene27802_ANTbpfTARAAPEI-5	53	9	12.15	2.14	-2.50527	1.43855e-08	1.85299e-07	-	-	-	gi|357520713|ref|XP_003630645.1|/1.41619e-13/Pollen specific protein SF21 [Medicago truncatula]
Unigene39246_ANTbpfTARAAPEI-5	667	114	152.9	27.15	-2.49356	1.50244e-91	3.90098e-89	GO:0009536//plastid	-	-	gi|224121764|ref|XP_002330647.1|/3.65947e-26/predicted protein [Populus trichocarpa]
Unigene37168_ANTbpfTARAAPEI-5	409	70	93.75	16.67	-2.49156	9.70812e-57	1.32665e-54	-	-	-	-
Unigene13829_ANTbpfTARAAPEI-5	76	13	17.42	3.1	-2.4904	1.07058e-11	1.97942e-10	-	-	-	-
Unigene18216_ANTbpfTARAAPEI-5	76	13	17.42	3.1	-2.4904	1.07058e-11	1.97741e-10	GO:0044424//intracellular part	GO:0004812//aminoacyl-tRNA ligase activity;GO:0003723//RNA binding;GO:0032559	GO:0006418//tRNA aminoacylation for protein translation	gi|359475324|ref|XP_003631655.1|/0/PREDICTED: probable phenylalanyl-tRNA synthetase alpha chain-like [Vitis vinifera]
Unigene43437_ANTbpfTARAAPEI-5	35	6	8.02	1.43	-2.48759	5.01832e-06	4.31243e-05	-	GO:0004518//nuclease activity	-	gi|255585432|ref|XP_002533410.1|/2.47504e-125/conserved hypothetical protein [Ricinus communis]
Unigene41166_ANTbpfTARAAPEI-5	35	6	8.02	1.43	-2.48759	5.01832e-06	4.3104e-05	GO:0042579//microbody	GO:0005488//binding;GO:0016863//intramolecular oxidoreductase activity, transposing C=C bonds	GO:0065008;GO:0006631//fatty acid metabolic process;GO:0009628//response to abiotic stimulus	gi|242091185|ref|XP_002441425.1|/2.70709e-39/hypothetical protein SORBIDRAFT_09g026370 [Sorghum bicolor]
Unigene40733_ANTbpfTARAAPEI-5	35	6	8.02	1.43	-2.48759	5.01832e-06	4.30836e-05	-	GO:0008194//UDP-glycosyltransferase activity	-	gi|60657604|gb|AAX33323.1|/1.31595e-37/secondary cell wall-related glycosyltransferase family 14 [Populus tremula x Populus tremuloides]
Unigene21081_ANTbpfTARAAPEI-5	35	6	8.02	1.43	-2.48759	5.01832e-06	4.30633e-05	-	-	-	-
Unigene42683_ANTbpfTARAAPEI-5	35	6	8.02	1.43	-2.48759	5.01832e-06	4.30429e-05	-	-	-	gi|359474801|ref|XP_002279494.2|/1.38729e-61/PREDICTED: coiled-coil domain-containing protein 124-A-like [Vitis vinifera]
Unigene22644_ANTbpfTARAAPEI-5	268	46	61.43	10.96	-2.4867	1.17217e-37	9.6399e-36	-	-	-	gi|225459888|ref|XP_002262923.1|/2.01606e-07/PREDICTED: uncharacterized protein LOC100267182 [Vitis vinifera]
Unigene30357_ANTbpfTARAAPEI-5	332	57	76.1	13.58	-2.48641	2.87604e-46	2.93663e-44	-	-	-	-
Unigene32916_ANTbpfTARAAPEI-5	99	17	22.69	4.05	-2.48606	8.33148e-15	2.08862e-13	-	-	-	-
Unigene17260_ANTbpfTARAAPEI-5	93	16	21.32	3.81	-2.48434	5.66418e-14	1.34747e-12	-	GO:0016841//ammonia-lyase activity;GO:0047661;GO:0048037//cofactor binding	GO:0006520//cellular amino acid metabolic process	gi|255537429|ref|XP_002509781.1|/5.54154e-124/Serine racemase, putative [Ricinus communis]
Unigene31029_ANTbpfTARAAPEI-5	1023	176	234.5	41.92	-2.48388	7.45994e-139	3.87384e-136	-	-	-	gi|225440145|ref|XP_002283240.1|/7.64027e-20/PREDICTED: uncharacterized protein LOC100251643 [Vitis vinifera]
Unigene3783_ANTbpfTARAAPEI-5	29	5	6.65	1.19	-2.48239	3.60912e-05	0.000260404	-	-	-	gi|297736769|emb|CBI25970.3|/2.39885e-64/unnamed protein product [Vitis vinifera]
Unigene37970_ANTbpfTARAAPEI-5	29	5	6.65	1.19	-2.48239	3.60912e-05	0.000260301	-	GO:0070567	GO:0046470//phosphatidylcholine metabolic process	gi|357137403|ref|XP_003570290.1|/6.43471e-17/PREDICTED: choline-phosphate cytidylyltransferase B-like [Brachypodium distachyon]
Unigene4090_ANTbpfTARAAPEI-5	29	5	6.65	1.19	-2.48239	3.60912e-05	0.000260197	-	-	-	-
Unigene16757_ANTbpfTARAAPEI-5	29	5	6.65	1.19	-2.48239	3.60912e-05	0.000260094	GO:0043231//intracellular membrane-bounded organelle	GO:0008483//transaminase activity;GO:0048037//cofactor binding	GO:0019752//carboxylic acid metabolic process	gi|218198356|gb|EEC80783.1|/0/hypothetical protein OsI_23308 [Oryza sativa Indica Group]
Unigene10750_ANTbpfTARAAPEI-5	29	5	6.65	1.19	-2.48239	3.60912e-05	0.000259991	-	-	-	-
Unigene27568_ANTbpfTARAAPEI-5	29	5	6.65	1.19	-2.48239	3.60912e-05	0.000259888	GO:0031224//intrinsic to membrane	GO:0004871//signal transducer activity;GO:0004713//protein tyrosine kinase activity;GO:0004674//protein serine/threonine kinase activity;GO:0032559	GO:0006464//protein modification process	gi|168063777|ref|XP_001783845.1|/1.62193e-17/predicted protein [Physcomitrella patens subsp. patens]
Unigene22778_ANTbpfTARAAPEI-5	354	61	81.15	14.53	-2.48156	4.12644e-49	4.57305e-47	-	-	-	-
Unigene8810_ANTbpfTARAAPEI-5	52	9	11.92	2.14	-2.4777	2.42846e-08	3.04185e-07	-	-	-	-
Unigene13777_ANTbpfTARAAPEI-5	52	9	11.92	2.14	-2.4777	2.42846e-08	3.03976e-07	-	-	-	-
Unigene4119_ANTbpfTARAAPEI-5	115	20	26.36	4.76	-2.46932	7.5537e-17	2.27299e-15	-	-	-	gi|359479822|ref|XP_002269412.2|/1.65964e-113/PREDICTED: uncharacterized protein LOC100254466 [Vitis vinifera]
Unigene18201_ANTbpfTARAAPEI-5	92	16	21.09	3.81	-2.4687	9.51958e-14	2.22675e-12	GO:0016020//membrane;GO:0015630//microtubule cytoskeleton	GO:0003774//motor activity;GO:0032559	GO:0007017//microtubule-based process	gi|297746163|emb|CBI16219.3|/0/unnamed protein product [Vitis vinifera]
Unigene15377_ANTbpfTARAAPEI-5	46	8	10.54	1.91	-2.46423	1.69661e-07	1.84535e-06	-	-	-	-
Unigene10805_ANTbpfTARAAPEI-5	57	10	13.07	2.38	-2.45723	5.88694e-09	8.04475e-08	GO:0044464//cell part;GO:0043234//protein complex	GO:0016874//ligase activity	GO:0032446//protein modification by small protein conjugation	gi|359477093|ref|XP_003631936.1|/0/PREDICTED: E3 ubiquitin-protein ligase UPL6-like isoform 1 [Vitis vinifera]
Unigene16727_ANTbpfTARAAPEI-5	91	16	20.86	3.81	-2.45288	1.59751e-13	3.65676e-12	-	-	-	-
Unigene39633_ANTbpfTARAAPEI-5	74	13	16.96	3.1	-2.4518	3.0282e-11	5.36952e-10	GO:0031090//organelle membrane;GO:0043231//intracellular membrane-bounded organelle	GO:0004672//protein kinase activity;GO:0019899//enzyme binding;GO:0032559	GO:0006464//protein modification process;GO:0010087//phloem or xylem histogenesis	gi|255578119|ref|XP_002529929.1|/4.42386e-25/kinase, putative [Ricinus communis]
Unigene30868_ANTbpfTARAAPEI-5	74	13	16.96	3.1	-2.4518	3.0282e-11	5.36428e-10	-	-	-	-
Unigene5160_ANTbpfTARAAPEI-5	216	38	49.51	9.05	-2.45173	3.6367e-30	2.33558e-28	GO:0009526//plastid envelope;GO:0009532//plastid stroma	GO:0017111//nucleoside-triphosphatase activity;GO:0032559	GO:0043170	gi|242072916|ref|XP_002446394.1|/0/hypothetical protein SORBIDRAFT_06g015220 [Sorghum bicolor]
Unigene32521_ANTbpfTARAAPEI-5	108	19	24.76	4.53	-2.45043	8.56988e-16	2.38892e-14	GO:0009532//plastid stroma;GO:0009534//chloroplast thylakoid;GO:0016020//membrane	GO:0005515//protein binding	-	gi|255538908|ref|XP_002510519.1|/3.30271e-26/conserved hypothetical protein [Ricinus communis]
Unigene6342_ANTbpfTARAAPEI-5	51	9	11.69	2.14	-2.44959	4.08912e-08	4.93491e-07	-	-	-	-
Unigene17209_ANTbpfTARAAPEI-5	51	9	11.69	2.14	-2.44959	4.08912e-08	4.93164e-07	-	GO:0001871	-	gi|296087147|emb|CBI33521.3|/3.36306e-27/unnamed protein product [Vitis vinifera]
Unigene36808_ANTbpfTARAAPEI-5	34	6	7.79	1.43	-2.44561	8.4851e-06	6.92797e-05	-	GO:0005515//protein binding	-	gi|356534625|ref|XP_003535853.1|/2.27663e-06/PREDICTED: chaperone protein dnaJ 6-like [Glycine max]
Unigene25779_ANTbpfTARAAPEI-5	34	6	7.79	1.43	-2.44561	8.4851e-06	6.92486e-05	-	-	-	-
Unigene23032_ANTbpfTARAAPEI-5	34	6	7.79	1.43	-2.44561	8.4851e-06	6.92175e-05	-	-	-	-
Unigene32349_ANTbpfTARAAPEI-5	299	53	68.54	12.62	-2.44123	5.80314e-41	5.12e-39	-	GO:0004486//methylenetetrahydrofolate dehydrogenase activity;GO:0019238//cyclohydrolase activity	GO:0006760//folic acid-containing compound metabolic process	gi|4103987|gb|AAD01907.1|/1.44945e-10/5,10-methylenetetrahydrofolate dehydrogenase-5,10-methenyltetrahydrofolate cyclohydrolase [Pisum sativum]
Unigene21617_ANTbpfTARAAPEI-5	62	11	14.21	2.62	-2.43927	1.43061e-09	2.09182e-08	GO:0043234//protein complex	GO:0004721//phosphoprotein phosphatase activity;GO:0043169//cation binding	GO:0006464//protein modification process	gi|224135107|ref|XP_002321985.1|/2.82846e-06/predicted protein [Populus trichocarpa]
Unigene38694_ANTbpfTARAAPEI-5	258	46	59.14	10.96	-2.43189	2.01434e-35	1.54475e-33	GO:0043231//intracellular membrane-bounded organelle	GO:0004180//carboxypeptidase activity	GO:0019538//protein metabolic process	gi|45935141|gb|AAS79599.1|/1.12216e-23/putative serine carboxipeptidase [Ipomoea trifida]
Unigene17688_ANTbpfTARAAPEI-5	56	10	12.84	2.38	-2.43161	9.88828e-09	1.31278e-07	-	GO:0008757//S-adenosylmethionine-dependent methyltransferase activity;GO:0016765//transferase activity, transferring alkyl or aryl (other than methyl) groups	GO:0006596//polyamine biosynthetic process;GO:0006730//one-carbon metabolic process	gi|225462753|ref|XP_002270790.1|/1.86593e-156/PREDICTED: spermine synthase [Vitis vinifera]
Unigene40203_ANTbpfTARAAPEI-5	28	5	6.42	1.19	-2.43161	6.10792e-05	0.000414686	-	-	-	gi|351726968|ref|NP_001238680.1|/1.91843e-32/uncharacterized protein LOC100500475 [Glycine max]
Unigene16982_ANTbpfTARAAPEI-5	56	10	12.84	2.38	-2.43161	9.88828e-09	1.31182e-07	-	GO:0003824//catalytic activity	-	gi|225437740|ref|XP_002280756.1|/8.11604e-111/PREDICTED: suppressor of disruption of TFIIS-like [Vitis vinifera]
Unigene40304_ANTbpfTARAAPEI-5	28	5	6.42	1.19	-2.43161	6.10792e-05	0.000414531	-	GO:0005488//binding	-	gi|359473863|ref|XP_002267714.2|/3.98391e-17/PREDICTED: protein MEI2-like 4-like [Vitis vinifera]
Unigene7297_ANTbpfTARAAPEI-5	28	5	6.42	1.19	-2.43161	6.10792e-05	0.000414376	GO:0043231//intracellular membrane-bounded organelle	GO:0016757//transferase activity, transferring glycosyl groups	-	gi|359485531|ref|XP_003633287.1|/9.69624e-84/PREDICTED: lipid-A-disaccharide synthase-like [Vitis vinifera]
Unigene28198_ANTbpfTARAAPEI-5	28	5	6.42	1.19	-2.43161	6.10792e-05	0.000414222	-	-	-	-
Unigene13742_ANTbpfTARAAPEI-5	28	5	6.42	1.19	-2.43161	6.10792e-05	0.000414067	GO:0043231//intracellular membrane-bounded organelle	GO:0016835//carbon-oxygen lyase activity;GO:0016655//oxidoreductase activity, acting on NADH or NADPH, quinone or similar compound as acceptor;GO:0050662//coenzyme binding	GO:0008152//metabolic process	gi|24638429|gb|AAD53522.2|AF158602_1/6.16289e-165/monodehydroascorbate reductase [Zantedeschia aethiopica]
Unigene42658_ANTbpfTARAAPEI-5	95	17	21.78	4.05	-2.42701	6.59158e-14	1.56604e-12	GO:0009532//plastid stroma	-	-	gi|225454274|ref|XP_002275801.1|/6.07654e-118/PREDICTED: uncharacterized protein LOC100260183 [Vitis vinifera]
Unigene29573_ANTbpfTARAAPEI-5	95	17	21.78	4.05	-2.42701	6.59158e-14	1.56399e-12	-	-	-	-
Unigene26934_ANTbpfTARAAPEI-5	78	14	17.88	3.33	-2.42475	1.24322e-11	2.28007e-10	-	GO:0015925;GO:0043167//ion binding	GO:0044238//primary metabolic process	gi|297742706|emb|CBI35340.3|/5.25198e-16/unnamed protein product [Vitis vinifera]
Unigene10862_ANTbpfTARAAPEI-5	117	21	26.82	5	-2.42331	8.77958e-17	2.62018e-15	-	-	-	-
Unigene34160_ANTbpfTARAAPEI-5	156	28	35.76	6.67	-2.42259	6.55774e-22	2.8044e-20	GO:0005622//intracellular	-	-	gi|149391001|gb|ABR25518.1|/2.10295e-25/60S ribosomal protein l22-2 [Oryza sativa Indica Group]
Unigene4531_ANTbpfTARAAPEI-5	61	11	13.98	2.62	-2.41573	2.398e-09	3.41833e-08	-	-	-	-
Unigene4867_ANTbpfTARAAPEI-5	77	14	17.65	3.33	-2.40607	2.07808e-11	3.75066e-10	GO:0043234//protein complex	GO:0043169//cation binding;GO:0004721//phosphoprotein phosphatase activity	GO:0002697;GO:0006464//protein modification process	gi|225430169|ref|XP_002284801.1|/1.76381e-156/PREDICTED: probable protein phosphatase 2C 22 [Vitis vinifera]
Unigene37316_ANTbpfTARAAPEI-5	209	38	47.91	9.05	-2.40434	1.30772e-28	7.81836e-27	-	GO:0005515//protein binding	GO:0044267//cellular protein metabolic process;GO:0009630//gravitropism	gi|357132276|ref|XP_003567757.1|/2.89864e-18/PREDICTED: chaperone protein dnaJ 15-like [Brachypodium distachyon]
Unigene35794_ANTbpfTARAAPEI-5	478	87	109.57	20.72	-2.40276	2.3034e-63	3.64037e-61	GO:0043231//intracellular membrane-bounded organelle	GO:0043169//cation binding	-	gi|297734522|emb|CBI15769.3|/1.66669e-25/unnamed protein product [Vitis vinifera]
Unigene1400_ANTbpfTARAAPEI-5	33	6	7.56	1.43	-2.40237	1.42929e-05	0.000111682	GO:0016020//membrane	GO:0016301//kinase activity	GO:0048827//phyllome development;GO:0007186//G-protein coupled receptor protein signaling pathway;GO:0006796//phosphate metabolic process	gi|224143809|ref|XP_002325082.1|/0/predicted protein [Populus trichocarpa]
Unigene26125_ANTbpfTARAAPEI-5	33	6	7.56	1.43	-2.40237	1.42929e-05	0.000111634	-	-	-	-
Unigene26916_ANTbpfTARAAPEI-5	33	6	7.56	1.43	-2.40237	1.42929e-05	0.000111587	-	-	-	-
Unigene26502_ANTbpfTARAAPEI-5	44	8	10.09	1.91	-2.40128	4.79712e-07	4.88173e-06	GO:0043231//intracellular membrane-bounded organelle	GO:0016741	GO:0006730//one-carbon metabolic process	gi|359473246|ref|XP_002269864.2|/1.34745e-11/PREDICTED: 2-phytyl-1,4-naphtoquinone methyltransferase, chloroplastic-like [Vitis vinifera]
Unigene39659_ANTbpfTARAAPEI-5	142	26	32.55	6.19	-2.39465	8.19532e-20	3.09667e-18	GO:0044464//cell part	GO:0004871//signal transducer activity;GO:0004673//protein histidine kinase activity;GO:0032559	GO:0006468//protein phosphorylation;GO:0007165//signal transduction	gi|47716316|dbj|BAD20704.1|/1.3856e-34/ethylene receptor [Gladiolus hybrid cultivar]
Unigene24373_ANTbpfTARAAPEI-5	426	78	97.65	18.58	-2.39387	2.0324e-56	2.75663e-54	-	-	-	-
Unigene39846_ANTbpfTARAAPEI-5	1785	327	409.17	77.88	-2.39338	1.10964e-230	9.60369e-228	-	-	-	-
Unigene2008_ANTbpfTARAAPEI-5	60	11	13.75	2.62	-2.39179	4.01042e-09	5.59397e-08	GO:0043231//intracellular membrane-bounded organelle	GO:0016491//oxidoreductase activity	GO:0008152//metabolic process;GO:0019740//nitrogen utilization	gi|356512241|ref|XP_003524829.1|/3.11267e-21/PREDICTED: LOW QUALITY PROTEIN: tRNA-dihydrouridine synthase A-like [Glycine max]
Unigene15740_ANTbpfTARAAPEI-5	98	18	22.46	4.29	-2.38831	4.51976e-14	1.08373e-12	-	-	-	gi|225452332|ref|XP_002273651.1|/6.05474e-09/PREDICTED: uncharacterized protein LOC100262706 [Vitis vinifera]
Unigene13710_ANTbpfTARAAPEI-5	87	16	19.94	3.81	-2.3878	1.24712e-12	2.57573e-11	-	-	-	-
Unigene5826_ANTbpfTARAAPEI-5	76	14	17.42	3.33	-2.38715	3.46714e-11	6.09432e-10	-	-	-	gi|225459528|ref|XP_002285846.1|/3.82505e-35/PREDICTED: cation transport regulator-like protein 2 [Vitis vinifera]
Unigene27687_ANTbpfTARAAPEI-5	76	14	17.42	3.33	-2.38715	3.46714e-11	6.08843e-10	-	-	-	-
Unigene43527_ANTbpfTARAAPEI-5	38	7	8.71	1.67	-2.38282	3.37568e-06	2.97686e-05	-	-	GO:0051234//establishment of localization	gi|359492838|ref|XP_002284219.2|/3.05509e-118/PREDICTED: random slug protein 5 [Vitis vinifera]
Unigene9517_ANTbpfTARAAPEI-5	92	17	21.09	4.05	-2.38057	3.0611e-13	6.78482e-12	GO:0031090//organelle membrane;GO:0043231//intracellular membrane-bounded organelle	-	-	gi|118484288|gb|ABK94023.1|/1.49324e-48/unknown [Populus trichocarpa]
Unigene17171_ANTbpfTARAAPEI-5	27	5	6.19	1.19	-2.37898	0.000102906	0.000662996	-	-	-	gi|255537841|ref|XP_002509987.1|/3.91913e-41/conserved hypothetical protein [Ricinus communis]
Unigene145_ANTbpfTARAAPEI-5	54	10	12.38	2.38	-2.37898	2.76926e-08	3.44263e-07	-	-	-	gi|225451754|ref|XP_002280247.1|/1.0439e-96/PREDICTED: eukaryotic translation initiation factor 3 subunit M [Vitis vinifera]
Unigene18739_ANTbpfTARAAPEI-5	27	5	6.19	1.19	-2.37898	0.000102906	0.000662761	GO:0042579//microbody	GO:0046914//transition metal ion binding;GO:0016616//oxidoreductase activity, acting on the CH-OH group of donors, NAD or NADP as acceptor;GO:0016657//oxidoreductase activity, acting on NADH or NADPH, nitrogenous group as acceptor	GO:0006067//ethanol metabolic process;GO:0009791//post-embryonic development;GO:0006081//cellular aldehyde metabolic process;GO:0009408//response to heat	gi|195625730|gb|ACG34695.1|/2.86147e-30/alcohol dehydrogenase class 3 [Zea mays]
Unigene20967_ANTbpfTARAAPEI-5	27	5	6.19	1.19	-2.37898	0.000102906	0.000662527	-	-	-	-
Unigene33485_ANTbpfTARAAPEI-5	54	10	12.38	2.38	-2.37898	2.76926e-08	3.44028e-07	-	-	-	-
Unigene31975_ANTbpfTARAAPEI-5	113	21	25.9	5	-2.37295	6.76156e-16	1.90529e-14	-	-	-	-
Unigene39186_ANTbpfTARAAPEI-5	70	13	16.05	3.1	-2.37223	2.3682e-10	3.81917e-09	-	GO:0016407//acetyltransferase activity	GO:0000902//cell morphogenesis;GO:0009755//hormone-mediated signaling pathway;GO:0009639//response to red or far red light	gi|225438982|ref|XP_002279550.1|/2.36809e-70/PREDICTED: uncharacterized protein LOC100242159 [Vitis vinifera]
Unigene18924_ANTbpfTARAAPEI-5	43	8	9.86	1.91	-2.36802	8.02966e-07	7.82515e-06	-	-	-	-
Unigene42981_ANTbpfTARAAPEI-5	144	27	33.01	6.43	-2.36001	9.30758e-20	3.48794e-18	-	-	-	gi|125542689|gb|EAY88828.1|/7.1999e-51/hypothetical protein OsI_10301 [Oryza sativa Indica Group]
Unigene17521_ANTbpfTARAAPEI-5	32	6	7.34	1.43	-2.35976	2.39808e-05	0.000179141	-	-	-	-
Unigene32833_ANTbpfTARAAPEI-5	64	12	14.67	2.86	-2.35878	1.62167e-09	2.35603e-08	-	-	-	-
Unigene38850_ANTbpfTARAAPEI-5	410	77	93.98	18.34	-2.35736	2.10136e-53	2.63395e-51	-	-	-	-
Unigene20097_ANTbpfTARAAPEI-5	53	10	12.15	2.38	-2.35192	4.61642e-08	5.53088e-07	-	-	-	-
Unigene9611_ANTbpfTARAAPEI-5	74	14	16.96	3.33	-2.34854	9.5962e-11	1.61044e-09	GO:0031224//intrinsic to membrane	GO:0046915//transition metal ion transmembrane transporter activity;GO:0016628//oxidoreductase activity, acting on the CH-CH group of donors, NAD or NADP as acceptor	GO:0006829//zinc ion transport;GO:0008152//metabolic process	gi|357117799|ref|XP_003560649.1|/2.16582e-69/PREDICTED: zinc transporter 10-like [Brachypodium distachyon]
Unigene13069_ANTbpfTARAAPEI-5	137	26	31.4	6.19	-2.34275	1.03176e-18	3.61316e-17	-	-	-	-
Unigene20450_ANTbpfTARAAPEI-5	158	30	36.22	7.15	-2.34077	2.34622e-21	9.66951e-20	-	-	-	-
Unigene39283_ANTbpfTARAAPEI-5	84	16	19.26	3.81	-2.33774	5.72388e-12	1.09277e-10	GO:0009534//chloroplast thylakoid	-	GO:0009767//photosynthetic electron transport chain	gi|357110990|ref|XP_003557298.1|/5.6022e-91/PREDICTED: PGR5-like protein 1A, chloroplastic-like [Brachypodium distachyon]
Unigene29790_ANTbpfTARAAPEI-5	126	24	28.88	5.72	-2.33598	2.79484e-17	8.6683e-16	GO:0009536//plastid	-	GO:0010467//gene expression;GO:0009767//photosynthetic electron transport chain	gi|115455333|ref|NP_001051267.1|/1.62249e-25/Os03g0748300 [Oryza sativa Japonica Group]
Unigene43624_ANTbpfTARAAPEI-5	131	25	30.03	5.95	-2.33544	6.90428e-18	2.27741e-16	GO:0005737//cytoplasm	-	GO:0032501//multicellular organismal process;GO:0016458//gene silencing	gi|225463205|ref|XP_002267929.1|/2.95211e-148/PREDICTED: protein SUPPRESSOR OF GENE SILENCING 3-like [Vitis vinifera]
Unigene7329_ANTbpfTARAAPEI-5	262	50	60.06	11.91	-2.33423	2.59994e-34	1.92089e-32	-	-	-	gi|225438714|ref|XP_002282485.1|/1.92028e-64/PREDICTED: uncharacterized protein LOC100267903 [Vitis vinifera]
Unigene215_ANTbpfTARAAPEI-5	42	8	9.63	1.91	-2.33396	1.33974e-06	1.25385e-05	-	-	-	gi|225457558|ref|XP_002272531.1|/1.4685e-95/PREDICTED: UPF0392 protein RCOM_0530710-like [Vitis vinifera]
Unigene23901_ANTbpfTARAAPEI-5	42	8	9.63	1.91	-2.33396	1.33974e-06	1.25321e-05	-	-	-	-
Unigene38724_ANTbpfTARAAPEI-5	136	26	31.18	6.19	-2.33261	1.70669e-18	5.89718e-17	-	-	-	gi|351723141|ref|NP_001234965.1|/2.42938e-50/uncharacterized protein LOC100306433 [Glycine max]
Unigene20082_ANTbpfTARAAPEI-5	47	9	10.77	2.14	-2.33134	3.19868e-07	3.34307e-06	-	-	-	-
Unigene43477_ANTbpfTARAAPEI-5	47	9	10.77	2.14	-2.33134	3.19868e-07	3.34115e-06	-	-	-	gi|359497288|ref|XP_002263566.2|/6.22138e-124/PREDICTED: 70 kDa peptidyl-prolyl isomerase [Vitis vinifera]
Unigene18712_ANTbpfTARAAPEI-5	324	62	74.27	14.77	-2.33011	5.59284e-42	5.05721e-40	-	-	-	-
Unigene2452_ANTbpfTARAAPEI-5	73	14	16.73	3.33	-2.32884	1.59177e-10	2.61104e-09	GO:0016020//membrane	-	GO:0050896//response to stimulus	gi|297832970|ref|XP_002884367.1|/5.2111e-56/universal stress protein family protein [Arabidopsis lyrata subsp. lyrata]
Unigene18164_ANTbpfTARAAPEI-5	94	18	21.55	4.29	-2.32864	3.4356e-13	7.57792e-12	-	-	-	gi|225460909|ref|XP_002278970.1|/1.023e-23/PREDICTED: uncharacterized protein LOC100250252 [Vitis vinifera]
Unigene41223_ANTbpfTARAAPEI-5	125	24	28.65	5.72	-2.32445	4.62156e-17	1.41171e-15	-	GO:0005515//protein binding	GO:0044267//cellular protein metabolic process;GO:0009630//gravitropism	gi|224108448|ref|XP_002314850.1|/4.76867e-52/predicted protein [Populus trichocarpa]
Unigene30611_ANTbpfTARAAPEI-5	52	10	11.92	2.38	-2.32435	7.67498e-08	8.85106e-07	-	-	-	-
Unigene10605_ANTbpfTARAAPEI-5	57	11	13.07	2.62	-2.31862	1.84913e-08	2.3535e-07	-	-	-	-
Unigene13443_ANTbpfTARAAPEI-5	145	28	33.24	6.67	-2.31716	1.72491e-19	6.33338e-18	GO:0009536//plastid	GO:0005515//protein binding	-	gi|225457506|ref|XP_002269313.1|/1.66367e-77/PREDICTED: plastid division protein CDP1, chloroplastic [Vitis vinifera]
Unigene36048_ANTbpfTARAAPEI-5	145	28	33.24	6.67	-2.31716	1.72491e-19	6.32061e-18	-	GO:0004713//protein tyrosine kinase activity;GO:0032559	GO:0006464//protein modification process	gi|242086935|ref|XP_002439300.1|/2.5778e-56/hypothetical protein SORBIDRAFT_09g004060 [Sorghum bicolor]
Unigene40933_ANTbpfTARAAPEI-5	119	23	27.28	5.48	-2.3156	3.09448e-16	8.95576e-15	-	-	-	-
Unigene34236_ANTbpfTARAAPEI-5	67	13	15.36	3.1	-2.30884	1.08397e-09	1.61088e-08	-	-	-	gi|224130716|ref|XP_002320910.1|/1.11767e-18/predicted protein [Populus trichocarpa]
Unigene44341_ANTbpfTARAAPEI-5	67	13	15.36	3.1	-2.30884	1.08397e-09	1.60957e-08	GO:0044424//intracellular part	-	-	gi|359479076|ref|XP_002272083.2|/0/PREDICTED: uncharacterized protein LOC100254731 [Vitis vinifera]
Unigene30182_ANTbpfTARAAPEI-5	108	21	24.76	5	-2.30801	8.42028e-15	2.10797e-13	-	GO:0032561;GO:0003824//catalytic activity	GO:0006810//transport;GO:0035556//intracellular signal transduction	gi|255558942|ref|XP_002520494.1|/2.85772e-06/protein with unknown function [Ricinus communis]
Unigene36386_ANTbpfTARAAPEI-5	159	31	36.45	7.38	-2.30423	4.31774e-21	1.76348e-19	-	-	-	-
Unigene17901_ANTbpfTARAAPEI-5	46	9	10.54	2.14	-2.30019	5.31038e-07	5.36499e-06	GO:0008287//protein serine/threonine phosphatase complex;GO:0043231//intracellular membrane-bounded organelle	GO:0019888//protein phosphatase regulator activity	GO:0023052//signaling	gi|255547836|ref|XP_002514975.1|/0/protein phosphatase 2a, regulatory subunit, putative [Ricinus communis]
Unigene35496_ANTbpfTARAAPEI-5	41	8	9.4	1.91	-2.29909	2.22792e-06	2.01656e-05	-	GO:0015929//hexosaminidase activity;GO:0043167//ion binding	GO:0044238//primary metabolic process	gi|356568953|ref|XP_003552672.1|/4.42652e-60/PREDICTED: beta-hexosaminidase subunit B2-like [Glycine max]
Unigene19089_ANTbpfTARAAPEI-5	51	10	11.69	2.38	-2.29624	1.27246e-07	1.4119e-06	-	-	-	-
Unigene9758_ANTbpfTARAAPEI-5	51	10	11.69	2.38	-2.29624	1.27246e-07	1.41104e-06	-	-	-	-
Unigene17203_ANTbpfTARAAPEI-5	56	11	12.84	2.62	-2.29301	3.06226e-08	3.78359e-07	-	-	-	-
Unigene30097_ANTbpfTARAAPEI-5	208	41	47.68	9.76	-2.28843	6.30812e-27	3.56056e-25	-	-	-	gi|255551573|ref|XP_002516832.1|/2.25383e-19/conserved hypothetical protein [Ricinus communis]
Unigene2261_ANTbpfTARAAPEI-5	147	29	33.7	6.91	-2.28599	1.90815e-19	6.96398e-18	GO:0044464//cell part	GO:0017111//nucleoside-triphosphatase activity;GO:0032561	GO:0035556//intracellular signal transduction;GO:0007349//cellularization;GO:0007010//cytoskeleton organization;GO:0043623//cellular protein complex assembly;GO:0003006//developmental process involved in reproduction	gi|357152784|ref|XP_003576235.1|/1.17884e-83/PREDICTED: probable ADP-ribosylation factor At2g18390-like [Brachypodium distachyon]
Unigene14650_ANTbpfTARAAPEI-5	868	172	198.97	40.97	-2.27991	8.05068e-107	2.56704e-104	-	-	-	gi|15022163|gb|AAC49600.2|/1.23323e-13/putative proline-rich protein [Solanum palustre]
Unigene42349_ANTbpfTARAAPEI-5	116	23	26.59	5.48	-2.27864	1.38483e-15	3.76786e-14	-	-	-	gi|359486629|ref|XP_002278924.2|/4.5155e-88/PREDICTED: putative UPF0481 protein At3g02645-like [Vitis vinifera]
Unigene32435_ANTbpfTARAAPEI-5	764	152	175.13	36.2	-2.27436	5.98664e-94	1.62399e-91	GO:0015934//large ribosomal subunit;GO:0009536//plastid;GO:0031981//nuclear lumen	GO:0005198//structural molecule activity	GO:0010467//gene expression	gi|297795569|ref|XP_002865669.1|/2.38916e-13/60S ribosomal protein L13A [Arabidopsis lyrata subsp. lyrata]
Unigene5133_ANTbpfTARAAPEI-5	688	137	157.71	32.63	-2.273	1.00982e-84	2.35302e-82	-	-	-	gi|224069302|ref|XP_002302950.1|/1.50935e-68/predicted protein [Populus trichocarpa]
Unigene15626_ANTbpfTARAAPEI-5	45	9	10.32	2.14	-2.26976	8.78848e-07	8.47827e-06	-	-	-	gi|225459530|ref|XP_002284460.1|/7.8726e-82/PREDICTED: uncharacterized protein LOC100259114 [Vitis vinifera]
Unigene44099_ANTbpfTARAAPEI-5	45	9	10.32	2.14	-2.26976	8.78848e-07	8.47377e-06	GO:0044424//intracellular part	-	GO:0044237//cellular metabolic process	gi|255556707|ref|XP_002519387.1|/2.65766e-110/tfiif-alpha, putative [Ricinus communis]
Unigene37273_ANTbpfTARAAPEI-5	105	21	24.07	5	-2.26724	3.75958e-14	9.05038e-13	GO:0016020//membrane	GO:0004721//phosphoprotein phosphatase activity	-	gi|359494374|ref|XP_002265613.2|/6.92681e-20/PREDICTED: probable protein phosphatase 2C 6-like [Vitis vinifera]
Unigene1817_ANTbpfTARAAPEI-5	265	53	60.75	12.62	-2.26717	1.57774e-33	1.12896e-31	-	-	-	-
Unigene14583_ANTbpfTARAAPEI-5	55	11	12.61	2.62	-2.26693	5.05784e-08	6.024e-07	-	-	-	-
Unigene37763_ANTbpfTARAAPEI-5	110	22	25.22	5.24	-2.26693	9.2457e-15	2.30193e-13	GO:0043231//intracellular membrane-bounded organelle	GO:0004674//protein serine/threonine kinase activity;GO:0032559	GO:0006464//protein modification process;GO:0009755//hormone-mediated signaling pathway	gi|229609837|gb|ACQ83534.1|/3.1495e-85/CBL-interacting protein kinase 18 [Vitis vinifera]
Unigene38531_ANTbpfTARAAPEI-5	55	11	12.61	2.62	-2.26693	5.05784e-08	6.02006e-07	-	-	-	-
Unigene42888_ANTbpfTARAAPEI-5	165	33	37.82	7.86	-2.26655	1.93542e-21	7.99462e-20	GO:0009532//plastid stroma	GO:0004721//phosphoprotein phosphatase activity;GO:0001871	GO:0006464//protein modification process;GO:0005982//starch metabolic process;GO:0006796//phosphate metabolic process	gi|356535523|ref|XP_003536294.1|/2.08305e-135/PREDICTED: uncharacterized protein LOC100786287 [Glycine max]
Unigene20293_ANTbpfTARAAPEI-5	30	6	6.88	1.43	-2.26639	6.6654e-05	0.000449846	-	-	-	gi|255560854|ref|XP_002521440.1|/1.84624e-13/conserved hypothetical protein [Ricinus communis]
Unigene12726_ANTbpfTARAAPEI-5	30	6	6.88	1.43	-2.26639	6.6654e-05	0.000449679	-	-	-	-
Unigene30087_ANTbpfTARAAPEI-5	85	17	19.48	4.05	-2.266	1.04017e-11	1.92712e-10	-	-	-	-
Unigene33512_ANTbpfTARAAPEI-5	65	13	14.9	3.1	-2.26497	2.95546e-09	4.1737e-08	-	-	-	-
Unigene38574_ANTbpfTARAAPEI-5	35	7	8.02	1.67	-2.26375	1.56176e-05	0.000121459	-	GO:0046914//transition metal ion binding	-	gi|358346689|ref|XP_003637398.1|/2.72467e-29/RING finger protein [Medicago truncatula]
Unigene27047_ANTbpfTARAAPEI-5	35	7	8.02	1.67	-2.26375	1.56176e-05	0.000121407	-	-	-	-
Unigene35368_ANTbpfTARAAPEI-5	40	8	9.17	1.91	-2.26335	3.69202e-06	3.23385e-05	GO:0043231//intracellular membrane-bounded organelle	GO:0046914//transition metal ion binding;GO:0051540;GO:0016783//sulfurtransferase activity	GO:0006768//biotin metabolic process	gi|125562375|gb|EAZ07823.1|/3.40254e-60/hypothetical protein OsI_30080 [Oryza sativa Indica Group]
Unigene17600_ANTbpfTARAAPEI-5	148	30	33.93	7.15	-2.24655	3.42266e-19	1.23182e-17	GO:0044425//membrane part;GO:0043231//intracellular membrane-bounded organelle	-	-	gi|297745056|emb|CBI38648.3|/2.1948e-11/unnamed protein product [Vitis vinifera]
Unigene26666_ANTbpfTARAAPEI-5	231	47	52.95	11.19	-2.24242	4.73996e-29	2.90063e-27	-	-	-	-
Unigene29206_ANTbpfTARAAPEI-5	604	123	138.45	29.29	-2.24088	2.5563e-73	5.10558e-71	-	-	-	-
Unigene17188_ANTbpfTARAAPEI-5	54	11	12.38	2.62	-2.24037	8.33116e-08	9.56531e-07	-	-	-	-
Unigene12837_ANTbpfTARAAPEI-5	44	9	10.09	2.14	-2.23724	1.44972e-06	1.34638e-05	-	-	-	gi|242077102|ref|XP_002448487.1|/1.51447e-10/hypothetical protein SORBIDRAFT_06g027840 [Sorghum bicolor]
Unigene1968_ANTbpfTARAAPEI-5	137	28	31.4	6.67	-2.23501	9.1581e-18	2.98295e-16	-	-	-	-
Unigene17354_ANTbpfTARAAPEI-5	39	8	8.94	1.91	-2.2267	6.09618e-06	5.08715e-05	GO:0043231//intracellular membrane-bounded organelle	-	GO:0006952//defense response;GO:0009908//flower development;GO:0023052//signaling	gi|359494102|ref|XP_002276879.2|/5.68565e-42/PREDICTED: uncharacterized protein LOC100243584 [Vitis vinifera]
Unigene18095_ANTbpfTARAAPEI-5	39	8	8.94	1.91	-2.2267	6.09618e-06	5.08481e-05	-	-	-	gi|255550353|ref|XP_002516227.1|/2.65329e-67/conserved hypothetical protein [Ricinus communis]
Unigene38151_ANTbpfTARAAPEI-5	277	57	63.5	13.58	-2.22527	3.1042e-34	2.27495e-32	-	-	-	gi|225461961|ref|XP_002270197.1|/4.58177e-13/PREDICTED: SEC14-like protein 5 [Vitis vinifera]
Unigene3140_ANTbpfTARAAPEI-5	34	7	7.79	1.67	-2.22178	2.5819e-05	0.000191145	-	-	-	-
Unigene13846_ANTbpfTARAAPEI-5	34	7	7.79	1.67	-2.22178	2.5819e-05	0.000191067	GO:0031224//intrinsic to membrane	GO:0032561;GO:0005381//iron ion transmembrane transporter activity	GO:0006826//iron ion transport	gi|296089292|emb|CBI39064.3|/1.49645e-144/unnamed protein product [Vitis vinifera]
Unigene32743_ANTbpfTARAAPEI-5	213	44	48.83	10.48	-2.22013	1.33819e-26	7.48355e-25	-	-	-	-
Unigene1196_ANTbpfTARAAPEI-5	29	6	6.65	1.43	-2.21734	0.000110367	0.000704326	-	-	-	-
Unigene16170_ANTbpfTARAAPEI-5	29	6	6.65	1.43	-2.21734	0.000110367	0.000704079	-	GO:0015036//disulfide oxidoreductase activity	GO:0018904;GO:0019725//cellular homeostasis	gi|242032659|ref|XP_002463724.1|/4.10415e-21/hypothetical protein SORBIDRAFT_01g004860 [Sorghum bicolor]
Unigene26409_ANTbpfTARAAPEI-5	29	6	6.65	1.43	-2.21734	0.000110367	0.000703832	-	-	-	-
Unigene19121_ANTbpfTARAAPEI-5	87	18	19.94	4.29	-2.21662	1.12244e-11	2.0669e-10	-	-	-	-
Unigene29559_ANTbpfTARAAPEI-5	140	29	32.09	6.91	-2.21537	6.04192e-18	2.01121e-16	-	-	-	-
Unigene22268_ANTbpfTARAAPEI-5	106	22	24.3	5.24	-2.21332	6.65376e-14	1.57669e-12	-	-	-	-
Unigene27313_ANTbpfTARAAPEI-5	106	22	24.3	5.24	-2.21332	6.65376e-14	1.57464e-12	GO:0030529//ribonucleoprotein complex	GO:0003676//nucleic acid binding;GO:0005198//structural molecule activity	GO:0010467//gene expression	gi|242041559|ref|XP_002468174.1|/1.09152e-13/hypothetical protein SORBIDRAFT_01g041040 [Sorghum bicolor]
Unigene12279_ANTbpfTARAAPEI-5	53	11	12.15	2.62	-2.21332	1.36843e-07	1.51285e-06	GO:0044464//cell part	GO:0019787//small conjugating protein ligase activity	GO:0032446//protein modification by small protein conjugation	gi|359481367|ref|XP_002273203.2|/1.429e-78/PREDICTED: E3 ubiquitin-protein ligase UPL4-like [Vitis vinifera]
Unigene27242_ANTbpfTARAAPEI-5	53	11	12.15	2.62	-2.21332	1.36843e-07	1.51193e-06	-	-	-	-
Unigene34041_ANTbpfTARAAPEI-5	101	21	23.15	5	-2.21101	2.70634e-13	6.04272e-12	-	-	-	-
Unigene40742_ANTbpfTARAAPEI-5	101	21	23.15	5	-2.21101	2.70634e-13	6.0353e-12	GO:0009536//plastid	GO:0016407//acetyltransferase activity	-	gi|225445718|ref|XP_002270456.1|/1.82884e-79/PREDICTED: uncharacterized protein LOC100246646 [Vitis vinifera]
Unigene11767_ANTbpfTARAAPEI-5	120	25	27.51	5.95	-2.20899	1.62316e-15	4.38349e-14	GO:0031224//intrinsic to membrane;GO:0043231//intracellular membrane-bounded organelle	GO:0019829//cation-transporting ATPase activity;GO:0005515//protein binding;GO:0032559	GO:0009206;GO:0055080//cation homeostasis;GO:0000041//transition metal ion transport;GO:0048513//organ development;GO:0070838//divalent metal ion transport	gi|218193694|gb|EEC76121.1|/0/hypothetical protein OsI_13389 [Oryza sativa Indica Group]
Unigene44207_ANTbpfTARAAPEI-5	211	44	48.37	10.48	-2.20647	3.55174e-26	1.93272e-24	-	-	GO:0006351//transcription, DNA-dependent	gi|146147357|gb|ABQ01977.1|/6.95011e-179/scarecrow [Aeluropus littoralis]
Unigene36714_ANTbpfTARAAPEI-5	115	24	26.36	5.72	-2.20426	6.5832e-15	1.67108e-13	GO:0009536//plastid	GO:0046872//metal ion binding;GO:0016717//oxidoreductase activity, acting on paired donors, with oxidation of a pair of donors resulting in the reduction of molecular oxygen to two molecules of water	GO:0006631//fatty acid metabolic process	gi|388325512|gb|AFK28039.1|/3.22568e-13/stearoyl-acyl-carrier protein desaturase [Pinellia ternata]
Unigene8212_ANTbpfTARAAPEI-5	43	9	9.86	2.14	-2.20398	2.38332e-06	2.15185e-05	GO:0019866//organelle inner membrane;GO:0043231//intracellular membrane-bounded organelle	GO:0004175//endopeptidase activity	GO:0019538//protein metabolic process;GO:0007275//multicellular organismal development	gi|225454005|ref|XP_002280713.1|/3.93734e-165/PREDICTED: probable tRNA threonylcarbamoyladenosine biosynthesis protein osgepl1 [Vitis vinifera]
Unigene13098_ANTbpfTARAAPEI-5	62	13	14.21	3.1	-2.19657	1.30716e-08	1.70184e-07	GO:0044444//cytoplasmic part	GO:0005506//iron ion binding	GO:0010102//lateral root morphogenesis	gi|388492356|gb|AFK34244.1|/9.85489e-44/unknown [Lotus japonicus]
Unigene39634_ANTbpfTARAAPEI-5	76	16	17.42	3.81	-2.19288	3.07058e-10	4.87404e-09	-	-	-	gi|102139798|gb|ABF69983.1|/1.99501e-09/zinc finger (C3HC4 type RING finger) family protein [Musa acuminata]
Unigene32831_ANTbpfTARAAPEI-5	266	56	60.97	13.34	-2.19234	2.31296e-32	1.58038e-30	GO:0009534//chloroplast thylakoid;GO:0016020//membrane	GO:0046914//transition metal ion binding;GO:0016655//oxidoreductase activity, acting on NADH or NADPH, quinone or similar compound as acceptor	GO:0008152//metabolic process	gi|297790792|ref|XP_002863281.1|/8.09535e-17/oxidoreductase [Arabidopsis lyrata subsp. lyrata]
Unigene9533_ANTbpfTARAAPEI-5	57	12	13.07	2.86	-2.19217	5.40358e-08	6.40222e-07	-	-	-	-
Unigene40892_ANTbpfTARAAPEI-5	38	8	8.71	1.91	-2.1891	1.00279e-05	8.07879e-05	-	-	-	gi|359496484|ref|XP_002265872.2|/5.22791e-37/PREDICTED: conserved oligomeric Golgi complex subunit 1-like [Vitis vinifera]
Unigene10692_ANTbpfTARAAPEI-5	137	29	31.4	6.91	-2.18401	2.61068e-17	8.12485e-16	-	-	-	-
Unigene21412_ANTbpfTARAAPEI-5	66	14	15.13	3.33	-2.18382	5.1799e-09	7.14842e-08	-	-	-	-
Unigene31314_ANTbpfTARAAPEI-5	292	62	66.93	14.77	-2.17998	3.88578e-35	2.94267e-33	-	-	-	-
Unigene6606_ANTbpfTARAAPEI-5	80	17	18.34	4.05	-2.179	1.22262e-10	2.03677e-09	-	-	-	gi|224128195|ref|XP_002320267.1|/0/predicted protein [Populus trichocarpa]
Unigene16559_ANTbpfTARAAPEI-5	33	7	7.56	1.67	-2.17854	4.25022e-05	0.000299642	-	-	-	-
Unigene12838_ANTbpfTARAAPEI-5	33	7	7.56	1.67	-2.17854	4.25022e-05	0.000299526	-	-	-	-
Unigene10248_ANTbpfTARAAPEI-5	33	7	7.56	1.67	-2.17854	4.25022e-05	0.00029941	GO:0043231//intracellular membrane-bounded organelle	-	-	gi|297735052|emb|CBI17414.3|/3.10911e-13/unnamed protein product [Vitis vinifera]
Unigene6053_ANTbpfTARAAPEI-5	47	10	10.77	2.38	-2.17798	9.33214e-07	8.95521e-06	GO:0009941//chloroplast envelope;GO:0009532//plastid stroma	GO:0005506//iron ion binding;GO:0016712//oxidoreductase activity, acting on paired donors, with incorporation or reduction of molecular oxygen, reduced flavin or flavoprotein as one donor, and incorporation of one atom of oxygen	GO:0008152//metabolic process	gi|225464788|ref|XP_002266883.1|/0/PREDICTED: cytochrome P450 97B2, chloroplastic [Vitis vinifera]
Unigene42635_ANTbpfTARAAPEI-5	47	10	10.77	2.38	-2.17798	9.33214e-07	8.95048e-06	GO:0043231//intracellular membrane-bounded organelle	-	GO:0034728	gi|359482848|ref|XP_002280211.2|/2.45111e-127/PREDICTED: nucleosome assembly protein 1-like 1-like isoform 1 [Vitis vinifera]
Unigene38277_ANTbpfTARAAPEI-5	47	10	10.77	2.38	-2.17798	9.33214e-07	8.94576e-06	-	-	-	-
Unigene5765_ANTbpfTARAAPEI-5	211	45	48.37	10.72	-2.17381	1.00096e-25	5.31942e-24	-	-	-	-
Unigene13210_ANTbpfTARAAPEI-5	75	16	17.19	3.81	-2.17371	5.0059e-10	7.78957e-09	GO:0031090//organelle membrane;GO:0043231//intracellular membrane-bounded organelle	GO:0019901//protein kinase binding	-	gi|151347473|gb|ABS01349.1|/6.63052e-50/hypersensitive-induced response protein [Carica papaya]
Unigene33330_ANTbpfTARAAPEI-5	117	25	26.82	5.95	-2.17235	6.99948e-15	1.76934e-13	-	-	-	gi|242039201|ref|XP_002466995.1|/2.85472e-06/hypothetical protein SORBIDRAFT_01g018070 [Sorghum bicolor]
Unigene38147_ANTbpfTARAAPEI-5	164	35	37.59	8.34	-2.17223	2.59294e-20	1.00914e-18	-	-	-	gi|356567568|ref|XP_003551990.1|/2.3848e-78/PREDICTED: DUF246 domain-containing protein At1g04910-like [Glycine max]
Unigene38171_ANTbpfTARAAPEI-5	164	35	37.59	8.34	-2.17223	2.59294e-20	1.00698e-18	GO:0009532//plastid stroma	GO:0016616//oxidoreductase activity, acting on the CH-OH group of donors, NAD or NADP as acceptor;GO:0048037//cofactor binding	GO:0006007//glucose catabolic process;GO:0009081//branched chain family amino acid metabolic process	gi|356550426|ref|XP_003543588.1|/1.04652e-41/PREDICTED: putative oxidoreductase GLYR1-like [Glycine max]
Unigene42283_ANTbpfTARAAPEI-5	103	22	23.61	5.24	-2.17176	2.87716e-13	6.40838e-12	GO:0031410//cytoplasmic vesicle	-	-	gi|359494776|ref|XP_002269971.2|/1.57614e-69/PREDICTED: transmembrane protein 184A-like [Vitis vinifera]
Unigene39498_ANTbpfTARAAPEI-5	103	22	23.61	5.24	-2.17176	2.87716e-13	6.40054e-12	-	-	-	gi|255539412|ref|XP_002510771.1|/8.52113e-42/aig1, putative [Ricinus communis]
Unigene41879_ANTbpfTARAAPEI-5	42	9	9.63	2.14	-2.16993	3.90436e-06	3.40671e-05	-	-	-	gi|357148499|ref|XP_003574788.1|/3.50392e-41/PREDICTED: uncharacterized protein LOC100833502 [Brachypodium distachyon]
Unigene43627_ANTbpfTARAAPEI-5	56	12	12.84	2.86	-2.16656	8.8246e-08	1.00746e-06	GO:0043231//intracellular membrane-bounded organelle	GO:0016798//hydrolase activity, acting on glycosyl bonds	GO:0044238//primary metabolic process	gi|359480611|ref|XP_003632499.1|/0/PREDICTED: uncharacterized protein LOC100854050 [Vitis vinifera]
Unigene18258_ANTbpfTARAAPEI-5	140	30	32.09	7.15	-2.16611	1.70455e-17	5.37852e-16	GO:0031410//cytoplasmic vesicle	GO:0046914//transition metal ion binding;GO:0015923//mannosidase activity	GO:0019318//hexose metabolic process	gi|108864437|gb|ABG22500.1|/0/Glycosyl hydrolases family 38 protein, expressed [Oryza sativa Japonica Group]
Unigene3410_ANTbpfTARAAPEI-5	135	29	30.95	6.91	-2.16318	6.88396e-17	2.08527e-15	GO:0043231//intracellular membrane-bounded organelle	GO:0016741	GO:0006730//one-carbon metabolic process	gi|242066280|ref|XP_002454429.1|/7.41951e-101/hypothetical protein SORBIDRAFT_04g030760 [Sorghum bicolor]
Unigene18730_ANTbpfTARAAPEI-5	335	72	76.79	17.15	-2.16271	1.08506e-39	9.39094e-38	-	-	-	-
Unigene41323_ANTbpfTARAAPEI-5	548	118	125.62	28.1	-2.16042	8.76168e-64	1.42182e-61	-	GO:0043169//cation binding;GO:0016702//oxidoreductase activity, acting on single donors with incorporation of molecular oxygen, incorporation of two atoms of oxygen	GO:0043102	gi|363805407|sp|D7T737.1|MTND1_VITVI/2.23857e-81/RecName: Full=1,2-dihydroxy-3-keto-5-methylthiopentene dioxygenase 1; AltName: Full=Acireductone dioxygenase (Fe(2+)-requiring) 1; Short=ARD 1; Short=Fe-ARD 1
Unigene34462_ANTbpfTARAAPEI-5	97	21	22.24	5	-2.15316	1.89875e-12	3.83869e-11	-	-	-	-
Unigene30258_ANTbpfTARAAPEI-5	194	42	44.47	10	-2.15283	1.70024e-23	7.90327e-22	-	-	-	-
Unigene36309_ANTbpfTARAAPEI-5	37	8	8.48	1.91	-2.15049	1.64305e-05	0.000127399	-	-	-	gi|225453793|ref|XP_002270775.1|/4.74106e-32/PREDICTED: uncharacterized protein LOC100247154 [Vitis vinifera]
Unigene5305_ANTbpfTARAAPEI-5	60	13	13.75	3.1	-2.14909	3.47798e-08	4.25959e-07	-	GO:0016859//cis-trans isomerase activity	GO:0044267//cellular protein metabolic process	gi|115467098|ref|NP_001057148.1|/2.14698e-153/Os06g0216800 [Oryza sativa Japonica Group]
Unigene16722_ANTbpfTARAAPEI-5	92	20	21.09	4.76	-2.14753	7.72368e-12	1.45319e-10	-	-	-	gi|224127348|ref|XP_002329255.1|/5.78966e-18/predicted protein [Populus trichocarpa]
Unigene34315_ANTbpfTARAAPEI-5	101	22	23.15	5.24	-2.14337	7.57564e-13	1.61415e-11	-	-	-	gi|297740503|emb|CBI30685.3|/2.49568e-10/unnamed protein product [Vitis vinifera]
Unigene4022_ANTbpfTARAAPEI-5	101	22	23.15	5.24	-2.14337	7.57564e-13	1.61226e-11	-	-	-	-
Unigene38468_ANTbpfTARAAPEI-5	390	85	89.4	20.24	-2.14307	2.01022e-45	1.97491e-43	GO:0009526//plastid envelope;GO:0009532//plastid stroma	GO:0004175//endopeptidase activity;GO:0016757//transferase activity, transferring glycosyl groups	GO:0019538//protein metabolic process	gi|225450774|ref|XP_002279451.1|/5.45877e-28/PREDICTED: ATP-dependent Clp protease proteolytic subunit-related protein 3, chloroplastic [Vitis vinifera]
Unigene35247_ANTbpfTARAAPEI-5	78	17	17.88	4.05	-2.14235	3.23086e-10	5.11952e-09	-	-	-	-
Unigene21006_ANTbpfTARAAPEI-5	55	12	12.61	2.86	-2.14048	1.43706e-07	1.58103e-06	-	-	-	-
Unigene14867_ANTbpfTARAAPEI-5	55	12	12.61	2.86	-2.14048	1.43706e-07	1.58007e-06	GO:0009536//plastid	GO:0022857//transmembrane transporter activity	GO:0006810//transport	gi|242063860|ref|XP_002453219.1|/4.43371e-121/hypothetical protein SORBIDRAFT_04g001840 [Sorghum bicolor]
Unigene2621_ANTbpfTARAAPEI-5	64	14	14.67	3.33	-2.13927	1.37201e-08	1.77482e-07	GO:0044424//intracellular part	GO:0032559	GO:0006457//protein folding	gi|255574519|ref|XP_002528171.1|/2.41829e-17/rubisco subunit binding-protein alpha subunit, ruba, putative [Ricinus communis]
Unigene31629_ANTbpfTARAAPEI-5	151	33	34.61	7.86	-2.13859	1.78701e-18	6.16298e-17	-	-	-	-
Unigene29939_ANTbpfTARAAPEI-5	87	19	19.94	4.53	-2.13808	3.14528e-11	5.55544e-10	-	-	-	-
Unigene11866_ANTbpfTARAAPEI-5	32	7	7.34	1.67	-2.13593	6.96526e-05	0.000467999	GO:0031224//intrinsic to membrane	GO:0016837//carbon-oxygen lyase activity, acting on polysaccharides	-	gi|225448952|ref|XP_002268818.1|/2.60212e-144/PREDICTED: probable pectate lyase 12 [Vitis vinifera]
Unigene1230_ANTbpfTARAAPEI-5	32	7	7.34	1.67	-2.13593	6.96526e-05	0.000467826	-	-	-	-
Unigene17718_ANTbpfTARAAPEI-5	32	7	7.34	1.67	-2.13593	6.96526e-05	0.000467653	-	GO:0046872//metal ion binding	-	gi|225427250|ref|XP_002281049.1|/1.30342e-110/PREDICTED: MND1-interacting protein 1 [Vitis vinifera]
Unigene19528_ANTbpfTARAAPEI-5	32	7	7.34	1.67	-2.13593	6.96526e-05	0.00046748	-	-	-	gi|255558688|ref|XP_002520368.1|/1.33129e-11/conserved hypothetical protein [Ricinus communis]
Unigene37243_ANTbpfTARAAPEI-5	41	9	9.4	2.14	-2.13505	6.37268e-06	5.29842e-05	GO:0043231//intracellular membrane-bounded organelle	GO:0004712//protein serine/threonine/tyrosine kinase activity;GO:0032559;GO:0019887//protein kinase regulator activity	GO:0006355//regulation of transcription, DNA-dependent;GO:0009692;GO:0009700//indole phytoalexin biosynthetic process;GO:0006970//response to osmotic stress;GO:0001932//regulation of protein phosphorylation;GO:0000160//two-component signal transduction system (phosphorelay)	gi|225456228|ref|XP_002283080.1|/7.31534e-62/PREDICTED: mitogen-activated protein kinase kinase 5 [Vitis vinifera]
Unigene20937_ANTbpfTARAAPEI-5	7637	1675	1750.62	398.93	-2.13366	0	0	-	-	-	-
Unigene17498_ANTbpfTARAAPEI-5	141	31	32.32	7.38	-2.13073	2.90046e-17	8.98056e-16	-	-	-	gi|357446313|ref|XP_003593434.1|/3.37343e-162/B3 domain-containing transcription repressor VAL2 [Medicago truncatula]
Unigene42662_ANTbpfTARAAPEI-5	50	11	11.46	2.62	-2.12897	5.957e-07	5.98499e-06	GO:0043231//intracellular membrane-bounded organelle	-	-	gi|225446056|ref|XP_002271381.1|/8.65364e-64/PREDICTED: uncharacterized protein LOC100252969 [Vitis vinifera]
Unigene25736_ANTbpfTARAAPEI-5	418	92	95.82	21.91	-2.12874	3.55774e-48	3.84892e-46	-	-	-	-
Unigene30556_ANTbpfTARAAPEI-5	68	15	15.59	3.57	-2.12662	5.41712e-09	7.44189e-08	-	GO:0005488//binding	-	gi|224067260|ref|XP_002302435.1|/5.34014e-13/predicted protein [Populus trichocarpa]
Unigene27253_ANTbpfTARAAPEI-5	181	40	41.49	9.53	-2.12222	1.15429e-21	4.85631e-20	-	-	-	-
Unigene25171_ANTbpfTARAAPEI-5	104	23	23.84	5.48	-2.12114	4.88736e-13	1.06253e-11	-	GO:0008171//O-methyltransferase activity;GO:0043169//cation binding	GO:0006730//one-carbon metabolic process;GO:0009699//phenylpropanoid biosynthetic process	gi|82581136|emb|CAJ43710.1|/2.72589e-41/caffeoyl-CoA O-methyltransferase [Plantago major]
Unigene18421_ANTbpfTARAAPEI-5	149	33	34.16	7.86	-2.11971	4.65778e-18	1.5619e-16	-	-	-	-
Unigene21241_ANTbpfTARAAPEI-5	63	14	14.44	3.33	-2.11648	2.22446e-08	2.79983e-07	-	-	-	-
Unigene35587_ANTbpfTARAAPEI-5	144	32	33.01	7.62	-2.11504	1.87456e-17	5.88431e-16	-	-	-	-
Unigene32095_ANTbpfTARAAPEI-5	81	18	18.57	4.29	-2.11392	2.07494e-10	3.36715e-09	-	-	-	-
Unigene35822_ANTbpfTARAAPEI-5	36	8	8.25	1.91	-2.11082	2.681e-05	0.000197917	-	-	-	-
Unigene41906_ANTbpfTARAAPEI-5	36	8	8.25	1.91	-2.11082	2.681e-05	0.000197837	GO:0000325//plant-type vacuole;GO:0031224//intrinsic to membrane	GO:0022890//inorganic cation transmembrane transporter activity	GO:0055080//cation homeostasis;GO:0006826//iron ion transport	gi|308081599|ref|NP_001183835.1|/6.64981e-56/uncharacterized protein LOC100502428 [Zea mays]
Unigene16351_ANTbpfTARAAPEI-5	36	8	8.25	1.91	-2.11082	2.681e-05	0.000197756	-	-	-	gi|115463925|ref|NP_001055562.1|/1.07139e-57/Os05g0417300 [Oryza sativa Japonica Group]
Unigene15907_ANTbpfTARAAPEI-5	36	8	8.25	1.91	-2.11082	2.681e-05	0.000197676	-	-	-	-
Unigene40846_ANTbpfTARAAPEI-5	192	43	44.01	10.24	-2.10362	1.20375e-22	5.3492e-21	GO:0043231//intracellular membrane-bounded organelle	GO:0046914//transition metal ion binding;GO:0042802//identical protein binding;GO:0046983//protein dimerization activity	GO:0010074//maintenance of meristem identity;GO:0010015//root morphogenesis;GO:0003006//developmental process involved in reproduction;GO:0010467//gene expression;GO:0046739//spread of virus in host	gi|225447570|ref|XP_002270767.1|/4.95565e-56/PREDICTED: protein OBERON 2 [Vitis vinifera]
Unigene18567_ANTbpfTARAAPEI-5	116	26	26.59	6.19	-2.10287	3.09864e-14	7.50904e-13	-	GO:0046914//transition metal ion binding	-	gi|242089661|ref|XP_002440663.1|/5.43821e-13/hypothetical protein SORBIDRAFT_09g004760 [Sorghum bicolor]
Unigene38388_ANTbpfTARAAPEI-5	205	46	46.99	10.96	-2.10011	4.84916e-24	2.32542e-22	-	GO:0046872//metal ion binding;GO:0003824//catalytic activity	-	gi|359483452|ref|XP_002270330.2|/6.73682e-15/PREDICTED: E3 ubiquitin-protein ligase COP1-like [Vitis vinifera]
Unigene16814_ANTbpfTARAAPEI-5	49	11	11.23	2.62	-2.09972	9.66576e-07	9.24606e-06	-	-	-	-
Unigene29707_ANTbpfTARAAPEI-5	49	11	11.23	2.62	-2.09972	9.66576e-07	9.2412e-06	-	-	-	-
Unigene40333_ANTbpfTARAAPEI-5	200	45	45.85	10.72	-2.09662	1.94035e-23	8.99637e-22	GO:0009536//plastid	-	-	gi|297738248|emb|CBI27449.3|/1.11651e-59/unnamed protein product [Vitis vinifera]
Unigene42681_ANTbpfTARAAPEI-5	173	39	39.66	9.29	-2.09393	1.93021e-20	7.54443e-19	-	-	-	gi|297797153|ref|XP_002866461.1|/7.98787e-09/hypothetical protein ARALYDRAFT_496360 [Arabidopsis lyrata subsp. lyrata]
Unigene17466_ANTbpfTARAAPEI-5	31	7	7.11	1.67	-2.09	0.00011361	0.00072072	-	-	-	-
Unigene42057_ANTbpfTARAAPEI-5	159	36	36.45	8.57	-2.08855	7.74808e-19	2.74506e-17	GO:0031224//intrinsic to membrane;GO:0031410//cytoplasmic vesicle	-	-	gi|226502678|ref|NP_001144218.1|/7.20134e-61/uncharacterized protein LOC100277080 [Zea mays]
Unigene39834_ANTbpfTARAAPEI-5	106	24	24.3	5.72	-2.08687	5.05798e-13	1.097e-11	GO:0042579//microbody	GO:0016833//oxo-acid-lyase activity	GO:0042362//fat-soluble vitamin biosynthetic process;GO:0009233	gi|359806589|ref|NP_001241269.1|/1.45352e-34/uncharacterized protein LOC100807101 [Glycine max]
Unigene6135_ANTbpfTARAAPEI-5	66	15	15.13	3.57	-2.08342	1.41525e-08	1.82427e-07	-	-	-	gi|225447336|ref|XP_002274263.1|/2.51135e-72/PREDICTED: zinc finger CCCH domain-containing protein 13 [Vitis vinifera]
Unigene41819_ANTbpfTARAAPEI-5	114	26	26.13	6.19	-2.0777	8.0157e-14	1.88712e-12	-	-	-	gi|359496861|ref|XP_002272370.2|/6.03505e-46/PREDICTED: probable WRKY transcription factor 20-like [Vitis vinifera]
Unigene22613_ANTbpfTARAAPEI-5	149	34	34.16	8.1	-2.07631	1.24713e-17	4.0047e-16	-	-	-	-
Unigene15499_ANTbpfTARAAPEI-5	70	16	16.05	3.81	-2.07471	5.57496e-09	7.63564e-08	GO:0043231//intracellular membrane-bounded organelle	-	-	gi|242064434|ref|XP_002453506.1|/1.12551e-63/hypothetical protein SORBIDRAFT_04g007030 [Sorghum bicolor]
Unigene35115_ANTbpfTARAAPEI-5	105	24	24.07	5.72	-2.07315	8.1295e-13	1.71607e-11	-	-	-	-
Unigene33384_ANTbpfTARAAPEI-5	83	19	19.03	4.53	-2.07069	2.1353e-10	3.45892e-09	-	-	-	-
Unigene16962_ANTbpfTARAAPEI-5	96	22	22.01	5.24	-2.07052	8.27292e-12	1.54851e-10	GO:0043231//intracellular membrane-bounded organelle	GO:0016741;GO:0016811//hydrolase activity, acting on carbon-nitrogen (but not peptide) bonds, in linear amides	GO:0006188//IMP biosynthetic process;GO:0006730//one-carbon metabolic process;GO:0006760//folic acid-containing compound metabolic process;GO:0043094	gi|359495984|ref|XP_003635126.1|/3.37908e-85/PREDICTED: formyltetrahydrofolate deformylase-like [Vitis vinifera]
Unigene4793_ANTbpfTARAAPEI-5	35	8	8.02	1.91	-2.07003	4.35582e-05	0.000306137	-	-	-	-
Unigene9265_ANTbpfTARAAPEI-5	35	8	8.02	1.91	-2.07003	4.35582e-05	0.000306019	-	-	-	gi|225450753|ref|XP_002283567.1|/5.37894e-39/PREDICTED: uncharacterized protein LOC100256314 isoform 1 [Vitis vinifera]
Unigene20146_ANTbpfTARAAPEI-5	35	8	8.02	1.91	-2.07003	4.35582e-05	0.0003059	-	-	-	-
Unigene38113_ANTbpfTARAAPEI-5	61	14	13.98	3.33	-2.06977	5.80108e-08	6.85085e-07	GO:0031224//intrinsic to membrane	-	GO:0006950//response to stress;GO:0015833//peptide transport;GO:0009719	gi|255566995|ref|XP_002524480.1|/1.58011e-66/oligopeptide transporter, putative [Ricinus communis]
Unigene11684_ANTbpfTARAAPEI-5	74	17	16.96	4.05	-2.06614	2.19852e-09	3.14631e-08	-	-	-	-
Unigene8426_ANTbpfTARAAPEI-5	126	29	28.88	6.91	-2.06331	5.06938e-15	1.30504e-13	-	-	-	-
Unigene31208_ANTbpfTARAAPEI-5	39	9	8.94	2.14	-2.06266	1.67814e-05	0.000129843	GO:0031410//cytoplasmic vesicle;GO:0043231//intracellular membrane-bounded organelle	GO:0043167//ion binding;GO:0015925	GO:0044238//primary metabolic process	gi|297816956|ref|XP_002876361.1|/1.14149e-10/hypothetical protein ARALYDRAFT_486071 [Arabidopsis lyrata subsp. lyrata]
Unigene43313_ANTbpfTARAAPEI-5	39	9	8.94	2.14	-2.06266	1.67814e-05	0.000129788	GO:0043231//intracellular membrane-bounded organelle;GO:0030312//external encapsulating structure	GO:0005506//iron ion binding;GO:0016670//oxidoreductase activity, acting on a sulfur group of donors, oxygen as acceptor	GO:0006813//potassium ion transport;GO:0008152//metabolic process;GO:0019725//cellular homeostasis;GO:0009651//response to salt stress	gi|225424162|ref|XP_002284039.1|/0/PREDICTED: sulfhydryl oxidase 2 [Vitis vinifera]
Unigene30189_ANTbpfTARAAPEI-5	286	66	65.56	15.72	-2.06021	3.6376e-32	2.46692e-30	-	-	-	-
Unigene17225_ANTbpfTARAAPEI-5	169	39	38.74	9.29	-2.06007	1.27558e-19	4.73135e-18	-	GO:0004091//carboxylesterase activity	GO:0006007//glucose catabolic process	gi|363807590|ref|NP_001242664.1|/1.02714e-104/uncharacterized protein LOC100809411 [Glycine max]
Unigene38163_ANTbpfTARAAPEI-5	130	30	29.8	7.15	-2.0593	2.02094e-15	5.38572e-14	GO:0042579//microbody	GO:0016663//oxidoreductase activity, acting on other nitrogenous compounds as donors, oxygen as acceptor	GO:0044403//symbiosis, encompassing mutualism through parasitism;GO:0009112	gi|86558926|gb|ABD03946.1|/9.44343e-51/urate oxidase [Triticum aestivum]
Unigene38567_ANTbpfTARAAPEI-5	52	12	11.92	2.86	-2.0593	6.0958e-07	6.10084e-06	GO:0009536//plastid	GO:0003676//nucleic acid binding;GO:0034062//RNA polymerase activity;GO:0001071//nucleic acid binding transcription factor activity;GO:0000996	GO:0006355//regulation of transcription, DNA-dependent;GO:0009791//post-embryonic development	gi|359481391|ref|XP_002276710.2|/2.58526e-49/PREDICTED: RNA polymerase sigma factor rpoD [Vitis vinifera]
Unigene8356_ANTbpfTARAAPEI-5	108	25	24.76	5.95	-2.05705	5.18356e-13	1.12023e-11	GO:0009536//plastid	GO:0005515//protein binding	GO:0044267//cellular protein metabolic process	gi|224125242|ref|XP_002319537.1|/2.18573e-81/predicted protein [Populus trichocarpa]
Unigene21069_ANTbpfTARAAPEI-5	543	126	124.47	30.01	-2.05228	2.52754e-59	3.56109e-57	-	-	-	-
Unigene19367_ANTbpfTARAAPEI-5	125	29	28.65	6.91	-2.05178	8.11808e-15	2.04075e-13	-	-	-	-
Unigene38603_ANTbpfTARAAPEI-5	43	10	9.86	2.38	-2.05063	6.49116e-06	5.38953e-05	-	-	GO:0019538//protein metabolic process	gi|297738318|emb|CBI27519.3|/6.95592e-18/unnamed protein product [Vitis vinifera]
Unigene22330_ANTbpfTARAAPEI-5	60	14	13.75	3.33	-2.04584	9.32956e-08	1.06177e-06	-	-	-	-
Unigene40062_ANTbpfTARAAPEI-5	163	38	37.36	9.05	-2.0455	8.15224e-19	2.87703e-17	-	-	-	gi|356570740|ref|XP_003553543.1|/3.86224e-30/PREDICTED: uncharacterized protein LOC100786645 [Glycine max]
Unigene43853_ANTbpfTARAAPEI-5	240	56	55.01	13.34	-2.04394	5.52812e-27	3.13002e-25	GO:0031224//intrinsic to membrane;GO:0019866//organelle inner membrane;GO:0009526//plastid envelope;GO:0034357	GO:0000295//adenine nucleotide transmembrane transporter activity	GO:0015868//purine ribonucleotide transport;GO:0009416//response to light stimulus;GO:0009765//photosynthesis, light harvesting	gi|357130208|ref|XP_003566742.1|/7.10171e-138/PREDICTED: probable envelope ADP,ATP carrier protein, chloroplastic-like [Brachypodium distachyon]
Unigene39626_ANTbpfTARAAPEI-5	107	25	24.53	5.95	-2.04359	8.2973e-13	1.74743e-11	-	-	-	-
Unigene39311_ANTbpfTARAAPEI-5	94	22	21.55	5.24	-2.04005	2.12576e-11	3.82911e-10	GO:0043231//intracellular membrane-bounded organelle	GO:0004091//carboxylesterase activity	-	gi|356518362|ref|XP_003527848.1|/4.05223e-57/PREDICTED: monoglyceride lipase-like [Glycine max]
Unigene27655_ANTbpfTARAAPEI-5	666	156	152.67	37.15	-2.03898	9.0829e-72	1.7377e-69	-	-	-	-
Unigene22863_ANTbpfTARAAPEI-5	478	112	109.57	26.67	-2.03856	5.63908e-52	6.83269e-50	-	-	-	-
Unigene38399_ANTbpfTARAAPEI-5	98	23	22.46	5.48	-2.03511	8.4252e-12	1.57539e-10	-	GO:0016791//phosphatase activity	-	gi|357512385|ref|XP_003626481.1|/2.12289e-16/Serine/threonine protein phosphatase PP1 [Medicago truncatula]
Unigene39161_ANTbpfTARAAPEI-5	51	12	11.69	2.86	-2.03119	9.80574e-07	9.34064e-06	GO:0044464//cell part	GO:0046914//transition metal ion binding;GO:0019842//vitamin binding;GO:0019798	GO:0019471	gi|363807682|ref|NP_001242420.1|/3.30439e-72/uncharacterized protein LOC100775302 [Glycine max]
Unigene35728_ANTbpfTARAAPEI-5	403	95	92.38	22.63	-2.02934	7.64278e-44	7.27265e-42	-	-	-	gi|225445838|ref|XP_002277707.1|/1.99154e-07/PREDICTED: uncharacterized protein LOC100267212 [Vitis vinifera]
Unigene35875_ANTbpfTARAAPEI-5	34	8	7.79	1.91	-2.02805	7.04502e-05	0.000472484	GO:0009534//chloroplast thylakoid	-	-	gi|388509082|gb|AFK42607.1|/9.0764e-27/unknown [Medicago truncatula]
Unigene30492_ANTbpfTARAAPEI-5	216	51	49.51	12.15	-2.02676	3.4455e-24	1.66992e-22	-	-	-	-
Unigene194_ANTbpfTARAAPEI-5	38	9	8.71	2.14	-2.02506	2.70654e-05	0.000199478	-	-	-	-
Unigene25351_ANTbpfTARAAPEI-5	38	9	8.71	2.14	-2.02506	2.70654e-05	0.000199398	-	-	-	-
Unigene15309_ANTbpfTARAAPEI-5	80	19	18.34	4.53	-2.01741	8.7875e-10	1.32762e-08	-	GO:0005488//binding	-	gi|225436589|ref|XP_002275100.1|/4.10394e-90/PREDICTED: chromodomain-helicase-DNA-binding protein 2-like [Vitis vinifera]
Unigene33441_ANTbpfTARAAPEI-5	101	24	23.15	5.72	-2.01693	5.33374e-12	1.02366e-10	GO:0009536//plastid	GO:0016882//cyclo-ligase activity;GO:0032559	GO:0006760//folic acid-containing compound metabolic process	gi|326492189|dbj|BAJ98319.1|/1.71131e-19/predicted protein [Hordeum vulgare subsp. vulgare]
Unigene2584_ANTbpfTARAAPEI-5	101	24	23.15	5.72	-2.01693	5.33374e-12	1.02258e-10	-	-	-	-
Unigene8653_ANTbpfTARAAPEI-5	42	10	9.63	2.38	-2.01657	1.04448e-05	8.36641e-05	-	-	-	gi|356533428|ref|XP_003535266.1|/6.97911e-100/PREDICTED: F-box protein PP2-A15-like [Glycine max]
Unigene17149_ANTbpfTARAAPEI-5	63	15	14.44	3.57	-2.01607	5.8616e-08	6.90438e-07	-	-	-	-
Unigene6494_ANTbpfTARAAPEI-5	63	15	14.44	3.57	-2.01607	5.8616e-08	6.89991e-07	-	-	-	gi|359492922|ref|XP_002285705.2|/1.47146e-25/PREDICTED: LOW QUALITY PROTEIN: transcription factor bHLH145-like [Vitis vinifera]
Unigene31529_ANTbpfTARAAPEI-5	67	16	15.36	3.81	-2.01132	2.30032e-08	2.89131e-07	-	-	-	-
Unigene21493_ANTbpfTARAAPEI-5	46	11	10.54	2.62	-2.00824	4.04582e-06	3.52506e-05	-	-	-	-
Unigene8224_ANTbpfTARAAPEI-5	46	11	10.54	2.62	-2.00824	4.04582e-06	3.52337e-05	-	-	-	-
Unigene28396_ANTbpfTARAAPEI-5	635	152	145.56	36.2	-2.00755	3.55866e-67	6.27948e-65	-	-	-	gi|306417105|emb|CBW47299.1|/8.81178e-16/tubby structurally-related protein [Carica papaya]
Unigene9054_ANTbpfTARAAPEI-5	472	113	108.2	26.91	-2.00749	2.3244e-50	2.70807e-48	-	-	GO:0006412//translation	gi|5918208|emb|CAB56294.1|/1.73967e-12/putative protein translation factor [Phleum pratense]
Unigene28249_ANTbpfTARAAPEI-5	467	112	107.05	26.67	-2.005	9.16034e-50	1.0471e-47	-	-	-	-
Unigene40417_ANTbpfTARAAPEI-5	175	42	40.11	10	-2.00396	1.33585e-19	4.93477e-18	-	GO:0016624//oxidoreductase activity, acting on the aldehyde or oxo group of donors, disulfide as acceptor	GO:0008152//metabolic process	gi|224029197|gb|ACN33674.1|/4.29348e-75/unknown [Zea mays]
Unigene16762_ANTbpfTARAAPEI-5	50	12	11.46	2.86	-2.00252	1.57212e-06	1.4519e-05	-	GO:0005488//binding	-	gi|255538080|ref|XP_002510105.1|/0/protein with unknown function [Ricinus communis]
Unigene18425_ANTbpfTARAAPEI-5	179	43	41.03	10.24	-2.00246	5.33652e-20	2.03336e-18	-	-	-	-
Unigene16394_ANTbpfTARAAPEI-5	104	25	23.84	5.95	-2.00242	3.3687e-12	6.59054e-11	-	-	-	gi|296086716|emb|CBI32351.3|/8.81979e-29/unnamed protein product [Vitis vinifera]
Unigene8590_ANTbpfTARAAPEI-5	83	20	19.03	4.76	-1.99924	5.5308e-10	8.54781e-09	GO:0009528//plastid inner membrane	GO:0016634	GO:0006779//porphyrin biosynthetic process;GO:0003006//developmental process involved in reproduction	gi|225452146|ref|XP_002263321.1|/9.66812e-171/PREDICTED: protoporphyrinogen oxidase, mitochondrial [Vitis vinifera]
Unigene44190_ANTbpfTARAAPEI-5	79	19	18.11	4.53	-1.9992	1.40206e-09	2.05172e-08	GO:0043231//intracellular membrane-bounded organelle	-	GO:0030422//production of siRNA involved in RNA interference	gi|296087823|emb|CBI35079.3|/0/unnamed protein product [Vitis vinifera]
Unigene10137_ANTbpfTARAAPEI-5	195	47	44.7	11.19	-1.99806	1.36185e-21	5.67699e-20	GO:0043231//intracellular membrane-bounded organelle	GO:0015556//C4-dicarboxylate transmembrane transporter activity	GO:0015743//malate transport;GO:0030641//regulation of cellular pH;GO:0030001//metal ion transport	gi|224086413|ref|XP_002307886.1|/7.47384e-119/sodium-dicarboxylate cotransporter [Populus trichocarpa]
Unigene36775_ANTbpfTARAAPEI-5	782	189	179.26	45.01	-1.99374	1.37058e-81	3.00125e-79	GO:0016020//membrane;GO:0009536//plastid	GO:0004779//sulfate adenylyltransferase activity	GO:0006790//sulfur compound metabolic process;GO:0010038//response to metal ion	gi|90856223|gb|ABE01402.1|/1.63865e-33/ATP-sulfurylase [Camellia sinensis]
Unigene42058_ANTbpfTARAAPEI-5	62	15	14.21	3.57	-1.99291	9.3622e-08	1.06482e-06	GO:0009536//plastid	GO:0004812//aminoacyl-tRNA ligase activity;GO:0032559	GO:0006418//tRNA aminoacylation for protein translation;GO:0003006//developmental process involved in reproduction	gi|356522021|ref|XP_003529648.1|/3.53278e-100/PREDICTED: leucyl-tRNA synthetase-like [Glycine max]
Unigene29961_ANTbpfTARAAPEI-5	62	15	14.21	3.57	-1.99291	9.3622e-08	1.06415e-06	GO:0043231//intracellular membrane-bounded organelle	GO:0016628//oxidoreductase activity, acting on the CH-CH group of donors, NAD or NADP as acceptor;GO:0046872//metal ion binding	GO:0008152//metabolic process	gi|357128408|ref|XP_003565865.1|/2.12395e-17/PREDICTED: probable calcium-binding protein CML14-like [Brachypodium distachyon]
Unigene2432_ANTbpfTARAAPEI-5	62	15	14.21	3.57	-1.99291	9.3622e-08	1.06349e-06	-	GO:0004674//protein serine/threonine kinase activity;GO:0000166//nucleotide binding	-	gi|297609605|ref|NP_001063421.2|/2.8573e-144/Os09g0466900 [Oryza sativa Japonica Group]
Unigene43730_ANTbpfTARAAPEI-5	95	23	21.78	5.48	-1.99076	3.41462e-11	6.00781e-10	GO:0009532//plastid stroma	GO:0016301//kinase activity;GO:0032559	GO:0005982//starch metabolic process;GO:0006468//protein phosphorylation	gi|225433656|ref|XP_002265211.1|/1.97753e-134/PREDICTED: phosphoglucan, water dikinase, chloroplastic-like [Vitis vinifera]
Unigene15086_ANTbpfTARAAPEI-5	107	26	24.53	6.19	-1.98654	2.12312e-12	4.25443e-11	-	-	-	gi|359495612|ref|XP_002265269.2|/1.78385e-127/PREDICTED: uncharacterized protein LOC100243354 [Vitis vinifera]
Unigene137_ANTbpfTARAAPEI-5	37	9	8.48	2.14	-1.98645	4.34634e-05	0.000305589	GO:0031224//intrinsic to membrane	-	GO:0015833//peptide transport	gi|125572801|gb|EAZ14316.1|/2.85266e-38/hypothetical protein OsJ_04243 [Oryza sativa Japonica Group]
Unigene44330_ANTbpfTARAAPEI-5	214	52	49.05	12.38	-1.98624	2.2091e-23	1.01647e-21	GO:0043231//intracellular membrane-bounded organelle;GO:0016020//membrane	GO:0003676//nucleic acid binding	GO:0006351//transcription, DNA-dependent;GO:0006952//defense response	gi|225457689|ref|XP_002273784.1|/0/PREDICTED: squamosa promoter-binding-like protein 14-like [Vitis vinifera]
Unigene9106_ANTbpfTARAAPEI-5	33	8	7.56	1.91	-1.98481	0.000113406	0.000720934	GO:0043231//intracellular membrane-bounded organelle	-	-	gi|116782963|gb|ABK22743.1|/3.25169e-42/unknown [Picea sitchensis]
Unigene25059_ANTbpfTARAAPEI-5	33	8	7.56	1.91	-1.98481	0.000113406	0.000720682	-	-	-	-
Unigene42197_ANTbpfTARAAPEI-5	33	8	7.56	1.91	-1.98481	0.000113406	0.00072043	GO:0031410//cytoplasmic vesicle	GO:0016757//transferase activity, transferring glycosyl groups	-	gi|297602409|ref|NP_001052407.2|/7.5083e-77/Os04g0301700 [Oryza sativa Japonica Group]
Unigene43343_ANTbpfTARAAPEI-5	33	8	7.56	1.91	-1.98481	0.000113406	0.000720178	GO:0031090//organelle membrane	GO:0005488//binding;GO:0004888//transmembrane receptor activity	GO:0006558//L-phenylalanine metabolic process;GO:0009725//response to hormone stimulus;GO:0006570//tyrosine metabolic process;GO:0009637//response to blue light;GO:0009791//post-embryonic development;GO:0007165//signal transduction;GO:0003006//developmental process involved in reproduction	gi|225429712|ref|XP_002281957.1|/8.32538e-139/PREDICTED: G-protein coupled receptor 1 [Vitis vinifera]
Unigene17317_ANTbpfTARAAPEI-5	33	8	7.56	1.91	-1.98481	0.000113406	0.000719927	GO:0043234//protein complex;GO:0043231//intracellular membrane-bounded organelle;GO:0044444//cytoplasmic part	GO:0019787//small conjugating protein ligase activity	GO:0019941//modification-dependent protein catabolic process;GO:0032446//protein modification by small protein conjugation	gi|255563544|ref|XP_002522774.1|/0/E3 ubiquitin protein ligase upl2, putative [Ricinus communis]
Unigene18182_ANTbpfTARAAPEI-5	33	8	7.56	1.91	-1.98481	0.000113406	0.000719675	GO:0016020//membrane;GO:0031410//cytoplasmic vesicle	-	-	gi|108862716|gb|ABA98643.2|/1.36342e-159/Ureide permease 2, putative, expressed [Oryza sativa Japonica Group]
Unigene40739_ANTbpfTARAAPEI-5	271	66	62.12	15.72	-1.98246	3.81234e-29	2.36482e-27	-	GO:0003824//catalytic activity	GO:0044238//primary metabolic process	gi|359492610|ref|XP_002282462.2|/6.53485e-61/PREDICTED: patatin group A-3-like [Vitis vinifera]
Unigene37023_ANTbpfTARAAPEI-5	41	10	9.4	2.38	-1.9817	1.67397e-05	0.000129576	-	-	-	gi|359495583|ref|XP_002266294.2|/1.11709e-19/PREDICTED: uncharacterized protein LOC100247267 [Vitis vinifera]
Unigene9710_ANTbpfTARAAPEI-5	82	20	18.8	4.76	-1.9817	8.79886e-10	1.32823e-08	-	-	-	-
Unigene31668_ANTbpfTARAAPEI-5	45	11	10.32	2.62	-1.9778	6.47344e-06	5.37973e-05	-	GO:0016405//CoA-ligase activity;GO:0032559	GO:0006725//cellular aromatic compound metabolic process	gi|224142261|ref|XP_002324477.1|/6.98549e-45/4-Coumarate:CoA ligase [Populus trichocarpa]
Unigene3538_ANTbpfTARAAPEI-5	45	11	10.32	2.62	-1.9778	6.47344e-06	5.37727e-05	-	-	-	gi|357133691|ref|XP_003568457.1|/7.98816e-12/PREDICTED: uncharacterized protein Cbei_0202-like [Brachypodium distachyon]
Unigene17953_ANTbpfTARAAPEI-5	94	23	21.55	5.48	-1.97544	5.42352e-11	9.35223e-10	-	-	-	gi|242041043|ref|XP_002467916.1|/0/hypothetical protein SORBIDRAFT_01g036270 [Sorghum bicolor]
Unigene33885_ANTbpfTARAAPEI-5	188	46	43.09	10.96	-1.97511	1.35441e-20	5.3398e-19	-	-	-	-
Unigene24036_ANTbpfTARAAPEI-5	151	37	34.61	8.81	-1.97398	8.34768e-17	2.49538e-15	GO:0031410//cytoplasmic vesicle	-	-	gi|326511307|dbj|BAJ87667.1|/3.28134e-10/predicted protein [Hordeum vulgare subsp. vulgare]
Unigene32770_ANTbpfTARAAPEI-5	98	24	22.46	5.72	-1.97327	2.14612e-11	3.86195e-10	-	-	-	-
Unigene42315_ANTbpfTARAAPEI-5	163	40	37.36	9.53	-1.97095	5.2913e-18	1.76782e-16	GO:0031410//cytoplasmic vesicle	-	-	gi|297737915|emb|CBI27116.3|/2.04093e-16/unnamed protein product [Vitis vinifera]
Unigene15186_ANTbpfTARAAPEI-5	53	13	12.15	3.1	-1.97062	9.77528e-07	9.32139e-06	-	-	-	-
Unigene17694_ANTbpfTARAAPEI-5	53	13	12.15	3.1	-1.97062	9.77528e-07	9.3165e-06	GO:0044464//cell part	-	-	gi|224137720|ref|XP_002322627.1|/9.99809e-12/predicted protein [Populus trichocarpa]
Unigene9737_ANTbpfTARAAPEI-5	61	15	13.98	3.57	-1.96937	1.49109e-07	1.63453e-06	-	-	-	-
Unigene34759_ANTbpfTARAAPEI-5	305	75	69.91	17.86	-1.96877	2.5492e-32	1.73527e-30	-	-	-	-
Unigene21094_ANTbpfTARAAPEI-5	2489	612	570.55	145.76	-1.96876	1.94976e-251	1.8651e-248	-	-	-	-
Unigene11141_ANTbpfTARAAPEI-5	439	108	100.63	25.72	-1.9681	8.56312e-46	8.64637e-44	GO:0043231//intracellular membrane-bounded organelle;GO:0044444//cytoplasmic part	GO:0005488//binding	GO:0009987//cellular process;GO:0006952//defense response	gi|255546155|ref|XP_002514137.1|/8.09749e-56/leucine-rich repeat-containing protein 2, lrrc2, putative [Ricinus communis]
Unigene18066_ANTbpfTARAAPEI-5	65	16	14.9	3.81	-1.96745	5.84112e-08	6.89366e-07	-	-	GO:0006351//transcription, DNA-dependent	gi|224115568|ref|XP_002317068.1|/8.47282e-133/jumonji domain protein [Populus trichocarpa]
Unigene12058_ANTbpfTARAAPEI-5	65	16	14.9	3.81	-1.96745	5.84112e-08	6.88919e-07	-	-	-	gi|225439137|ref|XP_002267006.1|/1.66804e-122/PREDICTED: uncharacterized protein LOC100250127 [Vitis vinifera]
Unigene17479_ANTbpfTARAAPEI-5	65	16	14.9	3.81	-1.96745	5.84112e-08	6.88472e-07	GO:0043231//intracellular membrane-bounded organelle	GO:0003677//DNA binding;GO:0016888//endodeoxyribonuclease activity, producing 5'-phosphomonoesters	GO:0009411//response to UV;GO:0006289//nucleotide-excision repair;GO:0010212//response to ionizing radiation;GO:0000725//recombinational repair	gi|222613143|gb|EEE51275.1|/1.41879e-109/hypothetical protein OsJ_32175 [Oryza sativa Japonica Group]
Unigene7856_ANTbpfTARAAPEI-5	134	33	30.72	7.86	-1.96658	5.25288e-15	1.34846e-13	-	-	-	-
Unigene26568_ANTbpfTARAAPEI-5	69	17	15.82	4.05	-1.96576	2.29206e-08	2.88292e-07	-	-	-	-
Unigene3549_ANTbpfTARAAPEI-5	170	42	38.97	10	-1.96236	1.33124e-18	4.62626e-17	-	-	-	-
Unigene10190_ANTbpfTARAAPEI-5	77	19	17.65	4.53	-1.96209	3.54478e-09	4.95969e-08	-	-	-	-
Unigene7374_ANTbpfTARAAPEI-5	125	31	28.65	7.38	-1.95684	5.25242e-14	1.25115e-12	-	GO:0005488//binding	-	gi|359489473|ref|XP_002267626.2|/0/PREDICTED: vacuolar protein sorting-associated protein 8 homolog [Vitis vinifera]
Unigene16629_ANTbpfTARAAPEI-5	133	33	30.49	7.86	-1.95573	8.3037e-15	2.08453e-13	-	-	-	gi|359486036|ref|XP_002267907.2|/0/PREDICTED: uncharacterized protein LOC100253141 [Vitis vinifera]
Unigene16832_ANTbpfTARAAPEI-5	157	39	35.99	9.29	-1.95385	3.3125e-17	1.02042e-15	-	-	-	gi|147791158|emb|CAN74699.1|/5.37116e-80/hypothetical protein VITISV_020767 [Vitis vinifera]
Unigene22265_ANTbpfTARAAPEI-5	1112	277	254.9	65.97	-1.95005	5.45076e-112	1.98135e-109	-	-	-	-
Unigene34791_ANTbpfTARAAPEI-5	625	156	143.27	37.15	-1.9473	1.3332e-63	2.14433e-61	-	-	-	-
Unigene21897_ANTbpfTARAAPEI-5	629	157	144.18	37.39	-1.94715	5.36422e-64	8.78331e-62	-	-	-	-
Unigene31821_ANTbpfTARAAPEI-5	56	14	12.84	3.33	-1.94705	6.06068e-07	6.07237e-06	GO:0044424//intracellular part	-	GO:0010038//response to metal ion	gi|255564778|ref|XP_002523383.1|/3.96182e-32/nucleic acid binding protein, putative [Ricinus communis]
Unigene14251_ANTbpfTARAAPEI-5	56	14	12.84	3.33	-1.94705	6.06068e-07	6.06903e-06	GO:0009532//plastid stroma	GO:0016831//carboxy-lyase activity	GO:0006778//porphyrin metabolic process;GO:0010038//response to metal ion	gi|242058073|ref|XP_002458182.1|/6.43078e-19/hypothetical protein SORBIDRAFT_03g028330 [Sorghum bicolor]
Unigene11338_ANTbpfTARAAPEI-5	36	9	8.25	2.14	-1.94678	6.94816e-05	0.000467022	-	-	-	-
Unigene37453_ANTbpfTARAAPEI-5	40	10	9.17	2.38	-1.94596	2.67176e-05	0.000197395	-	-	-	-
Unigene5753_ANTbpfTARAAPEI-5	40	10	9.17	2.38	-1.94596	2.67176e-05	0.000197315	-	-	-	gi|225427280|ref|XP_002278897.1|/2.64754e-27/PREDICTED: pentatricopeptide repeat-containing protein At3g29230-like [Vitis vinifera]
Unigene19725_ANTbpfTARAAPEI-5	84	21	19.26	5	-1.94561	8.72206e-10	1.31993e-08	-	-	-	-
Unigene15433_ANTbpfTARAAPEI-5	84	21	19.26	5	-1.94561	8.72206e-10	1.31883e-08	-	-	-	gi|225429764|ref|XP_002280551.1|/6.64576e-65/PREDICTED: uncharacterized protein LOC100245643 [Vitis vinifera]
Unigene24979_ANTbpfTARAAPEI-5	60	15	13.75	3.57	-1.94544	2.36786e-07	2.5345e-06	-	-	-	-
Unigene35703_ANTbpfTARAAPEI-5	44	11	10.09	2.62	-1.94529	1.03181e-05	8.27957e-05	-	-	-	-
Unigene29648_ANTbpfTARAAPEI-5	44	11	10.09	2.62	-1.94529	1.03181e-05	8.27591e-05	GO:0043231//intracellular membrane-bounded organelle	GO:0016772//transferase activity, transferring phosphorus-containing groups	GO:0006796//phosphate metabolic process	gi|224114105|ref|XP_002316668.1|/6.41678e-14/predicted protein [Populus trichocarpa]
Unigene18194_ANTbpfTARAAPEI-5	44	11	10.09	2.62	-1.94529	1.03181e-05	8.27226e-05	GO:0009536//plastid	GO:0046914//transition metal ion binding;GO:0008238//exopeptidase activity	-	gi|115445111|ref|NP_001046335.1|/0/Os02g0224400 [Oryza sativa Japonica Group]
Unigene27344_ANTbpfTARAAPEI-5	340	85	77.94	20.24	-1.94515	2.67296e-35	2.03268e-33	-	-	-	-
Unigene42821_ANTbpfTARAAPEI-5	108	27	24.76	6.43	-1.94512	3.34132e-12	6.54402e-11	GO:0009536//plastid	-	GO:0006396//RNA processing	gi|356555130|ref|XP_003545890.1|/3.30738e-122/PREDICTED: splicing factor 3B subunit 2-like [Glycine max]
Unigene40795_ANTbpfTARAAPEI-5	64	16	14.67	3.81	-1.94501	9.26966e-08	1.05561e-06	GO:0043231//intracellular membrane-bounded organelle	GO:0019203//carbohydrate phosphatase activity	GO:0005975//carbohydrate metabolic process	gi|357476217|ref|XP_003608394.1|/2.85592e-64/Fructose-1,6-bisphosphatase class [Medicago truncatula]
Unigene20026_ANTbpfTARAAPEI-5	128	32	29.34	7.62	-1.94501	3.29644e-14	7.97774e-13	-	-	-	-
Unigene26352_ANTbpfTARAAPEI-5	68	17	15.59	4.05	-1.94463	3.63528e-08	4.43431e-07	-	-	-	-
Unigene42200_ANTbpfTARAAPEI-5	88	22	20.17	5.24	-1.94457	3.4427e-10	5.4457e-09	GO:0031224//intrinsic to membrane	GO:0004871//signal transducer activity;GO:0004672//protein kinase activity;GO:0032559	GO:0006464//protein modification process	gi|359480709|ref|XP_002276414.2|/7.96631e-103/PREDICTED: somatic embryogenesis receptor kinase 1-like [Vitis vinifera]
Unigene27238_ANTbpfTARAAPEI-5	184	46	42.18	10.96	-1.94431	8.41152e-20	3.17177e-18	-	-	-	-
Unigene43161_ANTbpfTARAAPEI-5	184	46	42.18	10.96	-1.94431	8.41152e-20	3.1652e-18	GO:0044444//cytoplasmic part	GO:0046914//transition metal ion binding;GO:0019829//cation-transporting ATPase activity;GO:0016616//oxidoreductase activity, acting on the CH-OH group of donors, NAD or NADP as acceptor;GO:0016755	GO:0015698//inorganic anion transport;GO:0010038//response to metal ion;GO:0019762//glucosinolate catabolic process;GO:0002376//immune system process;GO:0009699//phenylpropanoid biosynthetic process;GO:0043043//peptide biosynthetic process;GO:0052482	gi|225426492|ref|XP_002277375.1|/1.63285e-165/PREDICTED: probable cinnamyl alcohol dehydrogenase 1-like [Vitis vinifera]
Unigene29045_ANTbpfTARAAPEI-5	423	106	96.96	25.25	-1.94111	2.00304e-43	1.87656e-41	-	-	-	-
Unigene18053_ANTbpfTARAAPEI-5	331	83	75.87	19.77	-1.94022	2.61054e-34	1.92091e-32	-	-	-	gi|224061979|ref|XP_002300694.1|/7.1662e-23/predicted protein [Populus trichocarpa]
Unigene40949_ANTbpfTARAAPEI-5	163	41	37.36	9.76	-1.93654	1.30833e-17	4.18643e-16	-	GO:0046872//metal ion binding	-	gi|326487784|dbj|BAK05564.1|/1.60086e-49/predicted protein [Hordeum vulgare subsp. vulgare]
Unigene44244_ANTbpfTARAAPEI-5	143	36	32.78	8.57	-1.93545	1.30186e-15	3.55809e-14	GO:0009536//plastid	GO:0005506//iron ion binding	GO:0009725//response to hormone stimulus;GO:0003006//developmental process involved in reproduction	gi|125553229|gb|EAY98938.1|/0/hypothetical protein OsI_20893 [Oryza sativa Indica Group]
Unigene33396_ANTbpfTARAAPEI-5	139	35	31.86	8.34	-1.93363	3.2703e-15	8.57687e-14	GO:0043231//intracellular membrane-bounded organelle	-	-	gi|359480711|ref|XP_002276397.2|/2.65603e-12/PREDICTED: uncharacterized protein sll1770-like [Vitis vinifera]
Unigene38529_ANTbpfTARAAPEI-5	107	27	24.53	6.43	-1.93166	5.27128e-12	1.01274e-10	-	-	-	-
Unigene14275_ANTbpfTARAAPEI-5	214	54	49.05	12.86	-1.93136	1.35558e-22	6.00918e-21	-	-	-	-
Unigene13895_ANTbpfTARAAPEI-5	83	21	19.03	5	-1.92828	1.37779e-09	2.01946e-08	-	-	-	gi|18390845|ref|NP_563805.1|/1.13239e-169/uncharacterized protein [Arabidopsis thaliana]
Unigene37384_ANTbpfTARAAPEI-5	316	80	72.44	19.05	-1.927	1.56664e-32	1.07855e-30	-	-	-	-
Unigene21433_ANTbpfTARAAPEI-5	229	58	52.49	13.81	-1.92633	5.45566e-24	2.60254e-22	-	-	-	-
Unigene15845_ANTbpfTARAAPEI-5	75	19	17.19	4.53	-1.92399	8.87762e-09	1.18292e-07	GO:0016020//membrane	GO:0004672//protein kinase activity	GO:0006970//response to osmotic stress	gi|359475950|ref|XP_002279319.2|/0/PREDICTED: serine/threonine-protein kinase CTR1-like [Vitis vinifera]
Unigene39022_ANTbpfTARAAPEI-5	67	17	15.36	4.05	-1.92318	5.75026e-08	6.79525e-07	GO:0043231//intracellular membrane-bounded organelle	GO:0004091//carboxylesterase activity	-	gi|255586250|ref|XP_002533779.1|/1.76089e-54/Monoglyceride lipase, putative [Ricinus communis]
Unigene16779_ANTbpfTARAAPEI-5	9201	2336	2109.13	556.36	-1.92256	0	0	-	-	-	-
Unigene9986_ANTbpfTARAAPEI-5	59	15	13.52	3.57	-1.9211	3.74892e-07	3.867e-06	GO:0044464//cell part	-	-	gi|326500692|dbj|BAJ95012.1|/2.42709e-142/predicted protein [Hordeum vulgare subsp. vulgare]
Unigene38985_ANTbpfTARAAPEI-5	114	29	26.13	6.91	-1.91895	1.30572e-12	2.6876e-11	-	-	-	gi|220938718|emb|CAR78969.1|/4.66391e-108/phosphoenolpyruvate carboxykinase [Sporobolus festivus]
Unigene11503_ANTbpfTARAAPEI-5	227	58	52.03	13.81	-1.91363	1.34292e-23	6.25837e-22	GO:0009526//plastid envelope	GO:0008517//folic acid transporter activity	GO:0051181//cofactor transport;GO:0006865//amino acid transport	gi|225432704|ref|XP_002278798.1|/0/PREDICTED: uncharacterized protein LOC100254579 [Vitis vinifera]
Unigene25604_ANTbpfTARAAPEI-5	35	9	8.02	2.14	-1.90599	0.000110551	0.000704759	-	-	-	-
Unigene37589_ANTbpfTARAAPEI-5	35	9	8.02	2.14	-1.90599	0.000110551	0.000704512	GO:0030312//external encapsulating structure;GO:0031966//mitochondrial membrane;GO:0009526//plastid envelope	GO:0005244//voltage-gated ion channel activity	GO:0051707//response to other organism;GO:0043269//regulation of ion transport	gi|359480551|ref|XP_002279650.2|/5.94975e-25/PREDICTED: mitochondrial outer membrane protein porin of 36 kDa-like [Vitis vinifera]
Unigene19731_ANTbpfTARAAPEI-5	35	9	8.02	2.14	-1.90599	0.000110551	0.000704265	-	-	-	-
Unigene38205_ANTbpfTARAAPEI-5	35	9	8.02	2.14	-1.90599	0.000110551	0.000704018	-	GO:0003824//catalytic activity	-	gi|356553848|ref|XP_003545263.1|/1.10122e-30/PREDICTED: U-box domain-containing protein 4-like [Glycine max]
Unigene9298_ANTbpfTARAAPEI-5	109	28	24.99	6.67	-1.90559	5.17356e-12	9.95021e-11	-	-	-	-
Unigene22458_ANTbpfTARAAPEI-5	74	19	16.96	4.53	-1.90455	1.39974e-08	1.80684e-07	GO:0044464//cell part	-	-	gi|297740396|emb|CBI30578.3|/8.15922e-14/unnamed protein product [Vitis vinifera]
Unigene31858_ANTbpfTARAAPEI-5	105	27	24.07	6.43	-1.90435	1.30493e-11	2.38603e-10	-	-	-	-
Unigene20162_ANTbpfTARAAPEI-5	618	159	141.66	37.87	-1.90331	4.43462e-61	6.60649e-59	-	-	-	-
Unigene26013_ANTbpfTARAAPEI-5	97	25	22.24	5.95	-1.9022	8.31912e-11	1.4013e-09	GO:0005770//late endosome;GO:0012505//endomembrane system;GO:0042598//vesicular fraction	GO:0005543//phospholipid binding	GO:0007041//lysosomal transport;GO:0006892//post-Golgi vesicle-mediated transport;GO:0048878//chemical homeostasis;GO:0006605//protein targeting;GO:0048513//organ development;GO:0007165//signal transduction;GO:0009630//gravitropism	gi|242059327|ref|XP_002458809.1|/1.10368e-18/hypothetical protein SORBIDRAFT_03g040700 [Sorghum bicolor]
Unigene27258_ANTbpfTARAAPEI-5	62	16	14.21	3.81	-1.89904	2.31458e-07	2.48186e-06	-	-	-	-
Unigene16010_ANTbpfTARAAPEI-5	62	16	14.21	3.81	-1.89904	2.31458e-07	2.48039e-06	-	-	-	-
Unigene34286_ANTbpfTARAAPEI-5	116	30	26.59	7.15	-1.89487	1.27838e-12	2.6373e-11	-	-	-	-
Unigene8337_ANTbpfTARAAPEI-5	54	14	12.38	3.33	-1.89442	1.51588e-06	1.40352e-05	-	-	-	-
Unigene28848_ANTbpfTARAAPEI-5	85	22	19.48	5.24	-1.89435	1.34716e-09	1.98096e-08	-	-	-	-
Unigene41572_ANTbpfTARAAPEI-5	85	22	19.48	5.24	-1.89435	1.34716e-09	1.97936e-08	-	GO:0032559;GO:0042623//ATPase activity, coupled	-	gi|359489371|ref|XP_003633914.1|/5.80776e-67/PREDICTED: spastin-like [Vitis vinifera]
Unigene37294_ANTbpfTARAAPEI-5	112	29	25.67	6.91	-1.89333	3.22054e-12	6.31427e-11	-	-	-	-
Unigene39991_ANTbpfTARAAPEI-5	115	30	26.36	7.15	-1.88234	2.00268e-12	4.03086e-11	GO:0043231//intracellular membrane-bounded organelle	GO:0016740//transferase activity	-	gi|242095992|ref|XP_002438486.1|/3.24606e-37/hypothetical protein SORBIDRAFT_10g020480 [Sorghum bicolor]
Unigene16984_ANTbpfTARAAPEI-5	46	12	10.54	2.86	-1.88179	1.00248e-05	8.07982e-05	GO:0043231//intracellular membrane-bounded organelle	-	-	gi|359490078|ref|XP_002264821.2|/7.92847e-105/PREDICTED: ubiquinol-cytochrome c reductase complex chaperone CBP3 homolog [Vitis vinifera]
Unigene40729_ANTbpfTARAAPEI-5	279	73	63.95	17.39	-1.87869	5.2663e-28	3.08758e-26	GO:0009532//plastid stroma	GO:0043169//cation binding;GO:0016781//phosphotransferase activity, paired acceptors;GO:0032559	GO:0009314//response to radiation;GO:0006629//lipid metabolic process;GO:0005982//starch metabolic process;GO:0006796//phosphate metabolic process	gi|559471|emb|CAA55143.1|/1.77137e-74/pyruvate,orthophosphate dikinase [Mesembryanthemum crystallinum]
Unigene40030_ANTbpfTARAAPEI-5	42	11	9.63	2.62	-1.87797	2.58998e-05	0.000191587	GO:0044463;GO:0030133//transport vesicle	GO:0019899//enzyme binding;GO:0032561;GO:0003824//catalytic activity	GO:0006810//transport;GO:0035556//intracellular signal transduction;GO:0009860//pollen tube growth	gi|225450193|ref|XP_002264293.1|/4.50715e-87/PREDICTED: ras-related protein RGP1 [Vitis vinifera]
Unigene44312_ANTbpfTARAAPEI-5	103	27	23.61	6.43	-1.87651	3.20686e-11	5.65322e-10	GO:0044464//cell part	-	GO:0006355//regulation of transcription, DNA-dependent;GO:0009908//flower development;GO:0006479//protein methylation	gi|359484435|ref|XP_002279485.2|/0/PREDICTED: RNA polymerase-associated protein CTR9 homolog [Vitis vinifera]
Unigene9802_ANTbpfTARAAPEI-5	206	54	47.22	12.86	-1.87651	4.89994e-21	1.99231e-19	GO:0005624//membrane fraction;GO:0043231//intracellular membrane-bounded organelle;GO:0044444//cytoplasmic part;GO:0016020//membrane	GO:0005488//binding	GO:0006887//exocytosis;GO:0015031//protein transport	gi|225448938|ref|XP_002272338.1|/0/PREDICTED: SNARE-interacting protein KEULE-like [Vitis vinifera]
Unigene43429_ANTbpfTARAAPEI-5	122	32	27.97	7.62	-1.87602	4.94474e-13	1.07372e-11	GO:0016020//membrane	-	-	gi|219886415|gb|ACL53582.1|/6.24259e-137/unknown [Zea mays]
Unigene42641_ANTbpfTARAAPEI-5	57	15	13.07	3.57	-1.87226	9.30964e-07	8.93834e-06	-	GO:0032559	-	gi|225468099|ref|XP_002266090.1|/5.83406e-129/PREDICTED: GPN-loop GTPase 3 homolog [Vitis vinifera]
Unigene35210_ANTbpfTARAAPEI-5	95	25	21.78	5.95	-1.87204	2.04388e-10	3.32268e-09	GO:0043234//protein complex	GO:0032182//small conjugating protein binding;GO:0046914//transition metal ion binding;GO:0046983//protein dimerization activity;GO:0019787//small conjugating protein ligase activity	GO:0032446//protein modification by small protein conjugation;GO:0009845//seed germination	gi|302143251|emb|CBI20546.3|/4.03842e-45/unnamed protein product [Vitis vinifera]
Unigene13656_ANTbpfTARAAPEI-5	95	25	21.78	5.95	-1.87204	2.04388e-10	3.31971e-09	-	GO:0015036//disulfide oxidoreductase activity	GO:0018904;GO:0006091//generation of precursor metabolites and energy;GO:0019725//cellular homeostasis	gi|297741757|emb|CBI32889.3|/2.20529e-53/unnamed protein product [Vitis vinifera]
Unigene39140_ANTbpfTARAAPEI-5	133	35	30.49	8.34	-1.87022	4.86328e-14	1.15998e-12	-	GO:0019787//small conjugating protein ligase activity	GO:0070646	gi|115441959|ref|NP_001045259.1|/2.42336e-67/Os01g0925800 [Oryza sativa Japonica Group]
Unigene25275_ANTbpfTARAAPEI-5	114	30	26.13	7.15	-1.86969	3.13202e-12	6.16066e-11	-	-	-	-
Unigene11942_ANTbpfTARAAPEI-5	110	29	25.22	6.91	-1.86781	7.88858e-12	1.48268e-10	-	-	-	gi|225463589|ref|XP_002271437.1|/1.28308e-55/PREDICTED: uncharacterized protein LOC100254954 [Vitis vinifera]
Unigene23021_ANTbpfTARAAPEI-5	53	14	12.15	3.33	-1.86736	2.3853e-06	2.15257e-05	-	-	-	-
Unigene37926_ANTbpfTARAAPEI-5	72	19	16.5	4.53	-1.86488	3.4532e-08	4.23209e-07	-	-	-	gi|302143915|emb|CBI23020.3|/1.53512e-10/unnamed protein product [Vitis vinifera]
Unigene30757_ANTbpfTARAAPEI-5	431	114	98.8	27.15	-1.86356	6.15778e-42	5.54048e-40	GO:0009532//plastid stroma	GO:0016301//kinase activity;GO:0032559	GO:0043094;GO:0006796//phosphate metabolic process	gi|224054184|ref|XP_002298133.1|/1.65431e-14/predicted protein [Populus trichocarpa]
Unigene43037_ANTbpfTARAAPEI-5	151	40	34.61	9.53	-1.86064	1.18912e-15	3.25976e-14	GO:0005618//cell wall;GO:0031090//organelle membrane;GO:0043231//intracellular membrane-bounded organelle;GO:0031224//intrinsic to membrane	GO:0004576//oligosaccharyl transferase activity	GO:0006464//protein modification process	gi|225449032|ref|XP_002273327.1|/2.67821e-133/PREDICTED: dolichyl-diphosphooligosaccharide--protein glycosyltransferase subunit 1 [Vitis vinifera]
Unigene11213_ANTbpfTARAAPEI-5	215	57	49.28	13.58	-1.85952	1.18833e-21	4.97648e-20	GO:0043231//intracellular membrane-bounded organelle	-	-	gi|356546854|ref|XP_003541837.1|/1.09002e-09/PREDICTED: uncharacterized protein LOC100805450 [Glycine max]
Unigene31574_ANTbpfTARAAPEI-5	49	13	11.23	3.1	-1.85702	6.1264e-06	5.10299e-05	-	-	-	-
Unigene41911_ANTbpfTARAAPEI-5	64	17	14.67	4.05	-1.85688	2.23788e-07	2.40529e-06	-	-	-	gi|225443092|ref|XP_002273577.1|/5.12713e-32/PREDICTED: uncharacterized protein LOC100243908 [Vitis vinifera]
Unigene24544_ANTbpfTARAAPEI-5	64	17	14.67	4.05	-1.85688	2.23788e-07	2.40387e-06	-	-	-	-
Unigene41953_ANTbpfTARAAPEI-5	94	25	21.55	5.95	-1.85673	3.1939e-10	5.06537e-09	GO:0043231//intracellular membrane-bounded organelle	GO:0016813//hydrolase activity, acting on carbon-nitrogen (but not peptide) bonds, in linear amidines;GO:0070011	GO:0000255//allantoin metabolic process	gi|297737174|emb|CBI26375.3|/6.25258e-94/unnamed protein product [Vitis vinifera]
Unigene44095_ANTbpfTARAAPEI-5	109	29	24.99	6.91	-1.85459	1.23133e-11	2.26055e-10	GO:0009536//plastid;GO:0044429//mitochondrial part	GO:0016620//oxidoreductase activity, acting on the aldehyde or oxo group of donors, NAD or NADP as acceptor;GO:0046914//transition metal ion binding;GO:0000166//nucleotide binding	GO:0009314//response to radiation;GO:0006105//succinate metabolic process;GO:0009063//cellular amino acid catabolic process;GO:0006950//response to stress	gi|163658593|gb|ABY28388.1|/0/aldehyde dehydrogenase [Saccharum officinarum]
Unigene9640_ANTbpfTARAAPEI-5	139	37	31.86	8.81	-1.85453	1.87607e-14	4.583e-13	GO:0043231//intracellular membrane-bounded organelle	GO:0004674//protein serine/threonine kinase activity;GO:0032559	GO:0006464//protein modification process;GO:0023052//signaling	gi|116265922|gb|ABJ91209.1|/0/CBL-interacting protein kinase 1 [Populus trichocarpa]
Unigene42199_ANTbpfTARAAPEI-5	75	20	17.19	4.76	-1.85254	2.12698e-08	2.68457e-07	-	GO:0004702//receptor signaling protein serine/threonine kinase activity;GO:0032559	GO:0006464//protein modification process	gi|224140853|ref|XP_002323793.1|/2.56338e-117/predicted protein [Populus trichocarpa]
Unigene37673_ANTbpfTARAAPEI-5	225	60	51.58	14.29	-1.85181	1.84706e-22	8.14814e-21	-	GO:0001071//nucleic acid binding transcription factor activity;GO:0004672//protein kinase activity;GO:0032559	GO:0006464//protein modification process;GO:0009791//post-embryonic development;GO:0009416//response to light stimulus	gi|225438950|ref|XP_002284196.1|/1.82551e-13/PREDICTED: casein kinase II subunit alpha-2 isoform 1 [Vitis vinifera]
Unigene38496_ANTbpfTARAAPEI-5	60	16	13.75	3.81	-1.85157	5.7106e-07	5.75333e-06	GO:0031410//cytoplasmic vesicle	GO:0046872//metal ion binding;GO:0004871//signal transducer activity	-	gi|218198704|gb|EEC81131.1|/2.35142e-55/hypothetical protein OsI_24020 [Oryza sativa Indica Group]
Unigene8188_ANTbpfTARAAPEI-5	105	28	24.07	6.67	-1.85148	3.10242e-11	5.48507e-10	GO:0043231//intracellular membrane-bounded organelle	-	-	gi|226498338|ref|NP_001144128.1|/3.10957e-26/uncharacterized protein LOC100276973 [Zea mays]
Unigene37322_ANTbpfTARAAPEI-5	45	12	10.32	2.86	-1.85136	1.57793e-05	0.000122611	-	-	-	-
Unigene26279_ANTbpfTARAAPEI-5	221	59	50.66	14.05	-1.85028	4.60966e-22	1.99004e-20	-	-	-	-
Unigene20147_ANTbpfTARAAPEI-5	1161	310	266.13	73.83	-1.84985	5.78328e-109	1.98323e-106	-	-	-	-
Unigene37781_ANTbpfTARAAPEI-5	262	70	60.06	16.67	-1.84915	7.44182e-26	4.00163e-24	-	-	-	gi|297740934|emb|CBI31246.3|/1.1053e-13/unnamed protein product [Vitis vinifera]
Unigene32869_ANTbpfTARAAPEI-5	86	23	19.71	5.48	-1.84668	2.04102e-09	2.93014e-08	-	-	-	-
Unigene4619_ANTbpfTARAAPEI-5	56	15	12.84	3.57	-1.84665	1.45993e-06	1.35448e-05	-	-	-	-
Unigene27073_ANTbpfTARAAPEI-5	127	34	29.11	8.1	-1.84552	2.96846e-13	6.59557e-12	-	-	-	-
Unigene38510_ANTbpfTARAAPEI-5	265	71	60.75	16.91	-1.84501	4.63566e-26	2.50009e-24	GO:0030529//ribonucleoprotein complex	GO:0005198//structural molecule activity	GO:0010467//gene expression	gi|225436335|ref|XP_002268489.1|/2.05518e-59/PREDICTED: probable ribosome biogenesis protein RLP24 [Vitis vinifera]
Unigene22650_ANTbpfTARAAPEI-5	541	145	124.01	34.53	-1.84453	1.63122e-51	1.96341e-49	-	-	-	-
Unigene42380_ANTbpfTARAAPEI-5	41	11	9.4	2.62	-1.84309	4.07748e-05	0.000291535	-	-	-	-
Unigene35747_ANTbpfTARAAPEI-5	41	11	9.4	2.62	-1.84309	4.07748e-05	0.00029142	-	-	-	-
Unigene35298_ANTbpfTARAAPEI-5	41	11	9.4	2.62	-1.84309	4.07748e-05	0.000291306	-	-	-	gi|255537711|ref|XP_002509922.1|/7.6863e-12/conserved hypothetical protein [Ricinus communis]
Unigene10179_ANTbpfTARAAPEI-5	67	18	15.36	4.29	-1.84013	1.37401e-07	1.51717e-06	GO:0005746//mitochondrial respiratory chain	-	-	gi|359478980|ref|XP_002281230.2|/1.86868e-21/PREDICTED: uncharacterized protein LOC100265565 [Vitis vinifera]
Unigene11391_ANTbpfTARAAPEI-5	52	14	11.92	3.33	-1.83979	3.74022e-06	3.27134e-05	GO:0044464//cell part	GO:0004673//protein histidine kinase activity;GO:0004930//G-protein coupled receptor activity;GO:0042802//identical protein binding;GO:0032559	GO:0006468//protein phosphorylation;GO:0007602//phototransduction;GO:0006351//transcription, DNA-dependent	gi|258677127|gb|ACV87354.1|/3.03712e-73/phytochrome B [Aquilegia formosa]
Unigene42814_ANTbpfTARAAPEI-5	234	63	53.64	15	-1.83835	4.45146e-23	2.02263e-21	-	GO:0016491//oxidoreductase activity;GO:0005506//iron ion binding	-	gi|164604828|dbj|BAF98466.1|/5.28031e-120/cytochrome P450 [Coptis japonica var. dissecta]
Unigene26697_ANTbpfTARAAPEI-5	200	54	45.85	12.86	-1.83403	6.9348e-20	2.63132e-18	-	-	-	-
Unigene36294_ANTbpfTARAAPEI-5	137	37	31.4	8.81	-1.83355	4.53704e-14	1.08644e-12	-	-	-	-
Unigene11897_ANTbpfTARAAPEI-5	37	10	8.48	2.38	-1.8331	0.000105776	0.000679799	-	-	-	-
Unigene24713_ANTbpfTARAAPEI-5	74	20	16.96	4.76	-1.8331	3.31966e-08	4.08219e-07	-	-	-	-
Unigene17576_ANTbpfTARAAPEI-5	37	10	8.48	2.38	-1.8331	0.000105776	0.000679559	-	-	-	-
Unigene42344_ANTbpfTARAAPEI-5	653	177	149.69	42.16	-1.82803	4.19564e-61	6.30213e-59	-	GO:0046914//transition metal ion binding;GO:0052592	GO:0006721//terpenoid metabolic process	gi|225435309|ref|XP_002285130.1|/1.22684e-77/PREDICTED: 4-hydroxy-3-methylbut-2-en-1-yl diphosphate synthase [Vitis vinifera]
Unigene7417_ANTbpfTARAAPEI-5	59	16	13.52	3.81	-1.82723	8.92786e-07	8.59448e-06	-	-	-	gi|242041537|ref|XP_002468163.1|/2.25194e-76/hypothetical protein SORBIDRAFT_01g040730 [Sorghum bicolor]
Unigene15824_ANTbpfTARAAPEI-5	48	13	11	3.1	-1.82716	9.60522e-06	7.76924e-05	-	-	-	gi|255566126|ref|XP_002524051.1|/1.37189e-86/conserved hypothetical protein [Ricinus communis]
Unigene29300_ANTbpfTARAAPEI-5	187	51	42.87	12.15	-1.81901	1.672e-18	5.78831e-17	-	-	-	-
Unigene34922_ANTbpfTARAAPEI-5	44	12	10.09	2.86	-1.81884	2.47358e-05	0.000183649	-	-	-	-
Unigene14561_ANTbpfTARAAPEI-5	110	30	25.22	7.15	-1.81855	1.84104e-11	3.32614e-10	GO:0005743//mitochondrial inner membrane	GO:0016651//oxidoreductase activity, acting on NADH or NADPH;GO:0050662//coenzyme binding	GO:0008152//metabolic process	gi|242054869|ref|XP_002456580.1|/0/hypothetical protein SORBIDRAFT_03g038750 [Sorghum bicolor]
Unigene41655_ANTbpfTARAAPEI-5	66	18	15.13	4.29	-1.81836	2.143e-07	2.30604e-06	GO:0009536//plastid	GO:0016773//phosphotransferase activity, alcohol group as acceptor;GO:0019206//nucleoside kinase activity	GO:0019321//pentose metabolic process;GO:0006796//phosphate metabolic process	gi|255558089|ref|XP_002520073.1|/1.53448e-115/Ribokinase, putative [Ricinus communis]
Unigene30090_ANTbpfTARAAPEI-5	754	206	172.84	49.06	-1.81682	1.06399e-69	1.97327e-67	-	-	-	-
Unigene30869_ANTbpfTARAAPEI-5	205	56	46.99	13.34	-1.8166	4.13578e-20	1.57916e-18	-	-	-	-
Unigene35077_ANTbpfTARAAPEI-5	186	51	42.64	12.15	-1.81125	2.58628e-18	8.88575e-17	GO:0009526//plastid envelope	-	-	gi|224132122|ref|XP_002321261.1|/7.2503e-10/hypothetical protein POPTRDRAFT_573245 [Populus trichocarpa]
Unigene33014_ANTbpfTARAAPEI-5	91	25	20.86	5.95	-1.80978	1.2034e-09	1.77819e-08	-	-	-	-
Unigene15271_ANTbpfTARAAPEI-5	40	11	9.17	2.62	-1.80735	6.39078e-05	0.000432275	-	-	-	gi|297738947|emb|CBI28192.3|/1.79824e-60/unnamed protein product [Vitis vinifera]
Unigene37922_ANTbpfTARAAPEI-5	80	22	18.34	5.24	-1.80735	1.2508e-08	1.64021e-07	-	-	-	gi|359488421|ref|XP_002277367.2|/8.23641e-33/PREDICTED: LOW QUALITY PROTEIN: nudix hydrolase 12, mitochondrial [Vitis vinifera]
Unigene18133_ANTbpfTARAAPEI-5	40	11	9.17	2.62	-1.80735	6.39078e-05	0.000432115	GO:0016020//membrane;GO:0031981//nuclear lumen	GO:0008237//metallopeptidase activity	GO:0010260//organ senescence;GO:0019538//protein metabolic process	gi|297741295|emb|CBI32426.3|/8.22143e-107/unnamed protein product [Vitis vinifera]
Unigene16588_ANTbpfTARAAPEI-5	80	22	18.34	5.24	-1.80735	1.2508e-08	1.63903e-07	GO:0009536//plastid	-	-	gi|297737875|emb|CBI27076.3|/2.96388e-131/unnamed protein product [Vitis vinifera]
Unigene42303_ANTbpfTARAAPEI-5	76	21	17.42	5	-1.80074	3.16618e-08	3.90402e-07	GO:0009536//plastid;GO:0031981//nuclear lumen	GO:0004175//endopeptidase activity;GO:0016628//oxidoreductase activity, acting on the CH-CH group of donors, NAD or NADP as acceptor	GO:0019538//protein metabolic process	gi|255552666|ref|XP_002517376.1|/2.95213e-108/serine endopeptidase degp2, putative [Ricinus communis]
Unigene33189_ANTbpfTARAAPEI-5	76	21	17.42	5	-1.80074	3.16618e-08	3.90138e-07	-	-	-	gi|312984720|gb|ADR30610.1|/1.04827e-08/(+)-pinoresinol-forming dirigent protein [Schisandra chinensis]
Unigene26519_ANTbpfTARAAPEI-5	347	96	79.54	22.86	-1.79886	1.51382e-32	1.04614e-30	-	-	-	-
Unigene4266_ANTbpfTARAAPEI-5	47	13	10.77	3.1	-1.79668	1.50008e-05	0.000116812	GO:0043231//intracellular membrane-bounded organelle	GO:0016740//transferase activity	GO:0044267//cellular protein metabolic process	gi|225445094|ref|XP_002280444.1|/3.22181e-65/PREDICTED: uncharacterized protein LOC100254132 [Vitis vinifera]
Unigene17668_ANTbpfTARAAPEI-5	65	18	14.9	4.29	-1.79626	3.33254e-07	3.46901e-06	-	-	-	-
Unigene12265_ANTbpfTARAAPEI-5	65	18	14.9	4.29	-1.79626	3.33254e-07	3.46702e-06	-	GO:0046872//metal ion binding;GO:0003676//nucleic acid binding;GO:0017111//nucleoside-triphosphatase activity;GO:0032559	-	gi|359486454|ref|XP_003633446.1|/5.74208e-130/PREDICTED: E3 ubiquitin-protein ligase SHPRH-like [Vitis vinifera]
Unigene15727_ANTbpfTARAAPEI-5	83	23	19.03	5.48	-1.79603	7.67144e-09	1.0351e-07	-	GO:0009975//cyclase activity;GO:0032559;GO:0019206//nucleoside kinase activity	GO:0006164//purine nucleotide biosynthetic process;GO:0006796//phosphate metabolic process	gi|255541904|ref|XP_002512016.1|/4.15216e-50/uridine cytidine kinase I, putative [Ricinus communis]
Unigene37391_ANTbpfTARAAPEI-5	119	33	27.28	7.86	-1.79524	4.3117e-12	8.33672e-11	-	-	-	-
Unigene27287_ANTbpfTARAAPEI-5	54	15	12.38	3.57	-1.79402	3.55378e-06	3.12633e-05	-	-	-	-
Unigene29408_ANTbpfTARAAPEI-5	54	15	12.38	3.57	-1.79402	3.55378e-06	3.12482e-05	GO:0042579//microbody	GO:0003973//(S)-2-hydroxy-acid oxidase activity;GO:0000166//nucleotide binding	GO:0008152//metabolic process	gi|255576607|ref|XP_002529194.1|/4.03283e-16/(S)-2-hydroxy-acid oxidase, putative [Ricinus communis]
Unigene42357_ANTbpfTARAAPEI-5	54	15	12.38	3.57	-1.79402	3.55378e-06	3.12331e-05	GO:0019866//organelle inner membrane;GO:0043231//intracellular membrane-bounded organelle;GO:0044425//membrane part	GO:0043169//cation binding;GO:0051536//iron-sulfur cluster binding;GO:0050136//NADH dehydrogenase (quinone) activity	GO:0051234//establishment of localization;GO:0022904//respiratory electron transport chain	gi|225453076|ref|XP_002270157.1|/5.50704e-94/PREDICTED: NADH dehydrogenase [ubiquinone] iron-sulfur protein 1, mitochondrial [Vitis vinifera]
Unigene33438_ANTbpfTARAAPEI-5	72	20	16.5	4.76	-1.79343	8.02228e-08	9.22816e-07	-	-	-	-
Unigene38337_ANTbpfTARAAPEI-5	72	20	16.5	4.76	-1.79343	8.02228e-08	9.22232e-07	-	-	-	-
Unigene12483_ANTbpfTARAAPEI-5	180	50	41.26	11.91	-1.79257	1.53833e-17	4.87094e-16	GO:0016020//membrane	-	-	gi|225446229|ref|XP_002265034.1|/0/PREDICTED: extended synaptotagmin-1 [Vitis vinifera]
Unigene22048_ANTbpfTARAAPEI-5	133	37	30.49	8.81	-1.79112	2.60648e-13	5.83409e-12	-	-	-	-
Unigene44287_ANTbpfTARAAPEI-5	61	17	13.98	4.05	-1.78737	8.47946e-07	8.20193e-06	-	-	-	gi|255542120|ref|XP_002512124.1|/2.48677e-50/hypothetical protein RCOM_1621800 [Ricinus communis]
Unigene14832_ANTbpfTARAAPEI-5	43	12	9.86	2.86	-1.78557	3.86122e-05	0.000277054	-	-	-	-
Unigene30504_ANTbpfTARAAPEI-5	43	12	9.86	2.86	-1.78557	3.86122e-05	0.000276944	-	-	-	-
Unigene31031_ANTbpfTARAAPEI-5	86	24	19.71	5.72	-1.78484	4.70302e-09	6.51504e-08	-	-	-	-
Unigene11303_ANTbpfTARAAPEI-5	261117	72957	59855.5	17376.1	-1.78438	0	0	-	-	-	-
Unigene35605_ANTbpfTARAAPEI-5	161	45	36.91	10.72	-1.78371	9.65788e-16	2.67988e-14	GO:0043231//intracellular membrane-bounded organelle	-	-	gi|359495207|ref|XP_002263508.2|/1.02211e-19/PREDICTED: uncharacterized protein LOC100240915 [Vitis vinifera]
Unigene26387_ANTbpfTARAAPEI-5	75	21	17.19	5	-1.78157	4.90526e-08	5.85763e-07	GO:0009534//chloroplast thylakoid	-	GO:0019684//photosynthesis, light reaction	gi|326513898|dbj|BAJ92099.1|/1.0317e-11/predicted protein [Hordeum vulgare subsp. vulgare]
Unigene26152_ANTbpfTARAAPEI-5	100	28	22.92	6.67	-1.78085	2.7898e-10	4.4361e-09	-	-	-	-
Unigene31277_ANTbpfTARAAPEI-5	189	53	43.32	12.62	-1.77932	3.6283e-18	1.23031e-16	-	-	-	-
Unigene37235_ANTbpfTARAAPEI-5	107	30	24.53	7.15	-1.77853	6.81824e-11	1.15814e-09	-	-	-	-
Unigene37138_ANTbpfTARAAPEI-5	57	16	13.07	3.81	-1.7784	2.16076e-06	1.96163e-05	-	GO:0017111//nucleoside-triphosphatase activity;GO:0015604//phosphonate transmembrane transporter activity;GO:0032559	GO:0009207	gi|225450516|ref|XP_002281168.1|/5.94e-77/PREDICTED: ABC transporter I family member 20 isoform 1 [Vitis vinifera]
Unigene22845_ANTbpfTARAAPEI-5	146	41	33.47	9.76	-1.77792	2.43962e-14	5.92782e-13	-	-	-	-
Unigene3668_ANTbpfTARAAPEI-5	71	20	16.28	4.76	-1.77407	1.24199e-07	1.3857e-06	-	-	-	-
Unigene43535_ANTbpfTARAAPEI-5	64	18	14.67	4.29	-1.77382	5.16674e-07	5.23442e-06	GO:0043231//intracellular membrane-bounded organelle	GO:0046914//transition metal ion binding;GO:0001071//nucleic acid binding transcription factor activity	GO:0006351//transcription, DNA-dependent;GO:0009268//response to pH;GO:0010038//response to metal ion	gi|223942683|gb|ACN25425.1|/4.10044e-139/unknown [Zea mays]
Unigene24570_ANTbpfTARAAPEI-5	585	165	134.1	39.3	-1.77071	1.24039e-52	1.53361e-50	-	-	-	-
Unigene15650_ANTbpfTARAAPEI-5	39	11	8.94	2.62	-1.77071	9.9702e-05	0.000644411	GO:0043231//intracellular membrane-bounded organelle	-	-	gi|218187657|gb|EEC70084.1|/0/hypothetical protein OsI_00705 [Oryza sativa Indica Group]
Unigene3828_ANTbpfTARAAPEI-5	39	11	8.94	2.62	-1.77071	9.9702e-05	0.000644182	-	-	-	gi|359488195|ref|XP_002272597.2|/2.57511e-13/PREDICTED: double-stranded RNA-binding protein 4-like [Vitis vinifera]
Unigene18010_ANTbpfTARAAPEI-5	39	11	8.94	2.62	-1.77071	9.9702e-05	0.000643953	-	-	-	gi|225451385|ref|XP_002264925.1|/9.9788e-109/PREDICTED: uncharacterized protein LOC100258393 [Vitis vinifera]
Unigene98_ANTbpfTARAAPEI-5	184	52	42.18	12.38	-1.76855	1.38918e-17	4.42954e-16	GO:0031090//organelle membrane;GO:0030964	-	GO:0050896//response to stimulus	gi|359489337|ref|XP_002268891.2|/2.08241e-47/PREDICTED: prohibitin-2 [Vitis vinifera]
Unigene14926_ANTbpfTARAAPEI-5	46	13	10.54	3.1	-1.76553	2.33328e-05	0.000174732	GO:0016020//membrane	-	-	gi|225433864|ref|XP_002264735.1|/0/PREDICTED: uncharacterized protein LOC100264644 [Vitis vinifera]
Unigene9394_ANTbpfTARAAPEI-5	219	62	50.2	14.77	-1.76502	1.30624e-20	5.16105e-19	-	-	-	-
Unigene14768_ANTbpfTARAAPEI-5	67	19	15.36	4.53	-1.7616	3.14766e-07	3.29543e-06	-	-	-	gi|224115694|ref|XP_002332119.1|/1.55742e-87/predicted protein [Populus trichocarpa]
Unigene349_ANTbpfTARAAPEI-5	67	19	15.36	4.53	-1.7616	3.14766e-07	3.29354e-06	GO:0031410//cytoplasmic vesicle;GO:0031090//organelle membrane;GO:0043231//intracellular membrane-bounded organelle	-	-	gi|357143993|ref|XP_003573128.1|/1.71086e-72/PREDICTED: LOW QUALITY PROTEIN: nicastrin-like [Brachypodium distachyon]
Unigene23485_ANTbpfTARAAPEI-5	81	23	18.57	5.48	-1.76073	1.8324e-08	2.33384e-07	-	-	-	-
Unigene19895_ANTbpfTARAAPEI-5	264	75	60.52	17.86	-1.76068	1.91314e-24	9.55257e-23	-	-	-	-
Unigene38823_ANTbpfTARAAPEI-5	109	31	24.99	7.38	-1.75966	6.44716e-11	1.09922e-09	-	GO:0004672//protein kinase activity;GO:0000166//nucleotide binding	-	gi|255555051|ref|XP_002518563.1|/3.53339e-36/serine-threonine protein kinase, plant-type, putative [Ricinus communis]
Unigene18961_ANTbpfTARAAPEI-5	348	99	79.77	23.58	-1.75828	1.11362e-31	7.41395e-30	-	-	-	-
Unigene12466_ANTbpfTARAAPEI-5	49	14	11.23	3.33	-1.75376	1.41035e-05	0.000110345	GO:0031410//cytoplasmic vesicle	GO:0016741;GO:0046914//transition metal ion binding	GO:0006730//one-carbon metabolic process	gi|255585558|ref|XP_002533469.1|/0/S-adenosylmethionine-dependent methyltransferase, putative [Ricinus communis]
Unigene9295_ANTbpfTARAAPEI-5	112	32	25.67	7.62	-1.75222	3.95438e-11	6.89078e-10	-	-	-	gi|242060057|ref|XP_002459174.1|/5.42542e-55/hypothetical protein SORBIDRAFT_03g047280 [Sorghum bicolor]
Unigene42192_ANTbpfTARAAPEI-5	84	24	19.26	5.72	-1.75152	1.1196e-08	1.47029e-07	GO:0015629//actin cytoskeleton	GO:0005488//binding	GO:0008064//regulation of actin polymerization or depolymerization;GO:0000904//cell morphogenesis involved in differentiation	gi|225424319|ref|XP_002284770.1|/8.78475e-94/PREDICTED: actin-related protein 2/3 complex subunit 2 isoform 1 [Vitis vinifera]
Unigene15144_ANTbpfTARAAPEI-5	42	12	9.63	2.86	-1.75152	6.00088e-05	0.000408028	-	-	-	gi|147820369|emb|CAN61246.1|/3.61645e-35/hypothetical protein VITISV_014803 [Vitis vinifera]
Unigene1749_ANTbpfTARAAPEI-5	42	12	9.63	2.86	-1.75152	6.00088e-05	0.000407876	GO:0009536//plastid	GO:0016616//oxidoreductase activity, acting on the CH-OH group of donors, NAD or NADP as acceptor	GO:0008152//metabolic process	gi|294463946|gb|ADE77494.1|/1.77985e-47/unknown [Picea sitchensis]
Unigene42479_ANTbpfTARAAPEI-5	94	27	21.55	6.43	-1.7448	1.66312e-09	2.41047e-08	GO:0044464//cell part	-	-	gi|255562966|ref|XP_002522488.1|/1.78739e-87/conserved hypothetical protein [Ricinus communis]
Unigene41749_ANTbpfTARAAPEI-5	80	23	18.34	5.48	-1.74275	2.8214e-08	3.49788e-07	-	-	-	-
Unigene20318_ANTbpfTARAAPEI-5	542	156	124.24	37.15	-1.7417	8.2895e-48	8.81062e-46	GO:0043231//intracellular membrane-bounded organelle;GO:0044427	GO:0003676//nucleic acid binding;GO:0005198//structural molecule activity	GO:0006325//chromatin organization	gi|359481661|ref|XP_002279947.2|/2.94757e-11/PREDICTED: high mobility group B protein 1-like [Vitis vinifera]
Unigene11240_ANTbpfTARAAPEI-5	125	36	28.65	8.57	-1.74117	3.6485e-12	7.09973e-11	-	-	-	-
Unigene38486_ANTbpfTARAAPEI-5	125	36	28.65	8.57	-1.74117	3.6485e-12	7.09214e-11	GO:0044464//cell part	-	-	gi|115482862|ref|NP_001065024.1|/2.63013e-14/Os10g0508600 [Oryza sativa Japonica Group]
Unigene17426_ANTbpfTARAAPEI-5	52	15	11.92	3.57	-1.73939	8.52762e-06	6.9502e-05	GO:0009536//plastid	GO:0043169//cation binding;GO:0051536//iron-sulfur cluster binding;GO:0016783//sulfurtransferase activity	GO:0006633//fatty acid biosynthetic process	gi|356575490|ref|XP_003555873.1|/1.15398e-157/PREDICTED: lipoyl synthase, chloroplastic-like [Glycine max]
Unigene40831_ANTbpfTARAAPEI-5	201	58	46.07	13.81	-1.73811	1.16645e-18	4.06915e-17	GO:0043231//intracellular membrane-bounded organelle	-	-	gi|255555797|ref|XP_002518934.1|/3.63971e-59/phosphatidylcholine transfer protein, putative [Ricinus communis]
Unigene36590_ANTbpfTARAAPEI-5	149	43	34.16	10.24	-1.73809	3.34034e-14	8.07323e-13	-	-	GO:0003006//developmental process involved in reproduction	gi|359473405|ref|XP_003631297.1|/2.21023e-19/PREDICTED: uncharacterized protein LOC100246722 [Vitis vinifera]
Unigene12565_ANTbpfTARAAPEI-5	97	28	22.24	6.67	-1.7374	1.01706e-09	1.52392e-08	GO:0009527//plastid outer membrane	-	GO:0009658//chloroplast organization	gi|115462459|ref|NP_001054829.1|/2.98739e-41/Os05g0185800 [Oryza sativa Japonica Group]
Unigene39602_ANTbpfTARAAPEI-5	128	37	29.34	8.81	-1.73565	2.23812e-12	4.47501e-11	-	GO:0004674//protein serine/threonine kinase activity;GO:0000166//nucleotide binding	-	gi|224107249|ref|XP_002314421.1|/1.89993e-28/predicted protein [Populus trichocarpa]
Unigene27041_ANTbpfTARAAPEI-5	45	13	10.32	3.1	-1.7351	3.61414e-05	0.000260147	-	-	-	-
Unigene3544_ANTbpfTARAAPEI-5	166	48	38.05	11.43	-1.73507	1.25179e-15	3.42639e-14	-	-	-	-
Unigene38835_ANTbpfTARAAPEI-5	9850	2849	2257.9	678.54	-1.73448	0	0	-	-	-	-
Unigene26012_ANTbpfTARAAPEI-5	439	127	100.63	30.25	-1.73405	8.11286e-39	6.89024e-37	-	-	-	-
Unigene44059_ANTbpfTARAAPEI-5	159	46	36.45	10.96	-1.73367	5.06596e-15	1.30601e-13	-	-	-	gi|225449082|ref|XP_002274556.1|/7.0597e-177/PREDICTED: uncharacterized protein sll0005 [Vitis vinifera]
Unigene25678_ANTbpfTARAAPEI-5	38	11	8.71	2.62	-1.73311	0.000154796	0.000964489	-	-	-	gi|255557441|ref|XP_002519751.1|/2.16598e-06/conserved hypothetical protein [Ricinus communis]
Unigene31633_ANTbpfTARAAPEI-5	38	11	8.71	2.62	-1.73311	0.000154796	0.000964158	-	-	-	-
Unigene9867_ANTbpfTARAAPEI-5	38	11	8.71	2.62	-1.73311	0.000154796	0.000963828	-	-	-	-
Unigene40714_ANTbpfTARAAPEI-5	38	11	8.71	2.62	-1.73311	0.000154796	0.000963498	GO:0031461//cullin-RING ubiquitin ligase complex	-	-	gi|359487233|ref|XP_003633541.1|/2.92484e-45/PREDICTED: protein transport protein SEC31 isoform 2 [Vitis vinifera]
Unigene11067_ANTbpfTARAAPEI-5	76	22	17.42	5.24	-1.73311	7.11368e-08	8.26141e-07	-	-	-	-
Unigene14052_ANTbpfTARAAPEI-5	69	20	15.82	4.76	-1.73272	2.95152e-07	3.10979e-06	GO:0043231//intracellular membrane-bounded organelle	GO:0003676//nucleic acid binding	GO:0006396//RNA processing	gi|22655131|gb|AAM98156.1|/1.59347e-91/putative U2 snRNP auxiliary factor [Arabidopsis thaliana]
Unigene11561_ANTbpfTARAAPEI-5	69	20	15.82	4.76	-1.73272	2.95152e-07	3.10799e-06	GO:0043231//intracellular membrane-bounded organelle	-	-	gi|225449311|ref|XP_002277052.1|/1.33807e-85/PREDICTED: uncharacterized protein C22orf13 homolog [Vitis vinifera]
Unigene42188_ANTbpfTARAAPEI-5	55	16	12.61	3.81	-1.72671	5.15808e-06	4.40753e-05	-	-	-	gi|296084365|emb|CBI24753.3|/9.23958e-35/unnamed protein product [Vitis vinifera]
Unigene7650_ANTbpfTARAAPEI-5	196	57	44.93	13.58	-1.7262	4.42112e-18	1.48528e-16	-	GO:0004672//protein kinase activity	-	gi|359474639|ref|XP_002265359.2|/1.83599e-80/PREDICTED: cyclin-dependent kinase F-4-like [Vitis vinifera]
Unigene43452_ANTbpfTARAAPEI-5	127	37	29.11	8.81	-1.7243	3.42394e-12	6.69141e-11	GO:0044429//mitochondrial part	GO:0005515//protein binding;GO:0017111//nucleoside-triphosphatase activity;GO:0032559	GO:0044267//cellular protein metabolic process	gi|225455378|ref|XP_002272792.1|/2.45515e-173/PREDICTED: ATP-dependent Clp protease ATP-binding subunit ClpX-like isoform 1 [Vitis vinifera]
Unigene38175_ANTbpfTARAAPEI-5	48	14	11	3.33	-1.72391	2.17812e-05	0.000164741	-	GO:0016881//acid-amino acid ligase activity;GO:0032559	GO:0006464//protein modification process	gi|168041761|ref|XP_001773359.1|/9.84065e-24/predicted protein [Physcomitrella patens subsp. patens]
Unigene18001_ANTbpfTARAAPEI-5	48	14	11	3.33	-1.72391	2.17812e-05	0.000164673	-	-	-	gi|225425476|ref|XP_002272745.1|/7.71865e-91/PREDICTED: F-box/kelch-repeat protein At1g67480 [Vitis vinifera]
Unigene8858_ANTbpfTARAAPEI-5	48	14	11	3.33	-1.72391	2.17812e-05	0.000164604	GO:0044444//cytoplasmic part;GO:0031981//nuclear lumen	-	-	gi|224133578|ref|XP_002321609.1|/4.80942e-90/predicted protein [Populus trichocarpa]
Unigene36131_ANTbpfTARAAPEI-5	144	42	33.01	10	-1.7229	1.27166e-13	2.94052e-12	-	-	-	-
Unigene29022_ANTbpfTARAAPEI-5	72	21	16.5	5	-1.72247	1.7946e-07	1.94844e-06	-	-	-	-
Unigene39759_ANTbpfTARAAPEI-5	89	26	20.4	6.19	-1.72056	6.40492e-09	8.72634e-08	-	-	-	gi|225435800|ref|XP_002285750.1|/8.02216e-30/PREDICTED: uncharacterized protein LOC100253534 [Vitis vinifera]
Unigene36252_ANTbpfTARAAPEI-5	106	31	24.3	7.38	-1.71926	2.32476e-10	3.75578e-09	-	-	-	gi|343173225|gb|AEL99315.1|/3.92931e-23/3-hydroxyacyl-CoA dehydratase, partial [Silene latifolia]
Unigene20124_ANTbpfTARAAPEI-5	246	72	56.39	17.15	-1.71723	3.69794e-22	1.6079e-20	-	-	-	-
Unigene4871_ANTbpfTARAAPEI-5	41	12	9.4	2.86	-1.71665	9.28372e-05	0.000608261	GO:0009536//plastid	GO:0004030//aldehyde dehydrogenase [NAD(P)+] activity;GO:0016646//oxidoreductase activity, acting on the CH-NH group of donors, NAD or NADP as acceptor;GO:0046914//transition metal ion binding	GO:0006536//glutamate metabolic process;GO:0006970//response to osmotic stress	gi|255540941|ref|XP_002511535.1|/2.11279e-108/1-pyrroline-5-carboxylate dehydrogenase, putative [Ricinus communis]
Unigene37921_ANTbpfTARAAPEI-5	41	12	9.4	2.86	-1.71665	9.28372e-05	0.000608042	GO:0009536//plastid	GO:0015922	GO:0019359	gi|356511664|ref|XP_003524543.1|/2.32652e-19/PREDICTED: L-aspartate oxidase 1-like [Glycine max]
Unigene8246_ANTbpfTARAAPEI-5	58	17	13.3	4.05	-1.71543	3.12116e-06	2.76313e-05	-	GO:0008641//small protein activating enzyme activity	GO:0044248//cellular catabolic process;GO:0010260//organ senescence	gi|297740493|emb|CBI30675.3|/0/unnamed protein product [Vitis vinifera]
Unigene12059_ANTbpfTARAAPEI-5	259	76	59.37	18.1	-1.71374	3.49034e-23	1.59389e-21	-	-	-	-
Unigene41981_ANTbpfTARAAPEI-5	92	27	21.09	6.43	-1.71367	3.90712e-09	5.45826e-08	-	GO:0004672//protein kinase activity;GO:0000166//nucleotide binding	-	gi|225455537|ref|XP_002267723.1|/2.73301e-89/PREDICTED: probable receptor-like protein kinase At1g67000-like [Vitis vinifera]
Unigene36948_ANTbpfTARAAPEI-5	68	20	15.59	4.76	-1.71159	4.52998e-07	4.62282e-06	-	GO:0016628//oxidoreductase activity, acting on the CH-CH group of donors, NAD or NADP as acceptor;GO:0004175//endopeptidase activity	GO:0019538//protein metabolic process	gi|297611567|ref|NP_001067609.2|/6.17809e-39/Os11g0246600 [Oryza sativa Japonica Group]
Unigene33940_ANTbpfTARAAPEI-5	51	15	11.69	3.57	-1.71128	1.31353e-05	0.000103036	-	-	-	-
Unigene34341_ANTbpfTARAAPEI-5	336	99	77.02	23.58	-1.70767	1.7651e-29	1.11391e-27	-	-	-	gi|225455106|ref|XP_002265766.1|/3.3448e-23/PREDICTED: nuclear migration protein nudC [Vitis vinifera]
Unigene6907_ANTbpfTARAAPEI-5	95	28	21.78	6.67	-1.70725	2.38348e-09	3.40029e-08	-	-	-	gi|356561994|ref|XP_003549260.1|/7.70479e-74/PREDICTED: uncharacterized protein LOC100811568 [Glycine max]
Unigene33761_ANTbpfTARAAPEI-5	139	41	31.86	9.76	-1.70679	4.82646e-13	1.05055e-11	-	GO:0032561	-	gi|242086310|ref|XP_002443580.1|/3.91624e-16/hypothetical protein SORBIDRAFT_08g021890 [Sorghum bicolor]
Unigene34861_ANTbpfTARAAPEI-5	71	21	16.28	5	-1.7031	2.74972e-07	2.90728e-06	-	-	-	gi|255563681|ref|XP_002522842.1|/9.82926e-23/GDP-mannose transporter, putative [Ricinus communis]
Unigene37482_ANTbpfTARAAPEI-5	44	13	10.09	3.1	-1.70259	5.5739e-05	0.000380848	GO:0009536//plastid;GO:0016020//membrane	GO:0016160//amylase activity;GO:0004672//protein kinase activity;GO:0005102//receptor binding;GO:0043167//ion binding;GO:0032559	GO:0009933//meristem structural organization;GO:0007167//enzyme linked receptor protein signaling pathway;GO:0010073//meristem maintenance;GO:0005976//polysaccharide metabolic process;GO:0003006//developmental process involved in reproduction;GO:0006464//protein modification process	gi|225454224|ref|XP_002273843.1|/5.75142e-25/PREDICTED: beta-amylase 7-like [Vitis vinifera]
Unigene27482_ANTbpfTARAAPEI-5	656	194	150.37	46.2	-1.70255	9.3526e-56	1.23176e-53	-	-	-	-
Unigene33955_ANTbpfTARAAPEI-5	169	50	38.74	11.91	-1.70165	1.67481e-15	4.51628e-14	GO:0043231//intracellular membrane-bounded organelle	GO:0000166//nucleotide binding;GO:0050136//NADH dehydrogenase (quinone) activity	GO:0008152//metabolic process	gi|116792560|gb|ABK26414.1|/9.24612e-21/unknown [Picea sitchensis]
Unigene14637_ANTbpfTARAAPEI-5	54	16	12.38	3.81	-1.70015	7.92644e-06	6.48933e-05	-	-	-	-
Unigene25857_ANTbpfTARAAPEI-5	395	117	90.55	27.87	-1.7	3.59404e-34	2.62336e-32	-	-	-	-
Unigene35472_ANTbpfTARAAPEI-5	135	40	30.95	9.53	-1.69939	1.20022e-12	2.48452e-11	-	-	-	-
Unigene27820_ANTbpfTARAAPEI-5	138	41	31.63	9.76	-1.69634	7.34804e-13	1.5675e-11	-	-	-	-
Unigene6093_ANTbpfTARAAPEI-5	101	30	23.15	7.15	-1.695	8.87104e-10	1.33802e-08	-	-	-	-
Unigene25232_ANTbpfTARAAPEI-5	74	22	16.96	5.24	-1.6945	1.66952e-07	1.81698e-06	-	-	-	-
Unigene11205_ANTbpfTARAAPEI-5	47	14	10.77	3.33	-1.69342	3.35e-05	0.000242865	GO:0031981//nuclear lumen	GO:0003676//nucleic acid binding;GO:0019899//enzyme binding;GO:0042623//ATPase activity, coupled;GO:0032559	GO:0044260	gi|125564407|gb|EAZ09787.1|/0/hypothetical protein OsI_32075 [Oryza sativa Indica Group]
Unigene34300_ANTbpfTARAAPEI-5	292	87	66.93	20.72	-1.69163	1.6741e-25	8.74332e-24	GO:0031224//intrinsic to membrane	-	-	gi|192910688|gb|ACF06452.1|/4.85934e-14/ORMDL family protein-like [Elaeis guineensis]
Unigene38494_ANTbpfTARAAPEI-5	302	90	69.23	21.44	-1.69109	2.57196e-26	1.41653e-24	-	-	-	-
Unigene15297_ANTbpfTARAAPEI-5	151	45	34.61	10.72	-1.69088	6.79734e-14	1.60444e-12	-	GO:0016616//oxidoreductase activity, acting on the CH-OH group of donors, NAD or NADP as acceptor;GO:0005488//binding	GO:0008152//metabolic process	gi|225461162|ref|XP_002282842.1|/3.36561e-95/PREDICTED: dihydroflavonol-4-reductase-like [Vitis vinifera]
Unigene1419_ANTbpfTARAAPEI-5	67	20	15.36	4.76	-1.69014	6.93154e-07	6.84306e-06	GO:0043231//intracellular membrane-bounded organelle	GO:0046872//metal ion binding;GO:0004091//carboxylesterase activity	GO:0006629//lipid metabolic process;GO:0009314//response to radiation;GO:0010118//stomatal movement;GO:0019637//organophosphate metabolic process	gi|255546209|ref|XP_002514164.1|/5.74571e-53/Phospholipase A23 [Ricinus communis]
Unigene10280_ANTbpfTARAAPEI-5	114	34	26.13	8.1	-1.68971	8.08972e-11	1.36646e-09	GO:0043231//intracellular membrane-bounded organelle	GO:0003676//nucleic acid binding	GO:0016070//RNA metabolic process	gi|297743237|emb|CBI36104.3|/3.69067e-34/unnamed protein product [Vitis vinifera]
Unigene9359_ANTbpfTARAAPEI-5	114	34	26.13	8.1	-1.68971	8.08972e-11	1.36519e-09	GO:0009536//plastid	-	-	gi|225427240|ref|XP_002278451.1|/0/PREDICTED: pentatricopeptide repeat-containing protein At5g46580, chloroplastic [Vitis vinifera]
Unigene41759_ANTbpfTARAAPEI-5	114	34	26.13	8.1	-1.68971	8.08972e-11	1.36392e-09	GO:0005777//peroxisome;GO:0005618//cell wall;GO:0016020//membrane;GO:0031410//cytoplasmic vesicle	GO:0046872//metal ion binding;GO:0005543//phospholipid binding;GO:0005504//fatty acid binding	GO:0010876;GO:0006950//response to stress;GO:0044238//primary metabolic process;GO:0010038//response to metal ion	gi|50726936|gb|AAT81164.1|/1.14196e-89/membrane acyl-CoA binding protein [Agave americana]
Unigene3132_ANTbpfTARAAPEI-5	164	49	37.59	11.67	-1.68754	6.30756e-15	1.6056e-13	-	-	-	gi|224089971|ref|XP_002308886.1|/2.84086e-09/predicted protein [Populus trichocarpa]
Unigene22532_ANTbpfTARAAPEI-5	147	44	33.7	10.48	-1.68511	1.68596e-13	3.84471e-12	-	-	-	-
Unigene16595_ANTbpfTARAAPEI-5	147	44	33.7	10.48	-1.68511	1.68596e-13	3.83989e-12	-	-	-	-
Unigene27806_ANTbpfTARAAPEI-5	70	21	16.05	5	-1.68257	4.20086e-07	4.30387e-06	-	-	-	-
Unigene25890_ANTbpfTARAAPEI-5	1314	394	301.21	93.84	-1.68249	4.1844e-108	1.40836e-105	-	-	-	-
Unigene39123_ANTbpfTARAAPEI-5	40	12	9.17	2.86	-1.68091	0.000142945	0.0008968	-	-	-	gi|209572797|sp|A2YMV6.2|WNK1_ORYSI/2.01488e-13/RecName: Full=Probable serine/threonine-protein kinase WNK1; Short=OsWNK1; AltName: Full=Mitogen-activated protein kinase kinase 1; AltName: Full=Protein kinase with no lysine 1
Unigene16051_ANTbpfTARAAPEI-5	40	12	9.17	2.86	-1.68091	0.000142945	0.00089649	-	GO:0016835//carbon-oxygen lyase activity;GO:0048037//cofactor binding	GO:0006563//L-serine metabolic process	gi|224032131|gb|ACN35141.1|/3.12909e-37/unknown [Zea mays]
Unigene14296_ANTbpfTARAAPEI-5	100	30	22.92	7.15	-1.68059	1.3507e-09	1.98295e-08	-	GO:0003824//catalytic activity	-	gi|297736872|emb|CBI26073.3|/2.99444e-140/unnamed protein product [Vitis vinifera]
Unigene37347_ANTbpfTARAAPEI-5	303	91	69.46	21.67	-1.68048	3.62838e-26	1.96853e-24	-	-	-	-
Unigene24754_ANTbpfTARAAPEI-5	193	58	44.24	13.81	-1.67964	3.35694e-17	1.03236e-15	-	-	-	-
Unigene21958_ANTbpfTARAAPEI-5	236	71	54.1	16.91	-1.67775	1.11842e-20	4.43829e-19	-	-	-	-
Unigene42806_ANTbpfTARAAPEI-5	126	38	28.88	9.05	-1.67408	1.12626e-11	2.07184e-10	GO:0043231//intracellular membrane-bounded organelle;GO:0030529//ribonucleoprotein complex	GO:0003676//nucleic acid binding;GO:0016628//oxidoreductase activity, acting on the CH-CH group of donors, NAD or NADP as acceptor	GO:0010468//regulation of gene expression;GO:0006412//translation;GO:0006396//RNA processing	gi|359480737|ref|XP_003632518.1|/2.3555e-128/PREDICTED: polypyrimidine tract-binding protein homolog 3-like isoform 2 [Vitis vinifera]
Unigene40059_ANTbpfTARAAPEI-5	53	16	12.15	3.81	-1.67309	1.2135e-05	9.57261e-05	GO:0043231//intracellular membrane-bounded organelle	-	-	gi|225459123|ref|XP_002285695.1|/1.78578e-43/PREDICTED: uncharacterized protein LOC100267834 [Vitis vinifera]
Unigene7200_ANTbpfTARAAPEI-5	63	19	14.44	4.53	-1.67249	1.7481e-06	1.60544e-05	-	-	-	-
Unigene41249_ANTbpfTARAAPEI-5	1122	339	257.19	80.74	-1.67148	9.71484e-92	2.55895e-89	-	-	-	gi|225446714|ref|XP_002282438.1|/7.93105e-47/PREDICTED: uncharacterized protein LOC100267696 [Vitis vinifera]
Unigene27038_ANTbpfTARAAPEI-5	76	23	17.42	5.48	-1.6685	1.54469e-07	1.68515e-06	-	-	-	-
Unigene34682_ANTbpfTARAAPEI-5	56	17	12.84	4.05	-1.66465	7.313e-06	6.02237e-05	-	-	-	gi|388513109|gb|AFK44616.1|/6.89119e-08/unknown [Lotus japonicus]
Unigene42071_ANTbpfTARAAPEI-5	464	141	106.36	33.58	-1.66328	1.09665e-38	9.18508e-37	-	-	-	gi|218187503|gb|EEC69930.1|/5.22379e-35/hypothetical protein OsI_00363 [Oryza sativa Indica Group]
Unigene41999_ANTbpfTARAAPEI-5	79	24	18.11	5.72	-1.6627	9.3718e-08	1.06391e-06	-	GO:0004091//carboxylesterase activity	GO:0044238//primary metabolic process	gi|255580384|ref|XP_002531019.1|/2.28972e-27/protein with unknown function [Ricinus communis]
Unigene39427_ANTbpfTARAAPEI-5	46	14	10.54	3.33	-1.66228	5.13046e-05	0.000353607	-	GO:0016740//transferase activity	GO:0008152//metabolic process	gi|224133786|ref|XP_002327680.1|/4.21215e-33/predicted protein [Populus trichocarpa]
Unigene9835_ANTbpfTARAAPEI-5	174	53	39.89	12.62	-1.66032	2.03648e-15	5.41918e-14	-	-	-	-
Unigene30503_ANTbpfTARAAPEI-5	115	35	26.36	8.34	-1.66023	1.13787e-10	1.89906e-09	-	-	-	-
Unigene35466_ANTbpfTARAAPEI-5	512	156	117.36	37.15	-1.65951	2.2018e-42	2.01094e-40	GO:0009536//plastid	GO:0016705//oxidoreductase activity, acting on paired donors, with incorporation or reduction of molecular oxygen;GO:0005506//iron ion binding	GO:0055114//oxidation-reduction process;GO:0007602//phototransduction;GO:0010073//meristem maintenance;GO:0033014//tetrapyrrole biosynthetic process	gi|308055655|gb|ADO08223.1|/6.45145e-27/heme oxygenase-1 [Cucumis sativus]
Unigene3583_ANTbpfTARAAPEI-5	131	40	30.03	9.53	-1.65586	6.36268e-12	1.21345e-10	-	-	-	-
Unigene22846_ANTbpfTARAAPEI-5	311	95	71.29	22.63	-1.65546	2.69134e-26	1.4778e-24	-	-	-	-
Unigene18149_ANTbpfTARAAPEI-5	72	22	16.5	5.24	-1.65483	3.87412e-07	3.98484e-06	GO:0043234//protein complex	GO:0005488//binding	GO:0051319;GO:0000338//protein deneddylation;GO:0009639//response to red or far red light	gi|255538588|ref|XP_002510359.1|/0/cop9 complex subunit, putative [Ricinus communis]
Unigene9340_ANTbpfTARAAPEI-5	121	37	27.74	8.81	-1.65475	4.23322e-11	7.35552e-10	GO:0042579//microbody	GO:0016863//intramolecular oxidoreductase activity, transposing C=C bonds;GO:0016836//hydro-lyase activity	GO:0006631//fatty acid metabolic process	gi|225425178|ref|XP_002265340.1|/1.25386e-51/PREDICTED: delta(3,5)-Delta(2,4)-dienoyl-CoA isomerase, mitochondrial [Vitis vinifera]
Unigene40113_ANTbpfTARAAPEI-5	294	90	67.39	21.44	-1.65223	6.99664e-25	3.55207e-23	-	GO:0016853//isomerase activity	-	gi|224066499|ref|XP_002302110.1|/3.10766e-35/copalyl diphosphate synthase [Populus trichocarpa]
Unigene43821_ANTbpfTARAAPEI-5	261	80	59.83	19.05	-1.65108	3.15302e-22	1.38087e-20	-	-	-	gi|225465111|ref|XP_002270401.1|/3.62082e-78/PREDICTED: uncharacterized protein LOC100242682 [Vitis vinifera]
Unigene41611_ANTbpfTARAAPEI-5	153	47	35.07	11.19	-1.64803	1.33788e-13	3.08969e-12	GO:0031410//cytoplasmic vesicle	GO:0005515//protein binding	GO:0006952//defense response	gi|255564808|ref|XP_002523398.1|/1.15512e-38/glucosidase II beta subunit, putative [Ricinus communis]
Unigene43668_ANTbpfTARAAPEI-5	244	75	55.93	17.86	-1.64689	8.23794e-21	3.29065e-19	GO:0043231//intracellular membrane-bounded organelle	GO:0046872//metal ion binding;GO:0003676//nucleic acid binding	-	gi|225462348|ref|XP_002269152.1|/2.49142e-134/PREDICTED: zinc finger CCCH domain-containing protein 37 [Vitis vinifera]
Unigene31406_ANTbpfTARAAPEI-5	1057	325	242.29	77.4	-1.64633	1.0354e-84	2.38208e-82	-	-	-	-
Unigene30350_ANTbpfTARAAPEI-5	65	20	14.9	4.76	-1.64628	1.60774e-06	1.48328e-05	-	-	-	-
Unigene42147_ANTbpfTARAAPEI-5	65	20	14.9	4.76	-1.64628	1.60774e-06	1.48253e-05	GO:0043231//intracellular membrane-bounded organelle	GO:0016791//phosphatase activity	-	gi|225434453|ref|XP_002273518.1|/1.25305e-100/PREDICTED: probable protein phosphatase 2C 26 [Vitis vinifera]
Unigene41835_ANTbpfTARAAPEI-5	52	16	11.92	3.81	-1.64552	1.85062e-05	0.00014222	GO:0005840//ribosome	-	GO:0010467//gene expression;GO:0022613//ribonucleoprotein complex biogenesis	gi|225448095|ref|XP_002276595.1|/6.17925e-99/PREDICTED: mRNA turnover protein 4 homolog [Vitis vinifera]
Unigene24646_ANTbpfTARAAPEI-5	120	37	27.51	8.81	-1.64274	6.39708e-11	1.09171e-09	-	-	-	-
Unigene42313_ANTbpfTARAAPEI-5	81	25	18.57	5.95	-1.64201	8.62198e-08	9.85563e-07	GO:0043231//intracellular membrane-bounded organelle	-	-	gi|242084200|ref|XP_002442525.1|/7.39086e-67/hypothetical protein SORBIDRAFT_08g021360 [Sorghum bicolor]
Unigene43731_ANTbpfTARAAPEI-5	107	33	24.53	7.86	-1.64195	7.01322e-10	1.07566e-08	-	-	-	gi|297734001|emb|CBI15248.3|/3.13528e-156/unnamed protein product [Vitis vinifera]
Unigene33130_ANTbpfTARAAPEI-5	1452	448	332.84	106.7	-1.64127	3.49178e-115	1.41029e-112	-	-	-	-
Unigene30295_ANTbpfTARAAPEI-5	269	83	61.66	19.77	-1.64102	1.09601e-22	4.89435e-21	-	-	-	-
Unigene2056_ANTbpfTARAAPEI-5	94	29	21.55	6.91	-1.64093	7.74176e-09	1.04382e-07	-	-	-	gi|359489725|ref|XP_002281449.2|/5.49342e-115/PREDICTED: uncharacterized protein LOC100265382 [Vitis vinifera]
Unigene4751_ANTbpfTARAAPEI-5	68	21	15.59	5	-1.64062	9.71636e-07	9.27981e-06	-	GO:0050664//oxidoreductase activity, acting on NADH or NADPH, oxygen as acceptor;GO:0016209//antioxidant activity;GO:0005506//iron ion binding;GO:0016702//oxidoreductase activity, acting on single donors with incorporation of molecular oxygen, incorporation of two atoms of oxygen	GO:0009062//fatty acid catabolic process;GO:0009607//response to biotic stimulus;GO:0010033//response to organic substance;GO:0006950//response to stress	gi|296087704|emb|CBI34960.3|/6.23473e-30/unnamed protein product [Vitis vinifera]
Unigene15305_ANTbpfTARAAPEI-5	68	21	15.59	5	-1.64062	9.71636e-07	9.27494e-06	GO:0043231//intracellular membrane-bounded organelle;GO:0043234//protein complex	GO:0005488//binding	GO:0016568//chromatin modification;GO:0009628//response to abiotic stimulus;GO:0009908//flower development;GO:0006351//transcription, DNA-dependent	gi|225445545|ref|XP_002285295.1|/1.78506e-95/PREDICTED: actin-related protein 6 isoform 1 [Vitis vinifera]
Unigene24196_ANTbpfTARAAPEI-5	256	79	58.68	18.82	-1.6406	1.16508e-21	4.89038e-20	-	-	-	-
Unigene17571_ANTbpfTARAAPEI-5	55	17	12.61	4.05	-1.63857	1.11326e-05	8.82021e-05	-	GO:0004672//protein kinase activity;GO:0032559	GO:0006464//protein modification process	gi|359474143|ref|XP_002280701.2|/0/PREDICTED: uncharacterized protein LOC100249628 [Vitis vinifera]
Unigene9017_ANTbpfTARAAPEI-5	97	30	22.24	7.15	-1.63714	4.70574e-09	6.51385e-08	-	-	-	-
Unigene35903_ANTbpfTARAAPEI-5	210	65	48.14	15.48	-1.63683	5.658e-18	1.88687e-16	GO:0043231//intracellular membrane-bounded organelle	GO:0016615//malate dehydrogenase activity	GO:0009060//aerobic respiration;GO:0005975//carbohydrate metabolic process;GO:0043648//dicarboxylic acid metabolic process	gi|242053811|ref|XP_002456051.1|/1.42387e-59/hypothetical protein SORBIDRAFT_03g029570 [Sorghum bicolor]
Unigene1001_ANTbpfTARAAPEI-5	71	22	16.28	5.24	-1.63546	5.87558e-07	5.90972e-06	-	-	-	gi|225448992|ref|XP_002273503.1|/0/PREDICTED: pumilio homolog 4 [Vitis vinifera]
Unigene17736_ANTbpfTARAAPEI-5	42	13	9.63	3.1	-1.63527	0.000130782	0.000823047	-	GO:0035251//UDP-glucosyltransferase activity	GO:0005984//disaccharide metabolic process	gi|225437428|ref|XP_002271896.1|/0/PREDICTED: sucrose synthase 2 [Vitis vinifera]
Unigene23936_ANTbpfTARAAPEI-5	42	13	9.63	3.1	-1.63527	0.000130782	0.000822762	-	-	-	-
Unigene8170_ANTbpfTARAAPEI-5	42	13	9.63	3.1	-1.63527	0.000130782	0.000822477	GO:0042579//microbody;GO:0009536//plastid	GO:0016405//CoA-ligase activity	GO:0042371//vitamin K biosynthetic process	gi|225444051|ref|XP_002263998.1|/2.54613e-147/PREDICTED: 2-succinylbenzoate--CoA ligase, chloroplastic/peroxisomal isoform 1 [Vitis vinifera]
Unigene33332_ANTbpfTARAAPEI-5	113	35	25.9	8.34	-1.63483	2.60038e-10	4.15672e-09	-	-	-	-
Unigene7228_ANTbpfTARAAPEI-5	45	14	10.32	3.33	-1.63185	7.82264e-05	0.00052194	-	-	-	-
Unigene18158_ANTbpfTARAAPEI-5	74	23	16.96	5.48	-1.62989	3.55502e-07	3.68582e-06	GO:0043231//intracellular membrane-bounded organelle	-	-	gi|225461385|ref|XP_002284781.1|/1.74915e-161/PREDICTED: lanC-like protein 2 [Vitis vinifera]
Unigene3830_ANTbpfTARAAPEI-5	180	56	41.26	13.34	-1.62899	1.59745e-15	4.32049e-14	-	-	-	gi|255557004|ref|XP_002519535.1|/3.54777e-17/conserved hypothetical protein [Ricinus communis]
Unigene22196_ANTbpfTARAAPEI-5	122	38	27.97	9.05	-1.62789	5.87938e-11	1.00904e-09	-	-	-	-
Unigene15042_ANTbpfTARAAPEI-5	61	19	13.98	4.53	-1.62578	4.0399e-06	3.52159e-05	-	-	-	gi|225453006|ref|XP_002263664.1|/9.68147e-180/PREDICTED: ankyrin-1 [Vitis vinifera]
Unigene27715_ANTbpfTARAAPEI-5	529	165	121.26	39.3	-1.6255	1.62241e-42	1.48925e-40	-	-	-	-
Unigene41487_ANTbpfTARAAPEI-5	64	20	14.67	4.76	-1.62384	2.43668e-06	2.19567e-05	-	GO:0016407//acetyltransferase activity	-	gi|225447610|ref|XP_002273149.1|/9.59287e-51/PREDICTED: N-acetyltransferase 9-like protein [Vitis vinifera]
Unigene14921_ANTbpfTARAAPEI-5	48	15	11	3.57	-1.62351	4.68614e-05	0.000324707	-	-	-	gi|383290953|gb|AFH03054.1|/2.33646e-55/R2R3-MYB transcription factor MYB2 [Epimedium sagittatum]
Unigene3802_ANTbpfTARAAPEI-5	48	15	11	3.57	-1.62351	4.68614e-05	0.000324583	-	GO:0005488//binding	GO:0006950//response to stress	gi|297742595|emb|CBI34744.3|/2.86252e-29/unnamed protein product [Vitis vinifera]
Unigene38356_ANTbpfTARAAPEI-5	208	65	47.68	15.48	-1.62298	1.27764e-17	4.09543e-16	-	GO:0004180//carboxypeptidase activity	GO:0019538//protein metabolic process	gi|18447763|gb|AAL67992.1|/6.62834e-71/putative serine carboxypeptidase precursor [Gossypium hirsutum]
Unigene28378_ANTbpfTARAAPEI-5	1395	436	319.77	103.84	-1.62267	5.7241e-109	2.00068e-106	-	-	-	-
Unigene13698_ANTbpfTARAAPEI-5	128	40	29.34	9.53	-1.62232	2.18394e-11	3.92224e-10	GO:0009536//plastid	GO:0046872//metal ion binding;GO:0004812//aminoacyl-tRNA ligase activity;GO:0032559	GO:0006418//tRNA aminoacylation for protein translation;GO:0003006//developmental process involved in reproduction	gi|225435776|ref|XP_002285737.1|/3.39963e-84/PREDICTED: lysyl-tRNA synthetase [Vitis vinifera]
Unigene40956_ANTbpfTARAAPEI-5	294	92	67.39	21.91	-1.62095	3.03348e-24	1.47811e-22	GO:0016020//membrane	GO:0005543//phospholipid binding	-	gi|293336271|ref|NP_001169434.1|/1.84869e-13/uncharacterized protein LOC100383305 [Zea mays]
Unigene32316_ANTbpfTARAAPEI-5	99	31	22.69	7.38	-1.62036	4.31482e-09	6.00014e-08	-	-	-	-
Unigene33204_ANTbpfTARAAPEI-5	83	26	19.03	6.19	-1.62026	7.8984e-08	9.09717e-07	-	-	-	-
Unigene22997_ANTbpfTARAAPEI-5	1709	536	391.75	127.66	-1.61763	1.73726e-132	8.30914e-130	-	-	-	-
Unigene23234_ANTbpfTARAAPEI-5	593	186	135.93	44.3	-1.61749	3.94092e-47	4.11645e-45	-	-	-	-
Unigene8794_ANTbpfTARAAPEI-5	51	16	11.69	3.81	-1.61741	2.81102e-05	0.000206425	-	-	-	gi|297738286|emb|CBI27487.3|/8.93183e-158/unnamed protein product [Vitis vinifera]
Unigene44155_ANTbpfTARAAPEI-5	51	16	11.69	3.81	-1.61741	2.81102e-05	0.000206342	-	-	-	gi|225447159|ref|XP_002275775.1|/6.72422e-112/PREDICTED: zinc finger CCCH domain-containing protein 12 [Vitis vinifera]
Unigene10417_ANTbpfTARAAPEI-5	86	27	19.71	6.43	-1.61604	4.78818e-08	5.73288e-07	-	-	-	-
Unigene5286_ANTbpfTARAAPEI-5	140	44	32.09	10.48	-1.61449	3.01916e-12	5.9451e-11	-	GO:0016627//oxidoreductase activity, acting on the CH-CH group of donors;GO:0050662//coenzyme binding	GO:0048588//developmental cell growth;GO:0008152//metabolic process	gi|255551833|ref|XP_002516962.1|/0/protein with unknown function [Ricinus communis]
Unigene30326_ANTbpfTARAAPEI-5	178	56	40.8	13.34	-1.61281	3.6018e-15	9.39207e-14	GO:0009532//plastid stroma;GO:0009526//plastid envelope;GO:0005576//extracellular region	GO:0017111//nucleoside-triphosphatase activity;GO:0008135//translation factor activity, nucleic acid binding;GO:0032561;GO:0032559	GO:0006412//translation;GO:0009207;GO:0009657//plastid organization;GO:0007275//multicellular organismal development	gi|62320893|dbj|BAD93878.1|/7.23351e-26/elongation factor G [Arabidopsis thaliana]
Unigene43798_ANTbpfTARAAPEI-5	57	18	13.07	4.29	-1.60721	1.01511e-05	8.15633e-05	GO:0044464//cell part	-	-	gi|297733678|emb|CBI14925.3|/1.42872e-111/unnamed protein product [Vitis vinifera]
Unigene41888_ANTbpfTARAAPEI-5	237	75	54.33	17.86	-1.60502	1.41406e-19	5.21308e-18	GO:0043231//intracellular membrane-bounded organelle	-	-	gi|218199794|gb|EEC82221.1|/4.85542e-67/hypothetical protein OsI_26369 [Oryza sativa Indica Group]
Unigene40672_ANTbpfTARAAPEI-5	82	26	18.8	6.19	-1.60272	1.18983e-07	1.33324e-06	-	-	-	gi|147776739|emb|CAN72415.1|/3.44235e-06/hypothetical protein VITISV_027904 [Vitis vinifera]
Unigene33458_ANTbpfTARAAPEI-5	189	60	43.32	14.29	-1.60003	7.5284e-16	2.11482e-14	GO:0009941//chloroplast envelope;GO:0009532//plastid stroma	GO:0016667//oxidoreductase activity, acting on a sulfur group of donors	-	gi|357112411|ref|XP_003558002.1|/1.60174e-17/PREDICTED: thioredoxin-like 1-2, chloroplastic-like [Brachypodium distachyon]
Unigene16865_ANTbpfTARAAPEI-5	44	14	10.09	3.33	-1.59933	0.000118732	0.000752161	GO:0044464//cell part	GO:0003723//RNA binding;GO:0016891//endoribonuclease activity, producing 5'-phosphomonoesters;GO:0017111//nucleoside-triphosphatase activity;GO:0032559	GO:0010467//gene expression	gi|125584735|gb|EAZ25399.1|/4.98838e-148/hypothetical protein OsJ_09217 [Oryza sativa Japonica Group]
Unigene31301_ANTbpfTARAAPEI-5	214	68	49.05	16.2	-1.59826	9.83868e-18	3.18749e-16	-	-	-	gi|329025170|gb|AEB71568.1|/1.20692e-36/SNAP33 [Solanum chacoense]
Unigene17880_ANTbpfTARAAPEI-5	66	21	15.13	5	-1.59741	2.21926e-06	2.00972e-05	-	GO:0046872//metal ion binding	-	gi|225432064|ref|XP_002273922.1|/0/PREDICTED: nuclear export mediator factor Nemf-like [Vitis vinifera]
Unigene25462_ANTbpfTARAAPEI-5	176	56	40.34	13.34	-1.59645	8.07924e-15	2.03662e-13	-	-	-	-
Unigene10576_ANTbpfTARAAPEI-5	88	28	20.17	6.67	-1.59645	4.36796e-08	5.25051e-07	-	-	-	gi|359475831|ref|XP_002282789.2|/1.82111e-91/PREDICTED: uncharacterized protein LOC100259525 [Vitis vinifera]
Unigene35061_ANTbpfTARAAPEI-5	713	227	163.44	54.06	-1.59613	2.80848e-55	3.67224e-53	-	GO:0003824//catalytic activity;GO:0046914//transition metal ion binding	-	gi|226504388|ref|NP_001140913.1|/8.89721e-08/uncharacterized protein LOC100272990 [Zea mays]
Unigene21474_ANTbpfTARAAPEI-5	248	79	56.85	18.82	-1.59489	2.96874e-20	1.14802e-18	-	-	-	-
Unigene42944_ANTbpfTARAAPEI-5	91	29	20.86	6.91	-1.59398	2.6483e-08	3.29903e-07	GO:0043231//intracellular membrane-bounded organelle	-	-	gi|225437569|ref|XP_002276779.1|/3.75983e-92/PREDICTED: uncharacterized protein LOC100252201 isoform 1 [Vitis vinifera]
Unigene3311_ANTbpfTARAAPEI-5	91	29	20.86	6.91	-1.59398	2.6483e-08	3.29677e-07	-	-	-	-
Unigene5304_ANTbpfTARAAPEI-5	138	44	31.63	10.48	-1.59365	6.787e-12	1.29302e-10	-	-	-	-
Unigene24223_ANTbpfTARAAPEI-5	1508	481	345.68	114.56	-1.59333	1.23571e-114	4.88241e-112	-	-	-	-
Unigene13027_ANTbpfTARAAPEI-5	47	15	10.77	3.57	-1.59302	7.10002e-05	0.000475997	-	-	-	-
Unigene14643_ANTbpfTARAAPEI-5	50	16	11.46	3.81	-1.58874	4.25232e-05	0.000299442	GO:0043231//intracellular membrane-bounded organelle	-	GO:0045489//pectin biosynthetic process;GO:0006464//protein modification process	gi|357517471|ref|XP_003629024.1|/4.3878e-35/hypothetical protein MTR_8g072310 [Medicago truncatula]
Unigene43803_ANTbpfTARAAPEI-5	75	24	17.19	5.72	-1.58748	4.8865e-07	4.96712e-06	-	-	GO:0048507//meristem development;GO:0032507//maintenance of protein location in cell;GO:0009653//anatomical structure morphogenesis;GO:0003006//developmental process involved in reproduction;GO:0040007//growth;GO:0006996//organelle organization	gi|255539777|ref|XP_002510953.1|/0/conserved hypothetical protein [Ricinus communis]
Unigene757_ANTbpfTARAAPEI-5	75	24	17.19	5.72	-1.58748	4.8865e-07	4.96435e-06	GO:0009536//plastid	GO:0005488//binding;GO:0004518//nuclease activity	-	gi|225457397|ref|XP_002284877.1|/1.15466e-52/PREDICTED: uncharacterized protein LOC100262165 isoform 1 [Vitis vinifera]
Unigene42137_ANTbpfTARAAPEI-5	78	25	17.88	5.95	-1.58739	2.95462e-07	3.10945e-06	GO:0044464//cell part	GO:0046914//transition metal ion binding	-	gi|225462811|ref|XP_002267248.1|/3.26718e-32/PREDICTED: uncharacterized protein LOC100266821 [Vitis vinifera]
Unigene33656_ANTbpfTARAAPEI-5	152	49	34.84	11.67	-1.57794	8.5409e-13	1.7925e-11	GO:0031224//intrinsic to membrane;GO:0043231//intracellular membrane-bounded organelle	GO:0016863//intramolecular oxidoreductase activity, transposing C=C bonds	GO:0006066//alcohol metabolic process	gi|115433998|ref|NP_001041757.1|/2.00666e-20/Os01g0103600 [Oryza sativa Japonica Group]
Unigene15949_ANTbpfTARAAPEI-5	155	50	35.53	11.91	-1.57686	5.2086e-13	1.12297e-11	GO:0042579//microbody;GO:0009532//plastid stroma	-	-	gi|225444776|ref|XP_002279848.1|/3.47335e-59/PREDICTED: uncharacterized protein LOC100249118 [Vitis vinifera]
Unigene2724_ANTbpfTARAAPEI-5	127	41	29.11	9.76	-1.57656	6.71384e-11	1.14148e-09	-	-	-	gi|359474015|ref|XP_002269627.2|/9.043e-78/PREDICTED: RNA-binding protein NOB1-like [Vitis vinifera]
Unigene13677_ANTbpfTARAAPEI-5	65	21	14.9	5	-1.57531	3.33756e-06	2.94467e-05	GO:0031090//organelle membrane;GO:0043231//intracellular membrane-bounded organelle	GO:0016667//oxidoreductase activity, acting on a sulfur group of donors;GO:0050662//coenzyme binding	GO:0006457//protein folding	gi|356530543|ref|XP_003533840.1|/0/PREDICTED: endoplasmic oxidoreductin-2-like [Glycine max]
Unigene7672_ANTbpfTARAAPEI-5	136	44	31.18	10.48	-1.57298	1.5156e-11	2.7546e-10	GO:0043231//intracellular membrane-bounded organelle	GO:0051536//iron-sulfur cluster binding;GO:0016628//oxidoreductase activity, acting on the CH-CH group of donors, NAD or NADP as acceptor	GO:0016070//RNA metabolic process	gi|218194881|gb|EEC77308.1|/0/hypothetical protein OsI_15965 [Oryza sativa Indica Group]
Unigene33105_ANTbpfTARAAPEI-5	136	44	31.18	10.48	-1.57298	1.5156e-11	2.75184e-10	-	GO:0004672//protein kinase activity;GO:0032559	GO:0006464//protein modification process	gi|68611223|emb|CAE03037.3|/2.1713e-54/OSJNBa0084A10.12 [Oryza sativa Japonica Group]
Unigene32726_ANTbpfTARAAPEI-5	312	101	71.52	24.06	-1.57171	1.36054e-24	6.81208e-23	-	-	-	-
Unigene16909_ANTbpfTARAAPEI-5	71	23	16.28	5.48	-1.57085	1.2141e-06	1.14511e-05	GO:0031410//cytoplasmic vesicle;GO:0031090//organelle membrane;GO:0043231//intracellular membrane-bounded organelle	GO:0008194//UDP-glycosyltransferase activity	-	gi|359474799|ref|XP_002279645.2|/0/PREDICTED: probable galacturonosyltransferase 3-like [Vitis vinifera]
Unigene28548_ANTbpfTARAAPEI-5	71	23	16.28	5.48	-1.57085	1.2141e-06	1.14452e-05	GO:0030529//ribonucleoprotein complex	GO:0005198//structural molecule activity	GO:0010467//gene expression	gi|297741460|emb|CBI32591.3|/1.641e-46/unnamed protein product [Vitis vinifera]
Unigene20008_ANTbpfTARAAPEI-5	182	59	41.72	14.05	-1.57017	6.11534e-15	1.55885e-13	-	-	-	-
Unigene3007_ANTbpfTARAAPEI-5	74	24	16.96	5.72	-1.56805	7.33096e-07	7.19051e-06	-	-	-	gi|217794072|gb|ACK56119.1|/1.82216e-18/ELF4-like protein [Pinus taeda]
Unigene13201_ANTbpfTARAAPEI-5	74	24	16.96	5.72	-1.56805	7.33096e-07	7.18663e-06	GO:0009536//plastid	GO:0005488//binding	GO:0006351//transcription, DNA-dependent	gi|255566078|ref|XP_002524027.1|/1.15335e-154/RNA polymerase sigma factor rpoD, putative [Ricinus communis]
Unigene15878_ANTbpfTARAAPEI-5	126	41	28.88	9.76	-1.56512	1.0016e-10	1.67934e-09	GO:0043234//protein complex	GO:0008135//translation factor activity, nucleic acid binding;GO:0032561	GO:0006412//translation	gi|225451956|ref|XP_002283177.1|/0/PREDICTED: translation initiation factor eIF-2B subunit delta-like [Vitis vinifera]
Unigene43531_ANTbpfTARAAPEI-5	46	15	10.54	3.57	-1.56188	0.000107093	0.000686807	-	-	-	gi|225441674|ref|XP_002282707.1|/0/PREDICTED: uncharacterized protein C4orf29 homolog [Vitis vinifera]
[truncated: 575 more rows]
