# Supplementary material for: De novo characterization of the Anthurium transcriptome and analysis of its digital gene expression under cold stress
Source: BMC Genomics. 2013 Nov 25;14(1):827. doi: 10.1186/1471-2164-14-827 (PMC4046746; doi:10.1186/1471-2164-14-827)
Supplement: Supplementary file 6 — Additional file 6: The differentially expressed genes between 5-h cold treatment and control plants. TPM: transcript copies per million tags. FDR: false discovery rate. We used “FDR ≤ 0.001 and the absolute value of log2Ratio ≥ 1” as the threshold to judge the significance of gene expression difference. (XLSX 252 KB) [file 12864_2013_5516_MOESM6_ESM.xlsx]

## Sheet: 24 vs control
Gene	RawIntensity-1A	RawIntensity-6A	TPM-1A	TPM-6A	log2 Ratio(6A/1A)	P-Value	FDR	GO Component	GO Function	GO Process	blast nr
Unigene32692_ANTbpfTARAAPEI-5	0	596	0.01	132.68	13.6957	2.24124e-176	6.27222e-174	-	-	-	-
Unigene8754_ANTbpfTARAAPEI-5	0	510	0.01	113.54	13.4709	4.97506e-151	1.21581e-148	-	-	-	gi|225448564|ref|XP_002273838.1|/1.46607e-33/PREDICTED: dehydration-responsive element-binding protein 2C-like [Vitis vinifera]
Unigene34314_ANTbpfTARAAPEI-5	0	294	0.01	65.45	12.6762	2.27664e-87	3.26463e-85	-	-	-	-
Unigene12036_ANTbpfTARAAPEI-5	0	268	0.01	59.66	12.5425	1.04745e-79	1.36649e-77	-	-	-	-
Unigene12786_ANTbpfTARAAPEI-5	0	267	0.01	59.44	12.5372	2.0647e-79	2.65367e-77	-	-	-	-
Unigene13511_ANTbpfTARAAPEI-5	0	251	0.01	55.88	12.4481	1.07263e-74	1.31065e-72	-	-	-	-
Unigene12269_ANTbpfTARAAPEI-5	0	245	0.01	54.54	12.4131	6.29212e-73	7.32715e-71	GO:0031410//cytoplasmic vesicle;GO:0005618//cell wall	-	GO:0009607//response to biotic stimulus	gi|283131283|dbj|BAI63297.1|/8.58562e-77/thaumatin-like protein [Citrus jambhiri]
Unigene35286_ANTbpfTARAAPEI-5	0	233	0.01	51.87	12.3407	2.16516e-69	2.39285e-67	GO:0030312//external encapsulating structure;GO:0031410//cytoplasmic vesicle	-	-	gi|224104465|ref|XP_002313445.1|/5.52987e-10/predicted protein [Populus trichocarpa]
Unigene36167_ANTbpfTARAAPEI-5	0	204	0.01	45.41	12.1488	7.62962e-61	7.74161e-59	-	-	-	-
Unigene12986_ANTbpfTARAAPEI-5	0	201	0.01	44.75	12.1277	5.84354e-60	5.86077e-58	-	-	-	-
Unigene43662_ANTbpfTARAAPEI-5	0	197	0.01	43.86	12.0987	8.82216e-59	8.59962e-57	-	GO:0005488//binding;GO:0060089	GO:0009416//response to light stimulus;GO:0019941//modification-dependent protein catabolic process;GO:0009908//flower development;GO:0048511//rhythmic process;GO:0023052//signaling;GO:0006351//transcription, DNA-dependent	gi|125577458|gb|EAZ18680.1|/0/hypothetical protein OsJ_34201 [Oryza sativa Japonica Group]
Unigene9247_ANTbpfTARAAPEI-5	0	186	0.01	41.41	12.0158	1.54008e-55	1.42138e-53	GO:0043231//intracellular membrane-bounded organelle	-	-	gi|125541031|gb|EAY87426.1|/2.32478e-33/hypothetical protein OsI_08834 [Oryza sativa Indica Group]
Unigene38649_ANTbpfTARAAPEI-5	0	180	0.01	40.07	11.9683	9.03424e-54	7.99761e-52	GO:0031228//intrinsic to Golgi membrane	GO:0016759//cellulose synthase activity	GO:0045229//external encapsulating structure organization;GO:0048588//developmental cell growth;GO:0009250//glucan biosynthetic process;GO:0042546//cell wall biogenesis;GO:0006950//response to stress	gi|356497399|ref|XP_003517548.1|/2.94809e-101/PREDICTED: cellulose synthase-like protein D3-like [Glycine max]
Unigene33088_ANTbpfTARAAPEI-5	0	177	0.01	39.4	11.944	6.91934e-53	5.97301e-51	-	-	-	-
Unigene30934_ANTbpfTARAAPEI-5	0	161	0.01	35.84	11.8074	3.59466e-48	2.7969e-46	-	GO:0016787//hydrolase activity	-	gi|356543624|ref|XP_003540260.1|/1.17872e-20/PREDICTED: probable CCR4-associated factor 1 homolog 11-like [Glycine max]
Unigene43562_ANTbpfTARAAPEI-5	0	127	0.01	28.27	11.4651	3.76956e-38	2.46814e-36	-	GO:0016747//transferase activity, transferring acyl groups other than amino-acyl groups	-	gi|380863878|gb|AFF19205.1|/1.11772e-152/BAHD acyltransferase [Erythroxylum coca]
Unigene1975_ANTbpfTARAAPEI-5	0	124	0.01	27.6	11.4305	2.88712e-37	1.83496e-35	-	-	-	-
Unigene28593_ANTbpfTARAAPEI-5	0	114	0.01	25.38	11.3095	2.55688e-34	1.50899e-32	-	-	-	-
Unigene2375_ANTbpfTARAAPEI-5	0	112	0.01	24.93	11.2837	9.9348e-34	5.72687e-32	GO:0016020//membrane	GO:0016301//kinase activity	GO:0008152//metabolic process	gi|242085018|ref|XP_002442934.1|/2.94874e-60/hypothetical protein SORBIDRAFT_08g005060 [Sorghum bicolor]
Unigene37690_ANTbpfTARAAPEI-5	0	98	0.01	21.82	11.0914	1.32832e-29	6.58504e-28	-	GO:0003677//DNA binding;GO:0001071//nucleic acid binding transcription factor activity	GO:0010467//gene expression	gi|356500910|ref|XP_003519273.1|/9.52378e-71/PREDICTED: probable WRKY transcription factor 33 [Glycine max]
Unigene32515_ANTbpfTARAAPEI-5	0	97	0.01	21.59	11.0761	2.61834e-29	1.29065e-27	-	-	-	-
Unigene35492_ANTbpfTARAAPEI-5	0	92	0.01	20.48	11	7.792e-28	3.63438e-26	GO:0044464//cell part	-	-	gi|255538112|ref|XP_002510121.1|/1.25436e-17/conserved hypothetical protein [Ricinus communis]
Unigene23282_ANTbpfTARAAPEI-5	0	90	0.01	20.04	10.9687	3.0276e-27	1.38607e-25	-	-	-	-
Unigene4173_ANTbpfTARAAPEI-5	0	85	0.01	18.92	10.8857	9.00992e-26	3.88883e-24	GO:0043231//intracellular membrane-bounded organelle	GO:0016757//transferase activity, transferring glycosyl groups;GO:0016787//hydrolase activity	GO:0008152//metabolic process	gi|60265771|gb|AAX16014.1|/1.8287e-96/trehalose-6-phosphate synthase [Ginkgo biloba]
Unigene13564_ANTbpfTARAAPEI-5	0	84	0.01	18.7	10.8688	1.77601e-25	7.55283e-24	-	-	-	-
Unigene15335_ANTbpfTARAAPEI-5	0	82	0.01	18.25	10.8337	6.90072e-25	2.86446e-23	-	-	-	-
Unigene33550_ANTbpfTARAAPEI-5	0	80	0.01	17.81	10.7985	2.68128e-24	1.09209e-22	-	-	-	-
Unigene27060_ANTbpfTARAAPEI-5	0	76	0.01	16.92	10.7245	4.04802e-23	1.5643e-21	-	-	-	-
Unigene30863_ANTbpfTARAAPEI-5	0	75	0.01	16.7	10.7056	7.97932e-23	3.01632e-21	-	GO:0046872//metal ion binding	-	gi|397914246|gb|AFO70135.1|/4.19715e-26/ferritin Fer11;1 [Glycine max]
Unigene490_ANTbpfTARAAPEI-5	0	73	0.01	16.25	10.6662	3.10038e-22	1.15192e-20	-	-	-	-
Unigene36676_ANTbpfTARAAPEI-5	0	71	0.01	15.81	10.6266	1.20466e-21	4.3097e-20	-	-	-	-
Unigene2889_ANTbpfTARAAPEI-5	0	69	0.01	15.36	10.585	4.68072e-21	1.63083e-19	-	-	-	-
Unigene32719_ANTbpfTARAAPEI-5	0	67	0.01	14.92	10.543	1.81871e-20	6.19968e-19	GO:0016021//integral to membrane	GO:0015171//amino acid transmembrane transporter activity	GO:0006865//amino acid transport	gi|296082581|emb|CBI21586.3|/2.8666e-54/unnamed protein product [Vitis vinifera]
Unigene37436_ANTbpfTARAAPEI-5	0	61	0.01	13.58	10.4073	1.06687e-18	3.32935e-17	-	-	-	-
Unigene9590_ANTbpfTARAAPEI-5	0	60	0.01	13.36	10.3837	2.10298e-18	6.49267e-17	-	-	-	-
Unigene28554_ANTbpfTARAAPEI-5	0	60	0.01	13.36	10.3837	2.10298e-18	6.48114e-17	-	-	-	-
Unigene24806_ANTbpfTARAAPEI-5	0	60	0.01	13.36	10.3837	2.10298e-18	6.46965e-17	-	-	-	-
Unigene20399_ANTbpfTARAAPEI-5	0	60	0.01	13.36	10.3837	2.10298e-18	6.4582e-17	-	-	-	-
Unigene35991_ANTbpfTARAAPEI-5	0	59	0.01	13.13	10.3587	4.14532e-18	1.25306e-16	-	-	-	-
Unigene21840_ANTbpfTARAAPEI-5	0	58	0.01	12.91	10.3343	8.17114e-18	2.41118e-16	-	-	-	-
Unigene6456_ANTbpfTARAAPEI-5	0	55	0.01	12.24	10.2574	6.2583e-17	1.75142e-15	-	-	-	-
Unigene1261_ANTbpfTARAAPEI-5	0	54	0.01	12.02	10.2312	1.23362e-16	3.37611e-15	-	-	-	-
Unigene14390_ANTbpfTARAAPEI-5	0	54	0.01	12.02	10.2312	1.23362e-16	3.37079e-15	GO:0043231//intracellular membrane-bounded organelle	GO:0005488//binding;GO:0001071//nucleic acid binding transcription factor activity	GO:0006952//defense response;GO:0009700//indole phytoalexin biosynthetic process;GO:0009743//response to carbohydrate stimulus;GO:0006970//response to osmotic stress;GO:0006351//transcription, DNA-dependent	gi|295913483|gb|ADG57991.1|/5.31978e-21/transcription factor [Lycoris longituba]
Unigene24794_ANTbpfTARAAPEI-5	0	53	0.01	11.8	10.2046	2.43168e-16	6.50109e-15	-	-	-	-
Unigene11413_ANTbpfTARAAPEI-5	0	52	0.01	11.58	10.1774	4.79326e-16	1.26012e-14	-	-	-	-
Unigene25802_ANTbpfTARAAPEI-5	0	52	0.01	11.58	10.1774	4.79326e-16	1.25821e-14	-	-	-	-
Unigene38503_ANTbpfTARAAPEI-5	0	51	0.01	11.35	10.1485	9.44832e-16	2.45416e-14	GO:0031224//intrinsic to membrane	GO:0042625//ATPase activity, coupled to transmembrane movement of ions;GO:0046872//metal ion binding;GO:0005548//phospholipid transporter activity;GO:0032559	GO:0009206;GO:0006869//lipid transport	gi|225423808|ref|XP_002280467.1|/1.41339e-84/PREDICTED: putative phospholipid-transporting ATPase 9-like isoform 2 [Vitis vinifera]
Unigene21512_ANTbpfTARAAPEI-5	0	50	0.01	11.13	10.1202	1.86243e-15	4.73827e-14	-	-	-	-
Unigene25016_ANTbpfTARAAPEI-5	0	50	0.01	11.13	10.1202	1.86243e-15	4.73133e-14	-	-	-	-
Unigene15836_ANTbpfTARAAPEI-5	0	49	0.01	10.91	10.0914	3.67116e-15	9.15205e-14	-	-	-	gi|357127509|ref|XP_003565422.1|/4.0031e-13/PREDICTED: uncharacterized protein LOC100824482 [Brachypodium distachyon]
Unigene578_ANTbpfTARAAPEI-5	0	47	0.01	10.46	10.0307	1.42644e-14	3.40442e-13	GO:0016020//membrane	-	-	gi|356553333|ref|XP_003545011.1|/2.65479e-13/PREDICTED: uncharacterized protein At1g76070-like [Glycine max]
Unigene38917_ANTbpfTARAAPEI-5	0	43	0.01	9.57	9.90238	2.15354e-13	4.77827e-12	-	-	-	-
Unigene35879_ANTbpfTARAAPEI-5	0	43	0.01	9.57	9.90238	2.15354e-13	4.77217e-12	-	-	-	-
Unigene24981_ANTbpfTARAAPEI-5	0	41	0.01	9.13	9.83447	8.36758e-13	1.75345e-11	-	-	-	-
Unigene10121_ANTbpfTARAAPEI-5	0	40	0.01	8.9	9.79766	1.64939e-12	3.39486e-11	-	-	-	-
Unigene34751_ANTbpfTARAAPEI-5	0	39	0.01	8.68	9.76155	3.25124e-12	6.54435e-11	-	-	-	-
Unigene40041_ANTbpfTARAAPEI-5	0	39	0.01	8.68	9.76155	3.25124e-12	6.53676e-11	-	-	-	-
Unigene35729_ANTbpfTARAAPEI-5	0	37	0.01	8.24	9.6865	1.26328e-11	2.3877e-10	GO:0005887//integral to plasma membrane	GO:0005267//potassium channel activity	GO:0030001//metal ion transport	gi|224053885|ref|XP_002298028.1|/1.41078e-45/predicted protein [Populus trichocarpa]
Unigene30500_ANTbpfTARAAPEI-5	0	37	0.01	8.24	9.6865	1.26328e-11	2.3851e-10	-	-	-	-
Unigene22334_ANTbpfTARAAPEI-5	0	36	0.01	8.01	9.64566	2.49014e-11	4.54804e-10	-	-	-	-
Unigene5156_ANTbpfTARAAPEI-5	0	36	0.01	8.01	9.64566	2.49014e-11	4.54326e-10	-	-	-	-
Unigene6274_ANTbpfTARAAPEI-5	0	35	0.01	7.79	9.60548	4.90848e-11	8.74405e-10	-	GO:0003824//catalytic activity	-	gi|224075884|ref|XP_002304812.1|/3.98761e-08/predicted protein [Populus trichocarpa]
Unigene9079_ANTbpfTARAAPEI-5	0	35	0.01	7.79	9.60548	4.90848e-11	8.73508e-10	GO:0043231//intracellular membrane-bounded organelle	GO:0019001//guanyl nucleotide binding	GO:0009725//response to hormone stimulus;GO:0009746;GO:0010015//root morphogenesis;GO:0007165//signal transduction;GO:0034285	gi|356537768|ref|XP_003537397.1|/1.26472e-78/PREDICTED: uncharacterized protein LOC100820512 [Glycine max]
Unigene5171_ANTbpfTARAAPEI-5	0	35	0.01	7.79	9.60548	4.90848e-11	8.72613e-10	GO:0043231//intracellular membrane-bounded organelle	GO:0043167//ion binding;GO:0016160//amylase activity	GO:0005976//polysaccharide metabolic process	gi|359477810|ref|XP_003632025.1|/5.99595e-92/PREDICTED: LOW QUALITY PROTEIN: beta-amylase 1, chloroplastic-like, partial [Vitis vinifera]
Unigene15964_ANTbpfTARAAPEI-5	0	35	0.01	7.79	9.60548	4.90848e-11	8.7172e-10	-	-	-	-
Unigene29455_ANTbpfTARAAPEI-5	0	34	0.01	7.57	9.56415	9.67546e-11	1.67377e-09	-	-	-	-
Unigene36150_ANTbpfTARAAPEI-5	0	34	0.01	7.57	9.56415	9.67546e-11	1.6721e-09	-	-	-	-
Unigene16524_ANTbpfTARAAPEI-5	0	34	0.01	7.57	9.56415	9.67546e-11	1.67044e-09	-	-	-	-
Unigene33904_ANTbpfTARAAPEI-5	0	34	0.01	7.57	9.56415	9.67546e-11	1.66878e-09	-	-	-	-
Unigene14633_ANTbpfTARAAPEI-5	0	33	0.01	7.35	9.5216	1.9072e-10	3.19419e-09	-	-	-	-
Unigene10911_ANTbpfTARAAPEI-5	0	33	0.01	7.35	9.5216	1.9072e-10	3.19111e-09	GO:0031410//cytoplasmic vesicle;GO:0031090//organelle membrane;GO:0009536//plastid	-	-	gi|225443962|ref|XP_002280109.1|/7.59141e-37/PREDICTED: uncharacterized membrane protein C24H6.13-like [Vitis vinifera]
Unigene11231_ANTbpfTARAAPEI-5	0	33	0.01	7.35	9.5216	1.9072e-10	3.18804e-09	-	-	-	-
Unigene18825_ANTbpfTARAAPEI-5	0	33	0.01	7.35	9.5216	1.9072e-10	3.18497e-09	-	-	-	-
Unigene41760_ANTbpfTARAAPEI-5	0	32	0.01	7.12	9.47573	3.75942e-10	6.13061e-09	-	-	-	gi|255544117|ref|XP_002513121.1|/1.04117e-82/conserved hypothetical protein [Ricinus communis]
Unigene6161_ANTbpfTARAAPEI-5	0	32	0.01	7.12	9.47573	3.75942e-10	6.12485e-09	-	-	-	-
Unigene10837_ANTbpfTARAAPEI-5	0	31	0.01	6.9	9.43045	7.41046e-10	1.17854e-08	-	-	-	-
Unigene12547_ANTbpfTARAAPEI-5	0	31	0.01	6.9	9.43045	7.41046e-10	1.17746e-08	-	-	-	-
Unigene10317_ANTbpfTARAAPEI-5	0	31	0.01	6.9	9.43045	7.41046e-10	1.17639e-08	-	-	-	-
Unigene40860_ANTbpfTARAAPEI-5	0	31	0.01	6.9	9.43045	7.41046e-10	1.17531e-08	GO:0009536//plastid	GO:0016836//hydro-lyase activity	GO:0009637//response to blue light;GO:0006558//L-phenylalanine metabolic process;GO:0006570//tyrosine metabolic process	gi|193290658|gb|ACF17637.1|/1.87078e-103/putative arogenate dehydratase [Capsicum annuum]
Unigene40452_ANTbpfTARAAPEI-5	0	30	0.01	6.68	9.3837	1.46073e-09	2.26904e-08	GO:0031410//cytoplasmic vesicle	-	-	gi|326518096|dbj|BAK07300.1|/1.18155e-64/predicted protein [Hordeum vulgare subsp. vulgare]
Unigene11382_ANTbpfTARAAPEI-5	0	30	0.01	6.68	9.3837	1.46073e-09	2.26701e-08	-	-	-	gi|255566135|ref|XP_002524055.1|/5.54309e-49/Spotted leaf protein, putative [Ricinus communis]
Unigene32805_ANTbpfTARAAPEI-5	0	30	0.01	6.68	9.3837	1.46073e-09	2.26498e-08	GO:0030313;GO:0031224//intrinsic to membrane	GO:0008066//glutamate receptor activity;GO:0005231//excitatory extracellular ligand-gated ion channel activity	GO:0007166//cell surface receptor linked signaling pathway;GO:0006810//transport	gi|359476446|ref|XP_003631841.1|/5.82244e-15/PREDICTED: glutamate receptor 2.8-like [Vitis vinifera]
Unigene15102_ANTbpfTARAAPEI-5	0	30	0.01	6.68	9.3837	1.46073e-09	2.26296e-08	-	-	-	-
Unigene10414_ANTbpfTARAAPEI-5	0	29	0.01	6.46	9.33539	2.87934e-09	4.33299e-08	-	-	-	-
Unigene11018_ANTbpfTARAAPEI-5	0	29	0.01	6.46	9.33539	2.87934e-09	4.32924e-08	-	-	-	-
Unigene2004_ANTbpfTARAAPEI-5	0	29	0.01	6.46	9.33539	2.87934e-09	4.32549e-08	-	-	-	-
Unigene31519_ANTbpfTARAAPEI-5	0	28	0.01	6.23	9.28309	5.6757e-09	8.28948e-08	-	-	-	-
Unigene38485_ANTbpfTARAAPEI-5	0	28	0.01	6.23	9.28309	5.6757e-09	8.28251e-08	-	-	-	-
Unigene27710_ANTbpfTARAAPEI-5	0	28	0.01	6.23	9.28309	5.6757e-09	8.27555e-08	-	-	-	-
Unigene36191_ANTbpfTARAAPEI-5	0	28	0.01	6.23	9.28309	5.6757e-09	8.2686e-08	-	GO:0016713;GO:0005506//iron ion binding	GO:0032787//monocarboxylic acid metabolic process	gi|297814287|ref|XP_002875027.1|/1.82523e-20/CYP86A2 [Arabidopsis lyrata subsp. lyrata]
Unigene19298_ANTbpfTARAAPEI-5	0	28	0.01	6.23	9.28309	5.6757e-09	8.26167e-08	-	-	-	-
Unigene13122_ANTbpfTARAAPEI-5	0	28	0.01	6.23	9.28309	5.6757e-09	8.25474e-08	-	-	-	-
Unigene11815_ANTbpfTARAAPEI-5	0	27	0.01	6.01	9.23122	1.11878e-08	1.58335e-07	GO:0031224//intrinsic to membrane;GO:0031410//cytoplasmic vesicle;GO:0005746//mitochondrial respiratory chain	GO:0050136//NADH dehydrogenase (quinone) activity	GO:0051234//establishment of localization;GO:0006091//generation of precursor metabolites and energy	gi|291498625|gb|ADE08099.1|/7.25766e-94/nad6-1 [Triticum aestivum]
Unigene22912_ANTbpfTARAAPEI-5	0	27	0.01	6.01	9.23122	1.11878e-08	1.58206e-07	-	-	-	-
Unigene10541_ANTbpfTARAAPEI-5	0	27	0.01	6.01	9.23122	1.11878e-08	1.58077e-07	-	-	-	-
Unigene23596_ANTbpfTARAAPEI-5	0	26	0.01	5.79	9.17742	2.2053e-08	3.02483e-07	-	-	-	-
Unigene21374_ANTbpfTARAAPEI-5	0	26	0.01	5.79	9.17742	2.2053e-08	3.02245e-07	-	-	-	gi|215769225|dbj|BAH01454.1|/1.35649e-08/unnamed protein product [Oryza sativa Japonica Group]
Unigene43881_ANTbpfTARAAPEI-5	0	25	0.01	5.57	9.12153	4.34702e-08	5.7797e-07	-	GO:0008233//peptidase activity	-	gi|255573501|ref|XP_002527676.1|/9.02809e-88/conserved hypothetical protein [Ricinus communis]
Unigene29351_ANTbpfTARAAPEI-5	0	25	0.01	5.57	9.12153	4.34702e-08	5.77528e-07	-	-	-	-
Unigene41840_ANTbpfTARAAPEI-5	0	25	0.01	5.57	9.12153	4.34702e-08	5.77086e-07	GO:0043234//protein complex;GO:0043231//intracellular membrane-bounded organelle	GO:0043169//cation binding;GO:0004721//phosphoprotein phosphatase activity	GO:0006464//protein modification process	gi|115489292|ref|NP_001067133.1|/6.88608e-90/Os12g0580900 [Oryza sativa Japonica Group]
Unigene42720_ANTbpfTARAAPEI-5	0	25	0.01	5.57	9.12153	4.34702e-08	5.76645e-07	-	-	-	gi|225428735|ref|XP_002281981.1|/5.60981e-18/PREDICTED: uncharacterized protein LOC100253812 [Vitis vinifera]
Unigene34679_ANTbpfTARAAPEI-5	0	25	0.01	5.57	9.12153	4.34702e-08	5.76204e-07	GO:0019866//organelle inner membrane;GO:0043231//intracellular membrane-bounded organelle;GO:0031224//intrinsic to membrane	GO:0005506//iron ion binding;GO:0015002//heme-copper terminal oxidase activity	GO:0051234//establishment of localization;GO:0022900//electron transport chain	gi|387164729|ref|YP_006280953.1|/4.70635e-57/cytochrome c oxidase subunit 2 (mitochondrion) [Spirodela polyrhiza]
Unigene15116_ANTbpfTARAAPEI-5	0	25	0.01	5.57	9.12153	4.34702e-08	5.75764e-07	-	-	-	-
Unigene13915_ANTbpfTARAAPEI-5	0	24	0.01	5.34	9.0607	8.56874e-08	1.1087e-06	-	-	-	-
Unigene6724_ANTbpfTARAAPEI-5	0	24	0.01	5.34	9.0607	8.56874e-08	1.10787e-06	GO:0031012//extracellular matrix	GO:0046872//metal ion binding;GO:0004672//protein kinase activity;GO:0032559	GO:0006464//protein modification process;GO:0023052//signaling	gi|225431134|ref|XP_002267099.1|/1.59571e-81/PREDICTED: calcium-dependent protein kinase 16 [Vitis vinifera]
Unigene21518_ANTbpfTARAAPEI-5	0	24	0.01	5.34	9.0607	8.56874e-08	1.10705e-06	-	-	-	-
Unigene23430_ANTbpfTARAAPEI-5	0	24	0.01	5.34	9.0607	8.56874e-08	1.10622e-06	-	-	-	-
Unigene10948_ANTbpfTARAAPEI-5	0	24	0.01	5.34	9.0607	8.56874e-08	1.1054e-06	-	-	-	-
Unigene38119_ANTbpfTARAAPEI-5	0	24	0.01	5.34	9.0607	8.56874e-08	1.10458e-06	-	-	-	-
Unigene11888_ANTbpfTARAAPEI-5	0	23	0.01	5.12	9	1.68905e-07	2.10991e-06	-	-	-	-
Unigene33000_ANTbpfTARAAPEI-5	0	23	0.01	5.12	9	1.68905e-07	2.10839e-06	-	GO:0019899//enzyme binding	-	gi|357115754|ref|XP_003559651.1|/2.35234e-08/PREDICTED: receptor-like serine/threonine-protein kinase SD1-8-like [Brachypodium distachyon]
Unigene6640_ANTbpfTARAAPEI-5	0	23	0.01	5.12	9	1.68905e-07	2.10688e-06	-	-	-	-
Unigene4968_ANTbpfTARAAPEI-5	0	23	0.01	5.12	9	1.68905e-07	2.10536e-06	-	-	-	gi|115470403|ref|NP_001058800.1|/4.38474e-20/Os07g0123800 [Oryza sativa Japonica Group]
Unigene20655_ANTbpfTARAAPEI-5	0	23	0.01	5.12	9	1.68905e-07	2.10385e-06	-	-	-	-
Unigene33422_ANTbpfTARAAPEI-5	0	23	0.01	5.12	9	1.68905e-07	2.10234e-06	-	-	-	-
Unigene12002_ANTbpfTARAAPEI-5	0	23	0.01	5.12	9	1.68905e-07	2.10083e-06	-	-	-	-
Unigene16871_ANTbpfTARAAPEI-5	0	22	0.01	4.9	8.93664	3.3294e-07	4.0117e-06	-	-	-	-
Unigene7729_ANTbpfTARAAPEI-5	0	22	0.01	4.9	8.93664	3.3294e-07	4.00891e-06	-	-	-	-
Unigene5975_ANTbpfTARAAPEI-5	0	21	0.01	4.68	8.87036	6.56282e-07	7.58638e-06	-	GO:0016787//hydrolase activity	-	gi|255561034|ref|XP_002521529.1|/0/Disease resistance protein RGA2, putative [Ricinus communis]
Unigene35157_ANTbpfTARAAPEI-5	0	21	0.01	4.68	8.87036	6.56282e-07	7.58132e-06	-	GO:0003824//catalytic activity	-	gi|225434544|ref|XP_002276936.1|/1.6676e-14/PREDICTED: probable protein phosphatase 2C 25 isoform 1 [Vitis vinifera]
Unigene36864_ANTbpfTARAAPEI-5	0	21	0.01	4.68	8.87036	6.56282e-07	7.57628e-06	-	-	-	-
Unigene15115_ANTbpfTARAAPEI-5	0	21	0.01	4.68	8.87036	6.56282e-07	7.57124e-06	-	-	-	-
Unigene6796_ANTbpfTARAAPEI-5	0	21	0.01	4.68	8.87036	6.56282e-07	7.56621e-06	-	-	-	-
Unigene152_ANTbpfTARAAPEI-5	0	20	0.01	4.45	8.79766	1.29364e-06	1.42696e-05	-	GO:0005515//protein binding	-	gi|296089750|emb|CBI39569.3|/6.32852e-23/unnamed protein product [Vitis vinifera]
Unigene3162_ANTbpfTARAAPEI-5	0	20	0.01	4.45	8.79766	1.29364e-06	1.42605e-05	-	-	-	gi|359487053|ref|XP_002271720.2|/9.87305e-07/PREDICTED: uncharacterized protein LOC100264243 [Vitis vinifera]
Unigene14548_ANTbpfTARAAPEI-5	0	20	0.01	4.45	8.79766	1.29364e-06	1.42514e-05	-	-	-	gi|298205256|emb|CBI17315.3|/6.1174e-124/unnamed protein product [Vitis vinifera]
Unigene4921_ANTbpfTARAAPEI-5	0	20	0.01	4.45	8.79766	1.29364e-06	1.42424e-05	-	-	-	-
Unigene17947_ANTbpfTARAAPEI-5	0	20	0.01	4.45	8.79766	1.29364e-06	1.42334e-05	GO:0031224//intrinsic to membrane	GO:0046873//metal ion transmembrane transporter activity;GO:0019829//cation-transporting ATPase activity;GO:0032559	GO:0009206;GO:0006816//calcium ion transport	gi|125537208|gb|EAY83696.1|/0/hypothetical protein OsI_38919 [Oryza sativa Indica Group]
Unigene25440_ANTbpfTARAAPEI-5	0	20	0.01	4.45	8.79766	1.29364e-06	1.42243e-05	-	-	-	-
Unigene32304_ANTbpfTARAAPEI-5	0	20	0.01	4.45	8.79766	1.29364e-06	1.42153e-05	-	GO:0004672//protein kinase activity;GO:0032559	GO:0006464//protein modification process	gi|6318615|gb|AAF06969.1|AF162661_1/6.67908e-48/phosphoenolpyruvate carboxylase kinase [Kalanchoe fedtschenkoi]
Unigene25161_ANTbpfTARAAPEI-5	0	19	0.01	4.23	8.72451	2.55e-06	2.69458e-05	-	-	-	gi|222636268|gb|EEE66400.1|/1.4944e-31/hypothetical protein OsJ_22742 [Oryza sativa Japonica Group]
Unigene3618_ANTbpfTARAAPEI-5	0	19	0.01	4.23	8.72451	2.55e-06	2.69294e-05	GO:0031410//cytoplasmic vesicle	-	GO:0009607//response to biotic stimulus	gi|359491024|ref|XP_003634206.1|/2.98815e-40/PREDICTED: thaumatin-like protein-like [Vitis vinifera]
Unigene11478_ANTbpfTARAAPEI-5	0	19	0.01	4.23	8.72451	2.55e-06	2.6913e-05	-	-	-	-
Unigene31158_ANTbpfTARAAPEI-5	0	19	0.01	4.23	8.72451	2.55e-06	2.68967e-05	-	-	-	gi|281398222|gb|ADA67934.1|/6.03866e-20/putative harpin-induced protein 1 [Wolffia arrhiza]
Unigene21767_ANTbpfTARAAPEI-5	0	19	0.01	4.23	8.72451	2.55e-06	2.68803e-05	-	-	-	-
Unigene29606_ANTbpfTARAAPEI-5	0	19	0.01	4.23	8.72451	2.55e-06	2.6864e-05	-	-	-	-
Unigene43513_ANTbpfTARAAPEI-5	0	19	0.01	4.23	8.72451	2.55e-06	2.68477e-05	GO:0043231//intracellular membrane-bounded organelle	GO:0004674//protein serine/threonine kinase activity;GO:0000166//nucleotide binding	GO:0006412//translation;GO:0006970//response to osmotic stress;GO:0006464//protein modification process	gi|356532147|ref|XP_003534635.1|/3.46634e-138/PREDICTED: serine/threonine-protein kinase AtPK2/AtPK19-like [Glycine max]
Unigene40625_ANTbpfTARAAPEI-5	0	18	0.01	4.01	8.64746	5.02648e-06	5.07356e-05	-	-	-	gi|108863054|gb|ABG22118.1|/8.20785e-16/polyprotein [Hydrangea macrophylla]
Unigene22704_ANTbpfTARAAPEI-5	0	18	0.01	4.01	8.64746	5.02648e-06	5.07061e-05	-	-	-	-
Unigene38857_ANTbpfTARAAPEI-5	0	18	0.01	4.01	8.64746	5.02648e-06	5.06766e-05	-	-	-	gi|224090861|ref|XP_002309105.1|/6.26839e-57/predicted protein [Populus trichocarpa]
Unigene22667_ANTbpfTARAAPEI-5	0	18	0.01	4.01	8.64746	5.02648e-06	5.06472e-05	-	-	-	-
Unigene22490_ANTbpfTARAAPEI-5	0	18	0.01	4.01	8.64746	5.02648e-06	5.06178e-05	-	GO:0003676//nucleic acid binding;GO:0001071//nucleic acid binding transcription factor activity	GO:0006950//response to stress;GO:0009738//abscisic acid mediated signaling pathway	gi|225435840|ref|XP_002283807.1|/1.34916e-11/PREDICTED: NAC domain-containing protein 68 [Vitis vinifera]
Unigene25194_ANTbpfTARAAPEI-5	0	18	0.01	4.01	8.64746	5.02648e-06	5.05884e-05	GO:0031224//intrinsic to membrane	GO:0005249//voltage-gated potassium channel activity;GO:0046873//metal ion transmembrane transporter activity;GO:0000166//nucleotide binding	GO:0048588//developmental cell growth;GO:0006970//response to osmotic stress;GO:0030001//metal ion transport	gi|262316884|emb|CAZ64538.1|/3.94532e-32/inward rectifying shaker-like K+ channel [Vitis vinifera]
Unigene1031_ANTbpfTARAAPEI-5	0	18	0.01	4.01	8.64746	5.02648e-06	5.05591e-05	-	-	-	-
Unigene42600_ANTbpfTARAAPEI-5	0	17	0.01	3.78	8.56224	9.90806e-06	9.56676e-05	GO:0044444//cytoplasmic part	GO:0004674//protein serine/threonine kinase activity;GO:0032559	GO:0006464//protein modification process	gi|224110752|ref|XP_002315624.1|/2.26642e-109/predicted protein [Populus trichocarpa]
Unigene31190_ANTbpfTARAAPEI-5	0	17	0.01	3.78	8.56224	9.90806e-06	9.56144e-05	-	-	-	-
Unigene16098_ANTbpfTARAAPEI-5	0	17	0.01	3.78	8.56224	9.90806e-06	9.55613e-05	-	-	-	gi|302142899|emb|CBI20194.3|/2.26623e-103/unnamed protein product [Vitis vinifera]
Unigene32684_ANTbpfTARAAPEI-5	0	17	0.01	3.78	8.56224	9.90806e-06	9.55082e-05	-	GO:0003676//nucleic acid binding	-	gi|356553124|ref|XP_003544908.1|/3.63467e-41/PREDICTED: probable WRKY transcription factor 33 [Glycine max]
Unigene33799_ANTbpfTARAAPEI-5	0	17	0.01	3.78	8.56224	9.90806e-06	9.54552e-05	-	-	GO:0006412//translation	gi|222637173|gb|EEE67305.1|/4.04428e-08/hypothetical protein OsJ_24532 [Oryza sativa Japonica Group]
Unigene35734_ANTbpfTARAAPEI-5	0	17	0.01	3.78	8.56224	9.90806e-06	9.54022e-05	GO:0005618//cell wall	-	-	gi|31074969|gb|AAP42136.1|/6.98618e-32/erg-1 [Solanum tuberosum]
Unigene38630_ANTbpfTARAAPEI-5	0	17	0.01	3.78	8.56224	9.90806e-06	9.53493e-05	-	-	-	-
Unigene40006_ANTbpfTARAAPEI-5	0	17	0.01	3.78	8.56224	9.90806e-06	9.52964e-05	GO:0044444//cytoplasmic part	GO:0016765//transferase activity, transferring alkyl or aryl (other than methyl) groups;GO:0048037//cofactor binding;GO:0016846//carbon-sulfur lyase activity	GO:0009087//methionine catabolic process	gi|224057996|ref|XP_002299428.1|/6.70388e-99/predicted protein [Populus trichocarpa]
Unigene14388_ANTbpfTARAAPEI-5	0	17	0.01	3.78	8.56224	9.90806e-06	9.52436e-05	-	GO:0005515//protein binding	-	gi|255565033|ref|XP_002523509.1|/1.79031e-45/calmodulin binding protein, putative [Ricinus communis]
Unigene7992_ANTbpfTARAAPEI-5	0	16	0.01	3.56	8.47573	1.95305e-05	0.000179298	-	-	-	-
Unigene5992_ANTbpfTARAAPEI-5	0	16	0.01	3.56	8.47573	1.95305e-05	0.000179203	GO:0043231//intracellular membrane-bounded organelle	GO:0035251//UDP-glucosyltransferase activity;GO:0019203//carbohydrate phosphatase activity	GO:0005991//trehalose metabolic process	gi|357137377|ref|XP_003570277.1|/0/PREDICTED: probable alpha,alpha-trehalose-phosphate synthase [UDP-forming] 11-like [Brachypodium distachyon]
Unigene19272_ANTbpfTARAAPEI-5	0	16	0.01	3.56	8.47573	1.95305e-05	0.000179109	-	GO:0004871//signal transducer activity	GO:0009725//response to hormone stimulus;GO:0006351//transcription, DNA-dependent;GO:0007165//signal transduction	gi|242084508|ref|XP_002442679.1|/5.59327e-10/hypothetical protein SORBIDRAFT_08g001140 [Sorghum bicolor]
Unigene6641_ANTbpfTARAAPEI-5	0	16	0.01	3.56	8.47573	1.95305e-05	0.000179014	-	-	-	-
Unigene25804_ANTbpfTARAAPEI-5	0	16	0.01	3.56	8.47573	1.95305e-05	0.000178919	-	-	-	-
Unigene192_ANTbpfTARAAPEI-5	0	16	0.01	3.56	8.47573	1.95305e-05	0.000178825	-	-	-	gi|357466927|ref|XP_003603748.1|/7.81928e-48/HVA22-like protein i [Medicago truncatula]
Unigene10083_ANTbpfTARAAPEI-5	0	16	0.01	3.56	8.47573	1.95305e-05	0.000178731	-	-	-	-
Unigene37794_ANTbpfTARAAPEI-5	0	16	0.01	3.56	8.47573	1.95305e-05	0.000178636	-	-	-	-
Unigene25858_ANTbpfTARAAPEI-5	0	16	0.01	3.56	8.47573	1.95305e-05	0.000178542	-	-	-	-
Unigene37097_ANTbpfTARAAPEI-5	0	16	0.01	3.56	8.47573	1.95305e-05	0.000178448	-	-	-	-
Unigene10503_ANTbpfTARAAPEI-5	0	16	0.01	3.56	8.47573	1.95305e-05	0.000178354	-	-	-	-
Unigene17900_ANTbpfTARAAPEI-5	0	16	0.01	3.56	8.47573	1.95305e-05	0.000178261	GO:0044424//intracellular part;GO:0016020//membrane	-	-	gi|296082302|emb|CBI21307.3|/3.24678e-144/unnamed protein product [Vitis vinifera]
Unigene1639_ANTbpfTARAAPEI-5	0	16	0.01	3.56	8.47573	1.95305e-05	0.000178167	-	-	-	-
Unigene4187_ANTbpfTARAAPEI-5	0	16	0.01	3.56	8.47573	1.95305e-05	0.000178073	-	-	-	gi|225448564|ref|XP_002273838.1|/1.49371e-50/PREDICTED: dehydration-responsive element-binding protein 2C-like [Vitis vinifera]
Unigene30584_ANTbpfTARAAPEI-5	0	16	0.01	3.56	8.47573	1.95305e-05	0.00017798	GO:0043231//intracellular membrane-bounded organelle	GO:0004721//phosphoprotein phosphatase activity	-	gi|356569519|ref|XP_003552947.1|/5.13648e-32/PREDICTED: probable protein phosphatase 2C 25-like [Glycine max]
Unigene19620_ANTbpfTARAAPEI-5	0	15	0.01	3.34	8.3837	3.8498e-05	0.000332825	GO:0031410//cytoplasmic vesicle;GO:0030529//ribonucleoprotein complex;GO:0016020//membrane	GO:0004871//signal transducer activity;GO:0004713//protein tyrosine kinase activity;GO:0005198//structural molecule activity;GO:0032559	GO:0009056//catabolic process;GO:0010467//gene expression;GO:0006464//protein modification process	gi|224086140|ref|XP_002307830.1|/2.58615e-23/predicted protein [Populus trichocarpa]
Unigene19449_ANTbpfTARAAPEI-5	0	15	0.01	3.34	8.3837	3.8498e-05	0.000332659	-	-	-	-
Unigene21990_ANTbpfTARAAPEI-5	0	15	0.01	3.34	8.3837	3.8498e-05	0.000332493	GO:0031224//intrinsic to membrane	GO:0015291//secondary active transmembrane transporter activity	GO:0015698//inorganic anion transport	gi|270342073|gb|ACZ74658.1|/7.1371e-26/phosphate transporter protein [Phaseolus vulgaris]
Unigene40194_ANTbpfTARAAPEI-5	0	15	0.01	3.34	8.3837	3.8498e-05	0.000332328	-	GO:0003677//DNA binding	GO:0006351//transcription, DNA-dependent	gi|255575369|ref|XP_002528587.1|/1.24638e-23/DNA binding protein, putative [Ricinus communis]
Unigene22516_ANTbpfTARAAPEI-5	0	15	0.01	3.34	8.3837	3.8498e-05	0.000332163	-	-	-	-
Unigene14227_ANTbpfTARAAPEI-5	0	15	0.01	3.34	8.3837	3.8498e-05	0.000331997	-	-	-	-
Unigene11994_ANTbpfTARAAPEI-5	0	15	0.01	3.34	8.3837	3.8498e-05	0.000331832	-	GO:0016709//oxidoreductase activity, acting on paired donors, with incorporation or reduction of molecular oxygen, NADH or NADPH as one donor, and incorporation of one atom of oxygen	GO:0008152//metabolic process	gi|359477074|ref|XP_002272352.2|/1.27152e-62/PREDICTED: 3-hydroxybenzoate 6-hydroxylase 1-like [Vitis vinifera]
Unigene11136_ANTbpfTARAAPEI-5	0	15	0.01	3.34	8.3837	3.8498e-05	0.000331668	-	-	-	-
Unigene16567_ANTbpfTARAAPEI-5	0	15	0.01	3.34	8.3837	3.8498e-05	0.000331503	-	-	-	-
Unigene13765_ANTbpfTARAAPEI-5	0	15	0.01	3.34	8.3837	3.8498e-05	0.000331339	-	-	-	-
Unigene3119_ANTbpfTARAAPEI-5	0	15	0.01	3.34	8.3837	3.8498e-05	0.000331174	-	-	-	-
Unigene14006_ANTbpfTARAAPEI-5	0	15	0.01	3.34	8.3837	3.8498e-05	0.00033101	-	-	-	-
Unigene31396_ANTbpfTARAAPEI-5	0	15	0.01	3.34	8.3837	3.8498e-05	0.000330846	-	-	-	-
Unigene32505_ANTbpfTARAAPEI-5	0	15	0.01	3.34	8.3837	3.8498e-05	0.000330683	GO:0043231//intracellular membrane-bounded organelle	-	-	gi|125538446|gb|EAY84841.1|/4.64609e-09/hypothetical protein OsI_06206 [Oryza sativa Indica Group]
Unigene14717_ANTbpfTARAAPEI-5	0	14	0.01	3.12	8.2854	7.5886e-05	0.000619623	-	-	-	-
Unigene24238_ANTbpfTARAAPEI-5	0	14	0.01	3.12	8.2854	7.5886e-05	0.000619331	-	-	-	-
Unigene24983_ANTbpfTARAAPEI-5	0	14	0.01	3.12	8.2854	7.5886e-05	0.00061904	-	-	-	-
Unigene35104_ANTbpfTARAAPEI-5	0	14	0.01	3.12	8.2854	7.5886e-05	0.000618749	GO:0009536//plastid	GO:0003933//GTP cyclohydrolase activity;GO:0046914//transition metal ion binding;GO:0016830//carbon-carbon lyase activity	GO:0006771	gi|225728851|gb|ACO24432.1|/5.13204e-64/riboflavin biosynthesis protein [Elaeis oleifera]
Unigene26784_ANTbpfTARAAPEI-5	0	14	0.01	3.12	8.2854	7.5886e-05	0.000618458	GO:0043231//intracellular membrane-bounded organelle	GO:0003676//nucleic acid binding	-	gi|255567266|ref|XP_002524614.1|/4.31452e-26/Transcription repressor MYB4, putative [Ricinus communis]
Unigene16283_ANTbpfTARAAPEI-5	0	14	0.01	3.12	8.2854	7.5886e-05	0.000618168	-	-	-	gi|224061145|ref|XP_002300357.1|/8.66791e-133/predicted protein [Populus trichocarpa]
Unigene10067_ANTbpfTARAAPEI-5	0	14	0.01	3.12	8.2854	7.5886e-05	0.000617878	-	-	-	-
Unigene33794_ANTbpfTARAAPEI-5	0	14	0.01	3.12	8.2854	7.5886e-05	0.000617588	-	-	-	-
Unigene6730_ANTbpfTARAAPEI-5	0	14	0.01	3.12	8.2854	7.5886e-05	0.000617299	-	-	-	gi|225460662|ref|XP_002267096.1|/6.75528e-24/PREDICTED: uncharacterized protein LOC100257198 isoform 1 [Vitis vinifera]
Unigene11750_ANTbpfTARAAPEI-5	0	14	0.01	3.12	8.2854	7.5886e-05	0.000617009	GO:0044424//intracellular part	GO:0016840	GO:0006558//L-phenylalanine metabolic process	gi|148910169|gb|ABR18166.1|/1.36462e-122/unknown [Picea sitchensis]
Unigene7439_ANTbpfTARAAPEI-5	0	14	0.01	3.12	8.2854	7.5886e-05	0.00061672	-	-	-	-
Unigene40293_ANTbpfTARAAPEI-5	0	14	0.01	3.12	8.2854	7.5886e-05	0.000616432	GO:0031224//intrinsic to membrane;GO:0031410//cytoplasmic vesicle	GO:0016301//kinase activity;GO:0032559	GO:0006464//protein modification process;GO:0007167//enzyme linked receptor protein signaling pathway	gi|225464208|ref|XP_002264706.1|/1.00842e-36/PREDICTED: putative kinase-like protein TMKL1-like [Vitis vinifera]
Unigene22783_ANTbpfTARAAPEI-5	0	14	0.01	3.12	8.2854	7.5886e-05	0.000616143	-	-	-	-
Unigene9528_ANTbpfTARAAPEI-5	0	14	0.01	3.12	8.2854	7.5886e-05	0.000615855	-	-	-	-
Unigene21940_ANTbpfTARAAPEI-5	2	484	0.46	107.75	7.87184	6.60322e-139	1.48795e-136	-	-	-	-
Unigene15049_ANTbpfTARAAPEI-5	13	2801	2.98	623.56	7.70907	0	0	-	-	-	-
Unigene28257_ANTbpfTARAAPEI-5	4	804	0.92	178.99	7.60403	1.17127e-228	4.72619e-226	-	-	-	-
Unigene6403_ANTbpfTARAAPEI-5	7	1077	1.6	239.76	7.22738	9.46366e-303	5.13137e-300	GO:0005576//extracellular region;GO:0031410//cytoplasmic vesicle;GO:0030312//external encapsulating structure	GO:0016798//hydrolase activity, acting on glycosyl bonds;GO:0016758//transferase activity, transferring hexosyl groups	GO:0044042//glucan metabolic process;GO:0042546//cell wall biogenesis	gi|8886865|gb|AAF80590.1|AF223419_1/4.43102e-92/xyloglucan endotransglycosylase XET1 [Asparagus officinalis]
Unigene9101_ANTbpfTARAAPEI-5	2	259	0.46	57.66	6.96979	3.93674e-73	4.6153e-71	-	-	-	-
Unigene22024_ANTbpfTARAAPEI-5	4	512	0.92	113.98	6.95293	2.2378e-143	5.31891e-141	GO:0031090//organelle membrane	-	GO:0051707//response to other organism;GO:0006952//defense response;GO:0002252	gi|171451988|dbj|BAG15858.1|/8.42391e-19/harpin-induced protein [Bruguiera gymnorhiza]
Unigene36764_ANTbpfTARAAPEI-5	2	225	0.46	50.09	6.76674	3.12826e-63	3.25021e-61	-	-	-	-
Unigene29560_ANTbpfTARAAPEI-5	5	557	1.15	124	6.75256	9.48946e-155	2.35217e-152	-	-	-	-
Unigene44271_ANTbpfTARAAPEI-5	6	645	1.38	143.59	6.70114	1.22099e-178	3.47302e-176	-	GO:0016740//transferase activity	-	gi|317106706|dbj|BAJ53206.1|/3.61076e-147/JHL06B08.8 [Jatropha curcas]
Unigene10827_ANTbpfTARAAPEI-5	72	7387	16.5	1644.5	6.63904	0	0	GO:0043231//intracellular membrane-bounded organelle	GO:0046872//metal ion binding	-	gi|357133908|ref|XP_003568563.1|/1.87751e-16/PREDICTED: probable calcium-binding protein CML10-like [Brachypodium distachyon]
Unigene15368_ANTbpfTARAAPEI-5	2	197	0.46	43.86	6.57513	4.30592e-55	3.93221e-53	-	-	-	-
Unigene17417_ANTbpfTARAAPEI-5	19	1842	4.36	410.07	6.5554	0	0	GO:0043231//intracellular membrane-bounded organelle;GO:0031410//cytoplasmic vesicle	GO:0016709//oxidoreductase activity, acting on paired donors, with incorporation or reduction of molecular oxygen, NADH or NADPH as one donor, and incorporation of one atom of oxygen;GO:0046914//transition metal ion binding	GO:0030148//sphingolipid biosynthetic process;GO:0006631//fatty acid metabolic process;GO:0009639//response to red or far red light	gi|226508892|ref|NP_001149259.1|/4.77432e-22/protein SUR2 [Zea mays]
Unigene23361_ANTbpfTARAAPEI-5	118	11307	27.05	2517.17	6.54003	0	0	-	-	-	-
Unigene35397_ANTbpfTARAAPEI-5	12	1119	2.75	249.11	6.50121	2e-306	1.11942e-303	-	-	-	-
Unigene41980_ANTbpfTARAAPEI-5	8	718	1.83	159.84	6.44864	1.62044e-196	5.02075e-194	GO:0016020//membrane;GO:0005576//extracellular region;GO:0005618//cell wall	-	-	gi|225461667|ref|XP_002283150.1|/1.04095e-80/PREDICTED: epidermis-specific secreted glycoprotein EP1-like [Vitis vinifera]
Unigene34039_ANTbpfTARAAPEI-5	26	2325	5.96	517.59	6.44035	0	0	-	-	-	-
Unigene32181_ANTbpfTARAAPEI-5	3	265	0.69	58.99	6.41773	3.11388e-73	3.67544e-71	-	-	-	-
Unigene22260_ANTbpfTARAAPEI-5	13	1109	2.98	246.89	6.37241	9.90558e-302	5.20823e-299	-	-	-	-
Unigene24551_ANTbpfTARAAPEI-5	7	591	1.6	131.57	6.36161	2.5217e-161	6.73139e-159	-	-	-	-
Unigene15069_ANTbpfTARAAPEI-5	3	252	0.69	56.1	6.34526	1.82052e-69	2.02486e-67	-	GO:0016787//hydrolase activity	GO:0008152//metabolic process	gi|255588252|ref|XP_002534548.1|/2.39941e-31/class IV chitinase, putative [Ricinus communis]
Unigene17817_ANTbpfTARAAPEI-5	7	579	1.6	128.9	6.33204	7.52768e-158	1.89294e-155	-	-	-	-
Unigene4771_ANTbpfTARAAPEI-5	4	292	0.92	65.01	6.14288	1.67936e-79	2.17452e-77	-	-	-	gi|224086146|ref|XP_002307832.1|/4.06313e-24/predicted protein [Populus trichocarpa]
Unigene40941_ANTbpfTARAAPEI-5	3	218	0.69	48.53	6.13614	1.2451e-59	1.24159e-57	-	-	-	gi|82400209|gb|ABB72843.1|/4.81927e-22/NAC protein 1 splice variant 1 [Elaeis guineensis]
Unigene43756_ANTbpfTARAAPEI-5	31	2196	7.11	488.87	6.10346	0	0	-	-	-	-
Unigene24750_ANTbpfTARAAPEI-5	2	132	0.46	29.39	5.99755	2.8242e-36	1.74387e-34	-	-	-	-
Unigene17389_ANTbpfTARAAPEI-5	6	382	1.38	85.04	5.9454	1.77636e-102	3.02173e-100	-	-	-	gi|226510252|ref|NP_001142566.1|/3.0013e-31/uncharacterized protein LOC100274825 [Zea mays]
Unigene31804_ANTbpfTARAAPEI-5	56	3088	12.84	687.45	5.74254	0	0	-	-	-	-
Unigene14283_ANTbpfTARAAPEI-5	2	109	0.46	24.27	5.7214	1.16962e-29	5.84842e-28	-	-	-	-
Unigene33682_ANTbpfTARAAPEI-5	5	270	1.15	60.11	5.7079	1.02648e-71	1.1795e-69	GO:0043231//intracellular membrane-bounded organelle	-	-	gi|242086849|ref|XP_002439257.1|/4.01525e-45/hypothetical protein SORBIDRAFT_09g003230 [Sorghum bicolor]
Unigene39456_ANTbpfTARAAPEI-5	6	323	1.38	71.91	5.70345	1.61407e-85	2.20518e-83	GO:0005618//cell wall;GO:0043231//intracellular membrane-bounded organelle;GO:0005576//extracellular region	GO:0046872//metal ion binding;GO:0016623	GO:0006950//response to stress	gi|344221931|gb|AEN02469.1|/2.84817e-37/germin-like protein [Camellia sinensis]
Unigene34524_ANTbpfTARAAPEI-5	2	101	0.46	22.48	5.61086	2.30036e-27	1.05871e-25	-	-	-	-
Unigene15996_ANTbpfTARAAPEI-5	17	851	3.9	189.45	5.6022	2.10046e-221	7.92284e-219	-	-	-	gi|225428971|ref|XP_002264302.1|/1.39146e-37/PREDICTED: zinc finger protein ZAT10-like [Vitis vinifera]
Unigene18754_ANTbpfTARAAPEI-5	38	1855	8.71	412.96	5.56719	0	0	-	-	-	-
Unigene42964_ANTbpfTARAAPEI-5	3	146	0.69	32.5	5.5577	6.37856e-39	4.25671e-37	GO:0043231//intracellular membrane-bounded organelle	-	GO:0009987//cellular process;GO:0006810//transport	gi|225445848|ref|XP_002278056.1|/2.30007e-73/PREDICTED: signal recognition particle receptor subunit alpha [Vitis vinifera]
Unigene36748_ANTbpfTARAAPEI-5	5	226	1.15	50.31	5.45114	3.9876e-59	3.95365e-57	-	-	-	-
Unigene1991_ANTbpfTARAAPEI-5	2	89	0.46	19.81	5.42845	6.20286e-24	2.49134e-22	-	-	-	gi|224073600|ref|XP_002304118.1|/1.93677e-25/predicted protein [Populus trichocarpa]
Unigene31617_ANTbpfTARAAPEI-5	5	222	1.15	49.42	5.42539	5.5168e-58	5.31789e-56	-	-	-	-
Unigene31457_ANTbpfTARAAPEI-5	11	483	2.52	107.53	5.41517	1.87841e-124	3.7898e-122	-	-	-	-
Unigene5867_ANTbpfTARAAPEI-5	10	437	2.29	97.29	5.40887	1.13965e-112	2.14935e-110	GO:0043231//intracellular membrane-bounded organelle	-	-	gi|13027362|dbj|BAB32723.1|/6.73189e-76/unknown protein [Oryza sativa Japonica Group]
Unigene21327_ANTbpfTARAAPEI-5	5	215	1.15	47.86	5.37911	5.45458e-56	5.11581e-54	-	-	-	-
Unigene39343_ANTbpfTARAAPEI-5	37	1487	8.48	331.04	5.2868	0	0	-	-	-	gi|255561705|ref|XP_002521862.1|/1.13102e-06/conserved hypothetical protein [Ricinus communis]
Unigene26750_ANTbpfTARAAPEI-5	5	200	1.15	44.52	5.27475	1.01002e-51	8.4254e-50	-	-	-	gi|226503773|ref|NP_001150641.1|/3.08909e-16/mitochondrial 2-oxoglutarate/malate carrier protein [Zea mays]
Unigene4001_ANTbpfTARAAPEI-5	3	119	0.69	26.49	5.26271	3.19032e-31	1.68253e-29	-	GO:0008378//galactosyltransferase activity	GO:0044238//primary metabolic process	gi|225452378|ref|XP_002275628.1|/0/PREDICTED: galactinol--sucrose galactosyltransferase [Vitis vinifera]
Unigene41413_ANTbpfTARAAPEI-5	3	118	0.69	26.27	5.25068	6.1366e-31	3.20711e-29	GO:0016020//membrane	GO:0005515//protein binding	GO:0051707//response to other organism;GO:0009725//response to hormone stimulus;GO:0009626//plant-type hypersensitive response;GO:0010185;GO:0016044//cellular membrane organization;GO:0006605//protein targeting;GO:0007165//signal transduction	gi|33465457|gb|AAP75621.1|/6.68352e-81/syntaxin [Hordeum vulgare subsp. vulgare]
Unigene9749_ANTbpfTARAAPEI-5	3	116	0.69	25.82	5.22575	2.26908e-30	1.16827e-28	-	-	-	-
Unigene8044_ANTbpfTARAAPEI-5	2	77	0.46	17.14	5.21959	1.61683e-20	5.52238e-19	-	-	-	-
Unigene2039_ANTbpfTARAAPEI-5	76	2866	17.42	638.03	5.19481	0	0	-	-	-	-
Unigene17193_ANTbpfTARAAPEI-5	6	226	1.38	50.31	5.18811	7.66458e-58	7.34741e-56	-	-	-	-
Unigene42115_ANTbpfTARAAPEI-5	287	10536	65.79	2345.53	5.1559	0	0	GO:0031090//organelle membrane;GO:0009536//plastid	GO:0016787//hydrolase activity	-	gi|343887274|dbj|BAK61820.1|/1.08322e-104/hypothetical protein [Citrus unshiu]
Unigene10415_ANTbpfTARAAPEI-5	4	143	0.92	31.83	5.11261	8.44298e-37	5.2886e-35	-	-	-	-
Unigene14665_ANTbpfTARAAPEI-5	3	107	0.69	23.82	5.10943	8.06956e-28	3.75375e-26	-	-	-	-
Unigene26395_ANTbpfTARAAPEI-5	2	71	0.46	15.81	5.10306	8.12418e-19	2.55831e-17	-	-	-	-
Unigene12264_ANTbpfTARAAPEI-5	2	69	0.46	15.36	5.0614	2.98958e-18	9.11638e-17	-	-	-	-
Unigene6219_ANTbpfTARAAPEI-5	15	511	3.44	113.76	5.04744	2.67438e-127	5.59074e-125	-	GO:0046872//metal ion binding	-	gi|144954332|gb|ABP04242.1|/2.33098e-39/calmodulin-like protein [Elaeis guineensis]
Unigene9872_ANTbpfTARAAPEI-5	2	67	0.46	14.92	5.01947	1.09845e-17	3.21403e-16	GO:0044464//cell part	-	-	gi|307136279|gb|ADN34106.1|/1.77211e-33/hypothetical protein [Cucumis melo subsp. melo]
Unigene25311_ANTbpfTARAAPEI-5	3	100	0.69	22.26	5.01171	7.67542e-26	3.3211e-24	-	-	-	-
Unigene19641_ANTbpfTARAAPEI-5	5	165	1.15	36.73	4.99725	8.19038e-42	5.77688e-40	-	-	-	-
Unigene2983_ANTbpfTARAAPEI-5	6	196	1.38	43.63	4.98258	2.31568e-49	1.85158e-47	-	-	-	-
Unigene15387_ANTbpfTARAAPEI-5	3	95	0.69	21.15	4.93792	1.97048e-24	8.06363e-23	-	-	-	-
Unigene16341_ANTbpfTARAAPEI-5	2	63	0.46	14.03	4.93074	1.47566e-16	3.9944e-15	-	-	-	-
Unigene20786_ANTbpfTARAAPEI-5	3	90	0.69	20.04	4.86014	5.02018e-23	1.9271e-21	-	-	-	-
Unigene20671_ANTbpfTARAAPEI-5	2	60	0.46	13.36	4.86014	1.03062e-15	2.66502e-14	-	-	-	-
Unigene1577_ANTbpfTARAAPEI-5	3	90	0.69	20.04	4.86014	5.02018e-23	1.92285e-21	-	GO:0016301//kinase activity	-	gi|222632436|gb|EEE64568.1|/3.79126e-19/hypothetical protein OsJ_19420 [Oryza sativa Japonica Group]
Unigene37348_ANTbpfTARAAPEI-5	3	84	0.69	18.7	4.7603	2.41656e-21	8.50502e-20	-	-	-	gi|226495259|ref|NP_001151212.1|/1.97049e-30/F-box domain containing protein [Zea mays]
Unigene28375_ANTbpfTARAAPEI-5	2	55	0.46	12.24	4.73383	2.60348e-14	6.12931e-13	-	-	-	-
Unigene15767_ANTbpfTARAAPEI-5	5	137	1.15	30.5	4.7291	5.95622e-34	3.47968e-32	GO:0031410//cytoplasmic vesicle	-	-	gi|108864415|gb|ABG22493.1|/4.20962e-14/expressed protein [Oryza sativa Japonica Group]
Unigene15065_ANTbpfTARAAPEI-5	6	161	1.38	35.84	4.69883	1.5243e-39	1.03313e-37	-	-	-	-
Unigene31074_ANTbpfTARAAPEI-5	6	157	1.38	34.95	4.66255	1.98899e-38	1.31722e-36	-	-	-	-
Unigene39630_ANTbpfTARAAPEI-5	2	52	0.46	11.58	4.65386	1.79495e-13	4.00311e-12	-	-	-	-
Unigene34526_ANTbpfTARAAPEI-5	3	75	0.69	16.7	4.59711	7.85728e-19	2.47876e-17	GO:0031224//intrinsic to membrane	GO:0042625//ATPase activity, coupled to transmembrane movement of ions;GO:0046872//metal ion binding;GO:0005548//phospholipid transporter activity;GO:0032559	GO:0009206;GO:0006869//lipid transport	gi|225423808|ref|XP_002280467.1|/1.68523e-59/PREDICTED: putative phospholipid-transporting ATPase 9-like isoform 2 [Vitis vinifera]
Unigene38327_ANTbpfTARAAPEI-5	6	149	1.38	33.17	4.58714	3.34924e-36	2.06073e-34	-	-	-	-
Unigene44262_ANTbpfTARAAPEI-5	23	556	5.27	123.78	4.55383	1.10109e-130	2.38813e-128	GO:0044424//intracellular part	GO:0030246//carbohydrate binding;GO:0008483//transaminase activity	GO:0005975//carbohydrate metabolic process	gi|218185180|gb|EEC67607.1|/0/hypothetical protein OsI_34982 [Oryza sativa Indica Group]
Unigene40555_ANTbpfTARAAPEI-5	32	770	7.34	171.42	4.54561	3.22494e-180	9.32599e-178	-	-	GO:0006950//response to stress	gi|115458852|ref|NP_001053026.1|/3.81003e-50/Os04g0465600 [Oryza sativa Japonica Group]
Unigene1408_ANTbpfTARAAPEI-5	3	72	0.69	16.03	4.53803	5.35864e-18	1.60031e-16	-	-	-	-
Unigene38414_ANTbpfTARAAPEI-5	2	47	0.46	10.46	4.50711	4.42356e-12	8.71205e-11	-	-	-	gi|147828230|emb|CAN66576.1|/8.91909e-15/hypothetical protein VITISV_016964 [Vitis vinifera]
Unigene38490_ANTbpfTARAAPEI-5	40	907	9.17	201.92	4.46072	1.63091e-209	5.33923e-207	-	-	-	-
Unigene32262_ANTbpfTARAAPEI-5	360	8119	82.52	1807.45	4.45307	0	0	-	-	-	-
Unigene32928_ANTbpfTARAAPEI-5	153	3384	35.07	753.35	4.42501	0	0	GO:0031410//cytoplasmic vesicle	-	-	gi|326502406|dbj|BAJ95266.1|/5.18675e-56/predicted protein [Hordeum vulgare subsp. vulgare]
Unigene37981_ANTbpfTARAAPEI-5	24	527	5.5	117.32	4.41487	1.32577e-121	2.64408e-119	-	-	-	gi|326488543|dbj|BAJ93940.1|/4.0398e-11/predicted protein [Hordeum vulgare subsp. vulgare]
Unigene3100_ANTbpfTARAAPEI-5	2	44	0.46	9.8	4.41308	2.99794e-11	5.42411e-10	-	-	-	-
Unigene17950_ANTbpfTARAAPEI-5	165	3613	37.82	804.33	4.41057	0	0	-	-	-	-
Unigene31276_ANTbpfTARAAPEI-5	37	802	8.48	178.54	4.39604	9.85386e-184	2.94783e-181	-	-	-	-
Unigene37949_ANTbpfTARAAPEI-5	5	107	1.15	23.82	4.37247	1.26385e-25	5.41457e-24	GO:0043231//intracellular membrane-bounded organelle	GO:0003677//DNA binding	GO:0006351//transcription, DNA-dependent	gi|255548457|ref|XP_002515285.1|/1.05819e-27/Ocs element-binding factor, putative [Ricinus communis]
Unigene36647_ANTbpfTARAAPEI-5	6	128	1.38	28.5	4.36822	2.15628e-30	1.1135e-28	-	-	-	-
Unigene35468_ANTbpfTARAAPEI-5	5	103	1.15	22.93	4.31753	1.59106e-24	6.55735e-23	-	GO:0016740//transferase activity	-	gi|167858177|gb|ACA04029.1|/9.5377e-42/galactinol synthase 1 [Populus trichocarpa x Populus deltoides]
Unigene22055_ANTbpfTARAAPEI-5	2	41	0.46	9.13	4.31091	2.01566e-10	3.35963e-09	-	-	-	-
Unigene28699_ANTbpfTARAAPEI-5	3	60	0.69	13.36	4.27518	1.10182e-14	2.65893e-13	-	-	-	-
Unigene29841_ANTbpfTARAAPEI-5	6	114	1.38	25.38	4.20095	1.48382e-26	6.60149e-25	-	-	-	-
Unigene16918_ANTbpfTARAAPEI-5	4	76	0.92	16.92	4.20095	4.18634e-18	1.26326e-16	-	-	-	gi|358248034|ref|NP_001240052.1|/3.37625e-24/uncharacterized protein LOC100796494 [Glycine max]
Unigene8609_ANTbpfTARAAPEI-5	6	112	1.38	24.93	4.17514	5.2106e-26	2.26589e-24	-	-	-	-
Unigene25315_ANTbpfTARAAPEI-5	2	37	0.46	8.24	4.16294	2.52142e-09	3.80427e-08	-	-	-	-
Unigene30671_ANTbpfTARAAPEI-5	4	74	0.92	16.47	4.16206	1.47106e-17	4.26117e-16	GO:0043231//intracellular membrane-bounded organelle	-	GO:0009725//response to hormone stimulus	gi|255569898|ref|XP_002525912.1|/6.10991e-09/DELLA protein SLR1, putative [Ricinus communis]
Unigene37330_ANTbpfTARAAPEI-5	3	55	0.69	12.24	4.14886	2.56982e-13	5.61574e-12	-	-	-	-
Unigene24379_ANTbpfTARAAPEI-5	13	236	2.98	52.54	4.14003	5.25884e-53	4.56231e-51	-	-	-	-
Unigene29209_ANTbpfTARAAPEI-5	2	36	0.46	8.01	4.1221	4.72818e-09	6.97608e-08	-	-	-	-
Unigene8261_ANTbpfTARAAPEI-5	13	233	2.98	51.87	4.12152	3.43184e-52	2.90468e-50	GO:0005576//extracellular region;GO:0030312//external encapsulating structure	GO:0016798//hydrolase activity, acting on glycosyl bonds;GO:0016758//transferase activity, transferring hexosyl groups	GO:0044042//glucan metabolic process	gi|8886867|gb|AAF80591.1|AF223420_1/1.87452e-31/xyloglucan endotransglycosylase XET2 [Asparagus officinalis]
Unigene41244_ANTbpfTARAAPEI-5	28	498	6.42	110.86	4.11002	1.15005e-109	2.14565e-107	GO:0005618//cell wall	-	-	gi|356546005|ref|XP_003541423.1|/1.7546e-70/PREDICTED: uncharacterized protein LOC100810770 [Glycine max]
Unigene8687_ANTbpfTARAAPEI-5	22	390	5.04	86.82	4.10653	3.79304e-86	5.26504e-84	-	GO:0046914//transition metal ion binding;GO:0016682//oxidoreductase activity, acting on diphenols and related substances as donors, oxygen as acceptor	GO:0008152//metabolic process	gi|255576162|ref|XP_002528975.1|/0/l-ascorbate oxidase, putative [Ricinus communis]
Unigene15914_ANTbpfTARAAPEI-5	2	35	0.46	7.79	4.08192	8.85502e-09	1.27083e-07	-	-	-	gi|224113161|ref|XP_002316411.1|/1.51466e-07/predicted protein [Populus trichocarpa]
Unigene33549_ANTbpfTARAAPEI-5	4	70	0.92	15.58	4.08192	1.80216e-16	4.84794e-15	-	GO:0016831//carboxy-lyase activity	GO:0006525//arginine metabolic process;GO:0006596//polyamine biosynthetic process	gi|7230375|gb|AAF42972.1|AF127241_1/8.95735e-53/arginine decarboxylase 2 [Nicotiana tabacum]
Unigene21818_ANTbpfTARAAPEI-5	3	52	0.69	11.58	4.0689	1.68342e-12	3.46078e-11	-	GO:0046872//metal ion binding	GO:0000904//cell morphogenesis involved in differentiation	gi|224127983|ref|XP_002320212.1|/1.00053e-11/predicted protein [Populus trichocarpa]
Unigene37074_ANTbpfTARAAPEI-5	3	52	0.69	11.58	4.0689	1.68342e-12	3.45669e-11	-	-	GO:0006351//transcription, DNA-dependent;GO:0007165//signal transduction	gi|42561972|gb|AAS20427.1|/1.23222e-26/ethylene-responsive factor-like protein 1 [Capsicum annuum]
Unigene38142_ANTbpfTARAAPEI-5	2	34	0.46	7.57	4.04059	1.65616e-08	2.29338e-07	-	-	-	-
Unigene6544_ANTbpfTARAAPEI-5	2	34	0.46	7.57	4.04059	1.65616e-08	2.29155e-07	-	-	-	gi|255568563|ref|XP_002525255.1|/4.00504e-54/LOB domain-containing protein, putative [Ricinus communis]
Unigene26530_ANTbpfTARAAPEI-5	3	51	0.69	11.35	4.03995	3.144e-12	6.33584e-11	-	-	-	gi|215598325|tpg|DAA06356.1|/1.82113e-08/TPA: TPA_inf: ARO1-like protein 1 [Zea mays]
Unigene32148_ANTbpfTARAAPEI-5	37	604	8.48	134.46	3.98697	8.4475e-130	1.80954e-127	GO:0044464//cell part	GO:0046914//transition metal ion binding	-	gi|225438986|ref|XP_002279570.1|/4.52739e-20/PREDICTED: zinc finger protein ZAT10-like [Vitis vinifera]
Unigene29004_ANTbpfTARAAPEI-5	15	245	3.44	54.54	3.98683	1.48028e-53	1.29719e-51	-	-	-	-
Unigene40010_ANTbpfTARAAPEI-5	3	48	0.69	10.69	3.95352	2.03568e-11	3.74561e-10	GO:0030529//ribonucleoprotein complex;GO:0031410//cytoplasmic vesicle	GO:0005198//structural molecule activity	GO:0010467//gene expression	gi|225435808|ref|XP_002285758.1|/2.42901e-32/PREDICTED: uncharacterized protein LOC100260398 [Vitis vinifera]
Unigene40415_ANTbpfTARAAPEI-5	5	80	1.15	17.81	3.95298	2.88984e-18	8.82775e-17	-	-	-	gi|224142075|ref|XP_002324384.1|/7.70275e-16/predicted protein [Populus trichocarpa]
Unigene7161_ANTbpfTARAAPEI-5	6	94	1.38	20.93	3.92283	3.88206e-21	1.36076e-19	GO:0043231//intracellular membrane-bounded organelle	-	-	gi|255556119|ref|XP_002519094.1|/9.69491e-84/AT14A, putative [Ricinus communis]
Unigene27379_ANTbpfTARAAPEI-5	150	2324	34.38	517.37	3.91155	0	0	-	-	-	-
Unigene35948_ANTbpfTARAAPEI-5	23	353	5.27	78.58	3.89829	2.97514e-75	3.71379e-73	-	GO:0000166//nucleotide binding;GO:0016628//oxidoreductase activity, acting on the CH-CH group of donors, NAD or NADP as acceptor	GO:0008152//metabolic process	gi|40645459|dbj|BAD06575.1|/4.48824e-13/LEDI-5c protein [Lithospermum erythrorhizon]
Unigene14213_ANTbpfTARAAPEI-5	3	46	0.69	10.24	3.89148	7.03332e-11	1.23019e-09	-	-	-	-
Unigene22483_ANTbpfTARAAPEI-5	2	30	0.46	6.68	3.86014	1.99642e-07	2.45848e-06	-	-	-	-
Unigene17469_ANTbpfTARAAPEI-5	2	30	0.46	6.68	3.86014	1.99642e-07	2.45673e-06	-	-	-	gi|147791117|emb|CAN74702.1|/5.11427e-106/hypothetical protein VITISV_023139 [Vitis vinifera]
Unigene36588_ANTbpfTARAAPEI-5	5	74	1.15	16.47	3.84013	1.1762e-16	3.22405e-15	-	-	-	gi|359492538|ref|XP_002285423.2|/1.09185e-34/PREDICTED: uncharacterized protein LOC100250545 [Vitis vinifera]
Unigene26796_ANTbpfTARAAPEI-5	14	206	3.21	45.86	3.83659	5.23082e-44	3.81344e-42	-	-	-	-
Unigene41947_ANTbpfTARAAPEI-5	4	59	0.92	13.13	3.83509	1.66213e-13	3.72123e-12	-	-	-	-
Unigene7910_ANTbpfTARAAPEI-5	3	44	0.69	9.8	3.82811	2.41844e-10	3.99641e-09	-	-	-	-
Unigene33882_ANTbpfTARAAPEI-5	2	29	0.46	6.46	3.81183	3.70444e-07	4.4267e-06	-	-	-	-
Unigene36626_ANTbpfTARAAPEI-5	2	29	0.46	6.46	3.81183	3.70444e-07	4.42366e-06	-	-	-	-
Unigene3361_ANTbpfTARAAPEI-5	80	1153	18.34	256.68	3.80691	8.7183e-238	3.78178e-235	-	-	-	-
Unigene30702_ANTbpfTARAAPEI-5	208	2956	47.68	658.07	3.78678	0	0	-	-	-	-
Unigene4494_ANTbpfTARAAPEI-5	8	113	1.83	25.16	3.78122	1.81354e-24	7.43896e-23	-	-	-	-
Unigene32511_ANTbpfTARAAPEI-5	4	56	0.92	12.47	3.76068	1.04935e-12	2.18051e-11	-	-	-	-
Unigene37274_ANTbpfTARAAPEI-5	6	83	1.38	18.48	3.74322	3.35842e-18	1.02052e-16	-	GO:0005488//binding	-	gi|293331085|ref|NP_001168304.1|/1.34872e-23/uncharacterized protein LOC100382070 [Zea mays]
Unigene22064_ANTbpfTARAAPEI-5	5	69	1.15	15.36	3.73947	2.5255e-15	6.38775e-14	-	-	-	-
Unigene26177_ANTbpfTARAAPEI-5	2	27	0.46	6.01	3.70766	1.26811e-06	1.40684e-05	-	-	-	-
Unigene6149_ANTbpfTARAAPEI-5	2	27	0.46	6.01	3.70766	1.26811e-06	1.40594e-05	-	-	-	-
Unigene3694_ANTbpfTARAAPEI-5	2	27	0.46	6.01	3.70766	1.26811e-06	1.40505e-05	-	-	-	-
Unigene22336_ANTbpfTARAAPEI-5	2	27	0.46	6.01	3.70766	1.26811e-06	1.40415e-05	-	-	-	-
Unigene18512_ANTbpfTARAAPEI-5	12	161	2.75	35.84	3.70407	8.67492e-34	5.01728e-32	-	-	-	-
Unigene20592_ANTbpfTARAAPEI-5	33	441	7.56	98.18	3.69897	6.61096e-90	9.72091e-88	-	-	-	-
Unigene40950_ANTbpfTARAAPEI-5	5	66	1.15	14.69	3.67513	1.57329e-14	3.74461e-13	-	-	-	gi|51980218|gb|AAU20773.1|/1.00488e-19/late elongated hypocotyl [Castanea sativa]
Unigene39132_ANTbpfTARAAPEI-5	81	1063	18.57	236.65	3.67171	3.88212e-213	1.32076e-210	GO:0016020//membrane;GO:0044424//intracellular part	GO:0005488//binding	-	gi|197132162|gb|ACH47599.1|/3.3819e-10/photosystem I P700 apoprotein A1 [Erodium chrysanthum]
Unigene18802_ANTbpfTARAAPEI-5	3	39	0.69	8.68	3.65303	5.17828e-09	7.57575e-08	-	-	-	-
Unigene36130_ANTbpfTARAAPEI-5	10	128	2.29	28.5	3.63754	9.31652e-27	4.20966e-25	-	GO:0004672//protein kinase activity;GO:0032559	GO:0006464//protein modification process	gi|226532974|ref|NP_001141637.1|/1.15413e-35/uncharacterized protein LOC100273759 [Zea mays]
Unigene8731_ANTbpfTARAAPEI-5	3	38	0.69	8.46	3.61599	9.51342e-09	1.36307e-07	-	-	-	gi|242079349|ref|XP_002444443.1|/2.69298e-09/hypothetical protein SORBIDRAFT_07g022050 [Sorghum bicolor]
Unigene12440_ANTbpfTARAAPEI-5	7	85	1.6	18.92	3.56377	6.55048e-18	1.94619e-16	GO:0031410//cytoplasmic vesicle	GO:0004553//hydrolase activity, hydrolyzing O-glycosyl compounds	GO:0009607//response to biotic stimulus;GO:0006026	gi|351723339|ref|NP_001238555.1|/2.00685e-44/uncharacterized protein LOC100527091 [Glycine max]
Unigene7406_ANTbpfTARAAPEI-5	4	48	0.92	10.69	3.53848	1.35793e-10	2.30995e-09	-	-	-	gi|225425334|ref|XP_002274721.1|/1.37189e-51/PREDICTED: uncharacterized protein LOC100267666 [Vitis vinifera]
Unigene4858_ANTbpfTARAAPEI-5	2	24	0.46	5.34	3.53713	7.90106e-06	7.70609e-05	-	-	-	-
Unigene33281_ANTbpfTARAAPEI-5	14	165	3.21	36.73	3.51631	3.30992e-33	1.86462e-31	-	-	-	-
Unigene18118_ANTbpfTARAAPEI-5	5	59	1.15	13.13	3.51316	1.08376e-12	2.24932e-11	-	-	-	gi|224138208|ref|XP_002326545.1|/6.64417e-21/jumonji domain protein [Populus trichocarpa]
Unigene10380_ANTbpfTARAAPEI-5	42	487	9.63	108.42	3.49295	1.41512e-94	2.1729e-92	GO:0009536//plastid	GO:0004091//carboxylesterase activity	GO:0044238//primary metabolic process	gi|357139613|ref|XP_003571375.1|/2.79897e-22/PREDICTED: phospholipase A1-Ibeta2, chloroplastic-like [Brachypodium distachyon]
Unigene3374_ANTbpfTARAAPEI-5	14	162	3.21	36.06	3.48975	1.98893e-32	1.09556e-30	GO:0031225//anchored to membrane;GO:0031410//cytoplasmic vesicle;GO:0043231//intracellular membrane-bounded organelle	-	-	gi|225431865|ref|XP_002275330.1|/0/PREDICTED: COBRA-like protein 7 [Vitis vinifera]
Unigene14900_ANTbpfTARAAPEI-5	104	1195	23.84	266.03	3.48013	7.5363e-229	3.11339e-226	-	-	-	-
Unigene21224_ANTbpfTARAAPEI-5	7	80	1.6	17.81	3.47654	1.3133e-16	3.57726e-15	-	-	-	-
Unigene5484_ANTbpfTARAAPEI-5	2	23	0.46	5.12	3.47644	1.44661e-05	0.000135677	-	-	-	-
Unigene7488_ANTbpfTARAAPEI-5	2	23	0.46	5.12	3.47644	1.44661e-05	0.000135603	-	GO:0046872//metal ion binding	-	gi|9255753|gb|AAF86307.1|AF181661_1/1.52667e-31/EF-hand Ca2+-binding protein CCD1 [Triticum aestivum]
Unigene5740_ANTbpfTARAAPEI-5	6	69	1.38	15.36	3.47644	1.60063e-14	3.80446e-13	-	GO:0016740//transferase activity	-	gi|259563723|gb|ACW83060.1|/1.65763e-109/glycosyltransferase family GT8 protein [Populus deltoides]
Unigene7907_ANTbpfTARAAPEI-5	2	23	0.46	5.12	3.47644	1.44661e-05	0.00013553	-	-	-	-
Unigene7236_ANTbpfTARAAPEI-5	7	79	1.6	17.59	3.45861	2.38558e-16	6.38768e-15	GO:0031224//intrinsic to membrane	GO:0015075//ion transmembrane transporter activity	GO:0006811//ion transport	gi|226532870|ref|NP_001152468.1|/8.01195e-167/LOC100286108 [Zea mays]
Unigene36712_ANTbpfTARAAPEI-5	27	304	6.19	67.68	3.45072	5.15878e-59	5.05706e-57	-	-	-	-
Unigene27064_ANTbpfTARAAPEI-5	16	178	3.67	39.63	3.43274	5.16632e-35	3.10176e-33	-	-	-	gi|82400213|gb|ABB72845.1|/9.92781e-07/NAC protein 1 [Elaeis guineensis]
Unigene41664_ANTbpfTARAAPEI-5	108	1194	24.76	265.81	3.42431	1.80347e-225	6.95379e-223	-	GO:0046872//metal ion binding	GO:0005976//polysaccharide metabolic process	gi|270309004|dbj|BAI52955.1|/1.79081e-63/calcium-binding EF-hand protein [Citrullus lanatus subsp. vulgaris]
Unigene20918_ANTbpfTARAAPEI-5	5	55	1.15	12.24	3.4119	1.1858e-11	2.24615e-10	-	-	-	-
Unigene37452_ANTbpfTARAAPEI-5	6	65	1.38	14.47	3.39032	1.73651e-13	3.88275e-12	-	-	-	-
Unigene26919_ANTbpfTARAAPEI-5	223	2404	51.12	535.18	3.38806	0	0	-	-	-	-
Unigene30214_ANTbpfTARAAPEI-5	50	535	11.46	119.1	3.37749	9.50976e-101	1.55664e-98	-	-	-	-
Unigene24460_ANTbpfTARAAPEI-5	87	926	19.94	206.15	3.36996	8.72496e-173	2.40296e-170	-	-	-	-
Unigene40489_ANTbpfTARAAPEI-5	55	580	12.61	129.12	3.35607	1.75401e-108	3.23765e-106	GO:0044464//cell part	GO:0016747//transferase activity, transferring acyl groups other than amino-acyl groups	GO:0006631//fatty acid metabolic process	gi|224089128|ref|XP_002308642.1|/2.59096e-59/beta-ketoacyl-coa synthase family protein [Populus trichocarpa]
Unigene277_ANTbpfTARAAPEI-5	2	21	0.46	4.68	3.3468	4.80744e-05	0.000406105	-	-	-	gi|359490753|ref|XP_003634156.1|/1.85558e-44/PREDICTED: uncharacterized protein LOC100854009 [Vitis vinifera]
Unigene5003_ANTbpfTARAAPEI-5	4	42	0.92	9.35	3.34526	4.909e-09	7.21831e-08	-	-	-	-
Unigene42218_ANTbpfTARAAPEI-5	10	103	2.29	22.93	3.32382	2.83506e-20	9.53316e-19	-	-	-	-
Unigene10582_ANTbpfTARAAPEI-5	3	31	0.69	6.9	3.32193	6.3774e-07	7.39173e-06	-	-	-	-
Unigene38336_ANTbpfTARAAPEI-5	3	31	0.69	6.9	3.32193	6.3774e-07	7.3868e-06	-	-	-	gi|225434421|ref|XP_002272040.1|/5.62146e-30/PREDICTED: probable WRKY transcription factor 33-like [Vitis vinifera]
Unigene4888_ANTbpfTARAAPEI-5	400	4105	91.69	913.86	3.31714	0	0	-	-	-	-
Unigene43398_ANTbpfTARAAPEI-5	12	122	2.75	27.16	3.30398	1.17743e-23	4.6431e-22	-	-	-	gi|195649591|gb|ACG44263.1|/5.17555e-136/F-box domain containing protein [Zea mays]
Unigene6775_ANTbpfTARAAPEI-5	6	61	1.38	13.58	3.29874	1.84804e-12	3.77239e-11	-	-	-	-
Unigene12145_ANTbpfTARAAPEI-5	6	61	1.38	13.58	3.29874	1.84804e-12	3.76796e-11	-	-	-	-
Unigene8671_ANTbpfTARAAPEI-5	145	1450	33.24	322.8	3.27965	5.359e-263	2.44695e-260	-	-	-	gi|225460662|ref|XP_002267096.1|/3.08199e-100/PREDICTED: uncharacterized protein LOC100257198 isoform 1 [Vitis vinifera]
Unigene16773_ANTbpfTARAAPEI-5	2	20	0.46	4.45	3.2741	8.7217e-05	0.000701903	-	-	-	-
Unigene33449_ANTbpfTARAAPEI-5	2	20	0.46	4.45	3.2741	8.7217e-05	0.000701577	-	-	-	-
Unigene15642_ANTbpfTARAAPEI-5	8	79	1.83	17.59	3.26484	1.31083e-15	3.3745e-14	-	-	-	-
Unigene29150_ANTbpfTARAAPEI-5	29	283	6.65	63	3.24393	3.7556e-52	3.16327e-50	-	-	-	-
Unigene4626_ANTbpfTARAAPEI-5	11	107	2.52	23.82	3.24068	1.44249e-20	4.93663e-19	-	-	-	-
Unigene27384_ANTbpfTARAAPEI-5	4	39	0.92	8.68	3.23799	2.88204e-08	3.89457e-07	-	-	-	gi|297737731|emb|CBI26932.3|/2.76929e-25/unnamed protein product [Vitis vinifera]
Unigene30620_ANTbpfTARAAPEI-5	20	194	4.58	43.19	3.23728	3.94238e-36	2.41711e-34	-	-	-	-
Unigene6871_ANTbpfTARAAPEI-5	3	29	0.69	6.46	3.22687	2.07846e-06	2.22065e-05	GO:0031224//intrinsic to membrane;GO:0005746//mitochondrial respiratory chain	GO:0015002//heme-copper terminal oxidase activity;GO:0005506//iron ion binding	GO:0022900//electron transport chain;GO:0045333//cellular respiration;GO:0051234//establishment of localization	gi|336092533|gb|AEI00888.1|/2.09145e-157/cytochrome oxidase subunit I, partial [Cynomorium songaricum]
Unigene15485_ANTbpfTARAAPEI-5	3	29	0.69	6.46	3.22687	2.07846e-06	2.21928e-05	-	-	-	-
Unigene24322_ANTbpfTARAAPEI-5	18	172	4.13	38.29	3.21275	5.26928e-32	2.8482e-30	-	-	-	gi|242081941|ref|XP_002445739.1|/4.109e-29/hypothetical protein SORBIDRAFT_07g024930 [Sorghum bicolor]
Unigene9488_ANTbpfTARAAPEI-5	7	66	1.6	14.69	3.19869	5.07472e-13	1.08171e-11	-	-	GO:0006810//transport	gi|255576976|ref|XP_002529373.1|/4.29682e-73/Potassium channel AKT1, putative [Ricinus communis]
Unigene3064_ANTbpfTARAAPEI-5	29	270	6.65	60.11	3.17618	7.05018e-49	5.58574e-47	GO:0031410//cytoplasmic vesicle	GO:0046872//metal ion binding;GO:0070011	GO:0008152//metabolic process	gi|242062568|ref|XP_002452573.1|/1.69054e-100/hypothetical protein SORBIDRAFT_04g028370 [Sorghum bicolor]
Unigene8159_ANTbpfTARAAPEI-5	43	400	9.86	89.05	3.17496	1.2332e-71	1.40771e-69	-	-	-	-
Unigene249_ANTbpfTARAAPEI-5	76	705	17.42	156.95	3.17149	7.65176e-125	1.56195e-122	-	-	-	-
Unigene12401_ANTbpfTARAAPEI-5	33	305	7.56	67.9	3.16695	7.58012e-55	6.85014e-53	-	-	-	gi|255554813|ref|XP_002518444.1|/1.66777e-06/WRKY transcription factor, putative [Ricinus communis]
Unigene13369_ANTbpfTARAAPEI-5	4	37	0.92	8.24	3.16294	9.283e-08	1.19399e-06	GO:0044464//cell part	-	-	gi|268374007|gb|ACZ04358.1|/4.25481e-27/putative cytochrome b5, partial [Wolffia arrhiza]
Unigene25377_ANTbpfTARAAPEI-5	195	1790	44.7	398.49	3.1562	0	0	-	-	-	-
Unigene7995_ANTbpfTARAAPEI-5	8	72	1.83	16.03	3.13086	7.66382e-14	1.74508e-12	-	GO:0016301//kinase activity	-	gi|356538008|ref|XP_003537497.1|/1.84432e-18/PREDICTED: probable leucine-rich repeat receptor-like protein kinase IMK3-like [Glycine max]
Unigene5322_ANTbpfTARAAPEI-5	9	81	2.06	18.03	3.12968	2.0491e-15	5.19036e-14	-	-	-	-
Unigene30979_ANTbpfTARAAPEI-5	5	45	1.15	10.02	3.12318	4.23156e-09	6.27001e-08	-	-	-	-
Unigene10994_ANTbpfTARAAPEI-5	3	27	0.69	6.01	3.1227	6.70042e-06	6.61314e-05	GO:0043231//intracellular membrane-bounded organelle	GO:0046872//metal ion binding;GO:0003824//catalytic activity	-	gi|294463383|gb|ADE77223.1|/1.6926e-144/unknown [Picea sitchensis]
Unigene39473_ANTbpfTARAAPEI-5	3	27	0.69	6.01	3.1227	6.70042e-06	6.60938e-05	GO:0009532//plastid stroma	-	-	gi|15234564|ref|NP_195409.1|/2.30593e-39/cystathionine beta-synthase domain-containing protein [Arabidopsis thaliana]
Unigene12524_ANTbpfTARAAPEI-5	6	54	1.38	12.02	3.1227	1.0983e-10	1.88306e-09	-	-	-	-
Unigene23703_ANTbpfTARAAPEI-5	4	36	0.92	8.01	3.1221	1.66038e-07	2.0771e-06	-	-	-	-
Unigene37040_ANTbpfTARAAPEI-5	135	1198	30.95	266.7	3.10721	7.83724e-207	2.51822e-204	-	GO:0016829//lyase activity	-	gi|326533006|dbj|BAJ89348.1|/1.00802e-28/predicted protein [Hordeum vulgare subsp. vulgare]
Unigene37808_ANTbpfTARAAPEI-5	26	227	5.96	50.53	3.08376	3.22962e-40	2.2237e-38	GO:0016021//integral to membrane	GO:0005275//amine transmembrane transporter activity	GO:0006865//amino acid transport	gi|359480750|ref|XP_003632520.1|/1.05823e-48/PREDICTED: amino acid permease 2 isoform 2 [Vitis vinifera]
Unigene14866_ANTbpfTARAAPEI-5	64	558	14.67	124.22	3.08196	1.64803e-96	2.57613e-94	-	-	-	-
Unigene12248_ANTbpfTARAAPEI-5	3	26	0.69	5.79	3.0689	1.19761e-05	0.000113365	GO:0031224//intrinsic to membrane	-	-	gi|326514368|dbj|BAJ96171.1|/2.82833e-74/predicted protein [Hordeum vulgare subsp. vulgare]
Unigene8468_ANTbpfTARAAPEI-5	7	60	1.6	13.36	3.06178	1.62148e-11	3.02519e-10	-	-	-	gi|357165763|ref|XP_003580485.1|/1.39e-08/PREDICTED: uncharacterized protein LOC100846061 [Brachypodium distachyon]
Unigene37072_ANTbpfTARAAPEI-5	7	60	1.6	13.36	3.06178	1.62148e-11	3.02194e-10	-	-	-	gi|255576268|ref|XP_002529027.1|/6.92351e-09/glycerophosphoryl diester phosphodiesterase, putative [Ricinus communis]
Unigene44293_ANTbpfTARAAPEI-5	21	180	4.81	40.07	3.05841	6.17814e-32	3.29837e-30	GO:0044444//cytoplasmic part	-	-	gi|359488501|ref|XP_002280135.2|/0/PREDICTED: uncharacterized protein LOC100261660 [Vitis vinifera]
Unigene15782_ANTbpfTARAAPEI-5	68	580	15.59	129.12	3.05002	2.98202e-99	4.79084e-97	-	-	-	-
Unigene40358_ANTbpfTARAAPEI-5	22	183	5.04	40.74	3.01495	5.1764e-32	2.80674e-30	-	-	-	gi|359488637|ref|XP_003633794.1|/4.13811e-30/PREDICTED: probable leucine-rich repeat receptor-like protein kinase At1g35710-like [Vitis vinifera]
Unigene4289_ANTbpfTARAAPEI-5	4	33	0.92	7.35	2.99804	9.35992e-07	1.05732e-05	-	-	-	gi|255540667|ref|XP_002511398.1|/3.81875e-07/conserved hypothetical protein [Ricinus communis]
Unigene1543_ANTbpfTARAAPEI-5	18	146	4.13	32.5	2.97623	1.55239e-25	6.61806e-24	GO:0005887//integral to plasma membrane	GO:0005267//potassium channel activity	GO:0030001//metal ion transport	gi|255584457|ref|XP_002532959.1|/1.33983e-137/potassium channel tetramerization domain-containing protein, putative [Ricinus communis]
Unigene37559_ANTbpfTARAAPEI-5	3	24	0.69	5.34	2.95217	3.7876e-05	0.000327937	-	-	-	gi|359473782|ref|XP_002267300.2|/1.67874e-72/PREDICTED: uncharacterized protein LOC100253975 isoform 1 [Vitis vinifera]
Unigene24160_ANTbpfTARAAPEI-5	5	40	1.15	8.9	2.95217	7.4509e-08	9.72766e-07	-	-	-	-
Unigene35214_ANTbpfTARAAPEI-5	3	24	0.69	5.34	2.95217	3.7876e-05	0.000327774	-	-	-	-
Unigene17186_ANTbpfTARAAPEI-5	112	876	25.67	195.02	2.92547	6.09318e-143	1.42869e-140	GO:0043231//intracellular membrane-bounded organelle	-	-	gi|326494712|dbj|BAJ94475.1|/0/predicted protein [Hordeum vulgare subsp. vulgare]
Unigene5586_ANTbpfTARAAPEI-5	29	225	6.65	50.09	2.9131	9.18536e-38	5.94684e-36	-	-	-	gi|372477800|gb|AEX97094.1|/4.56346e-07/calmodulin, partial [Malus x domestica]
Unigene799_ANTbpfTARAAPEI-5	4	31	0.92	6.9	2.90689	2.92402e-06	3.03982e-05	-	-	-	gi|242085488|ref|XP_002443169.1|/9.28737e-48/hypothetical protein SORBIDRAFT_08g014070 [Sorghum bicolor]
Unigene30123_ANTbpfTARAAPEI-5	21	162	4.81	36.06	2.90629	1.59764e-27	7.39219e-26	-	-	-	-
Unigene27399_ANTbpfTARAAPEI-5	14	108	3.21	24.04	2.90479	8.2568e-19	2.59536e-17	-	-	-	-
Unigene36026_ANTbpfTARAAPEI-5	183	1404	41.95	312.56	2.89739	8.8918e-226	3.5064e-223	-	-	-	gi|255563016|ref|XP_002522512.1|/1.8102e-09/protein with unknown function [Ricinus communis]
Unigene5122_ANTbpfTARAAPEI-5	6	46	1.38	10.24	2.89148	1.05569e-08	1.49773e-07	-	-	-	-
Unigene40418_ANTbpfTARAAPEI-5	17	129	3.9	28.72	2.88051	4.98634e-22	1.82913e-20	GO:0016020//membrane	-	-	gi|356549224|ref|XP_003542997.1|/8.12445e-34/PREDICTED: uncharacterized protein At4g08330, chloroplastic-like [Glycine max]
Unigene41417_ANTbpfTARAAPEI-5	21	158	4.81	35.17	2.87024	1.48466e-26	6.58833e-25	-	GO:0019203//carbohydrate phosphatase activity	GO:0005991//trehalose metabolic process	gi|255539761|ref|XP_002510945.1|/1.70356e-76/trehalose-6-phosphate synthase, putative [Ricinus communis]
Unigene42868_ANTbpfTARAAPEI-5	8	60	1.83	13.36	2.868	7.0187e-11	1.22887e-09	GO:0031225//anchored to membrane;GO:0031410//cytoplasmic vesicle	GO:0043167//ion binding;GO:0008422//beta-glucosidase activity	GO:0044238//primary metabolic process	gi|225441645|ref|XP_002277003.1|/0/PREDICTED: glucan endo-1,3-beta-glucosidase 8 [Vitis vinifera]
Unigene39587_ANTbpfTARAAPEI-5	85	637	19.48	141.81	2.86389	3.49074e-102	5.88037e-100	-	-	-	-
Unigene43206_ANTbpfTARAAPEI-5	17	127	3.9	28.27	2.85773	1.51743e-21	5.37324e-20	-	GO:0048037//cofactor binding;GO:0016740//transferase activity	GO:0008152//metabolic process	gi|359491130|ref|XP_003634228.1|/1.04508e-58/PREDICTED: serine palmitoyltransferase 2 isoform 2 [Vitis vinifera]
Unigene39290_ANTbpfTARAAPEI-5	19	140	4.36	31.17	2.83776	1.89454e-23	7.387e-22	GO:0016020//membrane;GO:0031410//cytoplasmic vesicle	GO:0004871//signal transducer activity;GO:0016491//oxidoreductase activity;GO:0004672//protein kinase activity;GO:0032559	GO:0006464//protein modification process	gi|224090977|ref|XP_002309132.1|/6.80608e-73/predicted protein [Populus trichocarpa]
Unigene6963_ANTbpfTARAAPEI-5	57	419	13.07	93.28	2.83531	4.09216e-67	4.43769e-65	-	-	-	-
Unigene8557_ANTbpfTARAAPEI-5	515	3736	118.05	831.71	2.81668	0	0	-	-	-	gi|326499596|dbj|BAJ86109.1|/9.66844e-07/predicted protein [Hordeum vulgare subsp. vulgare]
Unigene31698_ANTbpfTARAAPEI-5	5	36	1.15	8.01	2.80017	7.07782e-07	8.07942e-06	GO:0043231//intracellular membrane-bounded organelle	GO:0003676//nucleic acid binding;GO:0001071//nucleic acid binding transcription factor activity	GO:0006351//transcription, DNA-dependent;GO:0000160//two-component signal transduction system (phosphorelay);GO:0006950//response to stress	gi|300079020|gb|ADJ67441.1|/2.34168e-16/ethylene response factor 12 [Actinidia deliciosa]
Unigene18044_ANTbpfTARAAPEI-5	38	271	8.71	60.33	2.79213	2.79614e-43	2.02995e-41	GO:0043231//intracellular membrane-bounded organelle	-	GO:0008152//metabolic process	gi|225439570|ref|XP_002264939.1|/9.20951e-122/PREDICTED: uncharacterized protein LOC100263765 [Vitis vinifera]
Unigene41369_ANTbpfTARAAPEI-5	77	545	17.65	121.33	2.7812	4.59408e-85	6.22749e-83	-	-	-	gi|326532982|dbj|BAJ89336.1|/3.12972e-06/predicted protein [Hordeum vulgare subsp. vulgare]
Unigene2720_ANTbpfTARAAPEI-5	4	28	0.92	6.23	2.75953	1.57633e-05	0.00014689	-	-	-	-
Unigene11350_ANTbpfTARAAPEI-5	4	28	0.92	6.23	2.75953	1.57633e-05	0.000146811	-	-	-	-
Unigene8970_ANTbpfTARAAPEI-5	4	28	0.92	6.23	2.75953	1.57633e-05	0.000146733	-	GO:0004674//protein serine/threonine kinase activity;GO:0032559	GO:0006464//protein modification process	gi|356516507|ref|XP_003526935.1|/0/PREDICTED: probable serine/threonine-protein kinase At1g54610-like [Glycine max]
Unigene43677_ANTbpfTARAAPEI-5	24	166	5.5	36.95	2.74807	1.1731e-26	5.25957e-25	GO:0031410//cytoplasmic vesicle;GO:0031090//organelle membrane;GO:0009536//plastid	-	-	gi|297740775|emb|CBI30957.3|/0/unnamed protein product [Vitis vinifera]
Unigene21828_ANTbpfTARAAPEI-5	45	310	10.32	69.01	2.74136	2.25374e-48	1.76147e-46	-	-	-	-
Unigene37687_ANTbpfTARAAPEI-5	192	1304	44.01	290.3	2.72164	1.82322e-196	5.54995e-194	-	-	-	-
Unigene18227_ANTbpfTARAAPEI-5	5	34	1.15	7.57	2.71866	2.14452e-06	2.2828e-05	GO:0043231//intracellular membrane-bounded organelle	-	-	gi|296088278|emb|CBI36504.3|/0/unnamed protein product [Vitis vinifera]
Unigene2700_ANTbpfTARAAPEI-5	16	108	3.67	24.04	2.71158	1.32243e-17	3.86288e-16	GO:0031090//organelle membrane	-	-	gi|297801674|ref|XP_002868721.1|/3.2432e-31/hypothetical protein ARALYDRAFT_494047 [Arabidopsis lyrata subsp. lyrata]
Unigene40416_ANTbpfTARAAPEI-5	4	27	0.92	6.01	2.70766	2.74428e-05	0.000242444	-	-	-	gi|296086804|emb|CBI32953.3|/1.44931e-22/unnamed protein product [Vitis vinifera]
Unigene42826_ANTbpfTARAAPEI-5	4	27	0.92	6.01	2.70766	2.74428e-05	0.000242321	-	-	-	gi|125527612|gb|EAY75726.1|/5.39169e-48/hypothetical protein OsI_03637 [Oryza sativa Indica Group]
Unigene27755_ANTbpfTARAAPEI-5	6	40	1.38	8.9	2.68914	2.95486e-07	3.5753e-06	-	-	-	gi|93280156|gb|ABF06706.1|/1.68233e-06/UP-9A [Nicotiana tabacum]
Unigene4999_ANTbpfTARAAPEI-5	14	92	3.21	20.48	2.67357	5.54442e-15	1.36262e-13	-	-	-	-
Unigene1114_ANTbpfTARAAPEI-5	47	308	10.77	68.57	2.67056	9.56374e-47	7.18357e-45	-	-	-	gi|225445593|ref|XP_002285404.1|/1.75433e-31/PREDICTED: calmodulin-like protein 5-like [Vitis vinifera]
Unigene30523_ANTbpfTARAAPEI-5	16	104	3.67	23.15	2.65716	1.15352e-16	3.16688e-15	-	-	-	-
Unigene32706_ANTbpfTARAAPEI-5	8	51	1.83	11.35	2.63278	9.89346e-09	1.41518e-07	-	-	-	-
Unigene39812_ANTbpfTARAAPEI-5	8	51	1.83	11.35	2.63278	9.89346e-09	1.41402e-07	-	-	GO:0042742//defense response to bacterium;GO:0010033//response to organic substance	gi|357125930|ref|XP_003564642.1|/1.20492e-73/PREDICTED: nematode resistance protein-like HSPRO1-like [Brachypodium distachyon]
Unigene40094_ANTbpfTARAAPEI-5	44	281	10.09	62.56	2.63231	3.74824e-42	2.68743e-40	GO:0044464//cell part	GO:0008194//UDP-glycosyltransferase activity	-	gi|242080263|ref|XP_002444900.1|/1.96451e-90/hypothetical protein SORBIDRAFT_07g001090 [Sorghum bicolor]
Unigene39754_ANTbpfTARAAPEI-5	12	76	2.75	16.92	2.62123	2.32834e-12	4.71951e-11	-	-	-	-
Unigene41027_ANTbpfTARAAPEI-5	17	106	3.9	23.6	2.59724	1.42261e-16	3.86285e-15	-	-	-	-
Unigene30797_ANTbpfTARAAPEI-5	6	37	1.38	8.24	2.57798	1.50636e-06	1.63559e-05	-	-	-	-
Unigene36294_ANTbpfTARAAPEI-5	137	840	31.4	187	2.5742	1.07599e-119	2.07439e-117	-	-	-	-
Unigene33637_ANTbpfTARAAPEI-5	87	527	19.94	117.32	2.55671	3.57856e-75	4.40366e-73	-	-	-	-
Unigene22505_ANTbpfTARAAPEI-5	19	115	4.36	25.6	2.55374	1.46023e-17	4.23686e-16	-	-	-	-
Unigene39114_ANTbpfTARAAPEI-5	7	42	1.6	9.35	2.54689	3.55286e-07	4.25436e-06	GO:0043231//intracellular membrane-bounded organelle	-	-	gi|297745926|emb|CBI15982.3|/5.9828e-58/unnamed protein product [Vitis vinifera]
Unigene686_ANTbpfTARAAPEI-5	8	48	1.83	10.69	2.54635	4.94498e-08	6.50003e-07	-	-	-	gi|242036917|ref|XP_002465853.1|/3.3144e-49/hypothetical protein SORBIDRAFT_01g047030 [Sorghum bicolor]
Unigene40492_ANTbpfTARAAPEI-5	20	120	4.58	26.71	2.54396	3.5819e-18	1.08653e-16	-	-	-	-
Unigene3172_ANTbpfTARAAPEI-5	12	72	2.75	16.03	2.54327	1.96744e-11	3.62775e-10	GO:0016020//membrane	-	GO:0006950//response to stress	gi|359806549|ref|NP_001241518.1|/3.58432e-46/uncharacterized protein LOC100788713 [Glycine max]
Unigene20154_ANTbpfTARAAPEI-5	5	30	1.15	6.68	2.53821	1.89108e-05	0.000173793	-	-	-	gi|124359291|gb|ABD28426.2|/1.66986e-14/RNA-directed DNA polymerase (Reverse transcriptase) [Medicago truncatula]
Unigene40410_ANTbpfTARAAPEI-5	112	666	25.67	148.27	2.53007	1.91828e-93	2.91966e-91	GO:0016020//membrane	GO:0046872//metal ion binding	GO:0009642//response to light intensity;GO:0006952//defense response;GO:0009725//response to hormone stimulus;GO:0000302//response to reactive oxygen species;GO:0019932//second-messenger-mediated signaling;GO:0046209//nitric oxide metabolic process;GO:0009908//flower development;GO:0048571;GO:0043200//response to amino acid stimulus;GO:0009605//response to external stimulus	gi|357134241|ref|XP_003568726.1|/3.40549e-40/PREDICTED: probable calcium-binding protein CML18-like [Brachypodium distachyon]
Unigene32444_ANTbpfTARAAPEI-5	131	776	30.03	172.75	2.52421	2.55616e-108	4.66862e-106	-	-	-	-
Unigene36701_ANTbpfTARAAPEI-5	91	534	20.86	118.88	2.51069	1.25665e-74	1.52476e-72	-	-	-	-
Unigene36875_ANTbpfTARAAPEI-5	15	88	3.44	19.59	2.50964	1.65241e-13	3.70425e-12	-	-	-	-
Unigene37124_ANTbpfTARAAPEI-5	42	245	9.63	54.54	2.50171	5.6367e-35	3.3725e-33	-	GO:0016301//kinase activity	GO:0006796//phosphate metabolic process	gi|226503203|ref|NP_001146264.1|/2.61875e-24/uncharacterized protein LOC100279839 [Zea mays]
Unigene41177_ANTbpfTARAAPEI-5	28	163	6.42	36.29	2.49893	9.7743e-24	3.86319e-22	-	-	-	gi|224116538|ref|XP_002317326.1|/2.81442e-20/predicted protein [Populus trichocarpa]
Unigene43661_ANTbpfTARAAPEI-5	10	58	2.29	12.91	2.49507	2.81368e-09	4.23786e-08	-	-	-	gi|144954332|gb|ABP04242.1|/1.82202e-44/calmodulin-like protein [Elaeis guineensis]
Unigene41051_ANTbpfTARAAPEI-5	5	29	1.15	6.46	2.4899	3.22802e-05	0.000282305	GO:0016020//membrane	GO:0005488//binding;GO:0003824//catalytic activity	GO:0008152//metabolic process	gi|225445726|ref|XP_002270946.1|/7.73249e-100/PREDICTED: protein WAX2 isoform 2 [Vitis vinifera]
Unigene3958_ANTbpfTARAAPEI-5	5	29	1.15	6.46	2.4899	3.22802e-05	0.000282163	-	-	-	gi|359476477|ref|XP_002267976.2|/2.16425e-53/PREDICTED: uncharacterized protein LOC100263252 [Vitis vinifera]
Unigene5224_ANTbpfTARAAPEI-5	88	505	20.17	112.42	2.47862	1.20099e-69	1.34441e-67	GO:0043234//protein complex;GO:0043231//intracellular membrane-bounded organelle	GO:0008443//phosphofructokinase activity;GO:0032559	GO:0006796//phosphate metabolic process;GO:0006007//glucose catabolic process	gi|226529008|ref|NP_001147976.1|/1.54119e-96/6-phosphofructokinase 2 [Zea mays]
Unigene6546_ANTbpfTARAAPEI-5	14	80	3.21	17.81	2.47204	3.29028e-12	6.58473e-11	-	-	-	-
Unigene9352_ANTbpfTARAAPEI-5	6	34	1.38	7.57	2.45563	7.45642e-06	7.31353e-05	-	-	-	-
Unigene19723_ANTbpfTARAAPEI-5	6	34	1.38	7.57	2.45563	7.45642e-06	7.3094e-05	-	-	-	-
Unigene10115_ANTbpfTARAAPEI-5	5	28	1.15	6.23	2.4376	5.4869e-05	0.000457048	-	-	GO:0006887//exocytosis	gi|359479007|ref|XP_002281519.2|/1.34802e-159/PREDICTED: uncharacterized protein LOC100248374 [Vitis vinifera]
Unigene38769_ANTbpfTARAAPEI-5	39	217	8.94	48.31	2.43398	3.21104e-30	1.63867e-28	GO:0031461//cullin-RING ubiquitin ligase complex;GO:0031234//extrinsic to internal side of plasma membrane	-	-	gi|302141936|emb|CBI19139.3|/2.83587e-62/unnamed protein product [Vitis vinifera]
Unigene43979_ANTbpfTARAAPEI-5	18	100	4.13	22.26	2.43024	1.12577e-14	2.71294e-13	-	-	GO:0050896//response to stimulus	gi|224081437|ref|XP_002306410.1|/3.72862e-63/predicted protein [Populus trichocarpa]
Unigene43077_ANTbpfTARAAPEI-5	200	1094	45.85	243.55	2.40922	4.94066e-144	1.19063e-141	GO:0031410//cytoplasmic vesicle	-	GO:0000902//cell morphogenesis;GO:0009827//plant-type cell wall modification	gi|255587002|ref|XP_002534094.1|/2.32083e-100/Beta-expansin 1a precursor, putative [Ricinus communis]
Unigene37682_ANTbpfTARAAPEI-5	13	71	2.98	15.81	2.40745	1.09381e-10	1.87721e-09	GO:0016020//membrane	GO:0046872//metal ion binding	GO:0009642//response to light intensity;GO:0006952//defense response;GO:0009725//response to hormone stimulus;GO:0000302//response to reactive oxygen species;GO:0019932//second-messenger-mediated signaling;GO:0046209//nitric oxide metabolic process;GO:0009908//flower development;GO:0048571;GO:0043200//response to amino acid stimulus;GO:0009605//response to external stimulus	gi|357134241|ref|XP_003568726.1|/7.0343e-21/PREDICTED: probable calcium-binding protein CML18-like [Brachypodium distachyon]
Unigene5210_ANTbpfTARAAPEI-5	48	262	11	58.33	2.40673	1.04194e-35	6.27734e-34	-	-	-	-
Unigene6392_ANTbpfTARAAPEI-5	9	49	2.06	10.91	2.40493	9.58684e-08	1.23125e-06	-	GO:0003824//catalytic activity	GO:0008152//metabolic process	gi|37702657|gb|AAR00930.1|U86045_1/1.57161e-99/1-aminocyclopropane-1-carboxylate oxidase [Musa acuminata AAA Group]
Unigene33208_ANTbpfTARAAPEI-5	7	38	1.6	8.46	2.40259	2.92738e-06	3.0415e-05	-	-	-	-
Unigene16650_ANTbpfTARAAPEI-5	5	27	1.15	6.01	2.38573	9.28474e-05	0.000744109	-	-	-	gi|342365838|gb|AEL30371.1|/3.25709e-37/TIR-NBS-LRR type disease resistance protein [Arachis hypogaea]
Unigene36593_ANTbpfTARAAPEI-5	6	32	1.38	7.12	2.36721	2.12586e-05	0.000193119	GO:0031224//intrinsic to membrane	GO:0042625//ATPase activity, coupled to transmembrane movement of ions;GO:0046872//metal ion binding;GO:0005548//phospholipid transporter activity;GO:0005515//protein binding;GO:0032559	GO:0009206;GO:0006869//lipid transport	gi|224121336|ref|XP_002318557.1|/1.72707e-64/aminophospholipid ATPase [Populus trichocarpa]
Unigene40818_ANTbpfTARAAPEI-5	10	53	2.29	11.8	2.36537	3.79742e-08	5.08796e-07	-	-	-	-
Unigene906_ANTbpfTARAAPEI-5	16	84	3.67	18.7	2.34919	4.2184e-12	8.33638e-11	-	-	-	gi|226492561|ref|NP_001141745.1|/5.14547e-173/uncharacterized protein LOC100273879 [Zea mays]
Unigene4112_ANTbpfTARAAPEI-5	45	236	10.32	52.54	2.34797	1.91414e-31	1.01567e-29	-	-	-	gi|359480520|ref|XP_003632481.1|/3.44469e-15/PREDICTED: uncharacterized protein At5g65660-like [Vitis vinifera]
Unigene10352_ANTbpfTARAAPEI-5	24	124	5.5	27.6	2.32716	4.88752e-17	1.37892e-15	-	-	-	-
Unigene15435_ANTbpfTARAAPEI-5	81	417	18.57	92.83	2.32162	1.25418e-53	1.10463e-51	GO:0016020//membrane;GO:0044444//cytoplasmic part	-	GO:0006887//exocytosis	gi|225456309|ref|XP_002279988.1|/4.25215e-148/PREDICTED: uncharacterized protein LOC100268151 [Vitis vinifera]
Unigene1803_ANTbpfTARAAPEI-5	11	56	2.52	12.47	2.30697	2.49688e-08	3.40325e-07	-	GO:0016787//hydrolase activity	-	gi|224077024|ref|XP_002305097.1|/4.50357e-75/predicted protein [Populus trichocarpa]
Unigene30775_ANTbpfTARAAPEI-5	31	157	7.11	34.95	2.29737	6.6796e-21	2.3226e-19	-	-	-	-
Unigene9242_ANTbpfTARAAPEI-5	18	91	4.13	20.26	2.29442	1.1151e-12	2.31161e-11	-	-	-	-
Unigene24511_ANTbpfTARAAPEI-5	8	40	1.83	8.9	2.28196	3.18742e-06	3.30376e-05	-	-	-	-
Unigene12775_ANTbpfTARAAPEI-5	11	55	2.52	12.24	2.28011	4.14216e-08	5.52002e-07	GO:0009532//plastid stroma	GO:0016776//phosphotransferase activity, phosphate group as acceptor;GO:0019205//nucleobase, nucleoside, nucleotide kinase activity;GO:0032559	GO:0006796//phosphate metabolic process;GO:0009117//nucleotide metabolic process;GO:0006520//cellular amino acid metabolic process;GO:0048513//organ development	gi|255568141|ref|XP_002525046.1|/1.3164e-107/adenylate kinase 1 chloroplast, putative [Ricinus communis]
Unigene9467_ANTbpfTARAAPEI-5	14	70	3.21	15.58	2.27905	5.57426e-10	8.93891e-09	-	-	GO:0006952//defense response	gi|357160476|ref|XP_003578777.1|/1.4589e-29/PREDICTED: cytochrome b5-like [Brachypodium distachyon]
Unigene38549_ANTbpfTARAAPEI-5	30	150	6.88	33.39	2.27894	7.47262e-20	2.47911e-18	-	-	-	gi|356510963|ref|XP_003524202.1|/1.6578e-40/PREDICTED: uncharacterized protein LOC100805973 [Glycine max]
Unigene33162_ANTbpfTARAAPEI-5	43	214	9.86	47.64	2.27251	1.32448e-27	6.14466e-26	-	-	-	-
Unigene37621_ANTbpfTARAAPEI-5	61	299	13.98	66.56	2.25129	1.57772e-37	1.01015e-35	-	GO:0008081//phosphoric diester hydrolase activity	GO:0019400	gi|224055783|ref|XP_002298651.1|/2.07898e-25/predicted protein [Populus trichocarpa]
Unigene13372_ANTbpfTARAAPEI-5	24	117	5.5	26.05	2.24378	1.62992e-15	4.17736e-14	-	-	-	-
Unigene9186_ANTbpfTARAAPEI-5	24	117	5.5	26.05	2.24378	1.62992e-15	4.1712e-14	GO:0031224//intrinsic to membrane	-	GO:0006810//transport	gi|171190270|gb|ACB42441.1|/4.48866e-44/aquaporin PIP2;4 [Gossypium hirsutum]
Unigene24208_ANTbpfTARAAPEI-5	30	146	6.88	32.5	2.23996	5.46498e-19	1.74628e-17	GO:0009941//chloroplast envelope	GO:0016705//oxidoreductase activity, acting on paired donors, with incorporation or reduction of molecular oxygen	GO:0006631//fatty acid metabolic process	gi|224140429|ref|XP_002323585.1|/3.38485e-07/predicted protein [Populus trichocarpa]
Unigene8801_ANTbpfTARAAPEI-5	115	554	26.36	123.33	2.2261	3.13852e-67	3.42493e-65	GO:0043231//intracellular membrane-bounded organelle	GO:0046872//metal ion binding;GO:0001071//nucleic acid binding transcription factor activity	GO:0006952//defense response;GO:0009416//response to light stimulus;GO:0009636//response to toxin;GO:0009696//salicylic acid metabolic process;GO:0006970//response to osmotic stress;GO:0042743//hydrogen peroxide metabolic process;GO:0006351//transcription, DNA-dependent;GO:0030001//metal ion transport	gi|359491532|ref|XP_002279249.2|/0/PREDICTED: NF-X1-type zinc finger protein NFXL1-like [Vitis vinifera]
Unigene32442_ANTbpfTARAAPEI-5	19	91	4.36	20.26	2.21623	3.25346e-12	6.53366e-11	-	-	-	-
Unigene3923_ANTbpfTARAAPEI-5	9	43	2.06	9.57	2.21587	2.03948e-06	2.18169e-05	-	-	-	gi|356528440|ref|XP_003532811.1|/2.47055e-06/PREDICTED: early nodulin-75-like [Glycine max]
Unigene17674_ANTbpfTARAAPEI-5	13	62	2.98	13.8	2.21128	1.04723e-08	1.48694e-07	-	GO:0016491//oxidoreductase activity;GO:0005506//iron ion binding	GO:0008152//metabolic process	gi|359474726|ref|XP_002269405.2|/2.02332e-72/PREDICTED: abscisic acid 8'-hydroxylase 1-like [Vitis vinifera]
Unigene11510_ANTbpfTARAAPEI-5	36	171	8.25	38.07	2.20619	1.33981e-21	4.77352e-20	-	-	-	-
Unigene35381_ANTbpfTARAAPEI-5	11	52	2.52	11.58	2.20014	1.85972e-07	2.3065e-06	GO:0042995//cell projection;GO:0031224//intrinsic to membrane;GO:0031410//cytoplasmic vesicle	-	-	gi|225446345|ref|XP_002272406.1|/1.88144e-18/PREDICTED: GPI-anchored protein LORELEI [Vitis vinifera]
Unigene60_ANTbpfTARAAPEI-5	7	33	1.6	7.35	2.19967	3.7672e-05	0.000326334	-	-	-	-
Unigene42682_ANTbpfTARAAPEI-5	14	66	3.21	14.69	2.19419	4.09554e-09	6.07365e-08	GO:0005618//cell wall;GO:0009536//plastid	-	GO:0009628//response to abiotic stimulus	gi|297846338|ref|XP_002891050.1|/6.60711e-88/hypothetical protein ARALYDRAFT_890938 [Arabidopsis lyrata subsp. lyrata]
Unigene5545_ANTbpfTARAAPEI-5	20	94	4.58	20.93	2.19215	2.10166e-12	4.28004e-11	-	-	-	gi|193878350|gb|ACF25915.1|/2.08547e-145/MLO-like protein 9 [Vitis vinifera]
Unigene25013_ANTbpfTARAAPEI-5	28	131	6.42	29.16	2.18335	1.0837e-16	2.9894e-15	GO:0043231//intracellular membrane-bounded organelle	GO:0046872//metal ion binding	-	gi|225457903|ref|XP_002279403.1|/3.47234e-12/PREDICTED: uncharacterized protein LOC100252373 [Vitis vinifera]
Unigene16562_ANTbpfTARAAPEI-5	9	42	2.06	9.35	2.18232	3.3557e-06	3.47196e-05	-	-	-	gi|296089232|emb|CBI39004.3|/2.54554e-21/unnamed protein product [Vitis vinifera]
Unigene37387_ANTbpfTARAAPEI-5	51	238	11.69	52.98	2.18017	4.4679e-29	2.18373e-27	-	-	-	-
Unigene44346_ANTbpfTARAAPEI-5	119	552	27.28	122.89	2.17145	5.28214e-65	5.55457e-63	-	-	-	gi|147794584|emb|CAN78033.1|/4.42294e-28/hypothetical protein VITISV_017534 [Vitis vinifera]
Unigene41080_ANTbpfTARAAPEI-5	28	129	6.42	28.72	2.16141	2.87388e-16	7.67149e-15	GO:0031224//intrinsic to membrane	-	-	gi|223950095|gb|ACN29131.1|/3.56022e-60/unknown [Zea mays]
Unigene39692_ANTbpfTARAAPEI-5	38	175	8.71	38.96	2.16125	1.49167e-21	5.30367e-20	-	GO:0016831//carboxy-lyase activity	-	gi|51703308|gb|AAR84411.2|/5.43867e-71/arginine decarboxylase [Daucus carota]
Unigene17230_ANTbpfTARAAPEI-5	11	50	2.52	11.13	2.14296	4.98658e-07	5.82641e-06	GO:0043231//intracellular membrane-bounded organelle	-	-	gi|224103459|ref|XP_002313064.1|/1.20659e-109/predicted protein [Populus trichocarpa]
Unigene32463_ANTbpfTARAAPEI-5	15	68	3.44	15.14	2.13788	4.2643e-09	6.30237e-08	-	-	-	-
Unigene39859_ANTbpfTARAAPEI-5	17	77	3.9	17.14	2.13582	3.99662e-10	6.49301e-09	-	-	-	gi|388509638|gb|AFK42885.1|/4.57121e-28/unknown [Lotus japonicus]
Unigene36173_ANTbpfTARAAPEI-5	64	287	14.67	63.89	2.12272	1.20202e-33	6.90603e-32	-	-	-	-
Unigene34975_ANTbpfTARAAPEI-5	35	156	8.02	34.73	2.11451	7.03326e-19	2.23097e-17	-	-	-	-
Unigene36670_ANTbpfTARAAPEI-5	24	106	5.5	23.6	2.10128	3.50596e-13	7.54738e-12	-	-	-	-
Unigene36453_ANTbpfTARAAPEI-5	13	57	2.98	12.69	2.09031	1.21116e-07	1.53842e-06	-	-	-	-
Unigene13817_ANTbpfTARAAPEI-5	22	96	5.04	21.37	2.08409	5.93924e-12	1.15399e-10	-	GO:0005488//binding	-	gi|388501110|gb|AFK38621.1|/1.6487e-38/unknown [Lotus japonicus]
Unigene33690_ANTbpfTARAAPEI-5	14	61	3.21	13.58	2.08084	4.68834e-08	6.17672e-07	-	-	-	-
Unigene21858_ANTbpfTARAAPEI-5	417	1816	95.59	404.28	2.08042	1.11843e-198	3.52834e-196	-	-	-	-
Unigene12766_ANTbpfTARAAPEI-5	36	156	8.25	34.73	2.07372	1.87327e-18	5.80413e-17	-	-	-	gi|9309363|dbj|BAB03249.1|/5.11758e-51/polyprotein [Oryza sativa]
Unigene40698_ANTbpfTARAAPEI-5	43	186	9.86	41.41	2.07032	1.08576e-21	3.90041e-20	-	-	-	-
Unigene24656_ANTbpfTARAAPEI-5	88	376	20.17	83.71	2.05319	7.92266e-42	5.61086e-40	-	GO:0046872//metal ion binding	-	gi|255587064|ref|XP_002534120.1|/3.85146e-11/ef-hand calcium binding protein, putative [Ricinus communis]
Unigene14950_ANTbpfTARAAPEI-5	18	77	4.13	17.14	2.05315	1.06747e-09	1.67012e-08	-	-	-	-
Unigene809_ANTbpfTARAAPEI-5	8	34	1.83	7.57	2.04845	6.24346e-05	0.000517584	-	-	-	gi|242043862|ref|XP_002459802.1|/1.29762e-16/hypothetical protein SORBIDRAFT_02g010980 [Sorghum bicolor]
Unigene16488_ANTbpfTARAAPEI-5	12	51	2.75	11.35	2.04519	8.20786e-07	9.31423e-06	GO:0031224//intrinsic to membrane;GO:0005746//mitochondrial respiratory chain	GO:0015002//heme-copper terminal oxidase activity	GO:0022904//respiratory electron transport chain	gi|372450263|ref|YP_005090446.1|/8.74016e-139/cox3 gene product (mitochondrion) [Millettia pinnata]
Unigene39422_ANTbpfTARAAPEI-5	48	203	11	45.19	2.0385	4.30106e-23	1.65839e-21	-	GO:0005515//protein binding	GO:0044267//cellular protein metabolic process	gi|224090911|ref|XP_002309113.1|/4.18294e-57/predicted protein [Populus trichocarpa]
Unigene16899_ANTbpfTARAAPEI-5	18	76	4.13	16.92	2.03452	1.71602e-09	2.6396e-08	GO:0044464//cell part	GO:0016747//transferase activity, transferring acyl groups other than amino-acyl groups	GO:0007275//multicellular organismal development;GO:0006631//fatty acid metabolic process	gi|359475340|ref|XP_003631663.1|/0/PREDICTED: 3-ketoacyl-CoA synthase 4-like [Vitis vinifera]
Unigene5342_ANTbpfTARAAPEI-5	23	97	5.27	21.59	2.03449	9.66192e-12	1.84224e-10	-	GO:0003677//DNA binding;GO:0001071//nucleic acid binding transcription factor activity	GO:0006351//transcription, DNA-dependent;GO:0006950//response to stress;GO:0009743//response to carbohydrate stimulus	gi|359481977|ref|XP_002277338.2|/1.9838e-28/PREDICTED: heat stress transcription factor A-3-like [Vitis vinifera]
Unigene29753_ANTbpfTARAAPEI-5	32	134	7.34	29.83	2.02291	1.32282e-15	3.40032e-14	-	-	-	gi|356503344|ref|XP_003520470.1|/2.20305e-06/PREDICTED: uncharacterized protein LOC100782392 [Glycine max]
Unigene29794_ANTbpfTARAAPEI-5	12	50	2.75	11.13	2.01695	1.3217e-06	1.45053e-05	-	-	-	-
Unigene7901_ANTbpfTARAAPEI-5	26	108	5.96	24.04	2.01205	9.26196e-13	1.9362e-11	-	-	-	-
Unigene24966_ANTbpfTARAAPEI-5	14	58	3.21	12.91	2.00784	1.95897e-07	2.41922e-06	-	-	-	-
Unigene4002_ANTbpfTARAAPEI-5	8	33	1.83	7.35	2.0059	0.000100941	0.000800837	-	-	-	-
Unigene31102_ANTbpfTARAAPEI-5	8	33	1.83	7.35	2.0059	0.000100941	0.000800471	-	-	-	-
Unigene13724_ANTbpfTARAAPEI-5	41	168	9.4	37.4	1.99231	7.59338e-19	2.39987e-17	-	-	-	-
Unigene36157_ANTbpfTARAAPEI-5	75	307	17.19	68.34	1.99116	3.6726e-33	2.05559e-31	-	-	-	-
Unigene43465_ANTbpfTARAAPEI-5	34	139	7.79	30.94	1.98978	8.27856e-16	2.15678e-14	GO:0009536//plastid	GO:0016829//lyase activity	GO:0006779//porphyrin biosynthetic process	gi|328727190|gb|AEB38782.1|/8.26373e-161/ferrochelatase isoform I [Nicotiana tabacum]
Unigene18028_ANTbpfTARAAPEI-5	35	143	8.02	31.83	1.98871	3.2534e-16	8.65794e-15	-	GO:0003677//DNA binding;GO:0001071//nucleic acid binding transcription factor activity	GO:0010467//gene expression	gi|10798760|dbj|BAB16432.1|/8.65795e-48/WRKY transcription factor NtEIG-D48 [Nicotiana tabacum]
Unigene13542_ANTbpfTARAAPEI-5	107	433	24.53	96.39	1.97434	1.26139e-45	9.27392e-44	-	-	-	-
Unigene33184_ANTbpfTARAAPEI-5	78	313	17.88	69.68	1.9624	3.60206e-33	2.02263e-31	GO:0043231//intracellular membrane-bounded organelle	GO:0005515//protein binding	GO:0010102//lateral root morphogenesis;GO:0048869;GO:0051707//response to other organism;GO:0010038//response to metal ion;GO:0009755//hormone-mediated signaling pathway;GO:0006950//response to stress	gi|225423539|ref|XP_002271911.1|/1.72789e-11/PREDICTED: uncharacterized protein LOC100262861 [Vitis vinifera]
Unigene8672_ANTbpfTARAAPEI-5	17	68	3.9	15.14	1.95682	2.88678e-08	3.89794e-07	-	-	-	gi|255567752|ref|XP_002524854.1|/1.21979e-07/hypothetical protein RCOM_0723020 [Ricinus communis]
Unigene36531_ANTbpfTARAAPEI-5	76	303	17.42	67.45	1.95307	5.74082e-32	3.08387e-30	GO:0043231//intracellular membrane-bounded organelle	GO:0000175//3'-5'-exoribonuclease activity;GO:0005488//binding	GO:0006950//response to stress;GO:0016070//RNA metabolic process	gi|110293351|gb|ABG66307.1|/3.67957e-27/CCR4 associated factor 1-related protein [Capsicum annuum]
Unigene6854_ANTbpfTARAAPEI-5	131	522	30.03	116.21	1.95226	7.16474e-54	6.37515e-52	-	-	-	gi|225454832|ref|XP_002275116.1|/0/PREDICTED: protein TOPLESS [Vitis vinifera]
Unigene11628_ANTbpfTARAAPEI-5	30	119	6.88	26.49	1.94497	2.21348e-13	4.8925e-12	-	-	-	-
Unigene35097_ANTbpfTARAAPEI-5	175	686	40.11	152.72	1.92886	3.72904e-69	4.0951e-67	-	-	-	-
Unigene7989_ANTbpfTARAAPEI-5	34	133	7.79	29.61	1.92639	1.30819e-14	3.13081e-13	GO:0043229//intracellular organelle	-	-	gi|62701879|gb|AAX92952.1|/1.75777e-16/histone H3 - maize [Oryza sativa Japonica Group]
Unigene34667_ANTbpfTARAAPEI-5	41	160	9.4	35.62	1.92195	2.99282e-17	8.54086e-16	-	-	-	-
Unigene4565_ANTbpfTARAAPEI-5	9	35	2.06	7.79	1.91898	9.79592e-05	0.000782907	GO:0005743//mitochondrial inner membrane	GO:0042626//ATPase activity, coupled to transmembrane movement of substances;GO:0008320//protein transmembrane transporter activity	GO:0006605//protein targeting	gi|255567254|ref|XP_002524608.1|/2.79221e-40/mitochondrial import inner membrane translocase subunit tim44, putative [Ricinus communis]
Unigene20700_ANTbpfTARAAPEI-5	53	206	12.15	45.86	1.91628	1.04327e-21	3.76335e-20	-	-	-	-
Unigene29085_ANTbpfTARAAPEI-5	77	297	17.65	66.12	1.90542	2.12138e-30	1.09875e-28	-	-	-	-
Unigene39753_ANTbpfTARAAPEI-5	59	226	13.52	50.31	1.89575	2.40564e-23	9.33787e-22	-	-	-	-
Unigene4390_ANTbpfTARAAPEI-5	34	130	7.79	28.94	1.89337	5.1002e-14	1.17521e-12	-	GO:0004674//protein serine/threonine kinase activity;GO:0000166//nucleotide binding	GO:0009987//cellular process	gi|359485467|ref|XP_002277954.2|/4.26343e-114/PREDICTED: G-type lectin S-receptor-like serine/threonine-protein kinase SD2-5-like [Vitis vinifera]
Unigene41013_ANTbpfTARAAPEI-5	11	42	2.52	9.35	1.89154	2.2451e-05	0.000202995	GO:0031225//anchored to membrane	-	-	gi|255569692|ref|XP_002525811.1|/3.36967e-63/LysM domain GPI-anchored protein 2 precursor, putative [Ricinus communis]
Unigene21526_ANTbpfTARAAPEI-5	97	370	22.24	82.37	1.88896	4.47468e-37	2.83358e-35	-	-	-	-
Unigene37320_ANTbpfTARAAPEI-5	122	465	27.97	103.52	1.88796	3.86072e-46	2.87499e-44	-	-	-	-
Unigene39085_ANTbpfTARAAPEI-5	68	259	15.59	57.66	1.88695	2.1858e-26	9.62584e-25	-	GO:0016741	GO:0006730//one-carbon metabolic process	gi|224129550|ref|XP_002328744.1|/2.77994e-15/predicted protein [Populus trichocarpa]
Unigene36953_ANTbpfTARAAPEI-5	56	211	12.84	46.97	1.87109	1.49508e-21	5.30493e-20	-	-	-	-
Unigene31546_ANTbpfTARAAPEI-5	20	75	4.58	16.7	1.86643	1.65967e-08	2.29458e-07	-	-	-	-
Unigene44115_ANTbpfTARAAPEI-5	85	316	19.48	70.35	1.85256	4.27212e-31	2.24623e-29	-	-	-	gi|225451503|ref|XP_002272024.1|/9.50576e-140/PREDICTED: uncharacterized protein LOC100248040 [Vitis vinifera]
Unigene14276_ANTbpfTARAAPEI-5	39	145	8.94	32.28	1.85229	4.50562e-15	1.11841e-13	-	-	-	gi|224113541|ref|XP_002332558.1|/2.64096e-19/AP2/ERF domain-containing transcription factor [Populus trichocarpa]
Unigene39900_ANTbpfTARAAPEI-5	17	63	3.9	14.03	1.84697	2.84048e-07	3.4417e-06	-	-	-	gi|359477496|ref|XP_003631985.1|/9.90887e-39/PREDICTED: uncharacterized protein LOC100854837 [Vitis vinifera]
Unigene14167_ANTbpfTARAAPEI-5	30	111	6.88	24.71	1.84461	8.256e-12	1.57938e-10	-	-	-	gi|359497000|ref|XP_002280261.2|/3.06159e-43/PREDICTED: uncharacterized protein LOC100262292 [Vitis vinifera]
Unigene37556_ANTbpfTARAAPEI-5	145	529	33.24	117.77	1.82498	5.63212e-50	4.58793e-48	-	-	-	-
Unigene39644_ANTbpfTARAAPEI-5	11	40	2.52	8.9	1.82038	5.58812e-05	0.000465033	-	-	-	gi|224068434|ref|XP_002302744.1|/1.02282e-45/predicted protein [Populus trichocarpa]
Unigene40460_ANTbpfTARAAPEI-5	106	384	24.3	85.49	1.8148	1.84136e-36	1.14926e-34	GO:0010008//endosome membrane	-	GO:0051234//establishment of localization	gi|255560842|ref|XP_002521434.1|/3.97451e-52/Vacuolar protein sorting-associated protein VPS28, putative [Ricinus communis]
Unigene23059_ANTbpfTARAAPEI-5	128	459	29.34	102.18	1.80017	8.41742e-43	6.08544e-41	-	-	-	-
Unigene30783_ANTbpfTARAAPEI-5	19	68	4.36	15.14	1.79597	1.62994e-07	2.04048e-06	-	-	-	-
Unigene5477_ANTbpfTARAAPEI-5	22	78	5.04	17.36	1.78427	2.32944e-08	3.18002e-07	-	-	-	-
Unigene9682_ANTbpfTARAAPEI-5	39	137	8.94	30.5	1.77046	1.51372e-13	3.40215e-12	GO:0031410//cytoplasmic vesicle	GO:0016787//hydrolase activity	-	gi|218186522|gb|EEC68949.1|/2.52987e-77/hypothetical protein OsI_37668 [Oryza sativa Indica Group]
Unigene41306_ANTbpfTARAAPEI-5	95	333	21.78	74.13	1.76705	9.58184e-31	4.99263e-29	-	-	-	gi|116784038|gb|ABK23190.1|/1.56471e-50/unknown [Picea sitchensis]
Unigene8497_ANTbpfTARAAPEI-5	151	528	34.61	117.54	1.76389	1.14402e-47	8.78314e-46	-	-	-	-
Unigene40325_ANTbpfTARAAPEI-5	22	76	5.04	16.92	1.74723	5.57508e-08	7.31166e-07	-	-	-	-
Unigene23911_ANTbpfTARAAPEI-5	75	259	17.19	57.66	1.746	7.10968e-24	2.8424e-22	-	GO:0003824//catalytic activity	GO:0009064//glutamine family amino acid metabolic process	gi|357508181|ref|XP_003624379.1|/3.07124e-08/hypothetical protein MTR_7g082570 [Medicago truncatula]
Unigene29816_ANTbpfTARAAPEI-5	20	69	4.58	15.36	1.74576	2.36428e-07	2.88688e-06	-	-	-	-
Unigene27038_ANTbpfTARAAPEI-5	76	258	17.42	57.44	1.72131	2.3791e-23	9.25555e-22	-	-	-	-
Unigene6062_ANTbpfTARAAPEI-5	26	88	5.96	19.59	1.71673	7.41306e-09	1.06831e-07	-	-	-	-
Unigene43255_ANTbpfTARAAPEI-5	72	243	16.5	54.1	1.71316	6.11526e-22	2.22444e-20	GO:0044421//extracellular region part	GO:0016623;GO:0016616//oxidoreductase activity, acting on the CH-OH group of donors, NAD or NADP as acceptor;GO:0048037//cofactor binding	GO:0006005//L-fucose biosynthetic process;GO:0019852//L-ascorbic acid metabolic process	gi|356568172|ref|XP_003552287.1|/3.95687e-146/PREDICTED: putative GDP-L-fucose synthase 2-like [Glycine max]
Unigene39862_ANTbpfTARAAPEI-5	74	248	16.96	55.21	1.70279	3.46172e-22	1.27796e-20	-	GO:0046872//metal ion binding;GO:0016628//oxidoreductase activity, acting on the CH-CH group of donors, NAD or NADP as acceptor	GO:0008152//metabolic process	gi|307776247|pdb|2L1W|A/4.529e-60/Chain A, The Solution Structure Of Soybean Calmodulin Isoform 4 Complexed With The Vacuolar Calcium Atpase Bca1 Peptide
Unigene38357_ANTbpfTARAAPEI-5	56	186	12.84	41.41	1.68933	7.60628e-17	2.1184e-15	GO:0009536//plastid	GO:0004672//protein kinase activity;GO:0032559	GO:0006464//protein modification process	gi|218198914|gb|EEC81341.1|/1.28761e-82/hypothetical protein OsI_24527 [Oryza sativa Indica Group]
Unigene1109_ANTbpfTARAAPEI-5	19	63	4.36	14.03	1.68611	1.4312e-06	1.55496e-05	-	-	-	-
Unigene3789_ANTbpfTARAAPEI-5	38	125	8.71	27.83	1.6759	1.15824e-11	2.19636e-10	-	GO:0001727//lipid kinase activity;GO:0032559	GO:0046488//phosphatidylinositol metabolic process;GO:0019538//protein metabolic process	gi|125550344|gb|EAY96166.1|/2.56855e-123/hypothetical protein OsI_18048 [Oryza sativa Indica Group]
Unigene3227_ANTbpfTARAAPEI-5	31	102	7.11	22.71	1.67541	9.09348e-10	1.43177e-08	-	-	-	-
Unigene24957_ANTbpfTARAAPEI-5	15	49	3.44	10.91	1.66517	2.63396e-05	0.000234368	-	-	-	-
Unigene42885_ANTbpfTARAAPEI-5	411	1332	94.21	296.53	1.65423	1.47013e-107	2.62971e-105	-	-	-	gi|297737068|emb|CBI26269.3|/1.17358e-29/unnamed protein product [Vitis vinifera]
Unigene31574_ANTbpfTARAAPEI-5	49	158	11.23	35.17	1.64699	4.64302e-14	1.07415e-12	-	-	-	-
Unigene37444_ANTbpfTARAAPEI-5	27	87	6.19	19.37	1.64581	2.42228e-08	3.30417e-07	-	-	-	-
Unigene11578_ANTbpfTARAAPEI-5	218	699	49.97	155.61	1.6388	1.47689e-56	1.408e-54	-	-	-	-
Unigene2266_ANTbpfTARAAPEI-5	98	312	22.46	69.46	1.62882	6.29322e-26	2.72984e-24	-	-	-	gi|224090807|ref|XP_002309090.1|/1.66749e-06/predicted protein [Populus trichocarpa]
Unigene31282_ANTbpfTARAAPEI-5	60	191	13.75	42.52	1.62871	1.87941e-16	5.04794e-15	-	-	-	-
Unigene26866_ANTbpfTARAAPEI-5	17	54	3.9	12.02	1.62389	1.4251e-05	0.000133876	-	-	-	-
Unigene13996_ANTbpfTARAAPEI-5	18	57	4.13	12.69	1.61948	8.49404e-06	8.24735e-05	-	GO:0004672//protein kinase activity;GO:0000166//nucleotide binding	GO:0009987//cellular process	gi|225463860|ref|XP_002268342.1|/5.93148e-22/PREDICTED: G-type lectin S-receptor-like serine/threonine-protein kinase At1g67520-like [Vitis vinifera]
Unigene14508_ANTbpfTARAAPEI-5	28	88	6.42	19.59	1.60947	3.33472e-08	4.48533e-07	-	-	-	gi|125524575|gb|EAY72689.1|/7.12195e-45/hypothetical protein OsI_00556 [Oryza sativa Indica Group]
Unigene10479_ANTbpfTARAAPEI-5	37	116	8.48	25.82	1.60635	2.3007e-10	3.81639e-09	GO:0012505//endomembrane system;GO:0031090//organelle membrane;GO:0044444//cytoplasmic part;GO:0005626//insoluble fraction	GO:0032561;GO:0003824//catalytic activity	GO:0035556//intracellular signal transduction;GO:0046903//secretion	gi|255571107|ref|XP_002526504.1|/2.14947e-33/protein with unknown function [Ricinus communis]
Unigene27546_ANTbpfTARAAPEI-5	133	416	30.49	92.61	1.60283	2.59178e-33	1.46961e-31	-	-	-	-
Unigene43459_ANTbpfTARAAPEI-5	16	50	3.67	11.13	1.6006	3.6367e-05	0.000315187	-	-	-	gi|225425946|ref|XP_002273614.1|/6.2723e-76/PREDICTED: uncharacterized protein LOC100257993 [Vitis vinifera]
Unigene29961_ANTbpfTARAAPEI-5	62	193	14.21	42.97	1.59642	3.51532e-16	9.28376e-15	GO:0043231//intracellular membrane-bounded organelle	GO:0016628//oxidoreductase activity, acting on the CH-CH group of donors, NAD or NADP as acceptor;GO:0046872//metal ion binding	GO:0008152//metabolic process	gi|357128408|ref|XP_003565865.1|/2.12395e-17/PREDICTED: probable calcium-binding protein CML14-like [Brachypodium distachyon]
Unigene38837_ANTbpfTARAAPEI-5	429	1320	98.34	293.86	1.57928	7.67168e-100	1.24403e-97	-	-	-	-
Unigene42377_ANTbpfTARAAPEI-5	15	46	3.44	10.24	1.57374	9.27944e-05	0.000744028	-	GO:0016831//carboxy-lyase activity	GO:0006596//polyamine biosynthetic process	gi|359473648|ref|XP_003631339.1|/4.69445e-85/PREDICTED: S-adenosylmethionine decarboxylase proenzyme [Vitis vinifera]
Unigene26566_ANTbpfTARAAPEI-5	201	616	46.07	137.13	1.57364	2.71328e-47	2.06483e-45	-	-	-	-
Unigene13546_ANTbpfTARAAPEI-5	46	140	10.54	31.17	1.56428	8.20476e-12	1.57131e-10	-	-	-	-
Unigene34717_ANTbpfTARAAPEI-5	51	155	11.69	34.51	1.56174	6.59812e-13	1.39275e-11	-	-	-	-
Unigene24149_ANTbpfTARAAPEI-5	472	1433	108.2	319.01	1.5599	2.43738e-106	4.31541e-104	-	-	-	-
Unigene39020_ANTbpfTARAAPEI-5	26	77	5.96	17.14	1.52398	7.03052e-07	8.03071e-06	-	-	-	gi|27525462|emb|CAD59438.1|/9.46692e-07/Rps16 protein [Clivia gardenii]
Unigene41382_ANTbpfTARAAPEI-5	165	488	37.82	108.64	1.52233	4.21716e-36	2.57648e-34	GO:0043231//intracellular membrane-bounded organelle	GO:0035251//UDP-glucosyltransferase activity;GO:0019203//carbohydrate phosphatase activity	GO:0005991//trehalose metabolic process	gi|350534654|ref|NP_001233896.1|/4.68513e-18/trehalose-6-phosphate synthase [Solanum lycopersicum]
Unigene8230_ANTbpfTARAAPEI-5	37	109	8.48	24.27	1.51704	3.82648e-09	5.67949e-08	GO:0031410//cytoplasmic vesicle;GO:0043231//intracellular membrane-bounded organelle	GO:0016741	GO:0006730//one-carbon metabolic process	gi|147840232|emb|CAN77378.1|/9.81883e-153/hypothetical protein VITISV_043863 [Vitis vinifera]
Unigene12348_ANTbpfTARAAPEI-5	77	226	17.65	50.31	1.51118	2.2212e-17	6.41265e-16	GO:0031224//intrinsic to membrane;GO:0043231//intracellular membrane-bounded organelle;GO:0031090//organelle membrane	GO:0046914//transition metal ion binding;GO:0046873//metal ion transmembrane transporter activity;GO:0019829//cation-transporting ATPase activity;GO:0005515//protein binding;GO:0032559;GO:0016836//hydro-lyase activity	GO:0010035//response to inorganic substance;GO:0009206;GO:0006816//calcium ion transport	gi|356541633|ref|XP_003539278.1|/8.71081e-147/PREDICTED: calcium-transporting ATPase 2, plasma membrane-type-like [Glycine max]
Unigene44082_ANTbpfTARAAPEI-5	75	219	17.19	48.75	1.50383	8.92348e-17	2.48127e-15	-	-	-	gi|218202215|gb|EEC84642.1|/3.47442e-163/hypothetical protein OsI_31520 [Oryza sativa Indica Group]
Unigene13451_ANTbpfTARAAPEI-5	44	128	10.09	28.5	1.49804	2.41696e-10	3.99778e-09	-	GO:0004672//protein kinase activity;GO:0032559	GO:0006464//protein modification process	gi|125592079|gb|EAZ32429.1|/1.6964e-129/hypothetical protein OsJ_16639 [Oryza sativa Japonica Group]
Unigene30201_ANTbpfTARAAPEI-5	24	69	5.5	15.36	1.48167	4.33438e-06	4.41867e-05	-	-	-	-
Unigene2646_ANTbpfTARAAPEI-5	36	103	8.25	22.93	1.47477	2.0545e-08	2.82022e-07	GO:0043231//intracellular membrane-bounded organelle	GO:0008757//S-adenosylmethionine-dependent methyltransferase activity	GO:0003002//regionalization;GO:0016049//cell growth;GO:0006730//one-carbon metabolic process;GO:0006694//steroid biosynthetic process;GO:0010948	gi|225428111|ref|XP_002280693.1|/1.16784e-29/PREDICTED: 24-methylenesterol C-methyltransferase 2 [Vitis vinifera]
Unigene28768_ANTbpfTARAAPEI-5	26	74	5.96	16.47	1.46646	2.29242e-06	2.43426e-05	-	-	-	gi|326506288|dbj|BAJ86462.1|/1.87997e-26/predicted protein [Hordeum vulgare subsp. vulgare]
Unigene29401_ANTbpfTARAAPEI-5	25	71	5.73	15.81	1.46423	3.83104e-06	3.94495e-05	-	-	-	-
Unigene12370_ANTbpfTARAAPEI-5	25	71	5.73	15.81	1.46423	3.83104e-06	3.94261e-05	-	-	-	gi|225470952|ref|XP_002264456.1|/0/PREDICTED: uncharacterized protein LOC100241604 [Vitis vinifera]
Unigene13411_ANTbpfTARAAPEI-5	25	71	5.73	15.81	1.46423	3.83104e-06	3.94027e-05	GO:0044444//cytoplasmic part;GO:0043231//intracellular membrane-bounded organelle	-	GO:0006887//exocytosis	gi|225448817|ref|XP_002276070.1|/1.80191e-14/PREDICTED: uncharacterized protein LOC100241639 [Vitis vinifera]
Unigene9839_ANTbpfTARAAPEI-5	62	176	14.21	39.18	1.46321	2.82594e-13	6.15218e-12	-	-	-	gi|298205215|emb|CBI17274.3|/4.22771e-27/unnamed protein product [Vitis vinifera]
Unigene12824_ANTbpfTARAAPEI-5	116	329	26.59	73.24	1.46175	1.67283e-23	6.53722e-22	-	-	-	-
Unigene6462_ANTbpfTARAAPEI-5	178	502	40.8	111.76	1.45376	9.51898e-35	5.6563e-33	-	GO:0016491//oxidoreductase activity	GO:0006633//fatty acid biosynthetic process	gi|115476758|ref|NP_001061975.1|/5.94744e-148/Os08g0459600 [Oryza sativa Japonica Group]
Unigene42261_ANTbpfTARAAPEI-5	26	73	5.96	16.25	1.44706	3.37806e-06	3.49301e-05	GO:0009526//plastid envelope	GO:0008194//UDP-glycosyltransferase activity	GO:0008610//lipid biosynthetic process;GO:0006664//glycolipid metabolic process;GO:0009267//cellular response to starvation	gi|359481678|ref|XP_002278868.2|/4.63496e-98/PREDICTED: GDP-mannose-dependent alpha-mannosyltransferase [Vitis vinifera]
Unigene35033_ANTbpfTARAAPEI-5	292	814	66.93	181.21	1.43694	2.24458e-54	2.01791e-52	-	GO:0048037//cofactor binding;GO:0016857//racemase and epimerase activity, acting on carbohydrates and derivatives	GO:0006139//nucleobase, nucleoside, nucleotide and nucleic acid metabolic process	gi|194689432|gb|ACF78800.1|/4.06636e-61/unknown [Zea mays]
Unigene29847_ANTbpfTARAAPEI-5	35	97	8.02	21.59	1.42869	1.07981e-07	1.37966e-06	-	-	-	-
Unigene17246_ANTbpfTARAAPEI-5	44	122	10.09	27.16	1.42856	2.4239e-09	3.6699e-08	-	-	-	-
Unigene17138_ANTbpfTARAAPEI-5	65	180	14.9	40.07	1.42721	4.17404e-13	8.93018e-12	-	-	-	-
Unigene30803_ANTbpfTARAAPEI-5	21	58	4.81	12.91	1.42438	4.43604e-05	0.000377858	GO:0044464//cell part	-	-	gi|255576418|ref|XP_002529101.1|/1.35646e-08/ankyrin repeat-containing protein, putative [Ricinus communis]
Unigene17978_ANTbpfTARAAPEI-5	36	99	8.25	22.04	1.41766	9.49624e-08	1.22051e-06	-	-	-	gi|225435142|ref|XP_002284629.1|/1.36015e-174/PREDICTED: uncharacterized protein LOC100250176 [Vitis vinifera]
Unigene36239_ANTbpfTARAAPEI-5	32	88	7.34	19.59	1.41627	4.961e-07	5.80434e-06	GO:0031981//nuclear lumen	-	-	gi|359485125|ref|XP_002262877.2|/8.75359e-23/PREDICTED: uncharacterized protein LOC100240988 [Vitis vinifera]
Unigene7008_ANTbpfTARAAPEI-5	40	109	9.17	24.27	1.40418	2.66182e-08	3.6167e-07	-	-	-	-
Unigene12060_ANTbpfTARAAPEI-5	69	188	15.82	41.85	1.40348	2.51486e-13	5.50256e-12	-	-	-	-
Unigene13588_ANTbpfTARAAPEI-5	79	215	18.11	47.86	1.40203	5.21624e-15	1.28379e-13	-	-	-	-
Unigene15159_ANTbpfTARAAPEI-5	70	190	16.05	42.3	1.39808	2.21148e-13	4.89431e-12	-	-	-	gi|225462211|ref|XP_002270778.1|/5.03709e-15/PREDICTED: uncharacterized protein LOC100259352 [Vitis vinifera]
Unigene17229_ANTbpfTARAAPEI-5	58	157	13.3	34.95	1.39387	2.92782e-11	5.30278e-10	-	GO:0005488//binding	-	gi|225436245|ref|XP_002275285.1|/2.67722e-85/PREDICTED: TATA-binding protein-associated factor 172 isoform 1 [Vitis vinifera]
Unigene9149_ANTbpfTARAAPEI-5	387	1042	88.71	231.97	1.38677	1.34315e-65	1.42975e-63	-	-	-	gi|326489603|dbj|BAK01782.1|/3.95403e-111/predicted protein [Hordeum vulgare subsp. vulgare]
Unigene24818_ANTbpfTARAAPEI-5	123	331	28.2	73.69	1.38577	6.137e-22	2.22768e-20	-	-	-	-
Unigene6412_ANTbpfTARAAPEI-5	74	199	16.96	44.3	1.38517	9.10264e-14	2.06728e-12	-	-	-	-
Unigene41948_ANTbpfTARAAPEI-5	103	276	23.61	61.44	1.37978	1.9731e-18	6.10253e-17	GO:0044464//cell part	GO:0016741	GO:0006730//one-carbon metabolic process	gi|255562840|ref|XP_002522425.1|/1.13422e-111/ATP binding protein, putative [Ricinus communis]
Unigene43287_ANTbpfTARAAPEI-5	140	375	32.09	83.48	1.37931	1.7673e-24	7.26644e-23	-	-	GO:0009987//cellular process	gi|225436648|ref|XP_002276189.1|/1.99012e-28/PREDICTED: uncharacterized protein LOC100267161 [Vitis vinifera]
Unigene23731_ANTbpfTARAAPEI-5	28	75	6.42	16.7	1.3792	5.5484e-06	5.54552e-05	GO:0043234//protein complex	GO:0004871//signal transducer activity;GO:0004672//protein kinase activity;GO:0019787//small conjugating protein ligase activity;GO:0032559	GO:0050896//response to stimulus;GO:0032446//protein modification by small protein conjugation	gi|255541606|ref|XP_002511867.1|/6.83201e-24/receptor protein kinase, putative [Ricinus communis]
Unigene31785_ANTbpfTARAAPEI-5	647	1708	148.31	380.24	1.35829	4.20248e-103	7.21953e-101	-	-	-	-
Unigene30548_ANTbpfTARAAPEI-5	27	71	6.19	15.81	1.35283	1.34013e-05	0.000126372	-	-	-	-
Unigene17963_ANTbpfTARAAPEI-5	514	1348	117.82	300.09	1.34881	6.54562e-81	8.60402e-79	GO:0016020//membrane	-	-	gi|224096318|ref|XP_002310603.1|/6.0833e-23/predicted protein [Populus trichocarpa]
Unigene2041_ANTbpfTARAAPEI-5	42	110	9.63	24.49	1.34659	6.16396e-08	8.06568e-07	-	GO:0005488//binding	-	gi|296082206|emb|CBI21211.3|/5.97643e-33/unnamed protein product [Vitis vinifera]
Unigene10005_ANTbpfTARAAPEI-5	23	60	5.27	13.36	1.34205	7.15782e-05	0.000587768	-	-	-	-
Unigene10069_ANTbpfTARAAPEI-5	43	111	9.86	24.71	1.32544	7.70508e-08	1.00444e-06	-	GO:0003677//DNA binding;GO:0001071//nucleic acid binding transcription factor activity	-	gi|188593543|dbj|BAG32519.1|/1.02757e-74/transcription factor [Hordeum vulgare subsp. vulgare]
Unigene240_ANTbpfTARAAPEI-5	23	59	5.27	13.13	1.31699	0.000103399	0.000819589	-	-	-	gi|359487356|ref|XP_003633575.1|/1.86202e-158/PREDICTED: uncharacterized protein LOC100855398 [Vitis vinifera]
Unigene8265_ANTbpfTARAAPEI-5	3287	8430	753.47	1876.69	1.31657	0	0	-	-	-	gi|2760345|gb|AAB95250.1|/2.2851e-32/ubiquitin [Arabidopsis thaliana]
Unigene17183_ANTbpfTARAAPEI-5	34	87	7.79	19.37	1.31413	2.3943e-06	2.53778e-05	GO:0043231//intracellular membrane-bounded organelle	GO:0005515//protein binding;GO:0016765//transferase activity, transferring alkyl or aryl (other than methyl) groups	GO:0009639//response to red or far red light	gi|297738563|emb|CBI27808.3|/7.36401e-131/unnamed protein product [Vitis vinifera]
Unigene10600_ANTbpfTARAAPEI-5	32	82	7.34	18.25	1.31404	4.5746e-06	4.64991e-05	-	-	-	-
Unigene7341_ANTbpfTARAAPEI-5	129	324	29.57	72.13	1.28647	2.37416e-19	7.74324e-18	-	GO:0016787//hydrolase activity	GO:0008152//metabolic process	gi|253740260|gb|ACT34764.1|/9.35187e-18/subtilisin-like protease preproenzyme [Nicotiana tabacum]
Unigene35769_ANTbpfTARAAPEI-5	130	326	29.8	72.57	1.28406	2.06206e-19	6.738e-18	-	GO:0048037//cofactor binding;GO:0016616//oxidoreductase activity, acting on the CH-OH group of donors, NAD or NADP as acceptor	GO:0033692//cellular polysaccharide biosynthetic process	gi|302142810|emb|CBI20105.3|/1.23032e-36/unnamed protein product [Vitis vinifera]
Unigene32418_ANTbpfTARAAPEI-5	26	65	5.96	14.47	1.27968	6.6369e-05	0.000546285	-	-	-	-
Unigene10587_ANTbpfTARAAPEI-5	30	75	6.88	16.7	1.27937	1.79495e-05	0.000165309	GO:0016020//membrane	GO:0016830//carbon-carbon lyase activity	GO:0006633//fatty acid biosynthetic process;GO:0007275//multicellular organismal development;GO:0006081//cellular aldehyde metabolic process	gi|334182234|ref|NP_001184890.1|/9.89658e-48/CER1 protein [Arabidopsis thaliana]
Unigene17603_ANTbpfTARAAPEI-5	30	75	6.88	16.7	1.27937	1.79495e-05	0.000165221	-	-	-	gi|300681485|emb|CBH32579.1|/9.30987e-10/F-box domain containing protein, expressed [Triticum aestivum]
Unigene34559_ANTbpfTARAAPEI-5	271	677	62.12	150.71	1.27865	2.33356e-38	1.5337e-36	-	-	-	gi|359486474|ref|XP_003633449.1|/5.83249e-36/PREDICTED: uncharacterized protein LOC100853125 [Vitis vinifera]
Unigene17296_ANTbpfTARAAPEI-5	33	82	7.56	18.25	1.27144	8.07556e-06	7.86302e-05	-	-	-	-
Unigene44078_ANTbpfTARAAPEI-5	120	298	27.51	66.34	1.26992	1.34779e-17	3.93035e-16	-	GO:0004672//protein kinase activity;GO:0032559	GO:0006464//protein modification process	gi|225444175|ref|XP_002271235.1|/0/PREDICTED: serine/threonine-protein kinase 38-like [Vitis vinifera]
Unigene26446_ANTbpfTARAAPEI-5	30	74	6.88	16.47	1.25936	2.55724e-05	0.000227893	-	-	-	gi|297831576|ref|XP_002883670.1|/7.39368e-10/hypothetical protein ARALYDRAFT_899300 [Arabidopsis lyrata subsp. lyrata]
Unigene15328_ANTbpfTARAAPEI-5	89	218	20.4	48.53	1.25031	5.57668e-13	1.1829e-11	GO:0044464//cell part	GO:0016740//transferase activity	-	gi|115459818|ref|NP_001053509.1|/8.2419e-176/Os04g0553800 [Oryza sativa Japonica Group]
Unigene37112_ANTbpfTARAAPEI-5	27	66	6.19	14.69	1.24682	8.13476e-05	0.000657105	-	GO:0003676//nucleic acid binding	GO:0000160//two-component signal transduction system (phosphorelay);GO:0006351//transcription, DNA-dependent;GO:0006950//response to stress	gi|224066255|ref|XP_002302049.1|/3.10062e-17/AP2/ERF domain-containing transcription factor [Populus trichocarpa]
Unigene40903_ANTbpfTARAAPEI-5	45	110	10.32	24.49	1.24675	3.36834e-07	4.05299e-06	-	-	-	gi|255585060|ref|XP_002533237.1|/7.83021e-25/Ethylene-responsive transcription factor, putative [Ricinus communis]
Unigene7779_ANTbpfTARAAPEI-5	86	210	19.71	46.75	1.24604	1.70739e-12	3.50176e-11	-	-	-	-
Unigene40054_ANTbpfTARAAPEI-5	226	551	51.81	122.66	1.24336	2.96148e-30	1.51577e-28	GO:0044424//intracellular part	GO:0060089	GO:0023052//signaling;GO:0009639//response to red or far red light	gi|224131790|ref|XP_002321179.1|/5.15978e-67/GRAS family transcription factor [Populus trichocarpa]
Unigene12726_ANTbpfTARAAPEI-5	30	73	6.88	16.25	1.23996	3.63054e-05	0.00031481	-	-	-	-
Unigene39213_ANTbpfTARAAPEI-5	33	80	7.56	17.81	1.23623	1.62544e-05	0.000150818	-	-	-	gi|115483909|ref|NP_001065616.1|/1.57375e-21/Os11g0123500 [Oryza sativa Japonica Group]
Unigene12172_ANTbpfTARAAPEI-5	54	130	12.38	28.94	1.22505	4.4344e-08	5.86443e-07	GO:0043231//intracellular membrane-bounded organelle	GO:0003824//catalytic activity	-	gi|326512280|dbj|BAJ96121.1|/3.22963e-52/predicted protein [Hordeum vulgare subsp. vulgare]
Unigene33303_ANTbpfTARAAPEI-5	207	497	47.45	110.64	1.22139	9.91632e-27	4.46904e-25	-	-	-	-
Unigene39170_ANTbpfTARAAPEI-5	194	456	44.47	101.51	1.19072	9.49334e-24	3.77796e-22	-	GO:0016301//kinase activity	-	gi|242046340|ref|XP_002461041.1|/4.5286e-21/hypothetical protein SORBIDRAFT_02g039640 [Sorghum bicolor]
Unigene36910_ANTbpfTARAAPEI-5	43	101	9.86	22.48	1.18898	2.50052e-06	2.64552e-05	-	-	-	-
Unigene37490_ANTbpfTARAAPEI-5	72	168	16.5	37.4	1.18057	1.49902e-09	2.3202e-08	GO:0043231//intracellular membrane-bounded organelle;GO:0016020//membrane	GO:0004713//protein tyrosine kinase activity;GO:0032559	GO:0006464//protein modification process	gi|225425762|ref|XP_002277256.1|/6.53485e-45/PREDICTED: protein kinase 2B, chloroplastic [Vitis vinifera]
Unigene17530_ANTbpfTARAAPEI-5	51	119	11.69	26.49	1.18017	3.74698e-07	4.47138e-06	-	-	-	gi|147777692|emb|CAN78200.1|/1.16603e-31/hypothetical protein VITISV_016086 [Vitis vinifera]
Unigene17049_ANTbpfTARAAPEI-5	34	79	7.79	17.59	1.17506	3.8696e-05	0.000332219	GO:0043231//intracellular membrane-bounded organelle	GO:0046914//transition metal ion binding;GO:0016742//hydroxymethyl-, formyl- and related transferase activity	GO:0009108//coenzyme biosynthetic process;GO:0006730//one-carbon metabolic process	gi|357128286|ref|XP_003565805.1|/1.70783e-65/PREDICTED: 3-methyl-2-oxobutanoate hydroxymethyltransferase-like [Brachypodium distachyon]
Unigene7088_ANTbpfTARAAPEI-5	51	117	11.69	26.05	1.15601	7.23842e-07	8.24106e-06	-	-	-	gi|255586447|ref|XP_002533868.1|/3.89663e-110/protein with unknown function [Ricinus communis]
Unigene43700_ANTbpfTARAAPEI-5	48	110	11	24.49	1.15469	1.60241e-06	1.73447e-05	GO:0042579//microbody	GO:0015002//heme-copper terminal oxidase activity;GO:0016634;GO:0050662//coenzyme binding	GO:0006952//defense response;GO:0051707//response to other organism;GO:0010038//response to metal ion;GO:0009694//jasmonic acid metabolic process;GO:0048229//gametophyte development;GO:0009062//fatty acid catabolic process	gi|255568739|ref|XP_002525341.1|/0/acyl-CoA oxidase, putative [Ricinus communis]
Unigene40571_ANTbpfTARAAPEI-5	436	999	99.94	222.4	1.15402	1.02937e-47	7.93804e-46	GO:0030529//ribonucleoprotein complex	GO:0005198//structural molecule activity	GO:0010467//gene expression	gi|116783009|gb|ABK22760.1|/8.2667e-53/unknown [Picea sitchensis]
Unigene19559_ANTbpfTARAAPEI-5	57	130	13.07	28.94	1.14681	2.05446e-07	2.52457e-06	-	-	-	-
Unigene35801_ANTbpfTARAAPEI-5	104	237	23.84	52.76	1.14606	2.235e-12	4.54625e-11	-	GO:0016740//transferase activity	-	gi|326523989|dbj|BAJ97005.1|/4.39621e-18/predicted protein [Hordeum vulgare subsp. vulgare]
Unigene24225_ANTbpfTARAAPEI-5	104	234	23.84	52.09	1.12762	5.80428e-12	1.1303e-10	-	-	-	-
Unigene21171_ANTbpfTARAAPEI-5	133	299	30.49	66.56	1.12632	7.33022e-15	1.78633e-13	-	-	-	-
Unigene3916_ANTbpfTARAAPEI-5	37	83	8.48	18.48	1.12383	4.64402e-05	0.000394992	-	-	-	gi|297743307|emb|CBI36174.3|/3.46513e-12/unnamed protein product [Vitis vinifera]
Unigene23366_ANTbpfTARAAPEI-5	250	561	57.31	124.89	1.1238	1.89135e-26	8.37165e-25	-	-	-	-
Unigene14909_ANTbpfTARAAPEI-5	133	298	30.49	66.34	1.12154	1.00379e-14	2.43592e-13	-	-	-	-
Unigene15929_ANTbpfTARAAPEI-5	46	103	10.54	22.93	1.12136	5.80522e-06	5.79553e-05	-	-	-	-
Unigene14037_ANTbpfTARAAPEI-5	39	87	8.94	19.37	1.11548	3.37072e-05	0.000294488	-	-	-	gi|297740525|emb|CBI30707.3|/7.83707e-47/unnamed protein product [Vitis vinifera]
Unigene36538_ANTbpfTARAAPEI-5	38	83	8.71	18.48	1.08522	7.49796e-05	0.000613087	GO:0016020//membrane;GO:0009536//plastid	-	-	gi|377819389|ref|YP_005097885.1|/7.86109e-17/ycf4 gene product (chloroplast) [Colocasia esculenta]
Unigene11541_ANTbpfTARAAPEI-5	150	326	34.38	72.57	1.0778	4.59352e-15	1.1386e-13	-	-	-	-
Unigene40824_ANTbpfTARAAPEI-5	52	113	11.92	25.16	1.07775	4.19154e-06	4.2806e-05	GO:0009536//plastid	GO:0034062//RNA polymerase activity;GO:0003676//nucleic acid binding	GO:0010467//gene expression	gi|340536716|gb|AEK48482.1|/8.82428e-138/RNA polymerase beta'' subunit (chloroplast) [Colocasia esculenta]
Unigene42732_ANTbpfTARAAPEI-5	408	883	93.53	196.57	1.07154	8.47276e-38	5.50602e-36	GO:0044439	-	GO:0006625//protein targeting to peroxisome;GO:0009062//fatty acid catabolic process	gi|224129304|ref|XP_002320551.1|/2.05043e-36/predicted protein [Populus trichocarpa]
Unigene28459_ANTbpfTARAAPEI-5	56	121	12.84	26.94	1.0691	2.20756e-06	2.34702e-05	-	-	-	-
Unigene36597_ANTbpfTARAAPEI-5	69	149	15.82	33.17	1.06813	1.49746e-07	1.88279e-06	-	-	-	-
Unigene41847_ANTbpfTARAAPEI-5	95	205	21.78	45.64	1.06729	7.19426e-10	1.14731e-08	GO:0016020//membrane;GO:0009536//plastid	GO:0004175//endopeptidase activity	GO:0019538//protein metabolic process;GO:0012502//induction of programmed cell death	gi|359494652|ref|XP_002267780.2|/2.46849e-79/PREDICTED: metacaspase-5-like isoform 2 [Vitis vinifera]
Unigene44050_ANTbpfTARAAPEI-5	47	101	10.77	22.48	1.06162	1.74367e-05	0.000160757	-	-	-	gi|225470260|ref|XP_002264285.1|/0/PREDICTED: U3 small nucleolar RNA-associated protein 18 homolog [Vitis vinifera]
Unigene38127_ANTbpfTARAAPEI-5	47	101	10.77	22.48	1.06162	1.74367e-05	0.000160672	-	-	-	-
Unigene13713_ANTbpfTARAAPEI-5	67	144	15.36	32.06	1.0616	2.79714e-07	3.39156e-06	-	GO:0016757//transferase activity, transferring glycosyl groups	-	gi|307136362|gb|ADN34176.1|/1.99249e-74/UDP-glucose:glucosyltransferase [Cucumis melo subsp. melo]
Unigene29817_ANTbpfTARAAPEI-5	356	764	81.61	170.08	1.0594	2.35676e-32	1.29406e-30	-	-	-	-
Unigene33574_ANTbpfTARAAPEI-5	100	214	22.92	47.64	1.05557	4.42302e-10	7.15227e-09	-	-	-	-
Unigene42757_ANTbpfTARAAPEI-5	136	291	31.18	64.78	1.05493	3.39998e-13	7.33744e-12	-	GO:0016831//carboxy-lyase activity	GO:0006596//polyamine biosynthetic process	gi|28566348|gb|AAO43186.1|/2.33083e-96/S-adenosylmethionine decarboxylase [Narcissus pseudonarcissus]
Unigene33318_ANTbpfTARAAPEI-5	203	434	46.53	96.62	1.05416	6.45708e-19	2.0595e-17	-	-	-	-
Unigene35308_ANTbpfTARAAPEI-5	51	109	11.69	24.27	1.0539	9.13186e-06	8.84684e-05	-	-	-	-
Unigene28918_ANTbpfTARAAPEI-5	47	100	10.77	22.26	1.04744	2.37162e-05	0.0002141	-	-	-	gi|359495675|ref|XP_003635055.1|/8.21166e-06/PREDICTED: uncharacterized protein LOC100853624 [Vitis vinifera]
Unigene22835_ANTbpfTARAAPEI-5	126	268	28.88	59.66	1.04669	4.0189e-12	7.96027e-11	-	-	-	-
Unigene7162_ANTbpfTARAAPEI-5	169	356	38.74	79.25	1.03259	2.56338e-15	6.47412e-14	-	-	-	gi|356574995|ref|XP_003555628.1|/1.01976e-41/PREDICTED: uncharacterized protein LOC100803295 [Glycine max]
Unigene21384_ANTbpfTARAAPEI-5	52	109	11.92	24.27	1.02579	1.42506e-05	0.000133945	-	-	-	-
Unigene15117_ANTbpfTARAAPEI-5	99	207	22.69	46.08	1.02208	2.29932e-09	3.49042e-08	GO:0009532//plastid stroma	GO:0045181//glutamate synthase activity, NADH or NADPH as acceptor;GO:0051536//iron-sulfur cluster binding;GO:0046914//transition metal ion binding;GO:0000166//nucleotide binding;GO:0050662//coenzyme binding	GO:0010038//response to metal ion;GO:0040007//growth;GO:0006536//glutamate metabolic process	gi|255544986|ref|XP_002513554.1|/0/glutamate synthase, putative [Ricinus communis]
Unigene11599_ANTbpfTARAAPEI-5	148	309	33.93	68.79	1.01964	3.02996e-13	6.5634e-12	-	GO:0016491//oxidoreductase activity;GO:0005506//iron ion binding	GO:0006091//generation of precursor metabolites and energy	gi|242058109|ref|XP_002458200.1|/2.05135e-46/hypothetical protein SORBIDRAFT_03g028610 [Sorghum bicolor]
Unigene44171_ANTbpfTARAAPEI-5	59	123	13.52	27.38	1.01803	4.57688e-06	4.6495e-05	-	GO:0005488//binding	-	gi|296083732|emb|CBI23721.3|/1.04045e-120/unnamed protein product [Vitis vinifera]
Unigene15625_ANTbpfTARAAPEI-5	49	102	11.23	22.71	1.01597	3.13616e-05	0.000274548	-	-	-	-
Unigene34592_ANTbpfTARAAPEI-5	196	408	44.93	90.83	1.01549	6.58688e-17	1.83744e-15	GO:0009536//plastid	GO:0016724;GO:0005506//iron ion binding	GO:0008152//metabolic process;GO:0000041//transition metal ion transport;GO:0006875//cellular metal ion homeostasis	gi|156118336|gb|ABU49726.1|/1.92529e-47/ferritin [Solanum tuberosum]
Unigene27232_ANTbpfTARAAPEI-5	63	131	14.44	29.16	1.01392	2.39592e-06	2.53795e-05	-	-	-	-
Unigene33957_ANTbpfTARAAPEI-5	113	234	25.9	52.09	1.00805	3.32166e-10	5.43206e-09	GO:0034399//nuclear periphery	GO:0005506//iron ion binding;GO:0022892	GO:0050896//response to stimulus;GO:0071941;GO:0015669//gas transport	gi|297741407|emb|CBI32538.3|/5.07351e-19/unnamed protein product [Vitis vinifera]
Unigene4824_ANTbpfTARAAPEI-5	102	211	23.38	46.97	1.00646	2.55998e-09	3.8591e-08	GO:0043231//intracellular membrane-bounded organelle	GO:0003677//DNA binding;GO:0001071//nucleic acid binding transcription factor activity;GO:0005515//protein binding	GO:0006351//transcription, DNA-dependent	gi|225447787|ref|XP_002266344.1|/3.81026e-47/PREDICTED: ABSCISIC ACID-INSENSITIVE 5-like protein 5-like [Vitis vinifera]
Unigene33022_ANTbpfTARAAPEI-5	61	126	13.98	28.05	1.00464	4.45038e-06	4.52895e-05	-	-	-	-
Unigene9877_ANTbpfTARAAPEI-5	93	192	21.32	42.74	1.00338	1.44088e-08	2.00648e-07	-	-	-	-
Unigene25254_ANTbpfTARAAPEI-5	378	780	86.65	173.64	1.00283	2.68404e-30	1.37783e-28	-	-	-	-
Unigene33678_ANTbpfTARAAPEI-5	252	0	57.77	0.01	-12.4961	3.32394e-78	4.24071e-76	-	-	-	-
Unigene5873_ANTbpfTARAAPEI-5	161	0	36.91	0.01	-11.8498	3.1451e-50	2.57409e-48	-	-	-	-
Unigene15587_ANTbpfTARAAPEI-5	136	0	31.18	0.01	-11.6064	1.52526e-42	1.09812e-40	-	-	-	-
Unigene32261_ANTbpfTARAAPEI-5	92	0	21.09	0.01	-11.0423	5.13088e-29	2.50073e-27	-	-	-	-
Unigene20260_ANTbpfTARAAPEI-5	89	0	20.4	0.01	-10.9944	4.2902e-28	2.01187e-26	-	-	-	-
Unigene35247_ANTbpfTARAAPEI-5	78	0	17.88	0.01	-10.8041	1.03321e-24	4.26839e-23	-	-	-	-
Unigene29160_ANTbpfTARAAPEI-5	71	0	16.28	0.01	-10.6689	1.46618e-22	5.50643e-21	-	GO:0004866//endopeptidase inhibitor activity	GO:0006950//response to stress	gi|224102771|ref|XP_002334123.1|/2.15059e-09/predicted protein [Populus trichocarpa]
Unigene13098_ANTbpfTARAAPEI-5	62	0	14.21	0.01	-10.4727	8.57122e-20	2.82736e-18	GO:0044444//cytoplasmic part	GO:0005506//iron ion binding	GO:0010102//lateral root morphogenesis	gi|388492356|gb|AFK34244.1|/9.85489e-44/unknown [Lotus japonicus]
Unigene38113_ANTbpfTARAAPEI-5	61	0	13.98	0.01	-10.4491	1.73969e-19	5.71692e-18	GO:0031224//intrinsic to membrane	-	GO:0006950//response to stress;GO:0015833//peptide transport;GO:0009719	gi|255566995|ref|XP_002524480.1|/1.58011e-66/oligopeptide transporter, putative [Ricinus communis]
Unigene25235_ANTbpfTARAAPEI-5	56	0	12.84	0.01	-10.3264	5.99256e-18	1.78348e-16	-	-	-	-
Unigene21937_ANTbpfTARAAPEI-5	54	0	12.38	0.01	-10.2738	2.4687e-17	7.11535e-16	-	-	-	-
Unigene11928_ANTbpfTARAAPEI-5	53	0	12.15	0.01	-10.2467	5.0107e-17	1.41137e-15	-	-	-	-
Unigene15581_ANTbpfTARAAPEI-5	48	0	11	0.01	-10.1033	1.726e-15	4.40408e-14	GO:0044424//intracellular part;GO:0043234//protein complex	-	-	gi|225458641|ref|XP_002284832.1|/1.50622e-120/PREDICTED: WD repeat-containing protein 18 [Vitis vinifera]
Unigene29168_ANTbpfTARAAPEI-5	45	0	10.32	0.01	-10.0112	1.4432e-14	3.43968e-13	-	-	-	-
Unigene6702_ANTbpfTARAAPEI-5	43	0	9.86	0.01	-9.94544	5.94542e-14	1.36273e-12	-	-	-	-
Unigene7116_ANTbpfTARAAPEI-5	42	0	9.63	0.01	-9.91139	1.20673e-13	2.72275e-12	-	-	-	-
Unigene13436_ANTbpfTARAAPEI-5	41	0	9.4	0.01	-9.87652	2.44928e-13	5.37942e-12	-	-	-	gi|224113165|ref|XP_002316412.1|/6.1823e-25/predicted protein [Populus trichocarpa]
Unigene15036_ANTbpfTARAAPEI-5	41	0	9.4	0.01	-9.87652	2.44928e-13	5.37262e-12	-	-	-	-
Unigene8938_ANTbpfTARAAPEI-5	36	0	8.25	0.01	-9.68825	8.43686e-12	1.6122e-10	-	-	-	-
Unigene23037_ANTbpfTARAAPEI-5	35	0	8.02	0.01	-9.64746	1.71241e-11	3.18458e-10	-	GO:0003824//catalytic activity	GO:0008152//metabolic process	gi|326531032|dbj|BAK04867.1|/7.61287e-07/predicted protein [Hordeum vulgare subsp. vulgare]
Unigene40733_ANTbpfTARAAPEI-5	35	0	8.02	0.01	-9.64746	1.71241e-11	3.18117e-10	-	GO:0008194//UDP-glycosyltransferase activity	-	gi|60657604|gb|AAX33323.1|/1.31595e-37/secondary cell wall-related glycosyltransferase family 14 [Populus tremula x Populus tremuloides]
Unigene16616_ANTbpfTARAAPEI-5	35	0	8.02	0.01	-9.64746	1.71241e-11	3.17776e-10	-	-	-	-
Unigene36184_ANTbpfTARAAPEI-5	34	0	7.79	0.01	-9.60548	3.47566e-11	6.22998e-10	-	-	-	gi|192910666|gb|ACF06441.1|/8.01661e-13/ANAC083 transcription factor [Elaeis guineensis]
Unigene16559_ANTbpfTARAAPEI-5	33	0	7.56	0.01	-9.56224	7.05448e-11	1.23141e-09	-	-	-	-
Unigene42655_ANTbpfTARAAPEI-5	32	0	7.34	0.01	-9.51964	1.43184e-10	2.42853e-09	GO:0009526//plastid envelope;GO:0044439;GO:0031090//organelle membrane	GO:0005506//iron ion binding;GO:0004601//peroxidase activity	GO:0006950//response to stress;GO:0008152//metabolic process	gi|5442410|gb|AAD43334.1|AF159254_1/1.75982e-133/ascorbate peroxidase [Zantedeschia aethiopica]
Unigene21921_ANTbpfTARAAPEI-5	32	0	7.34	0.01	-9.51964	1.43184e-10	2.42615e-09	-	-	-	-
Unigene27533_ANTbpfTARAAPEI-5	32	0	7.34	0.01	-9.51964	1.43184e-10	2.42379e-09	GO:0031224//intrinsic to membrane;GO:0043234//protein complex	GO:0017111//nucleoside-triphosphatase activity;GO:0015405;GO:0032559	GO:0006810//transport;GO:0009207	gi|12278525|gb|AAG49002.1|/4.41694e-15/putative ABC transporter [Hordeum vulgare subsp. vulgare]
Unigene23802_ANTbpfTARAAPEI-5	30	0	6.88	0.01	-9.42626	5.89862e-10	9.45032e-09	-	-	-	-
Unigene20293_ANTbpfTARAAPEI-5	30	0	6.88	0.01	-9.42626	5.89862e-10	9.4416e-09	-	-	-	gi|255560854|ref|XP_002521440.1|/1.84624e-13/conserved hypothetical protein [Ricinus communis]
Unigene17716_ANTbpfTARAAPEI-5	30	0	6.88	0.01	-9.42626	5.89862e-10	9.4329e-09	GO:0043231//intracellular membrane-bounded organelle	GO:0043566//structure-specific DNA binding	GO:0006259//DNA metabolic process	gi|255541852|ref|XP_002511990.1|/1.87878e-63/Single-stranded DNA-binding protein, mitochondrial precursor, putative [Ricinus communis]
Unigene3654_ANTbpfTARAAPEI-5	30	0	6.88	0.01	-9.42626	5.89862e-10	9.42421e-09	-	-	-	gi|225456571|ref|XP_002265430.1|/2.48782e-113/PREDICTED: uncharacterized protein LOC100256963 [Vitis vinifera]
Unigene20493_ANTbpfTARAAPEI-5	30	0	6.88	0.01	-9.42626	5.89862e-10	9.41554e-09	-	-	-	-
Unigene33991_ANTbpfTARAAPEI-5	29	0	6.65	0.01	-9.37721	1.19723e-09	1.86978e-08	GO:0031410//cytoplasmic vesicle	-	-	gi|224139328|ref|XP_002323058.1|/1.57494e-12/predicted protein [Populus trichocarpa]
Unigene13807_ANTbpfTARAAPEI-5	28	0	6.42	0.01	-9.32643	2.43e-09	3.67593e-08	-	-	-	-
Unigene30701_ANTbpfTARAAPEI-5	28	0	6.42	0.01	-9.32643	2.43e-09	3.67273e-08	GO:0043231//intracellular membrane-bounded organelle	GO:0046873//metal ion transmembrane transporter activity	GO:0070838//divalent metal ion transport	gi|148907303|gb|ABR16789.1|/1.5448e-20/unknown [Picea sitchensis]
Unigene16940_ANTbpfTARAAPEI-5	27	0	6.19	0.01	-9.2738	4.93214e-09	7.24619e-08	GO:0009536//plastid	-	GO:0009411//response to UV	gi|297742031|emb|CBI33818.3|/1.97478e-71/unnamed protein product [Vitis vinifera]
Unigene15746_ANTbpfTARAAPEI-5	27	0	6.19	0.01	-9.2738	4.93214e-09	7.24006e-08	-	-	-	-
Unigene30053_ANTbpfTARAAPEI-5	27	0	6.19	0.01	-9.2738	4.93214e-09	7.23394e-08	GO:0009536//plastid	GO:0016773//phosphotransferase activity, alcohol group as acceptor	GO:0044238//primary metabolic process;GO:0006796//phosphate metabolic process	gi|359474918|ref|XP_002265772.2|/1.11461e-42/PREDICTED: xylulose kinase-like [Vitis vinifera]
Unigene5597_ANTbpfTARAAPEI-5	27	0	6.19	0.01	-9.2738	4.93214e-09	7.22783e-08	-	-	-	-
Unigene9953_ANTbpfTARAAPEI-5	26	0	5.96	0.01	-9.21917	1.00107e-08	1.42724e-07	-	-	-	-
Unigene1910_ANTbpfTARAAPEI-5	25	0	5.73	0.01	-9.16239	2.03186e-08	2.79357e-07	GO:0009536//plastid	GO:0016830//carbon-carbon lyase activity	-	gi|255576280|ref|XP_002529033.1|/9.58235e-97/carboxy-lyase, putative [Ricinus communis]
Unigene38498_ANTbpfTARAAPEI-5	25	0	5.73	0.01	-9.16239	2.03186e-08	2.79135e-07	-	-	-	gi|226496211|ref|NP_001150562.1|/2.28283e-42/LOC100284194 [Zea mays]
Unigene2281_ANTbpfTARAAPEI-5	24	0	5.5	0.01	-9.10329	4.12402e-08	5.51278e-07	GO:0016020//membrane	-	-	gi|326508628|dbj|BAJ95836.1|/5.02032e-29/predicted protein [Hordeum vulgare subsp. vulgare]
Unigene37238_ANTbpfTARAAPEI-5	24	0	5.5	0.01	-9.10329	4.12402e-08	5.50854e-07	-	-	-	-
Unigene18914_ANTbpfTARAAPEI-5	24	0	5.5	0.01	-9.10329	4.12402e-08	5.5043e-07	-	-	-	-
Unigene15471_ANTbpfTARAAPEI-5	24	0	5.5	0.01	-9.10329	4.12402e-08	5.50007e-07	GO:0044444//cytoplasmic part;GO:0043229//intracellular organelle	-	-	gi|297792061|ref|XP_002863915.1|/3.60034e-19/hypothetical protein ARALYDRAFT_494932 [Arabidopsis lyrata subsp. lyrata]
Unigene4305_ANTbpfTARAAPEI-5	23	0	5.27	0.01	-9.04166	8.37046e-08	1.08872e-06	-	-	-	-
Unigene8651_ANTbpfTARAAPEI-5	23	0	5.27	0.01	-9.04166	8.37046e-08	1.08791e-06	-	-	-	-
Unigene21047_ANTbpfTARAAPEI-5	23	0	5.27	0.01	-9.04166	8.37046e-08	1.08709e-06	-	-	-	-
Unigene20618_ANTbpfTARAAPEI-5	23	0	5.27	0.01	-9.04166	8.37046e-08	1.08628e-06	-	-	-	-
Unigene30836_ANTbpfTARAAPEI-5	22	0	5.04	0.01	-8.97728	1.69894e-07	2.11162e-06	-	-	-	-
Unigene22886_ANTbpfTARAAPEI-5	22	0	5.04	0.01	-8.97728	1.69894e-07	2.11011e-06	-	GO:0003676//nucleic acid binding	-	gi|47824985|gb|AAT38758.1|/1.01512e-21/Putative gag-pol polyprotein, identical [Solanum demissum]
Unigene17339_ANTbpfTARAAPEI-5	21	0	4.81	0.01	-8.90989	3.4483e-07	4.14345e-06	GO:0031224//intrinsic to membrane	GO:0070567	GO:0006644//phospholipid metabolic process	gi|212720954|ref|NP_001132909.1|/9.39175e-105/uncharacterized protein LOC100194409 [Zea mays]
Unigene17468_ANTbpfTARAAPEI-5	21	0	4.81	0.01	-8.90989	3.4483e-07	4.14059e-06	-	-	-	-
Unigene28465_ANTbpfTARAAPEI-5	21	0	4.81	0.01	-8.90989	3.4483e-07	4.13772e-06	-	-	-	-
Unigene25176_ANTbpfTARAAPEI-5	21	0	4.81	0.01	-8.90989	3.4483e-07	4.13486e-06	-	-	-	gi|242049058|ref|XP_002462273.1|/6.53338e-19/hypothetical protein SORBIDRAFT_02g022900 [Sorghum bicolor]
Unigene33534_ANTbpfTARAAPEI-5	20	0	4.58	0.01	-8.8392	6.99898e-07	8.03702e-06	-	-	-	-
Unigene16894_ANTbpfTARAAPEI-5	20	0	4.58	0.01	-8.8392	6.99898e-07	8.0317e-06	GO:0016020//membrane	GO:0004672//protein kinase activity;GO:0032559	GO:0006464//protein modification process;GO:0007167//enzyme linked receptor protein signaling pathway	gi|297822245|ref|XP_002879005.1|/2.25783e-14/hypothetical protein ARALYDRAFT_481544 [Arabidopsis lyrata subsp. lyrata]
Unigene12972_ANTbpfTARAAPEI-5	20	0	4.58	0.01	-8.8392	6.99898e-07	8.02639e-06	-	-	-	-
Unigene34056_ANTbpfTARAAPEI-5	20	0	4.58	0.01	-8.8392	6.99898e-07	8.02109e-06	-	-	-	-
Unigene41537_ANTbpfTARAAPEI-5	20	0	4.58	0.01	-8.8392	6.99898e-07	8.0158e-06	-	-	-	gi|225440364|ref|XP_002270472.1|/2.69241e-08/PREDICTED: uncharacterized protein LOC100256181 [Vitis vinifera]
Unigene6570_ANTbpfTARAAPEI-5	20	0	4.58	0.01	-8.8392	6.99898e-07	8.01051e-06	-	-	-	-
Unigene28657_ANTbpfTARAAPEI-5	20	0	4.58	0.01	-8.8392	6.99898e-07	8.00523e-06	-	-	-	-
Unigene32800_ANTbpfTARAAPEI-5	19	0	4.36	0.01	-8.76818	1.42057e-06	1.5551e-05	-	GO:0005515//protein binding	GO:0044267//cellular protein metabolic process	gi|242086547|ref|XP_002439106.1|/2.69836e-20/hypothetical protein SORBIDRAFT_09g000600 [Sorghum bicolor]
Unigene39761_ANTbpfTARAAPEI-5	19	0	4.36	0.01	-8.76818	1.42057e-06	1.55412e-05	GO:0043231//intracellular membrane-bounded organelle	-	-	gi|224056481|ref|XP_002298877.1|/3.02115e-93/predicted protein [Populus trichocarpa]
Unigene6860_ANTbpfTARAAPEI-5	19	0	4.36	0.01	-8.76818	1.42057e-06	1.55314e-05	-	-	-	gi|297737584|emb|CBI26785.3|/2.07132e-46/unnamed protein product [Vitis vinifera]
Unigene26313_ANTbpfTARAAPEI-5	19	0	4.36	0.01	-8.76818	1.42057e-06	1.55216e-05	GO:0019866//organelle inner membrane;GO:0031224//intrinsic to membrane	-	GO:0006810//transport	gi|357151540|ref|XP_003575823.1|/5.26373e-29/PREDICTED: mitochondrial substrate carrier family protein ucpB-like [Brachypodium distachyon]
Unigene34264_ANTbpfTARAAPEI-5	19	0	4.36	0.01	-8.76818	1.42057e-06	1.55118e-05	-	-	-	-
Unigene11869_ANTbpfTARAAPEI-5	19	0	4.36	0.01	-8.76818	1.42057e-06	1.55021e-05	-	-	-	-
Unigene30227_ANTbpfTARAAPEI-5	19	0	4.36	0.01	-8.76818	1.42057e-06	1.54923e-05	-	-	-	-
Unigene31145_ANTbpfTARAAPEI-5	19	0	4.36	0.01	-8.76818	1.42057e-06	1.54826e-05	-	GO:0003824//catalytic activity	-	gi|82697949|gb|ABB89009.1|/4.78471e-17/CXE carboxylesterase [Malus pumila]
Unigene40139_ANTbpfTARAAPEI-5	19	0	4.36	0.01	-8.76818	1.42057e-06	1.54729e-05	-	-	-	gi|388498958|gb|AFK37545.1|/6.42004e-65/unknown [Lotus japonicus]
Unigene35195_ANTbpfTARAAPEI-5	19	0	4.36	0.01	-8.76818	1.42057e-06	1.54632e-05	GO:0043231//intracellular membrane-bounded organelle	GO:0046914//transition metal ion binding;GO:0016279//protein-lysine N-methyltransferase activity	GO:0016571//histone methylation	gi|242054537|ref|XP_002456414.1|/3.80894e-43/hypothetical protein SORBIDRAFT_03g035910 [Sorghum bicolor]
Unigene7443_ANTbpfTARAAPEI-5	19	0	4.36	0.01	-8.76818	1.42057e-06	1.54535e-05	-	-	-	-
Unigene27585_ANTbpfTARAAPEI-5	19	0	4.36	0.01	-8.76818	1.42057e-06	1.54438e-05	-	-	-	-
Unigene10577_ANTbpfTARAAPEI-5	18	0	4.13	0.01	-8.69	2.8833e-06	3.01193e-05	-	-	-	-
Unigene37410_ANTbpfTARAAPEI-5	18	0	4.13	0.01	-8.69	2.8833e-06	3.01012e-05	-	-	-	-
Unigene24867_ANTbpfTARAAPEI-5	18	0	4.13	0.01	-8.69	2.8833e-06	3.00831e-05	-	-	-	-
Unigene27575_ANTbpfTARAAPEI-5	18	0	4.13	0.01	-8.69	2.8833e-06	3.0065e-05	-	-	-	-
Unigene15412_ANTbpfTARAAPEI-5	18	0	4.13	0.01	-8.69	2.8833e-06	3.00469e-05	-	-	-	gi|359479465|ref|XP_002270966.2|/3.44175e-39/PREDICTED: histone deacetylase HDT1-like [Vitis vinifera]
Unigene8840_ANTbpfTARAAPEI-5	18	0	4.13	0.01	-8.69	2.8833e-06	3.00289e-05	-	-	-	-
Unigene41629_ANTbpfTARAAPEI-5	18	0	4.13	0.01	-8.69	2.8833e-06	3.00109e-05	-	-	-	gi|222629637|gb|EEE61769.1|/1.08871e-12/hypothetical protein OsJ_16327 [Oryza sativa Japonica Group]
Unigene1222_ANTbpfTARAAPEI-5	17	0	3.9	0.01	-8.60733	5.8522e-06	5.83237e-05	-	-	-	-
Unigene6788_ANTbpfTARAAPEI-5	17	0	3.9	0.01	-8.60733	5.8522e-06	5.82902e-05	GO:0044464//cell part	-	-	gi|297841917|ref|XP_002888840.1|/1.19805e-70/GDSL-motif lipase/hydrolase family protein [Arabidopsis lyrata subsp. lyrata]
Unigene6718_ANTbpfTARAAPEI-5	17	0	3.9	0.01	-8.60733	5.8522e-06	5.82568e-05	-	-	-	-
Unigene40280_ANTbpfTARAAPEI-5	17	0	3.9	0.01	-8.60733	5.8522e-06	5.82233e-05	-	GO:0016899//oxidoreductase activity, acting on the CH-OH group of donors, oxygen as acceptor;GO:0050662//coenzyme binding	GO:0008152//metabolic process	gi|224129586|ref|XP_002328753.1|/4.76234e-63/predicted protein [Populus trichocarpa]
Unigene12915_ANTbpfTARAAPEI-5	17	0	3.9	0.01	-8.60733	5.8522e-06	5.819e-05	-	-	-	-
Unigene16298_ANTbpfTARAAPEI-5	17	0	3.9	0.01	-8.60733	5.8522e-06	5.81567e-05	-	GO:0008134//transcription factor binding	-	gi|224055607|ref|XP_002298563.1|/2.22437e-43/predicted protein [Populus trichocarpa]
Unigene14995_ANTbpfTARAAPEI-5	17	0	3.9	0.01	-8.60733	5.8522e-06	5.81234e-05	GO:0031224//intrinsic to membrane	-	-	gi|224122284|ref|XP_002330585.1|/5.64665e-18/amino acid permease [Populus trichocarpa]
Unigene21827_ANTbpfTARAAPEI-5	16	0	3.67	0.01	-8.51964	1.18781e-05	0.000113116	-	-	-	-
Unigene22243_ANTbpfTARAAPEI-5	16	0	3.67	0.01	-8.51964	1.18781e-05	0.000113054	-	GO:0004674//protein serine/threonine kinase activity;GO:0032559	GO:0006464//protein modification process	gi|294462813|gb|ADE76949.1|/4.46674e-20/unknown [Picea sitchensis]
Unigene24764_ANTbpfTARAAPEI-5	16	0	3.67	0.01	-8.51964	1.18781e-05	0.000112992	-	-	-	-
Unigene2816_ANTbpfTARAAPEI-5	16	0	3.67	0.01	-8.51964	1.18781e-05	0.00011293	-	-	-	-
Unigene9685_ANTbpfTARAAPEI-5	16	0	3.67	0.01	-8.51964	1.18781e-05	0.000112868	-	-	-	-
Unigene14829_ANTbpfTARAAPEI-5	16	0	3.67	0.01	-8.51964	1.18781e-05	0.000112806	-	-	-	-
Unigene7248_ANTbpfTARAAPEI-5	16	0	3.67	0.01	-8.51964	1.18781e-05	0.000112745	-	-	-	-
Unigene12905_ANTbpfTARAAPEI-5	16	0	3.67	0.01	-8.51964	1.18781e-05	0.000112683	GO:0043231//intracellular membrane-bounded organelle	GO:0032561	-	gi|359496995|ref|XP_003635394.1|/0/PREDICTED: putative pentatricopeptide repeat-containing protein At5g65820-like [Vitis vinifera]
Unigene11356_ANTbpfTARAAPEI-5	16	0	3.67	0.01	-8.51964	1.18781e-05	0.000112621	-	-	-	-
Unigene41976_ANTbpfTARAAPEI-5	16	0	3.67	0.01	-8.51964	1.18781e-05	0.00011256	GO:0043231//intracellular membrane-bounded organelle	GO:0003677//DNA binding;GO:0001071//nucleic acid binding transcription factor activity	GO:0006351//transcription, DNA-dependent	gi|255584594|ref|XP_002533021.1|/2.77774e-33/Transcription factor RF2a, putative [Ricinus communis]
Unigene10152_ANTbpfTARAAPEI-5	16	0	3.67	0.01	-8.51964	1.18781e-05	0.000112499	GO:0043231//intracellular membrane-bounded organelle	-	-	gi|296084742|emb|CBI25886.3|/1.54201e-170/unnamed protein product [Vitis vinifera]
Unigene36215_ANTbpfTARAAPEI-5	15	0	3.44	0.01	-8.42626	2.41088e-05	0.000217192	GO:0016020//membrane;GO:0043234//protein complex	-	-	gi|224136624|ref|XP_002326906.1|/3.16996e-73/predicted protein [Populus trichocarpa]
Unigene38871_ANTbpfTARAAPEI-5	15	0	3.44	0.01	-8.42626	2.41088e-05	0.000217079	-	-	-	gi|255553765|ref|XP_002517923.1|/2.37647e-64/conserved hypothetical protein [Ricinus communis]
Unigene36749_ANTbpfTARAAPEI-5	15	0	3.44	0.01	-8.42626	2.41088e-05	0.000216967	-	-	-	-
Unigene15427_ANTbpfTARAAPEI-5	15	0	3.44	0.01	-8.42626	2.41088e-05	0.000216854	-	-	-	gi|359473675|ref|XP_002273344.2|/1.55377e-126/PREDICTED: uncharacterized protein LOC100251322 isoform 1 [Vitis vinifera]
Unigene29235_ANTbpfTARAAPEI-5	15	0	3.44	0.01	-8.42626	2.41088e-05	0.000216742	-	-	-	-
Unigene17525_ANTbpfTARAAPEI-5	15	0	3.44	0.01	-8.42626	2.41088e-05	0.00021663	-	GO:0016787//hydrolase activity	GO:0044238//primary metabolic process	gi|224119366|ref|XP_002318054.1|/1.94287e-93/predicted protein [Populus trichocarpa]
Unigene27044_ANTbpfTARAAPEI-5	15	0	3.44	0.01	-8.42626	2.41088e-05	0.000216517	-	-	-	-
Unigene684_ANTbpfTARAAPEI-5	15	0	3.44	0.01	-8.42626	2.41088e-05	0.000216405	-	-	-	-
Unigene3939_ANTbpfTARAAPEI-5	15	0	3.44	0.01	-8.42626	2.41088e-05	0.000216294	-	-	-	-
Unigene19632_ANTbpfTARAAPEI-5	15	0	3.44	0.01	-8.42626	2.41088e-05	0.000216182	-	-	-	-
Unigene23520_ANTbpfTARAAPEI-5	15	0	3.44	0.01	-8.42626	2.41088e-05	0.00021607	-	-	-	-
Unigene16917_ANTbpfTARAAPEI-5	15	0	3.44	0.01	-8.42626	2.41088e-05	0.000215959	-	-	-	-
Unigene8354_ANTbpfTARAAPEI-5	15	0	3.44	0.01	-8.42626	2.41088e-05	0.000215847	GO:0009536//plastid	GO:0016872//intramolecular lyase activity	-	gi|297596073|ref|NP_001041974.2|/4.94119e-153/Os01g0138900 [Oryza sativa Japonica Group]
Unigene646_ANTbpfTARAAPEI-5	15	0	3.44	0.01	-8.42626	2.41088e-05	0.000215736	GO:0031410//cytoplasmic vesicle	GO:0016846//carbon-sulfur lyase activity	-	gi|125527504|gb|EAY75618.1|/1.45588e-91/hypothetical protein OsI_03523 [Oryza sativa Indica Group]
Unigene10366_ANTbpfTARAAPEI-5	15	0	3.44	0.01	-8.42626	2.41088e-05	0.000215625	-	-	-	-
Unigene7811_ANTbpfTARAAPEI-5	15	0	3.44	0.01	-8.42626	2.41088e-05	0.000215514	GO:0043234//protein complex;GO:0005657//replication fork	GO:0016462//pyrophosphatase activity;GO:0032559;GO:0003677//DNA binding	GO:0031060//regulation of histone methylation;GO:0006342//chromatin silencing;GO:0033554//cellular response to stress;GO:0009725//response to hormone stimulus	gi|359479291|ref|XP_002265891.2|/0/PREDICTED: replication factor C subunit 1-like [Vitis vinifera]
Unigene13978_ANTbpfTARAAPEI-5	14	0	3.21	0.01	-8.32643	4.89332e-05	0.000412957	-	-	-	-
Unigene42913_ANTbpfTARAAPEI-5	14	0	3.21	0.01	-8.32643	4.89332e-05	0.000412756	GO:0043231//intracellular membrane-bounded organelle;GO:0030312//external encapsulating structure	GO:0016679//oxidoreductase activity, acting on diphenols and related substances as donors;GO:0046914//transition metal ion binding	GO:0032502//developmental process;GO:0009628//response to abiotic stimulus;GO:0009267//cellular response to starvation	gi|359472883|ref|XP_003631208.1|/7.34378e-149/PREDICTED: spore coat protein A-like [Vitis vinifera]
Unigene17393_ANTbpfTARAAPEI-5	14	0	3.21	0.01	-8.32643	4.89332e-05	0.000412556	-	-	-	gi|359484134|ref|XP_002269330.2|/1.93795e-29/PREDICTED: cysteine-rich receptor-like protein kinase 10-like [Vitis vinifera]
Unigene29091_ANTbpfTARAAPEI-5	14	0	3.21	0.01	-8.32643	4.89332e-05	0.000412355	-	-	-	-
Unigene37107_ANTbpfTARAAPEI-5	14	0	3.21	0.01	-8.32643	4.89332e-05	0.000412155	GO:0043231//intracellular membrane-bounded organelle	GO:0016787//hydrolase activity	GO:0009642//response to light intensity;GO:0000302//response to reactive oxygen species	gi|297736406|emb|CBI25129.3|/2.6343e-53/unnamed protein product [Vitis vinifera]
Unigene19364_ANTbpfTARAAPEI-5	14	0	3.21	0.01	-8.32643	4.89332e-05	0.000411955	-	-	-	-
Unigene36244_ANTbpfTARAAPEI-5	14	0	3.21	0.01	-8.32643	4.89332e-05	0.000411756	GO:0009536//plastid	GO:0046914//transition metal ion binding;GO:0016636	GO:0033014//tetrapyrrole biosynthetic process;GO:0007165//signal transduction	gi|296083823|emb|CBI24211.3|/6.25871e-29/unnamed protein product [Vitis vinifera]
Unigene18535_ANTbpfTARAAPEI-5	14	0	3.21	0.01	-8.32643	4.89332e-05	0.000411556	-	-	-	-
Unigene14380_ANTbpfTARAAPEI-5	14	0	3.21	0.01	-8.32643	4.89332e-05	0.000411357	GO:0044464//cell part	GO:0008194//UDP-glycosyltransferase activity	-	gi|255550858|ref|XP_002516477.1|/1.07557e-136/conserved hypothetical protein [Ricinus communis]
Unigene5436_ANTbpfTARAAPEI-5	14	0	3.21	0.01	-8.32643	4.89332e-05	0.000411157	-	-	-	gi|255565568|ref|XP_002523774.1|/5.8625e-07/catalytic, putative [Ricinus communis]
Unigene6787_ANTbpfTARAAPEI-5	14	0	3.21	0.01	-8.32643	4.89332e-05	0.000410958	GO:0043231//intracellular membrane-bounded organelle	GO:0004312//fatty acid synthase activity	GO:0006631//fatty acid metabolic process	gi|225434451|ref|XP_002273446.1|/3.94195e-152/PREDICTED: malonyl-CoA-acyl carrier protein transacylase, mitochondrial [Vitis vinifera]
Unigene20718_ANTbpfTARAAPEI-5	14	0	3.21	0.01	-8.32643	4.89332e-05	0.00041076	-	-	-	-
Unigene11194_ANTbpfTARAAPEI-5	14	0	3.21	0.01	-8.32643	4.89332e-05	0.000410561	GO:0031410//cytoplasmic vesicle	GO:0017111//nucleoside-triphosphatase activity;GO:0032561	GO:0009207;GO:0002376//immune system process	gi|225437197|ref|XP_002275124.1|/0/PREDICTED: guanylate-binding protein 4-like [Vitis vinifera]
Unigene9297_ANTbpfTARAAPEI-5	14	0	3.21	0.01	-8.32643	4.89332e-05	0.000410362	-	-	-	gi|222624605|gb|EEE58737.1|/4.76255e-09/hypothetical protein OsJ_10220 [Oryza sativa Japonica Group]
Unigene12699_ANTbpfTARAAPEI-5	14	0	3.21	0.01	-8.32643	4.89332e-05	0.000410164	-	-	-	gi|224079910|ref|XP_002305969.1|/6.08755e-43/hypothetical protein POPTRDRAFT_1076074 [Populus trichocarpa]
Unigene38959_ANTbpfTARAAPEI-5	13	0	2.98	0.01	-8.21917	9.93192e-05	0.000793045	-	-	-	gi|351721106|ref|NP_001238734.1|/2.4174e-32/uncharacterized protein LOC100527614 [Glycine max]
Unigene10446_ANTbpfTARAAPEI-5	13	0	2.98	0.01	-8.21917	9.93192e-05	0.000792681	GO:0043231//intracellular membrane-bounded organelle;GO:0016020//membrane	GO:0016772//transferase activity, transferring phosphorus-containing groups	GO:0009987//cellular process	gi|218199850|gb|EEC82277.1|/0/hypothetical protein OsI_26501 [Oryza sativa Indica Group]
Unigene28726_ANTbpfTARAAPEI-5	13	0	2.98	0.01	-8.21917	9.93192e-05	0.000792316	-	-	-	-
Unigene17528_ANTbpfTARAAPEI-5	13	0	2.98	0.01	-8.21917	9.93192e-05	0.000791952	-	GO:0016884//carbon-nitrogen ligase activity, with glutamine as amido-N-donor;GO:0032559	GO:0009064//glutamine family amino acid metabolic process;GO:0009168//purine ribonucleoside monophosphate biosynthetic process;GO:0006528//asparagine metabolic process	gi|225426434|ref|XP_002274590.1|/0/PREDICTED: GMP synthase [glutamine-hydrolyzing] [Vitis vinifera]
Unigene17367_ANTbpfTARAAPEI-5	13	0	2.98	0.01	-8.21917	9.93192e-05	0.000791588	-	-	-	-
Unigene33017_ANTbpfTARAAPEI-5	13	0	2.98	0.01	-8.21917	9.93192e-05	0.000791225	GO:0044424//intracellular part	GO:0005515//protein binding;GO:0032559	GO:0044267//cellular protein metabolic process;GO:0050896//response to stimulus	gi|322517783|gb|ADX06844.1|/8.23181e-62/molecular chaperone Hsp90 [Nicotiana tabacum]
Unigene23500_ANTbpfTARAAPEI-5	13	0	2.98	0.01	-8.21917	9.93192e-05	0.000790862	-	-	-	-
Unigene37557_ANTbpfTARAAPEI-5	13	0	2.98	0.01	-8.21917	9.93192e-05	0.000790499	GO:0031410//cytoplasmic vesicle	-	-	gi|297599693|ref|NP_001047603.2|/7.50901e-28/Os02g0653200 [Oryza sativa Japonica Group]
Unigene27894_ANTbpfTARAAPEI-5	13	0	2.98	0.01	-8.21917	9.93192e-05	0.000790136	GO:0031981//nuclear lumen	GO:0004672//protein kinase activity;GO:0032559	GO:0006464//protein modification process	gi|356555777|ref|XP_003546206.1|/1.35903e-40/PREDICTED: LOW QUALITY PROTEIN: protein kinase G11A-like [Glycine max]
Unigene1178_ANTbpfTARAAPEI-5	13	0	2.98	0.01	-8.21917	9.93192e-05	0.000789774	-	-	-	gi|125572740|gb|EAZ14255.1|/4.70354e-42/hypothetical protein OsJ_04181 [Oryza sativa Japonica Group]
Unigene7847_ANTbpfTARAAPEI-5	13	0	2.98	0.01	-8.21917	9.93192e-05	0.000789412	-	-	-	-
Unigene25992_ANTbpfTARAAPEI-5	13	0	2.98	0.01	-8.21917	9.93192e-05	0.000789051	-	-	-	-
Unigene1231_ANTbpfTARAAPEI-5	13	0	2.98	0.01	-8.21917	9.93192e-05	0.00078869	GO:0043231//intracellular membrane-bounded organelle	GO:0001071//nucleic acid binding transcription factor activity	GO:0006351//transcription, DNA-dependent	gi|319718155|gb|ADV59379.1|/3.58401e-07/GAGA-binding transcriptional activator [Aquilegia viridiflora]
Unigene34619_ANTbpfTARAAPEI-5	13	0	2.98	0.01	-8.21917	9.93192e-05	0.000788329	-	-	-	-
Unigene15176_ANTbpfTARAAPEI-5	359	5	82.29	1.11	-6.21209	7.57522e-102	1.25179e-99	-	-	-	-
Unigene22778_ANTbpfTARAAPEI-5	354	6	81.15	1.34	-5.92029	7.45302e-99	1.1864e-96	-	-	-	-
Unigene11025_ANTbpfTARAAPEI-5	144	3	33.01	0.67	-5.6226	3.73438e-40	2.56108e-38	-	-	-	-
Unigene1056_ANTbpfTARAAPEI-5	190	4	43.55	0.89	-5.61272	1.50879e-52	1.2896e-50	-	-	-	-
Unigene32054_ANTbpfTARAAPEI-5	96	2	22.01	0.45	-5.61209	3.85006e-27	1.75334e-25	-	-	-	-
Unigene15573_ANTbpfTARAAPEI-5	605	16	138.68	3.56	-5.28374	3.89606e-160	1.00896e-157	-	-	-	gi|104295011|gb|ABF72026.1|/1.17168e-07/leucine-rich repeat-containing protein kinase family protein [Musa acuminata]
Unigene21015_ANTbpfTARAAPEI-5	1804	48	413.53	10.69	-5.27366	0	0	-	-	-	-
Unigene29646_ANTbpfTARAAPEI-5	75	2	17.19	0.45	-5.2555	6.8475e-21	2.37622e-19	-	-	-	-
Unigene40964_ANTbpfTARAAPEI-5	110	3	25.22	0.67	-5.23426	4.8384e-30	2.46191e-28	-	-	-	gi|125533074|gb|EAY79639.1|/3.98904e-08/hypothetical protein OsI_34783 [Oryza sativa Indica Group]
Unigene40426_ANTbpfTARAAPEI-5	73	2	16.73	0.45	-5.21637	2.67898e-20	9.04338e-19	-	GO:0003676//nucleic acid binding	-	gi|359475014|ref|XP_002279887.2|/4.76907e-58/PREDICTED: RNA-binding protein rsd1-like [Vitis vinifera]
Unigene2290_ANTbpfTARAAPEI-5	69	2	15.82	0.45	-5.13568	4.0835e-19	1.30966e-17	-	-	-	-
Unigene39556_ANTbpfTARAAPEI-5	696	21	159.54	4.68	-5.09127	9.75266e-181	2.86811e-178	-	-	-	gi|242056783|ref|XP_002457537.1|/6.49472e-13/hypothetical protein SORBIDRAFT_03g008990 [Sorghum bicolor]
Unigene8905_ANTbpfTARAAPEI-5	329	10	75.42	2.23	-5.07983	4.09562e-86	5.63993e-84	GO:0044464//cell part	GO:0008375//acetylglucosaminyltransferase activity	-	gi|224092294|ref|XP_002309547.1|/1.51594e-82/predicted protein [Populus trichocarpa]
Unigene36580_ANTbpfTARAAPEI-5	407	14	93.3	3.12	-4.90226	3.00648e-104	5.21654e-102	-	-	-	gi|326415772|gb|ADZ72833.1|/8.07855e-38/CONSTANS-like protein [Aquilegia formosa]
Unigene32869_ANTbpfTARAAPEI-5	86	3	19.71	0.67	-4.87862	5.6886e-23	2.17407e-21	-	-	-	-
Unigene24542_ANTbpfTARAAPEI-5	54	2	12.38	0.45	-4.78194	1.04981e-14	2.54402e-13	-	-	-	-
Unigene20097_ANTbpfTARAAPEI-5	53	2	12.15	0.45	-4.75489	2.0573e-14	4.85663e-13	-	-	-	-
Unigene20933_ANTbpfTARAAPEI-5	6792	266	1556.92	59.22	-4.71647	0	0	-	-	-	-
Unigene2452_ANTbpfTARAAPEI-5	73	3	16.73	0.67	-4.64213	3.53462e-19	1.13573e-17	GO:0016020//membrane	-	GO:0050896//response to stimulus	gi|297832970|ref|XP_002884367.1|/5.2111e-56/universal stress protein family protein [Arabidopsis lyrata subsp. lyrata]
Unigene4833_ANTbpfTARAAPEI-5	49	2	11.23	0.45	-4.64129	3.01464e-13	6.53838e-12	-	-	-	gi|242045330|ref|XP_002460536.1|/2.93664e-29/hypothetical protein SORBIDRAFT_02g030100 [Sorghum bicolor]
Unigene14921_ANTbpfTARAAPEI-5	48	2	11	0.45	-4.61143	5.88792e-13	1.24587e-11	-	-	-	gi|383290953|gb|AFH03054.1|/2.33646e-55/R2R3-MYB transcription factor MYB2 [Epimedium sagittatum]
Unigene32743_ANTbpfTARAAPEI-5	213	9	48.83	2	-4.6097	2.4029e-53	2.09511e-51	-	-	-	-
Unigene35903_ANTbpfTARAAPEI-5	210	9	48.14	2	-4.58916	1.77566e-52	1.51027e-50	GO:0043231//intracellular membrane-bounded organelle	GO:0016615//malate dehydrogenase activity	GO:0009060//aerobic respiration;GO:0005975//carbohydrate metabolic process;GO:0043648//dicarboxylic acid metabolic process	gi|242053811|ref|XP_002456051.1|/1.42387e-59/hypothetical protein SORBIDRAFT_03g029570 [Sorghum bicolor]
Unigene7582_ANTbpfTARAAPEI-5	70	3	16.05	0.67	-4.58227	2.62338e-18	8.0421e-17	-	-	-	-
Unigene34872_ANTbpfTARAAPEI-5	160	7	36.68	1.56	-4.55538	3.80384e-40	2.59844e-38	-	-	-	-
Unigene14040_ANTbpfTARAAPEI-5	46	2	10.54	0.45	-4.54981	2.24088e-12	4.55287e-11	-	-	-	gi|255576552|ref|XP_002529167.1|/5.45281e-103/Coiled-coil domain-containing protein, putative [Ricinus communis]
Unigene10591_ANTbpfTARAAPEI-5	45	2	10.32	0.45	-4.51937	4.36638e-12	8.61901e-11	-	-	-	gi|255543697|ref|XP_002512911.1|/5.93663e-101/Protein C14orf111, putative [Ricinus communis]
Unigene13134_ANTbpfTARAAPEI-5	45	2	10.32	0.45	-4.51937	4.36638e-12	8.60921e-11	GO:0043231//intracellular membrane-bounded organelle	GO:0004683//calmodulin-dependent protein kinase activity;GO:0000030//mannosyltransferase activity	GO:0006464//protein modification process	gi|297850478|ref|XP_002893120.1|/9.23764e-108/hypothetical protein ARALYDRAFT_889509 [Arabidopsis lyrata subsp. lyrata]
Unigene22120_ANTbpfTARAAPEI-5	156	7	35.76	1.56	-4.51873	5.44242e-39	3.646e-37	-	-	-	-
Unigene43417_ANTbpfTARAAPEI-5	1237	56	283.56	12.47	-4.50712	1.29317e-298	6.41081e-296	GO:0031410//cytoplasmic vesicle;GO:0043231//intracellular membrane-bounded organelle	-	-	gi|115477551|ref|NP_001062371.1|/1.68889e-126/Os08g0538600 [Oryza sativa Japonica Group]
Unigene21014_ANTbpfTARAAPEI-5	4710	218	1079.67	48.53	-4.47557	0	0	-	-	-	-
Unigene24945_ANTbpfTARAAPEI-5	64	3	14.67	0.67	-4.45256	1.42328e-16	3.85863e-15	-	-	-	-
Unigene19080_ANTbpfTARAAPEI-5	396	19	90.77	4.23	-4.42349	1.47644e-95	2.28729e-93	GO:0031410//cytoplasmic vesicle	GO:0043167//ion binding;GO:0015926//glucosidase activity	GO:0044238//primary metabolic process	gi|255554152|ref|XP_002518116.1|/1.92382e-18/beta-glucosidase, putative [Ricinus communis]
Unigene31314_ANTbpfTARAAPEI-5	292	14	66.93	3.12	-4.42304	7.37446e-71	8.30872e-69	-	-	-	-
Unigene23901_ANTbpfTARAAPEI-5	42	2	9.63	0.45	-4.41954	3.21332e-11	5.8017e-10	-	-	-	-
Unigene37925_ANTbpfTARAAPEI-5	41	2	9.4	0.45	-4.38466	6.23852e-11	1.09782e-09	-	GO:0046872//metal ion binding;GO:0004674//protein serine/threonine kinase activity;GO:0032559	GO:0006464//protein modification process	gi|238007006|gb|ACR34538.1|/1.33551e-30/unknown [Zea mays]
Unigene4124_ANTbpfTARAAPEI-5	41	2	9.4	0.45	-4.38466	6.23852e-11	1.0967e-09	-	-	-	-
Unigene3554_ANTbpfTARAAPEI-5	41	2	9.4	0.45	-4.38466	6.23852e-11	1.09559e-09	-	-	-	-
Unigene35747_ANTbpfTARAAPEI-5	41	2	9.4	0.45	-4.38466	6.23852e-11	1.09448e-09	-	-	-	-
Unigene9756_ANTbpfTARAAPEI-5	41	2	9.4	0.45	-4.38466	6.23852e-11	1.09338e-09	GO:0016020//membrane	-	-	gi|225423775|ref|XP_002279707.1|/9.8155e-23/PREDICTED: probable metal-nicotianamine transporter YSL7 [Vitis vinifera]
Unigene1025_ANTbpfTARAAPEI-5	40	2	9.17	0.45	-4.34892	1.20997e-10	2.06432e-09	-	-	-	-
Unigene21059_ANTbpfTARAAPEI-5	77	4	17.65	0.89	-4.30972	2.55346e-19	8.29683e-18	-	-	-	-
Unigene32721_ANTbpfTARAAPEI-5	207	11	47.45	2.45	-4.27555	1.47741e-49	1.18678e-47	-	-	-	gi|351726417|ref|NP_001236358.1|/4.95819e-06/uncharacterized protein LOC100306275 [Glycine max]
Unigene41667_ANTbpfTARAAPEI-5	37	2	8.48	0.45	-4.23607	8.77012e-10	1.38211e-08	GO:0044464//cell part	-	-	gi|225427627|ref|XP_002272494.1|/1.79913e-47/PREDICTED: uncharacterized protein LOC100266665 [Vitis vinifera]
Unigene3678_ANTbpfTARAAPEI-5	55	3	12.61	0.67	-4.23426	5.4355e-14	1.25081e-12	-	-	-	-
Unigene36916_ANTbpfTARAAPEI-5	72	4	16.5	0.89	-4.21252	6.82858e-18	2.02535e-16	-	GO:0016741	GO:0006730//one-carbon metabolic process	gi|356510211|ref|XP_003523833.1|/2.03041e-10/PREDICTED: putative S-adenosyl-L-methionine-dependent methyltransferase MSMEG_0093-like [Glycine max]
Unigene28430_ANTbpfTARAAPEI-5	36	2	8.25	0.45	-4.1964	1.69327e-09	2.61154e-08	-	-	-	-
Unigene33719_ANTbpfTARAAPEI-5	36	2	8.25	0.45	-4.1964	1.69327e-09	2.60922e-08	-	-	-	gi|255545646|ref|XP_002513883.1|/3.10302e-13/conserved hypothetical protein [Ricinus communis]
Unigene9825_ANTbpfTARAAPEI-5	142	8	32.55	1.78	-4.19271	5.61408e-34	3.29088e-32	GO:0019866//organelle inner membrane;GO:0043231//intracellular membrane-bounded organelle	-	GO:0046907//intracellular transport	gi|302755652|ref|XP_002961250.1|/3.39125e-23/hypothetical protein SELMODRAFT_70839 [Selaginella moellendorffii]
Unigene27802_ANTbpfTARAAPEI-5	53	3	12.15	0.67	-4.18065	2.01924e-13	4.48602e-12	-	-	-	gi|357520713|ref|XP_003630645.1|/1.41619e-13/Pollen specific protein SF21 [Medicago truncatula]
Unigene29559_ANTbpfTARAAPEI-5	140	8	32.09	1.78	-4.17217	2.07508e-33	1.18048e-31	-	-	-	-
Unigene43437_ANTbpfTARAAPEI-5	35	2	8.02	0.45	-4.15561	3.26504e-09	4.87956e-08	-	GO:0004518//nuclease activity	-	gi|255585432|ref|XP_002533410.1|/2.47504e-125/conserved hypothetical protein [Ricinus communis]
Unigene14052_ANTbpfTARAAPEI-5	69	4	15.82	0.89	-4.1518	4.86576e-17	1.37501e-15	GO:0043231//intracellular membrane-bounded organelle	GO:0003676//nucleic acid binding	GO:0006396//RNA processing	gi|22655131|gb|AAM98156.1|/1.59347e-91/putative U2 snRNP auxiliary factor [Arabidopsis thaliana]
Unigene20374_ANTbpfTARAAPEI-5	34	2	7.79	0.45	-4.11363	6.28734e-09	9.10615e-08	-	-	-	-
Unigene43806_ANTbpfTARAAPEI-5	67	4	15.36	0.89	-4.10923	1.79517e-16	4.83665e-15	-	-	-	gi|359496374|ref|XP_002268599.2|/0/PREDICTED: DUF246 domain-containing protein At1g04910-like [Vitis vinifera]
Unigene18032_ANTbpfTARAAPEI-5	50	3	11.46	0.67	-4.0963	1.43571e-12	2.96559e-11	-	-	-	gi|224076842|ref|XP_002305017.1|/3.14038e-112/predicted protein [Populus trichocarpa]
Unigene24512_ANTbpfTARAAPEI-5	397	24	91	5.34	-4.09095	6.6458e-91	9.94063e-89	-	-	-	-
Unigene4910_ANTbpfTARAAPEI-5	33	2	7.56	0.45	-4.07039	1.20901e-08	1.69858e-07	-	-	-	-
Unigene10248_ANTbpfTARAAPEI-5	33	2	7.56	0.45	-4.07039	1.20901e-08	1.69721e-07	GO:0043231//intracellular membrane-bounded organelle	-	-	gi|297735052|emb|CBI17414.3|/3.10911e-13/unnamed protein product [Vitis vinifera]
Unigene31902_ANTbpfTARAAPEI-5	310	19	71.06	4.23	-4.07031	4.51568e-71	5.12102e-69	-	-	-	-
Unigene30713_ANTbpfTARAAPEI-5	49	3	11.23	0.67	-4.06705	2.75522e-12	5.57177e-11	-	-	-	-
Unigene16079_ANTbpfTARAAPEI-5	65	4	14.9	0.89	-4.06536	6.60244e-16	1.72529e-14	GO:0031461//cullin-RING ubiquitin ligase complex	-	-	gi|326514000|dbj|BAJ92150.1|/1.06665e-90/predicted protein [Hordeum vulgare subsp. vulgare]
Unigene24223_ANTbpfTARAAPEI-5	1508	93	345.68	20.7	-4.06173	0	0	-	-	-	-
Unigene18172_ANTbpfTARAAPEI-5	80	5	18.34	1.11	-4.04636	3.1173e-19	1.00536e-17	-	-	-	gi|38345857|emb|CAD41055.2|/4.1097e-89/OSJNBa0084K11.21 [Oryza sativa Japonica Group]
Unigene37922_ANTbpfTARAAPEI-5	80	5	18.34	1.11	-4.04636	3.1173e-19	1.00349e-17	-	-	-	gi|359488421|ref|XP_002277367.2|/8.23641e-33/PREDICTED: LOW QUALITY PROTEIN: nudix hydrolase 12, mitochondrial [Vitis vinifera]
Unigene17718_ANTbpfTARAAPEI-5	32	2	7.34	0.45	-4.02778	2.32134e-08	3.17146e-07	-	GO:0046872//metal ion binding	-	gi|225427250|ref|XP_002281049.1|/1.30342e-110/PREDICTED: MND1-interacting protein 1 [Vitis vinifera]
Unigene37644_ANTbpfTARAAPEI-5	47	3	10.77	0.67	-4.00671	1.01141e-11	1.92423e-10	-	-	-	-
Unigene19269_ANTbpfTARAAPEI-5	93	6	21.32	1.34	-3.9919	5.46872e-22	2.00185e-20	-	-	-	-
Unigene24009_ANTbpfTARAAPEI-5	31	2	7.11	0.45	-3.98185	4.45004e-08	5.88063e-07	-	-	-	-
Unigene17508_ANTbpfTARAAPEI-5	31	2	7.11	0.45	-3.98185	4.45004e-08	5.87615e-07	-	-	-	gi|255570996|ref|XP_002526449.1|/2.80926e-25/conserved hypothetical protein [Ricinus communis]
Unigene9517_ANTbpfTARAAPEI-5	92	6	21.09	1.34	-3.97625	1.04409e-21	3.75849e-20	GO:0031090//organelle membrane;GO:0043231//intracellular membrane-bounded organelle	-	-	gi|118484288|gb|ABK94023.1|/1.49324e-48/unknown [Populus trichocarpa]
Unigene36330_ANTbpfTARAAPEI-5	122	8	27.97	1.78	-3.97393	2.48538e-28	1.18472e-26	GO:0016020//membrane	-	-	gi|224140137|ref|XP_002323441.1|/4.26826e-49/predicted protein [Populus trichocarpa]
Unigene25820_ANTbpfTARAAPEI-5	564	37	129.28	8.24	-3.97171	8.77962e-126	1.81351e-123	-	-	-	-
Unigene42944_ANTbpfTARAAPEI-5	91	6	20.86	1.34	-3.96043	1.99211e-21	7.03974e-20	GO:0043231//intracellular membrane-bounded organelle	-	-	gi|225437569|ref|XP_002276779.1|/3.75983e-92/PREDICTED: uncharacterized protein LOC100252201 isoform 1 [Vitis vinifera]
Unigene37860_ANTbpfTARAAPEI-5	60	4	13.75	0.89	-3.94948	1.68744e-14	3.99983e-13	GO:0009526//plastid envelope	GO:0070011	-	gi|359473697|ref|XP_002272215.2|/1.75267e-75/PREDICTED: uncharacterized protein LOC100256260 [Vitis vinifera]
Unigene31668_ANTbpfTARAAPEI-5	45	3	10.32	0.67	-3.94514	3.69574e-11	6.6108e-10	-	GO:0016405//CoA-ligase activity;GO:0032559	GO:0006725//cellular aromatic compound metabolic process	gi|224142261|ref|XP_002324477.1|/6.98549e-45/4-Coumarate:CoA ligase [Populus trichocarpa]
Unigene19795_ANTbpfTARAAPEI-5	460	31	105.45	6.9	-3.93382	3.85448e-102	6.43068e-100	GO:0009536//plastid	-	-	gi|297740945|emb|CBI31257.3|/9.46733e-26/unnamed protein product [Vitis vinifera]
Unigene25171_ANTbpfTARAAPEI-5	104	7	23.84	1.56	-3.93377	3.51162e-24	1.42028e-22	-	GO:0008171//O-methyltransferase activity;GO:0043169//cation binding	GO:0006730//one-carbon metabolic process;GO:0009699//phenylpropanoid biosynthetic process	gi|82581136|emb|CAJ43710.1|/2.72589e-41/caffeoyl-CoA O-methyltransferase [Plantago major]
Unigene44380_ANTbpfTARAAPEI-5	133	9	30.49	2	-3.93026	1.61671e-30	8.39868e-29	GO:0016020//membrane	GO:0016879//ligase activity, forming carbon-nitrogen bonds;GO:0016421//CoA carboxylase activity;GO:0032559	GO:0006633//fatty acid biosynthetic process;GO:0009725//response to hormone stimulus;GO:0048507//meristem development;GO:0003006//developmental process involved in reproduction	gi|225459364|ref|XP_002285808.1|/0/PREDICTED: acetyl-CoA carboxylase 1-like [Vitis vinifera]
Unigene16080_ANTbpfTARAAPEI-5	59	4	13.52	0.89	-3.92515	3.2176e-14	7.53422e-13	-	-	-	-
Unigene37202_ANTbpfTARAAPEI-5	59	4	13.52	0.89	-3.92515	3.2176e-14	7.52407e-13	-	-	-	gi|357438421|ref|XP_003589486.1|/1.08326e-25/Gibberellin-regulated protein [Medicago truncatula]
Unigene33564_ANTbpfTARAAPEI-5	294	20	67.39	4.45	-3.92066	1.14048e-65	1.22151e-63	-	-	-	-
Unigene24002_ANTbpfTARAAPEI-5	73	5	16.73	1.11	-3.91381	2.87912e-17	8.2435e-16	-	-	-	-
Unigene16556_ANTbpfTARAAPEI-5	44	3	10.09	0.67	-3.91262	7.05158e-11	1.23214e-09	GO:0043231//intracellular membrane-bounded organelle	GO:0003677//DNA binding;GO:0001071//nucleic acid binding transcription factor activity	GO:0006351//transcription, DNA-dependent	gi|359494654|ref|XP_002263797.2|/1.5692e-39/PREDICTED: uncharacterized protein LOC100241125 [Vitis vinifera]
Unigene37602_ANTbpfTARAAPEI-5	175	12	40.11	2.67	-3.90905	1.38108e-39	9.39732e-38	-	GO:0008135//translation factor activity, nucleic acid binding	GO:0006412//translation	gi|357149545|ref|XP_003575149.1|/2.12105e-14/PREDICTED: eukaryotic translation initiation factor 2D-like [Brachypodium distachyon]
Unigene25079_ANTbpfTARAAPEI-5	116	8	26.59	1.78	-3.90093	1.18546e-26	5.30127e-25	-	-	-	-
Unigene29939_ANTbpfTARAAPEI-5	87	6	19.94	1.34	-3.89536	2.62282e-20	8.87106e-19	-	-	-	-
Unigene17520_ANTbpfTARAAPEI-5	29	2	6.65	0.45	-3.88536	1.62697e-07	2.03824e-06	GO:0043231//intracellular membrane-bounded organelle;GO:0015630//microtubule cytoskeleton	GO:0003774//motor activity;GO:0032559	GO:0007017//microtubule-based process	gi|359484586|ref|XP_003633123.1|/1.43928e-17/PREDICTED: kinesin-like protein KIF2C-like isoform 2 [Vitis vinifera]
Unigene15878_ANTbpfTARAAPEI-5	126	9	28.88	2	-3.852	1.44613e-28	6.98937e-27	GO:0043234//protein complex	GO:0008135//translation factor activity, nucleic acid binding;GO:0032561	GO:0006412//translation	gi|225451956|ref|XP_002283177.1|/0/PREDICTED: translation initiation factor eIF-2B subunit delta-like [Vitis vinifera]
Unigene34682_ANTbpfTARAAPEI-5	56	4	12.84	0.89	-3.8507	2.21722e-13	4.88831e-12	-	-	-	gi|388513109|gb|AFK44616.1|/6.89119e-08/unknown [Lotus japonicus]
Unigene29375_ANTbpfTARAAPEI-5	42	3	9.63	0.67	-3.8453	2.55706e-10	4.21344e-09	-	-	-	-
Unigene215_ANTbpfTARAAPEI-5	42	3	9.63	0.67	-3.8453	2.55706e-10	4.20944e-09	-	-	-	gi|225457558|ref|XP_002272531.1|/1.4685e-95/PREDICTED: UPF0392 protein RCOM_0530710-like [Vitis vinifera]
Unigene2897_ANTbpfTARAAPEI-5	28	2	6.42	0.45	-3.83458	3.1023e-07	3.74847e-06	-	-	-	-
Unigene40901_ANTbpfTARAAPEI-5	110	8	25.22	1.78	-3.82462	5.54684e-25	2.31354e-23	-	-	-	-
Unigene145_ANTbpfTARAAPEI-5	54	4	12.38	0.89	-3.79806	7.98578e-13	1.67547e-11	-	-	-	gi|225451754|ref|XP_002280247.1|/1.0439e-96/PREDICTED: eukaryotic translation initiation factor 3 subunit M [Vitis vinifera]
Unigene32095_ANTbpfTARAAPEI-5	81	6	18.57	1.34	-3.79267	1.22656e-18	3.81399e-17	-	-	-	-
Unigene11444_ANTbpfTARAAPEI-5	94	7	21.55	1.56	-3.78807	2.13886e-21	7.54296e-20	-	-	-	gi|118486571|gb|ABK95124.1|/2.88203e-24/unknown [Populus trichocarpa]
Unigene1618_ANTbpfTARAAPEI-5	27	2	6.19	0.45	-3.78194	5.90354e-07	6.85625e-06	-	-	-	gi|147795773|emb|CAN76534.1|/2.83627e-114/hypothetical protein VITISV_006083 [Vitis vinifera]
Unigene15241_ANTbpfTARAAPEI-5	53	4	12.15	0.89	-3.77101	1.51294e-12	3.12141e-11	GO:0016020//membrane	-	GO:0009725//response to hormone stimulus;GO:0010038//response to metal ion	gi|192910814|gb|ACF06515.1|/1.32922e-69/aluminum-induced protein [Elaeis guineensis]
Unigene12279_ANTbpfTARAAPEI-5	53	4	12.15	0.89	-3.77101	1.51294e-12	3.1177e-11	GO:0044464//cell part	GO:0019787//small conjugating protein ligase activity	GO:0032446//protein modification by small protein conjugation	gi|359481367|ref|XP_002273203.2|/1.429e-78/PREDICTED: E3 ubiquitin-protein ligase UPL4-like [Vitis vinifera]
Unigene1272_ANTbpfTARAAPEI-5	118	9	27.05	2	-3.75756	2.3837e-26	1.04708e-24	-	-	-	gi|224068316|ref|XP_002302701.1|/4.13955e-15/predicted protein [Populus trichocarpa]
Unigene13209_ANTbpfTARAAPEI-5	758	58	173.76	12.91	-3.75054	3.4667e-161	9.11374e-159	-	-	-	-
Unigene32520_ANTbpfTARAAPEI-5	103	8	23.61	1.78	-3.72945	4.7957e-23	1.84502e-21	-	-	-	gi|224127180|ref|XP_002320007.1|/7.90666e-17/predicted protein [Populus trichocarpa]
Unigene35898_ANTbpfTARAAPEI-5	26	2	5.96	0.45	-3.72732	1.12101e-06	1.25327e-05	-	-	-	gi|255548437|ref|XP_002515275.1|/1.36259e-06/conserved hypothetical protein [Ricinus communis]
Unigene21897_ANTbpfTARAAPEI-5	629	49	144.18	10.91	-3.72415	2.63272e-133	5.78232e-131	-	-	-	-
Unigene9652_ANTbpfTARAAPEI-5	77	6	17.65	1.34	-3.71936	1.56717e-17	4.53198e-16	-	-	-	gi|225435780|ref|XP_002285740.1|/1.76846e-09/PREDICTED: uncharacterized protein LOC100260500 [Vitis vinifera]
Unigene6605_ANTbpfTARAAPEI-5	38	3	8.71	0.67	-3.70044	3.3041e-09	4.93369e-08	-	-	-	-
Unigene25351_ANTbpfTARAAPEI-5	38	3	8.71	0.67	-3.70044	3.3041e-09	4.92944e-08	-	-	-	-
Unigene37781_ANTbpfTARAAPEI-5	262	21	60.06	4.68	-3.68182	5.95808e-56	5.55799e-54	-	-	-	gi|297740934|emb|CBI31246.3|/1.1053e-13/unnamed protein product [Vitis vinifera]
Unigene31251_ANTbpfTARAAPEI-5	124	10	28.42	2.23	-3.67179	3.5896e-27	1.63903e-25	-	-	-	-
Unigene15379_ANTbpfTARAAPEI-5	25	2	5.73	0.45	-3.67054	2.1238e-06	2.2663e-05	-	-	GO:0009908//flower development	gi|255544005|ref|XP_002513065.1|/7.76869e-14/WD-repeat protein, putative [Ricinus communis]
Unigene3865_ANTbpfTARAAPEI-5	25	2	5.73	0.45	-3.67054	2.1238e-06	2.26491e-05	-	-	-	-
Unigene29799_ANTbpfTARAAPEI-5	25	2	5.73	0.45	-3.67054	2.1238e-06	2.26352e-05	-	-	-	gi|335060428|gb|AEH27533.1|/3.0741e-08/putative phosphomannomutase [Amorphophallus konjac]
Unigene20652_ANTbpfTARAAPEI-5	25	2	5.73	0.45	-3.67054	2.1238e-06	2.26213e-05	-	-	-	-
Unigene34331_ANTbpfTARAAPEI-5	4569	371	1047.35	82.59	-3.66463	0	0	-	-	-	-
Unigene43425_ANTbpfTARAAPEI-5	37	3	8.48	0.67	-3.66183	6.23912e-09	9.05142e-08	-	-	-	-
Unigene43346_ANTbpfTARAAPEI-5	37	3	8.48	0.67	-3.66183	6.23912e-09	9.04386e-08	GO:0009536//plastid	GO:0046995	GO:0008152//metabolic process	gi|225433343|ref|XP_002285592.1|/0/PREDICTED: uncharacterized protein all1601 [Vitis vinifera]
Unigene38407_ANTbpfTARAAPEI-5	110	9	25.22	2	-3.6565	3.78684e-24	1.52803e-22	-	-	-	-
Unigene12473_ANTbpfTARAAPEI-5	36	3	8.25	0.67	-3.62216	1.17604e-08	1.65494e-07	-	-	-	-
Unigene5013_ANTbpfTARAAPEI-5	36	3	8.25	0.67	-3.62216	1.17604e-08	1.6536e-07	GO:0043231//intracellular membrane-bounded organelle;GO:0016020//membrane	-	-	gi|224145008|ref|XP_002325493.1|/1.05115e-12/predicted protein [Populus trichocarpa]
Unigene29318_ANTbpfTARAAPEI-5	24	2	5.5	0.45	-3.61143	4.01378e-06	4.12333e-05	GO:0009536//plastid	GO:0046914//transition metal ion binding	GO:0010035//response to inorganic substance	gi|358249004|ref|NP_001239721.1|/1.21553e-20/uncharacterized protein LOC100792337 [Glycine max]
Unigene14029_ANTbpfTARAAPEI-5	24	2	5.5	0.45	-3.61143	4.01378e-06	4.12089e-05	GO:0044424//intracellular part	GO:0008168//methyltransferase activity	GO:0006730//one-carbon metabolic process;GO:0006544//glycine metabolic process	gi|296082848|emb|CBI22149.3|/7.11311e-99/unnamed protein product [Vitis vinifera]
Unigene33559_ANTbpfTARAAPEI-5	24	2	5.5	0.45	-3.61143	4.01378e-06	4.11846e-05	-	-	-	-
Unigene31029_ANTbpfTARAAPEI-5	1023	87	234.5	19.37	-3.59769	1.10178e-209	3.67633e-207	-	-	-	gi|225440145|ref|XP_002283240.1|/7.64027e-20/PREDICTED: uncharacterized protein LOC100251643 [Vitis vinifera]
Unigene21132_ANTbpfTARAAPEI-5	82	7	18.8	1.56	-3.59111	4.2752e-18	1.2856e-16	GO:0043231//intracellular membrane-bounded organelle	GO:0016407//acetyltransferase activity	-	gi|255580925|ref|XP_002531281.1|/1.65568e-22/N-acetyltransferase, putative [Ricinus communis]
Unigene42422_ANTbpfTARAAPEI-5	35	3	8.02	0.67	-3.58137	2.21264e-08	3.03011e-07	-	GO:0046914//transition metal ion binding	GO:0051707//response to other organism;GO:0007049//cell cycle;GO:0006508//proteolysis	gi|359480715|ref|XP_002276278.2|/7.41029e-70/PREDICTED: E3 ubiquitin-protein ligase RKP-like [Vitis vinifera]
Unigene31643_ANTbpfTARAAPEI-5	35	3	8.02	0.67	-3.58137	2.21264e-08	3.02772e-07	-	-	-	-
Unigene33728_ANTbpfTARAAPEI-5	23	2	5.27	0.45	-3.54981	7.56566e-06	7.40393e-05	GO:0009941//chloroplast envelope;GO:0031224//intrinsic to membrane	GO:0005342//organic acid transmembrane transporter activity;GO:0015145//monosaccharide transmembrane transporter activity	GO:0015717//triose phosphate transport;GO:0009642//response to light intensity;GO:0015711//organic anion transport	gi|231903|sp|P29463.1|TPT_SOLTU/2.76291e-59/RecName: Full=Triose phosphate/phosphate translocator, chloroplastic; Short=cTPT; AltName: Full=E29; Flags: Precursor
Unigene38903_ANTbpfTARAAPEI-5	23	2	5.27	0.45	-3.54981	7.56566e-06	7.39976e-05	-	GO:0016616//oxidoreductase activity, acting on the CH-OH group of donors, NAD or NADP as acceptor	GO:0009168//purine ribonucleoside monophosphate biosynthetic process	gi|222625905|gb|EEE60037.1|/2.75713e-12/hypothetical protein OsJ_12809 [Oryza sativa Japonica Group]
Unigene8832_ANTbpfTARAAPEI-5	102	9	23.38	2	-3.5472	5.76792e-22	2.1025e-20	-	-	-	-
Unigene36808_ANTbpfTARAAPEI-5	34	3	7.79	0.67	-3.53939	4.15476e-08	5.53256e-07	-	GO:0005515//protein binding	-	gi|356534625|ref|XP_003535853.1|/2.27663e-06/PREDICTED: chaperone protein dnaJ 6-like [Glycine max]
Unigene7979_ANTbpfTARAAPEI-5	134	12	30.72	2.67	-3.52427	2.67464e-28	1.27144e-26	-	-	-	-
Unigene41678_ANTbpfTARAAPEI-5	134	12	30.72	2.67	-3.52427	2.67464e-28	1.26797e-26	GO:0031227//intrinsic to endoplasmic reticulum membrane;GO:0031410//cytoplasmic vesicle	GO:0019829//cation-transporting ATPase activity;GO:0032559	GO:0010038//response to metal ion;GO:0009206;GO:0000041//transition metal ion transport;GO:0030003//cellular cation homeostasis;GO:0070838//divalent metal ion transport	gi|212276316|ref|NP_001130898.1|/2.9623e-74/uncharacterized protein LOC100192002 [Zea mays]
Unigene16843_ANTbpfTARAAPEI-5	78	7	17.88	1.56	-3.51873	5.24038e-17	1.47129e-15	-	-	-	gi|225463171|ref|XP_002267329.1|/4.21643e-87/PREDICTED: uncharacterized protein LOC100263151 [Vitis vinifera]
Unigene32916_ANTbpfTARAAPEI-5	99	9	22.69	2	-3.50398	3.7522e-21	1.3179e-19	-	-	-	-
Unigene9835_ANTbpfTARAAPEI-5	174	16	39.89	3.56	-3.48608	5.25664e-36	3.18909e-34	-	-	-	-
Unigene12693_ANTbpfTARAAPEI-5	87	8	19.94	1.78	-3.48572	1.12521e-18	3.50513e-17	-	-	-	-
Unigene41880_ANTbpfTARAAPEI-5	22	2	5.04	0.45	-3.48543	1.42203e-05	0.000133732	GO:0043231//intracellular membrane-bounded organelle	GO:0004468//lysine N-acetyltransferase activity;GO:0060089	GO:0023052//signaling	gi|224103427|ref|XP_002313052.1|/1.66492e-75/predicted protein [Populus trichocarpa]
Unigene27287_ANTbpfTARAAPEI-5	54	5	12.38	1.11	-3.47938	4.95166e-12	9.68616e-11	-	-	-	-
Unigene27329_ANTbpfTARAAPEI-5	54	5	12.38	1.11	-3.47938	4.95166e-12	9.67525e-11	-	-	-	-
Unigene4699_ANTbpfTARAAPEI-5	97	9	22.24	2	-3.47508	1.30238e-20	4.47479e-19	-	-	-	gi|225440600|ref|XP_002277681.1|/1.54591e-27/PREDICTED: uncharacterized protein LOC100244154 isoform 2 [Vitis vinifera]
Unigene30817_ANTbpfTARAAPEI-5	687	64	157.48	14.25	-3.46613	5.55836e-137	1.23645e-134	-	-	-	-
Unigene42199_ANTbpfTARAAPEI-5	75	7	17.19	1.56	-3.46195	3.39772e-16	9.01435e-15	-	GO:0004702//receptor signaling protein serine/threonine kinase activity;GO:0032559	GO:0006464//protein modification process	gi|224140853|ref|XP_002323793.1|/2.56338e-117/predicted protein [Populus trichocarpa]
Unigene3193_ANTbpfTARAAPEI-5	75	7	17.19	1.56	-3.46195	3.39772e-16	9.00059e-15	-	-	-	-
Unigene9820_ANTbpfTARAAPEI-5	298	28	68.31	6.23	-3.45479	3.76038e-60	3.79339e-58	-	GO:0005488//binding	GO:0006970//response to osmotic stress	gi|225457458|ref|XP_002265041.1|/2.61261e-57/PREDICTED: transcription factor BTF3 [Vitis vinifera]
Unigene1230_ANTbpfTARAAPEI-5	32	3	7.34	0.67	-3.45355	1.45571e-07	1.83295e-06	-	-	-	-
Unigene3938_ANTbpfTARAAPEI-5	95	9	21.78	2	-3.44493	4.50558e-20	1.50339e-18	-	-	-	-
Unigene36340_ANTbpfTARAAPEI-5	42	4	9.63	0.89	-3.43566	1.56005e-09	2.41252e-08	-	-	-	-
Unigene18854_ANTbpfTARAAPEI-5	335	32	76.79	7.12	-3.43097	5.01106e-67	5.40043e-65	-	-	-	-
Unigene36205_ANTbpfTARAAPEI-5	1659	159	380.29	35.4	-3.42528	0	0	-	-	-	-
Unigene27005_ANTbpfTARAAPEI-5	313	30	71.75	6.68	-3.42506	1.19201e-62	1.22382e-60	-	-	-	-
Unigene8080_ANTbpfTARAAPEI-5	52	5	11.92	1.11	-3.42475	1.71722e-11	3.18327e-10	GO:0044464//cell part	-	-	gi|225454605|ref|XP_002265200.1|/8.50489e-118/PREDICTED: uncharacterized protein LOC100240796 [Vitis vinifera]
Unigene30725_ANTbpfTARAAPEI-5	21	2	4.81	0.45	-3.41804	2.66466e-05	0.000236615	-	-	GO:0051234//establishment of localization	gi|297740639|emb|CBI30821.3|/7.42588e-15/unnamed protein product [Vitis vinifera]
Unigene41552_ANTbpfTARAAPEI-5	21	2	4.81	0.45	-3.41804	2.66466e-05	0.000236494	-	-	-	gi|225457805|ref|XP_002265920.1|/5.22585e-44/PREDICTED: transcriptional corepressor SEUSS-like [Vitis vinifera]
Unigene2178_ANTbpfTARAAPEI-5	21	2	4.81	0.45	-3.41804	2.66466e-05	0.000236373	-	-	-	gi|296081946|emb|CBI20951.3|/2.13259e-09/unnamed protein product [Vitis vinifera]
Unigene7164_ANTbpfTARAAPEI-5	21	2	4.81	0.45	-3.41804	2.66466e-05	0.000236252	-	-	-	gi|359489095|ref|XP_003633871.1|/4.29185e-19/PREDICTED: uncharacterized protein LOC100853157 [Vitis vinifera]
Unigene8761_ANTbpfTARAAPEI-5	21	2	4.81	0.45	-3.41804	2.66466e-05	0.000236131	-	-	-	-
Unigene9126_ANTbpfTARAAPEI-5	21	2	4.81	0.45	-3.41804	2.66466e-05	0.000236011	GO:0016020//membrane;GO:0031981//nuclear lumen	GO:0003676//nucleic acid binding	GO:0006396//RNA processing	gi|255581558|ref|XP_002531584.1|/2.42261e-48/programmed cell death protein, putative [Ricinus communis]
Unigene17927_ANTbpfTARAAPEI-5	21	2	4.81	0.45	-3.41804	2.66466e-05	0.00023589	-	-	-	gi|225425698|ref|XP_002270113.1|/4.63677e-51/PREDICTED: glutathione S-transferase U10-like [Vitis vinifera]
Unigene17306_ANTbpfTARAAPEI-5	21	2	4.81	0.45	-3.41804	2.66466e-05	0.00023577	-	-	-	gi|242033237|ref|XP_002464013.1|/1.90318e-34/hypothetical protein SORBIDRAFT_01g010570 [Sorghum bicolor]
Unigene19948_ANTbpfTARAAPEI-5	21	2	4.81	0.45	-3.41804	2.66466e-05	0.00023565	-	-	-	gi|225454571|ref|XP_002263420.1|/1.1573e-23/PREDICTED: methyltransferase-like protein 21A [Vitis vinifera]
Unigene38523_ANTbpfTARAAPEI-5	124	12	28.42	2.67	-3.41199	1.32591e-25	5.66649e-24	GO:0009532//plastid stroma;GO:0030529//ribonucleoprotein complex	GO:0003723//RNA binding;GO:0005198//structural molecule activity	GO:0010467//gene expression	gi|224123986|ref|XP_002319213.1|/1.9768e-78/predicted protein [Populus trichocarpa]
Unigene27678_ANTbpfTARAAPEI-5	815	79	186.82	17.59	-3.40882	7.95454e-160	2.02969e-157	-	-	-	gi|242048748|ref|XP_002462120.1|/5.22968e-08/hypothetical protein SORBIDRAFT_02g019480 [Sorghum bicolor]
Unigene34507_ANTbpfTARAAPEI-5	31	3	7.11	0.67	-3.40762	2.7156e-07	3.2973e-06	-	-	GO:0050896//response to stimulus	gi|255537027|ref|XP_002509580.1|/2.54546e-31/heat shock protein 70 (HSP70)-interacting protein, putative [Ricinus communis]
Unigene16010_ANTbpfTARAAPEI-5	62	6	14.21	1.34	-3.4066	1.92372e-13	4.27929e-12	-	-	-	-
Unigene43293_ANTbpfTARAAPEI-5	123	12	28.2	2.67	-3.40078	2.45742e-25	1.03997e-23	GO:0044464//cell part	-	-	gi|225439834|ref|XP_002277535.1|/1.44786e-111/PREDICTED: ankyrin repeat-containing protein At3g12360 [Vitis vinifera]
Unigene42315_ANTbpfTARAAPEI-5	163	16	37.36	3.56	-3.39155	4.73532e-33	2.64188e-31	GO:0031410//cytoplasmic vesicle	-	-	gi|297737915|emb|CBI27116.3|/2.04093e-16/unnamed protein product [Vitis vinifera]
Unigene3668_ANTbpfTARAAPEI-5	71	7	16.28	1.56	-3.38348	4.04668e-15	1.00593e-13	-	-	-	-
Unigene38606_ANTbpfTARAAPEI-5	61	6	13.98	1.34	-3.38306	3.57048e-13	7.66725e-12	GO:0044464//cell part	GO:0016740//transferase activity	-	gi|296089301|emb|CBI39073.3|/5.07554e-69/unnamed protein product [Vitis vinifera]
Unigene40657_ANTbpfTARAAPEI-5	241	24	55.24	5.34	-3.3708	6.50866e-48	5.0416e-46	-	-	-	gi|354805221|gb|AER41637.1|/4.63094e-19/CCT+motif+family+protein [Oryza officinalis]
Unigene26666_ANTbpfTARAAPEI-5	231	23	52.95	5.12	-3.37041	5.4488e-46	4.02307e-44	-	-	-	-
Unigene42662_ANTbpfTARAAPEI-5	50	5	11.46	1.11	-3.36798	5.91884e-11	1.04368e-09	GO:0043231//intracellular membrane-bounded organelle	-	-	gi|225446056|ref|XP_002271381.1|/8.65364e-64/PREDICTED: uncharacterized protein LOC100252969 [Vitis vinifera]
Unigene417_ANTbpfTARAAPEI-5	119	12	27.28	2.67	-3.35293	2.87928e-24	1.16999e-22	-	-	-	-
Unigene24530_ANTbpfTARAAPEI-5	20	2	4.58	0.45	-3.34735	4.97662e-05	0.000416945	GO:0031410//cytoplasmic vesicle;GO:0043231//intracellular membrane-bounded organelle	-	-	gi|224139328|ref|XP_002323058.1|/3.27089e-10/predicted protein [Populus trichocarpa]
Unigene33445_ANTbpfTARAAPEI-5	20	2	4.58	0.45	-3.34735	4.97662e-05	0.000416744	-	-	-	-
Unigene43988_ANTbpfTARAAPEI-5	20	2	4.58	0.45	-3.34735	4.97662e-05	0.000416543	GO:0044464//cell part	-	-	gi|115463725|ref|NP_001055462.1|/2.43066e-179/Os05g0395300 [Oryza sativa Japonica Group]
Unigene8359_ANTbpfTARAAPEI-5	20	2	4.58	0.45	-3.34735	4.97662e-05	0.000416342	-	-	-	-
Unigene30182_ANTbpfTARAAPEI-5	108	11	24.76	2.45	-3.33716	4.5495e-22	1.67242e-20	-	GO:0032561;GO:0003824//catalytic activity	GO:0006810//transport;GO:0035556//intracellular signal transduction	gi|255558942|ref|XP_002520494.1|/2.85772e-06/protein with unknown function [Ricinus communis]
Unigene4147_ANTbpfTARAAPEI-5	39	4	8.94	0.89	-3.3284	9.9948e-09	1.42615e-07	GO:0009536//plastid	GO:0032561	-	gi|297739639|emb|CBI29821.3|/3.05822e-119/unnamed protein product [Vitis vinifera]
Unigene19801_ANTbpfTARAAPEI-5	136	14	31.18	3.12	-3.321	2.49588e-27	1.14566e-25	GO:0015935//small ribosomal subunit;GO:0030312//external encapsulating structure	GO:0043169//cation binding;GO:0005198//structural molecule activity	GO:0010467//gene expression;GO:0022613//ribonucleoprotein complex biogenesis	gi|356561118|ref|XP_003548832.1|/1.90318e-34/PREDICTED: 40S ribosomal protein S27-2 [Glycine max]
Unigene38915_ANTbpfTARAAPEI-5	29	3	6.65	0.67	-3.31112	9.38028e-07	1.05893e-05	-	-	-	-
Unigene11101_ANTbpfTARAAPEI-5	29	3	6.65	0.67	-3.31112	9.38028e-07	1.05824e-05	GO:0031461//cullin-RING ubiquitin ligase complex	GO:0005488//binding;GO:0016740//transferase activity	GO:0006605//protein targeting	gi|356555422|ref|XP_003546031.1|/1.14746e-81/PREDICTED: LOW QUALITY PROTEIN: peroxisome biogenesis protein 7-like [Glycine max]
Unigene136_ANTbpfTARAAPEI-5	29	3	6.65	0.67	-3.31112	9.38028e-07	1.05755e-05	GO:0043231//intracellular membrane-bounded organelle	GO:0003824//catalytic activity	GO:0043412	gi|225457393|ref|XP_002281967.1|/5.42781e-47/PREDICTED: probable lipoate-protein ligase A [Vitis vinifera]
Unigene40163_ANTbpfTARAAPEI-5	29	3	6.65	0.67	-3.31112	9.38028e-07	1.05687e-05	GO:0043231//intracellular membrane-bounded organelle	GO:0046872//metal ion binding;GO:0051766;GO:0051765;GO:0032559	GO:0043647//inositol phosphate metabolic process;GO:0006796//phosphate metabolic process	gi|224140687|ref|XP_002323710.1|/2.36716e-83/predicted protein [Populus trichocarpa]
Unigene12717_ANTbpfTARAAPEI-5	29	3	6.65	0.67	-3.31112	9.38028e-07	1.05618e-05	GO:0031410//cytoplasmic vesicle	GO:0004672//protein kinase activity;GO:0000166//nucleotide binding	GO:0009987//cellular process	gi|326493378|dbj|BAJ85150.1|/3.43432e-71/predicted protein [Hordeum vulgare subsp. vulgare]
Unigene3435_ANTbpfTARAAPEI-5	29	3	6.65	0.67	-3.31112	9.38028e-07	1.05549e-05	-	-	-	-
Unigene33290_ANTbpfTARAAPEI-5	29	3	6.65	0.67	-3.31112	9.38028e-07	1.05481e-05	GO:0030312//external encapsulating structure;GO:0031410//cytoplasmic vesicle	GO:0004866//endopeptidase inhibitor activity	-	gi|147854421|emb|CAN82794.1|/1.77981e-24/hypothetical protein VITISV_013491 [Vitis vinifera]
Unigene27335_ANTbpfTARAAPEI-5	135	14	30.95	3.12	-3.31032	4.59976e-27	2.08928e-25	-	-	-	-
Unigene33508_ANTbpfTARAAPEI-5	1242	129	284.7	28.72	-3.30931	3.28918e-236	1.39196e-233	-	-	-	-
Unigene14393_ANTbpfTARAAPEI-5	48	5	11	1.11	-3.30887	2.0267e-10	3.37479e-09	GO:0044429//mitochondrial part	GO:0015036//disulfide oxidoreductase activity	GO:0018904;GO:0019725//cellular homeostasis	gi|255587948|ref|XP_002534450.1|/4.25428e-22/Thioredoxin I, putative [Ricinus communis]
Unigene14374_ANTbpfTARAAPEI-5	48	5	11	1.11	-3.30887	2.0267e-10	3.37155e-09	-	-	-	gi|225463830|ref|XP_002264489.1|/8.26442e-43/PREDICTED: uncharacterized protein LOC100248442 [Vitis vinifera]
Unigene29206_ANTbpfTARAAPEI-5	604	63	138.45	14.03	-3.30278	1.37322e-115	2.61833e-113	-	-	-	-
Unigene15574_ANTbpfTARAAPEI-5	67	7	15.36	1.56	-3.29956	4.7296e-14	1.09272e-12	-	-	-	-
Unigene20147_ANTbpfTARAAPEI-5	1161	122	266.13	27.16	-3.29258	6.77126e-220	2.44767e-217	-	-	-	-
Unigene26849_ANTbpfTARAAPEI-5	1576	166	361.26	36.95	-3.28939	1.5282e-297	7.3655e-295	-	-	-	-
Unigene42449_ANTbpfTARAAPEI-5	47	5	10.77	1.11	-3.27839	3.74048e-10	6.10546e-09	-	-	-	gi|356508955|ref|XP_003523218.1|/3.24391e-57/PREDICTED: E3 ubiquitin-protein ligase RGLG1-like [Glycine max]
Unigene41655_ANTbpfTARAAPEI-5	66	7	15.13	1.56	-3.27779	8.71714e-14	1.98232e-12	GO:0009536//plastid	GO:0016773//phosphotransferase activity, alcohol group as acceptor;GO:0019206//nucleoside kinase activity	GO:0019321//pentose metabolic process;GO:0006796//phosphate metabolic process	gi|255558089|ref|XP_002520073.1|/1.53448e-115/Ribokinase, putative [Ricinus communis]
Unigene17923_ANTbpfTARAAPEI-5	19	2	4.36	0.45	-3.27633	9.26114e-05	0.000743591	-	-	-	gi|255540823|ref|XP_002511476.1|/7.62697e-23/conserved hypothetical protein [Ricinus communis]
Unigene42388_ANTbpfTARAAPEI-5	19	2	4.36	0.45	-3.27633	9.26114e-05	0.000743247	GO:0005618//cell wall;GO:0031090//organelle membrane;GO:0043231//intracellular membrane-bounded organelle	GO:0005488//binding;GO:0008238//exopeptidase activity	-	gi|242057163|ref|XP_002457727.1|/7.98815e-125/hypothetical protein SORBIDRAFT_03g012430 [Sorghum bicolor]
Unigene22184_ANTbpfTARAAPEI-5	19	2	4.36	0.45	-3.27633	9.26114e-05	0.000742904	GO:0043231//intracellular membrane-bounded organelle	-	-	gi|115436250|ref|NP_001042883.1|/2.00038e-28/Os01g0317800 [Oryza sativa Japonica Group]
Unigene17688_ANTbpfTARAAPEI-5	56	6	12.84	1.34	-3.26034	7.6997e-12	1.48442e-10	-	GO:0008757//S-adenosylmethionine-dependent methyltransferase activity;GO:0016765//transferase activity, transferring alkyl or aryl (other than methyl) groups	GO:0006596//polyamine biosynthetic process;GO:0006730//one-carbon metabolic process	gi|225462753|ref|XP_002270790.1|/1.86593e-156/PREDICTED: spermine synthase [Vitis vinifera]
Unigene12472_ANTbpfTARAAPEI-5	28	3	6.42	0.67	-3.26034	1.73637e-06	1.87479e-05	-	-	-	gi|242037715|ref|XP_002466252.1|/2.14733e-104/hypothetical protein SORBIDRAFT_01g004400 [Sorghum bicolor]
Unigene10571_ANTbpfTARAAPEI-5	56	6	12.84	1.34	-3.26034	7.6997e-12	1.48277e-10	GO:0043231//intracellular membrane-bounded organelle	-	-	gi|359477517|ref|XP_003631990.1|/7.62951e-23/PREDICTED: uncharacterized protein LOC100852693 [Vitis vinifera]
Unigene32126_ANTbpfTARAAPEI-5	28	3	6.42	0.67	-3.26034	1.73637e-06	1.87362e-05	GO:0030529//ribonucleoprotein complex;GO:0043231//intracellular membrane-bounded organelle	GO:0005488//binding	-	gi|18417572|ref|NP_567844.1|/5.68047e-31/small nuclear ribonucleoprotein E [Arabidopsis thaliana]
Unigene44098_ANTbpfTARAAPEI-5	28	3	6.42	0.67	-3.26034	1.73637e-06	1.87246e-05	GO:0043231//intracellular membrane-bounded organelle;GO:0043234//protein complex;GO:0019866//organelle inner membrane	GO:0016901//oxidoreductase activity, acting on the CH-OH group of donors, quinone or similar compound as acceptor;GO:0016899//oxidoreductase activity, acting on the CH-OH group of donors, oxygen as acceptor	GO:0006071//glycerol metabolic process;GO:0022904//respiratory electron transport chain	gi|212274307|ref|NP_001130846.1|/0/uncharacterized protein LOC100191950 precursor [Zea mays]
Unigene20450_ANTbpfTARAAPEI-5	158	17	36.22	3.78	-3.26033	5.40236e-31	2.83191e-29	-	-	-	-
Unigene36893_ANTbpfTARAAPEI-5	65	7	14.9	1.56	-3.25569	1.6045e-13	3.60151e-12	GO:0043231//intracellular membrane-bounded organelle	-	-	gi|77744911|gb|ABB02409.1|/4.25389e-37/chloroplast lipocalin [Ipomoea nil]
Unigene9611_ANTbpfTARAAPEI-5	74	8	16.96	1.78	-3.25219	3.37422e-15	8.4239e-14	GO:0031224//intrinsic to membrane	GO:0046915//transition metal ion transmembrane transporter activity;GO:0016628//oxidoreductase activity, acting on the CH-CH group of donors, NAD or NADP as acceptor	GO:0006829//zinc ion transport;GO:0008152//metabolic process	gi|357117799|ref|XP_003560649.1|/2.16582e-69/PREDICTED: zinc transporter 10-like [Brachypodium distachyon]
Unigene35113_ANTbpfTARAAPEI-5	37	4	8.48	0.89	-3.25219	3.41218e-08	4.58241e-07	-	-	-	-
Unigene16620_ANTbpfTARAAPEI-5	37	4	8.48	0.89	-3.25219	3.41218e-08	4.57887e-07	-	-	-	gi|255564442|ref|XP_002523217.1|/1.82353e-124/conserved hypothetical protein [Ricinus communis]
Unigene37609_ANTbpfTARAAPEI-5	55	6	12.61	1.34	-3.23426	1.41661e-11	2.66591e-10	GO:0005773//vacuole	GO:0046872//metal ion binding;GO:0016628//oxidoreductase activity, acting on the CH-CH group of donors, NAD or NADP as acceptor	GO:0006811//ion transport;GO:0008152//metabolic process	gi|224074329|ref|XP_002304353.1|/8.87013e-29/predicted protein [Populus trichocarpa]
Unigene39941_ANTbpfTARAAPEI-5	55	6	12.61	1.34	-3.23426	1.41661e-11	2.66302e-10	-	-	-	-
Unigene42188_ANTbpfTARAAPEI-5	55	6	12.61	1.34	-3.23426	1.41661e-11	2.66014e-10	-	-	-	gi|296084365|emb|CBI24753.3|/9.23958e-35/unnamed protein product [Vitis vinifera]
Unigene21006_ANTbpfTARAAPEI-5	55	6	12.61	1.34	-3.23426	1.41661e-11	2.65726e-10	-	-	-	-
Unigene42681_ANTbpfTARAAPEI-5	173	19	39.66	4.23	-3.22896	1.58329e-33	9.03673e-32	-	-	-	gi|297797153|ref|XP_002866461.1|/7.98787e-09/hypothetical protein ARALYDRAFT_496360 [Arabidopsis lyrata subsp. lyrata]
Unigene251_ANTbpfTARAAPEI-5	91	10	20.86	2.23	-3.22562	2.79282e-18	8.54642e-17	-	-	-	gi|224150813|ref|XP_002337014.1|/3.64106e-19/predicted protein [Populus trichocarpa]
Unigene36048_ANTbpfTARAAPEI-5	145	16	33.24	3.56	-3.22297	2.80638e-28	1.3268e-26	-	GO:0004713//protein tyrosine kinase activity;GO:0032559	GO:0006464//protein modification process	gi|242086935|ref|XP_002439300.1|/2.5778e-56/hypothetical protein SORBIDRAFT_09g004060 [Sorghum bicolor]
Unigene40062_ANTbpfTARAAPEI-5	163	18	37.36	4.01	-3.21982	1.3291e-31	7.07399e-30	-	-	-	gi|356570740|ref|XP_003553543.1|/3.86224e-30/PREDICTED: uncharacterized protein LOC100786645 [Glycine max]
Unigene15586_ANTbpfTARAAPEI-5	72	8	16.5	1.78	-3.21252	1.1369e-14	2.73598e-13	GO:0044464//cell part	GO:0070011	GO:0019538//protein metabolic process	gi|359490801|ref|XP_002277892.2|/3.86125e-65/PREDICTED: dipeptidyl peptidase 8-like [Vitis vinifera]
Unigene11968_ANTbpfTARAAPEI-5	152	17	34.84	3.78	-3.20429	2.0433e-29	1.01007e-27	-	-	-	-
Unigene26768_ANTbpfTARAAPEI-5	134	15	30.72	3.34	-3.20126	4.33164e-26	1.8884e-24	-	-	-	-
Unigene35703_ANTbpfTARAAPEI-5	44	5	10.09	1.11	-3.18429	2.325e-09	3.52632e-08	-	-	-	-
Unigene13252_ANTbpfTARAAPEI-5	44	5	10.09	1.11	-3.18429	2.325e-09	3.52324e-08	-	-	-	gi|225444855|ref|XP_002279295.1|/1.08903e-31/PREDICTED: disease resistance protein RPS2 [Vitis vinifera]
Unigene32349_ANTbpfTARAAPEI-5	299	34	68.54	7.57	-3.17858	4.83286e-56	4.55733e-54	-	GO:0004486//methylenetetrahydrofolate dehydrogenase activity;GO:0019238//cyclohydrolase activity	GO:0006760//folic acid-containing compound metabolic process	gi|4103987|gb|AAD01907.1|/1.44945e-10/5,10-methylenetetrahydrofolate dehydrogenase-5,10-methenyltetrahydrofolate cyclohydrolase [Pisum sativum]
Unigene27372_ANTbpfTARAAPEI-5	35	4	8.02	0.89	-3.17172	1.1542e-07	1.47038e-06	-	-	-	-
Unigene20458_ANTbpfTARAAPEI-5	437	50	100.17	11.13	-3.16993	5.89952e-81	7.81394e-79	-	-	-	-
Unigene28904_ANTbpfTARAAPEI-5	113	13	25.9	2.89	-3.16381	5.6489e-22	2.06345e-20	-	-	-	-
Unigene33929_ANTbpfTARAAPEI-5	61	7	13.98	1.56	-3.16375	1.8156e-12	3.71054e-11	-	GO:0005515//protein binding	GO:0044267//cellular protein metabolic process	gi|321437415|gb|ADW83718.1|/2.77748e-25/DnaJ-like protein [Musa acuminata AAA Group]
Unigene37390_ANTbpfTARAAPEI-5	87	10	19.94	2.23	-3.16055	3.1324e-17	8.92451e-16	GO:0009526//plastid envelope;GO:0044434;GO:0016020//membrane	-	-	gi|225438434|ref|XP_002276709.1|/2.18876e-13/PREDICTED: uncharacterized protein LOC100250729 [Vitis vinifera]
Unigene34160_ANTbpfTARAAPEI-5	156	18	35.76	4.01	-3.15667	9.02752e-30	4.55339e-28	GO:0005622//intracellular	-	-	gi|149391001|gb|ABR25518.1|/2.10295e-25/60S ribosomal protein l22-2 [Oryza sativa Indica Group]
Unigene4535_ANTbpfTARAAPEI-5	26	3	5.96	0.67	-3.15308	5.89696e-06	5.84675e-05	-	-	-	gi|297736029|emb|CBI24067.3|/5.31342e-132/unnamed protein product [Vitis vinifera]
Unigene40937_ANTbpfTARAAPEI-5	52	6	11.92	1.34	-3.15308	8.73452e-11	1.51401e-09	GO:0043234//protein complex	-	GO:0006355//regulation of transcription, DNA-dependent	gi|225462336|ref|XP_002268778.1|/8.16344e-46/PREDICTED: mediator of RNA polymerase II transcription subunit 22 [Vitis vinifera]
Unigene34203_ANTbpfTARAAPEI-5	26	3	5.96	0.67	-3.15308	5.89696e-06	5.84341e-05	-	-	-	gi|225447663|ref|XP_002275464.1|/6.79036e-24/PREDICTED: uncharacterized protein LOC100252779 [Vitis vinifera]
Unigene30802_ANTbpfTARAAPEI-5	43	5	9.86	1.11	-3.15103	4.25768e-09	6.30333e-08	-	-	-	-
Unigene34519_ANTbpfTARAAPEI-5	77	9	17.65	2	-3.1416	2.68704e-15	6.75693e-14	-	-	-	gi|116309799|emb|CAH66838.1|/7.93788e-09/H0525C06.1 [Oryza sativa Indica Group]
Unigene16581_ANTbpfTARAAPEI-5	60	7	13.75	1.56	-3.13981	3.31744e-12	6.63144e-11	GO:0044432//endoplasmic reticulum part	GO:0046914//transition metal ion binding;GO:0004871//signal transducer activity;GO:0042562//hormone binding;GO:0016491//oxidoreductase activity	-	gi|262064796|gb|ACX54195.3|/1.3792e-64/auxin-binding protein 1 [Dimocarpus longan]
Unigene42607_ANTbpfTARAAPEI-5	418	49	95.82	10.91	-3.13468	1.06161e-76	1.33478e-74	-	-	-	gi|239056164|emb|CAQ58595.1|/5.91e-41/unknown protein [Vitis vinifera]
Unigene40933_ANTbpfTARAAPEI-5	119	14	27.28	3.12	-3.12823	7.38592e-23	2.80423e-21	-	-	-	-
Unigene16737_ANTbpfTARAAPEI-5	51	6	11.69	1.34	-3.12497	1.59601e-10	2.68858e-09	GO:0043231//intracellular membrane-bounded organelle	-	-	gi|302143406|emb|CBI21967.3|/1.73068e-13/unnamed protein product [Vitis vinifera]
Unigene42303_ANTbpfTARAAPEI-5	76	9	17.42	2	-3.12267	4.8972e-15	1.21042e-13	GO:0009536//plastid;GO:0031981//nuclear lumen	GO:0004175//endopeptidase activity;GO:0016628//oxidoreductase activity, acting on the CH-CH group of donors, NAD or NADP as acceptor	GO:0019538//protein metabolic process	gi|255552666|ref|XP_002517376.1|/2.95213e-108/serine endopeptidase degp2, putative [Ricinus communis]
Unigene17995_ANTbpfTARAAPEI-5	67	8	15.36	1.78	-3.10923	2.31478e-13	5.09046e-12	GO:0043231//intracellular membrane-bounded organelle;GO:0030964	GO:0046914//transition metal ion binding;GO:0016723//oxidoreductase activity, oxidizing metal ions, NAD or NADP as acceptor	GO:0009409//response to cold	gi|225456909|ref|XP_002277760.1|/1.51401e-157/PREDICTED: ferric reduction oxidase 8, mitochondrial [Vitis vinifera]
Unigene22738_ANTbpfTARAAPEI-5	159	19	36.45	4.23	-3.10719	7.15024e-30	3.61702e-28	-	-	-	-
Unigene21789_ANTbpfTARAAPEI-5	100	12	22.92	2.67	-3.1017	2.88396e-19	9.31836e-18	-	-	-	-
Unigene1762_ANTbpfTARAAPEI-5	25	3	5.73	0.67	-3.0963	1.08147e-05	0.000103557	GO:0043231//intracellular membrane-bounded organelle	GO:0034062//RNA polymerase activity;GO:0003676//nucleic acid binding;GO:0001071//nucleic acid binding transcription factor activity	GO:0006351//transcription, DNA-dependent	gi|115447857|ref|NP_001047708.1|/3.15591e-39/Os02g0672700 [Oryza sativa Japonica Group]
Unigene41669_ANTbpfTARAAPEI-5	25	3	5.73	0.67	-3.0963	1.08147e-05	0.0001035	GO:0043231//intracellular membrane-bounded organelle	GO:0016791//phosphatase activity	-	gi|297739553|emb|CBI29735.3|/2.4121e-92/unnamed protein product [Vitis vinifera]
Unigene28128_ANTbpfTARAAPEI-5	25	3	5.73	0.67	-3.0963	1.08147e-05	0.000103443	-	-	-	-
Unigene8569_ANTbpfTARAAPEI-5	25	3	5.73	0.67	-3.0963	1.08147e-05	0.000103386	-	-	-	-
Unigene14846_ANTbpfTARAAPEI-5	50	6	11.46	1.34	-3.0963	2.91086e-10	4.78733e-09	GO:0019866//organelle inner membrane;GO:0031224//intrinsic to membrane	-	GO:0046907//intracellular transport	gi|224107339|ref|XP_002314452.1|/8.3341e-157/predicted protein [Populus trichocarpa]
Unigene12283_ANTbpfTARAAPEI-5	83	10	19.03	2.23	-3.09316	3.45104e-16	9.1279e-15	-	-	-	-
Unigene42349_ANTbpfTARAAPEI-5	116	14	26.59	3.12	-3.09127	4.4375e-22	1.63471e-20	-	-	-	gi|359486629|ref|XP_002278924.2|/4.5155e-88/PREDICTED: putative UPF0481 protein At3g02645-like [Vitis vinifera]
Unigene26916_ANTbpfTARAAPEI-5	33	4	7.56	0.89	-3.08651	3.86462e-07	4.59281e-06	-	-	-	-
Unigene41921_ANTbpfTARAAPEI-5	41	5	9.4	1.11	-3.0821	1.41848e-08	1.97688e-07	-	-	-	gi|225458603|ref|XP_002282770.1|/8.12884e-54/PREDICTED: protein WEAK CHLOROPLAST MOVEMENT UNDER BLUE LIGHT 1-like [Vitis vinifera]
Unigene38920_ANTbpfTARAAPEI-5	49	6	11.23	1.34	-3.06705	5.29868e-10	8.52061e-09	-	GO:0046914//transition metal ion binding	-	gi|358349119|ref|XP_003638587.1|/2.80242e-57/PHD finger protein [Medicago truncatula]
Unigene11266_ANTbpfTARAAPEI-5	65	8	14.9	1.78	-3.06536	7.64996e-13	1.61086e-11	-	-	-	-
Unigene43318_ANTbpfTARAAPEI-5	250	31	57.31	6.9	-3.05412	2.26092e-45	1.65524e-43	GO:0009526//plastid envelope;GO:0009368//endopeptidase Clp complex;GO:0031976;GO:0009532//plastid stroma	GO:0008233//peptidase activity	-	gi|225453100|ref|XP_002271649.1|/7.99478e-110/PREDICTED: ATP-dependent Clp protease proteolytic subunit 3, chloroplastic [Vitis vinifera]
Unigene38057_ANTbpfTARAAPEI-5	458	57	104.99	12.69	-3.04849	1.16344e-81	1.55283e-79	-	-	-	-
Unigene9427_ANTbpfTARAAPEI-5	40	5	9.17	1.11	-3.04636	2.58014e-08	3.51397e-07	GO:0016020//membrane	GO:0016740//transferase activity	-	gi|357505549|ref|XP_003623063.1|/5.82023e-179/Alpha-1,2-glucosyltransferase ALG10-A [Medicago truncatula]
Unigene15015_ANTbpfTARAAPEI-5	24	3	5.5	0.67	-3.0372	1.97635e-05	0.000179914	-	-	-	gi|125545288|gb|EAY91427.1|/1.93317e-70/hypothetical protein OsI_13054 [Oryza sativa Indica Group]
Unigene3802_ANTbpfTARAAPEI-5	48	6	11	1.34	-3.0372	9.62594e-10	1.51423e-08	-	GO:0005488//binding	GO:0006950//response to stress	gi|297742595|emb|CBI34744.3|/2.86252e-29/unnamed protein product [Vitis vinifera]
Unigene14800_ANTbpfTARAAPEI-5	48	6	11	1.34	-3.0372	9.62594e-10	1.51286e-08	-	-	-	-
Unigene37940_ANTbpfTARAAPEI-5	63	8	14.44	1.78	-3.02012	2.51248e-12	5.08682e-11	-	-	-	gi|326490816|dbj|BAJ90075.1|/5.34717e-80/predicted protein [Hordeum vulgare subsp. vulgare]
Unigene41953_ANTbpfTARAAPEI-5	94	12	21.55	2.67	-3.01278	1.01939e-17	2.9928e-16	GO:0043231//intracellular membrane-bounded organelle	GO:0016813//hydrolase activity, acting on carbon-nitrogen (but not peptide) bonds, in linear amidines;GO:0070011	GO:0000255//allantoin metabolic process	gi|297737174|emb|CBI26375.3|/6.25258e-94/unnamed protein product [Vitis vinifera]
Unigene42479_ANTbpfTARAAPEI-5	94	12	21.55	2.67	-3.01278	1.01939e-17	2.98774e-16	GO:0044464//cell part	-	-	gi|255562966|ref|XP_002522488.1|/1.78739e-87/conserved hypothetical protein [Ricinus communis]
Unigene42620_ANTbpfTARAAPEI-5	407	52	93.3	11.58	-3.01024	7.1939e-72	8.32142e-70	GO:0031090//organelle membrane	GO:0042562//hormone binding;GO:0043178//alcohol binding	GO:0048437//floral organ development;GO:0009755//hormone-mediated signaling pathway;GO:0009555//pollen development;GO:0009607//response to biotic stimulus	gi|377684868|gb|AFB74453.1|/2.20357e-120/transport inhibitor response protein [Prunus persica]
Unigene3766_ANTbpfTARAAPEI-5	39	5	8.94	1.11	-3.00972	4.68166e-08	6.1773e-07	GO:0043231//intracellular membrane-bounded organelle	GO:0003676//nucleic acid binding;GO:0016859//cis-trans isomerase activity	-	gi|296082685|emb|CBI21690.3|/1.5067e-152/unnamed protein product [Vitis vinifera]
Unigene21189_ANTbpfTARAAPEI-5	39	5	8.94	1.11	-3.00972	4.68166e-08	6.17261e-07	GO:0031410//cytoplasmic vesicle	GO:0004175//endopeptidase activity	GO:0019538//protein metabolic process	gi|15705865|gb|AAL05851.1|AF411121_1/5.13491e-32/cysteine proteinase precursor [Sandersonia aurantiaca]
Unigene2584_ANTbpfTARAAPEI-5	101	13	23.15	2.89	-3.00187	7.19342e-19	2.27761e-17	-	-	-	-
Unigene9298_ANTbpfTARAAPEI-5	109	14	24.99	3.12	-3.00173	2.82096e-20	9.50417e-19	-	-	-	-
Unigene33713_ANTbpfTARAAPEI-5	31	4	7.11	0.89	-2.99797	1.27947e-06	1.41222e-05	-	-	-	-
Unigene15949_ANTbpfTARAAPEI-5	155	20	35.53	4.45	-2.99716	3.47968e-28	1.6362e-26	GO:0042579//microbody;GO:0009532//plastid stroma	-	-	gi|225444776|ref|XP_002279848.1|/3.47335e-59/PREDICTED: uncharacterized protein LOC100249118 [Vitis vinifera]
Unigene30189_ANTbpfTARAAPEI-5	286	37	65.56	8.24	-2.9921	1.10932e-50	9.16561e-49	-	-	-	-
Unigene33485_ANTbpfTARAAPEI-5	54	7	12.38	1.56	-2.98839	1.19165e-10	2.03506e-09	-	-	-	-
Unigene43918_ANTbpfTARAAPEI-5	69	9	15.82	2	-2.98368	3.14798e-13	6.80207e-12	GO:0043231//intracellular membrane-bounded organelle;GO:0016020//membrane	GO:0005515//protein binding	-	gi|226503887|ref|NP_001149747.1|/4.2874e-109/clathrin binding protein [Zea mays]
Unigene43273_ANTbpfTARAAPEI-5	192	25	44.01	5.57	-2.98208	2.02438e-34	1.19881e-32	-	-	GO:0006810//transport	gi|115452411|ref|NP_001049806.1|/1.44962e-63/Os03g0292800 [Oryza sativa Japonica Group]
Unigene38781_ANTbpfTARAAPEI-5	283	37	64.87	8.24	-2.97684	6.44876e-50	5.22862e-48	GO:0043231//intracellular membrane-bounded organelle	-	-	gi|223973411|gb|ACN30893.1|/1.11442e-18/unknown [Zea mays]
Unigene29670_ANTbpfTARAAPEI-5	46	6	10.54	1.34	-2.97557	3.1568e-09	4.72187e-08	-	-	-	-
Unigene32870_ANTbpfTARAAPEI-5	23	3	5.27	0.67	-2.97557	3.59808e-05	0.000312464	GO:0043231//intracellular membrane-bounded organelle;GO:0030529//ribonucleoprotein complex	GO:0005198//structural molecule activity	GO:0010467//gene expression	gi|298204602|emb|CBI23877.3|/2.78233e-17/unnamed protein product [Vitis vinifera]
Unigene40675_ANTbpfTARAAPEI-5	23	3	5.27	0.67	-2.97557	3.59808e-05	0.000312308	-	-	-	gi|2583130|gb|AAB82639.1|/2.41214e-07/putative non-LTR retroelement reverse transcriptase [Arabidopsis thaliana]
Unigene40955_ANTbpfTARAAPEI-5	191	25	43.78	5.57	-2.97452	3.6403e-34	2.14111e-32	GO:0031231;GO:0009536//plastid	GO:0005515//protein binding	GO:0007031//peroxisome organization	gi|255541462|ref|XP_002511795.1|/5.25554e-93/peroxisomal biogenesis factor, putative [Ricinus communis]
Unigene194_ANTbpfTARAAPEI-5	38	5	8.71	1.11	-2.97211	8.47316e-08	1.09879e-06	-	-	-	-
Unigene42576_ANTbpfTARAAPEI-5	38	5	8.71	1.11	-2.97211	8.47316e-08	1.09797e-06	-	-	-	-
Unigene5811_ANTbpfTARAAPEI-5	53	7	12.15	1.56	-2.96134	2.15074e-10	3.57105e-09	-	-	-	-
Unigene38399_ANTbpfTARAAPEI-5	98	13	22.46	2.89	-2.95822	4.19986e-18	1.26513e-16	-	GO:0016791//phosphatase activity	-	gi|357512385|ref|XP_003626481.1|/2.12289e-16/Serine/threonine protein phosphatase PP1 [Medicago truncatula]
Unigene19162_ANTbpfTARAAPEI-5	60	8	13.75	1.78	-2.94948	1.4769e-11	2.76736e-10	-	-	-	-
Unigene28576_ANTbpfTARAAPEI-5	97	13	22.24	2.89	-2.94402	7.54564e-18	2.2342e-16	-	-	-	-
Unigene34462_ANTbpfTARAAPEI-5	97	13	22.24	2.89	-2.94402	7.54564e-18	2.2304e-16	-	-	-	-
Unigene38758_ANTbpfTARAAPEI-5	1262	169	289.29	37.62	-2.94294	3.23618e-214	1.12302e-211	-	GO:0005488//binding	-	gi|359492062|ref|XP_002284337.2|/3.21998e-42/PREDICTED: uncharacterized RNA-binding protein C23E6.01c-like isoform 1 [Vitis vinifera]
Unigene36066_ANTbpfTARAAPEI-5	67	9	15.36	2	-2.94111	1.02051e-12	2.12312e-11	GO:0000313;GO:0043231//intracellular membrane-bounded organelle	GO:0005198//structural molecule activity	GO:0010467//gene expression	gi|359806563|ref|NP_001241009.1|/1.44985e-54/uncharacterized protein LOC100812176 [Glycine max]
Unigene16779_ANTbpfTARAAPEI-5	9201	1234	2109.13	274.71	-2.94067	0	0	-	-	-	-
Unigene13777_ANTbpfTARAAPEI-5	52	7	11.92	1.56	-2.93377	3.874e-10	6.30561e-09	-	-	-	-
Unigene14741_ANTbpfTARAAPEI-5	104	14	23.84	3.12	-2.93377	5.31634e-19	1.70192e-17	-	-	-	gi|224129464|ref|XP_002328723.1|/6.19984e-109/predicted protein [Populus trichocarpa]
Unigene10052_ANTbpfTARAAPEI-5	37	5	8.48	1.11	-2.9335	1.52942e-07	1.92018e-06	GO:0043231//intracellular membrane-bounded organelle	GO:0046872//metal ion binding	GO:0048588//developmental cell growth;GO:0006950//response to stress	gi|242059903|ref|XP_002459097.1|/4.65313e-43/hypothetical protein SORBIDRAFT_03g045770 [Sorghum bicolor]
Unigene36730_ANTbpfTARAAPEI-5	37	5	8.48	1.11	-2.9335	1.52942e-07	1.91879e-06	-	-	-	-
Unigene25232_ANTbpfTARAAPEI-5	74	10	16.96	2.23	-2.92702	7.087e-14	1.61798e-12	-	-	-	-
Unigene3941_ANTbpfTARAAPEI-5	59	8	13.52	1.78	-2.92515	2.65606e-11	4.83581e-10	GO:0043231//intracellular membrane-bounded organelle	GO:0001071//nucleic acid binding transcription factor activity;GO:0003677//DNA binding	GO:0009686//gibberellin biosynthetic process;GO:0006351//transcription, DNA-dependent;GO:0003006//developmental process involved in reproduction;GO:0008283//cell proliferation;GO:0009639//response to red or far red light	gi|363807469|ref|NP_001242392.1|/2.67311e-18/uncharacterized protein LOC100820354 [Glycine max]
Unigene40483_ANTbpfTARAAPEI-5	44	6	10.09	1.34	-2.91262	1.02601e-08	1.4616e-07	-	-	-	gi|225457703|ref|XP_002277140.1|/5.3526e-89/PREDICTED: uncharacterized protein LOC100263245 [Vitis vinifera]
Unigene18223_ANTbpfTARAAPEI-5	44	6	10.09	1.34	-2.91262	1.02601e-08	1.4604e-07	-	-	-	gi|297735176|emb|CBI17538.3|/1.35084e-50/unnamed protein product [Vitis vinifera]
Unigene40872_ANTbpfTARAAPEI-5	22	3	5.04	0.67	-2.91119	6.52392e-05	0.000538775	GO:0031224//intrinsic to membrane;GO:0031410//cytoplasmic vesicle	-	-	gi|218198274|gb|EEC80701.1|/4.53615e-41/hypothetical protein OsI_23132 [Oryza sativa Indica Group]
Unigene36854_ANTbpfTARAAPEI-5	22	3	5.04	0.67	-2.91119	6.52392e-05	0.000538518	-	-	-	-
Unigene5560_ANTbpfTARAAPEI-5	22	3	5.04	0.67	-2.91119	6.52392e-05	0.000538262	-	-	-	-
Unigene36641_ANTbpfTARAAPEI-5	22	3	5.04	0.67	-2.91119	6.52392e-05	0.000538006	GO:0009526//plastid envelope	GO:0046914//transition metal ion binding;GO:0016744	GO:0003006//developmental process involved in reproduction	gi|363818280|gb|AEW31333.1|/1.15177e-39/putative plastidial pyruvate dehydrogenase E1 beta protein [Elaeis guineensis]
Unigene14092_ANTbpfTARAAPEI-5	124	17	28.42	3.78	-2.91045	3.36742e-22	1.2458e-20	-	-	-	-
Unigene10750_ANTbpfTARAAPEI-5	29	4	6.65	0.89	-2.90148	4.18304e-06	4.27696e-05	-	-	-	-
Unigene40525_ANTbpfTARAAPEI-5	29	4	6.65	0.89	-2.90148	4.18304e-06	4.27444e-05	-	-	-	gi|224093965|ref|XP_002310054.1|/1.93238e-62/predicted protein [Populus trichocarpa]
Unigene17479_ANTbpfTARAAPEI-5	65	9	14.9	2	-2.89724	3.2867e-12	6.58517e-11	GO:0043231//intracellular membrane-bounded organelle	GO:0003677//DNA binding;GO:0016888//endodeoxyribonuclease activity, producing 5'-phosphomonoesters	GO:0009411//response to UV;GO:0006289//nucleotide-excision repair;GO:0010212//response to ionizing radiation;GO:0000725//recombinational repair	gi|222613143|gb|EEE51275.1|/1.41879e-109/hypothetical protein OsJ_32175 [Oryza sativa Japonica Group]
Unigene39026_ANTbpfTARAAPEI-5	36	5	8.25	1.11	-2.89383	2.75288e-07	3.34023e-06	-	GO:0004175//endopeptidase activity	-	gi|255572026|ref|XP_002526954.1|/2.52509e-77/protein with unknown function [Ricinus communis]
Unigene25890_ANTbpfTARAAPEI-5	1314	184	301.21	40.96	-2.87848	5.97406e-218	2.11543e-215	-	-	-	-
Unigene43535_ANTbpfTARAAPEI-5	64	9	14.67	2	-2.8748	5.88326e-12	1.1444e-10	GO:0043231//intracellular membrane-bounded organelle	GO:0046914//transition metal ion binding;GO:0001071//nucleic acid binding transcription factor activity	GO:0006351//transcription, DNA-dependent;GO:0009268//response to pH;GO:0010038//response to metal ion	gi|223942683|gb|ACN25425.1|/4.10044e-139/unknown [Zea mays]
Unigene42265_ANTbpfTARAAPEI-5	78	11	17.88	2.45	-2.86749	2.8353e-14	6.66603e-13	GO:0043234//protein complex	GO:0008135//translation factor activity, nucleic acid binding	GO:0006412//translation	gi|359493457|ref|XP_002278756.2|/3.30626e-112/PREDICTED: elongation factor 1-gamma-like [Vitis vinifera]
Unigene43088_ANTbpfTARAAPEI-5	106	15	24.3	3.34	-2.86304	6.86826e-19	2.18663e-17	-	-	-	gi|357143503|ref|XP_003572944.1|/1.66606e-13/PREDICTED: transcription factor bHLH144-like [Brachypodium distachyon]
Unigene42565_ANTbpfTARAAPEI-5	106	15	24.3	3.34	-2.86304	6.86826e-19	2.18262e-17	GO:0043231//intracellular membrane-bounded organelle	GO:0017111//nucleoside-triphosphatase activity;GO:0008135//translation factor activity, nucleic acid binding;GO:0004779//sulfate adenylyltransferase activity;GO:0032561	GO:0009207	gi|357162665|ref|XP_003579482.1|/1.17031e-57/PREDICTED: eukaryotic peptide chain release factor GTP-binding subunit ERF3A-like [Brachypodium distachyon]
Unigene38574_ANTbpfTARAAPEI-5	35	5	8.02	1.11	-2.85304	4.94052e-07	5.79601e-06	-	GO:0046914//transition metal ion binding	-	gi|358346689|ref|XP_003637398.1|/2.72467e-29/RING finger protein [Medicago truncatula]
Unigene7069_ANTbpfTARAAPEI-5	35	5	8.02	1.11	-2.85304	4.94052e-07	5.79209e-06	-	-	-	-
Unigene12767_ANTbpfTARAAPEI-5	35	5	8.02	1.11	-2.85304	4.94052e-07	5.78818e-06	-	-	-	-
Unigene17096_ANTbpfTARAAPEI-5	35	5	8.02	1.11	-2.85304	4.94052e-07	5.78428e-06	-	-	-	-
Unigene20008_ANTbpfTARAAPEI-5	182	26	41.72	5.79	-2.8491	2.85764e-31	1.51167e-29	-	-	-	-
Unigene7665_ANTbpfTARAAPEI-5	49	7	11.23	1.56	-2.84774	2.23546e-09	3.40241e-08	-	-	-	-
Unigene37152_ANTbpfTARAAPEI-5	49	7	11.23	1.56	-2.84774	2.23546e-09	3.39943e-08	GO:0031981//nuclear lumen	GO:0004672//protein kinase activity;GO:0032559	GO:0006464//protein modification process	gi|224137196|ref|XP_002322497.1|/2.9025e-79/predicted protein [Populus trichocarpa]
Unigene41767_ANTbpfTARAAPEI-5	49	7	11.23	1.56	-2.84774	2.23546e-09	3.39645e-08	GO:0043231//intracellular membrane-bounded organelle	-	-	gi|225434875|ref|XP_002283174.1|/5.63723e-12/PREDICTED: uncharacterized protein LOC100248460 [Vitis vinifera]
Unigene4185_ANTbpfTARAAPEI-5	524	75	120.12	16.7	-2.84656	5.3798e-87	7.65122e-85	GO:0044464//cell part	GO:0046914//transition metal ion binding;GO:0001071//nucleic acid binding transcription factor activity	GO:0006351//transcription, DNA-dependent	gi|225427770|ref|XP_002267957.1|/2.393e-73/PREDICTED: salt tolerance protein [Vitis vinifera]
Unigene17277_ANTbpfTARAAPEI-5	21	3	4.81	0.67	-2.8438	0.000117773	0.000927588	-	-	-	gi|296086403|emb|CBI31992.3|/1.19441e-18/unnamed protein product [Vitis vinifera]
Unigene10137_ANTbpfTARAAPEI-5	195	28	44.7	6.23	-2.84297	2.59898e-33	1.46889e-31	GO:0043231//intracellular membrane-bounded organelle	GO:0015556//C4-dicarboxylate transmembrane transporter activity	GO:0015743//malate transport;GO:0030641//regulation of cellular pH;GO:0030001//metal ion transport	gi|224086413|ref|XP_002307886.1|/7.47384e-119/sodium-dicarboxylate cotransporter [Populus trichocarpa]
Unigene33885_ANTbpfTARAAPEI-5	188	27	43.09	6.01	-2.84192	3.63338e-32	1.97626e-30	-	-	-	-
Unigene27594_ANTbpfTARAAPEI-5	62	9	14.21	2	-2.82883	1.87499e-11	3.46465e-10	-	-	-	-
Unigene35298_ANTbpfTARAAPEI-5	41	6	9.4	1.34	-2.81043	5.90178e-08	7.72844e-07	-	-	-	gi|255537711|ref|XP_002509922.1|/7.6863e-12/conserved hypothetical protein [Ricinus communis]
Unigene6673_ANTbpfTARAAPEI-5	156	23	35.76	5.12	-2.80413	1.38974e-26	6.19879e-25	GO:0009526//plastid envelope;GO:0009534//chloroplast thylakoid	-	GO:0006633//fatty acid biosynthetic process;GO:0000302//response to reactive oxygen species;GO:0006779//porphyrin biosynthetic process	gi|297834262|ref|XP_002885013.1|/1.63003e-09/hypothetical protein ARALYDRAFT_478824 [Arabidopsis lyrata subsp. lyrata]
Unigene31534_ANTbpfTARAAPEI-5	202	30	46.3	6.68	-2.79309	7.36984e-34	4.27673e-32	-	-	-	-
Unigene14650_ANTbpfTARAAPEI-5	868	129	198.97	28.72	-2.79242	4.2378e-140	9.67501e-138	-	-	-	gi|15022163|gb|AAC49600.2|/1.23323e-13/putative proline-rich protein [Solanum palustre]
Unigene11684_ANTbpfTARAAPEI-5	74	11	16.96	2.45	-2.79128	2.85174e-13	6.20057e-12	-	-	-	-
Unigene2724_ANTbpfTARAAPEI-5	127	19	29.11	4.23	-2.78279	9.61316e-22	3.47496e-20	-	-	-	gi|359474015|ref|XP_002269627.2|/9.043e-78/PREDICTED: RNA-binding protein NOB1-like [Vitis vinifera]
Unigene38851_ANTbpfTARAAPEI-5	113	17	25.9	3.78	-2.77649	1.91357e-19	6.27644e-18	GO:0044464//cell part	GO:0008092//cytoskeletal protein binding	-	gi|358248624|ref|NP_001239657.1|/1.66495e-25/uncharacterized protein LOC100819975 [Glycine max]
Unigene44373_ANTbpfTARAAPEI-5	40	6	9.17	1.34	-2.77469	1.05182e-07	1.34687e-06	-	GO:0046872//metal ion binding;GO:0016491//oxidoreductase activity;GO:0051536//iron-sulfur cluster binding	-	gi|225436116|ref|XP_002273629.1|/0/PREDICTED: aldehyde oxidase 4-like [Vitis vinifera]
Unigene16218_ANTbpfTARAAPEI-5	40	6	9.17	1.34	-2.77469	1.05182e-07	1.34587e-06	GO:0043231//intracellular membrane-bounded organelle	GO:0046872//metal ion binding;GO:0003676//nucleic acid binding	GO:0009648//photoperiodism	gi|224086130|ref|XP_002307825.1|/1.68252e-100/predicted protein [Populus trichocarpa]
Unigene17650_ANTbpfTARAAPEI-5	73	11	16.73	2.45	-2.77158	5.05838e-13	1.07956e-11	GO:0043231//intracellular membrane-bounded organelle	GO:0016833//oxo-acid-lyase activity	GO:0009081//branched chain family amino acid metabolic process	gi|195651569|gb|ACG45252.1|/3.54163e-54/hydroxymethylglutaryl-CoA lyase [Zea mays]
Unigene34899_ANTbpfTARAAPEI-5	33	5	7.56	1.11	-2.76783	1.57632e-06	1.70836e-05	-	-	-	-
Unigene7323_ANTbpfTARAAPEI-5	4639	710	1063.39	158.06	-2.75013	0	0	-	-	-	-
Unigene37353_ANTbpfTARAAPEI-5	26	4	5.96	0.89	-2.74344	2.40686e-05	0.000217055	-	-	-	gi|356537970|ref|XP_003537479.1|/9.84771e-06/PREDICTED: uncharacterized protein LOC100798126 [Glycine max]
Unigene41638_ANTbpfTARAAPEI-5	26	4	5.96	0.89	-2.74344	2.40686e-05	0.000216942	-	GO:0016740//transferase activity	GO:0009725//response to hormone stimulus	gi|224111148|ref|XP_002315763.1|/5.38517e-44/predicted protein [Populus trichocarpa]
Unigene33014_ANTbpfTARAAPEI-5	91	14	20.86	3.12	-2.74112	9.6214e-16	2.49538e-14	-	-	-	-
Unigene12265_ANTbpfTARAAPEI-5	65	10	14.9	2.23	-2.7402	1.28814e-11	2.42677e-10	-	GO:0046872//metal ion binding;GO:0003676//nucleic acid binding;GO:0017111//nucleoside-triphosphatase activity;GO:0032559	-	gi|359486454|ref|XP_003633446.1|/5.74208e-130/PREDICTED: E3 ubiquitin-protein ligase SHPRH-like [Vitis vinifera]
Unigene26256_ANTbpfTARAAPEI-5	110	17	25.22	3.78	-2.73811	1.05543e-18	3.29959e-17	-	-	-	-
Unigene43816_ANTbpfTARAAPEI-5	39	6	8.94	1.34	-2.73804	1.86918e-07	2.31658e-06	-	GO:0004871//signal transducer activity;GO:0004672//protein kinase activity;GO:0032559	GO:0006464//protein modification process	gi|224134935|ref|XP_002327526.1|/2.95954e-165/predicted protein [Populus trichocarpa]
Unigene38492_ANTbpfTARAAPEI-5	213	33	48.83	7.35	-2.73195	8.00594e-35	4.77358e-33	GO:0043231//intracellular membrane-bounded organelle;GO:0031410//cytoplasmic vesicle	-	-	gi|357135739|ref|XP_003569466.1|/5.64894e-25/PREDICTED: uncharacterized protein LOC100834496 [Brachypodium distachyon]
Unigene10264_ANTbpfTARAAPEI-5	347	54	79.54	12.02	-2.72624	1.30813e-55	1.21376e-53	GO:0043231//intracellular membrane-bounded organelle	GO:0043169//cation binding;GO:0004470//malic enzyme activity;GO:0000166//nucleotide binding	GO:0043648//dicarboxylic acid metabolic process	gi|359475960|ref|XP_003631773.1|/0/PREDICTED: NADP-dependent malic enzyme-like [Vitis vinifera]
Unigene8491_ANTbpfTARAAPEI-5	173	27	39.66	6.01	-2.72225	1.88829e-28	9.10101e-27	-	-	-	-
Unigene18086_ANTbpfTARAAPEI-5	102	16	23.38	3.56	-2.71533	2.62724e-17	7.55974e-16	GO:0031090//organelle membrane;GO:0043231//intracellular membrane-bounded organelle	-	GO:0009725//response to hormone stimulus;GO:0009605//response to external stimulus;GO:0060918//auxin transport	gi|225450919|ref|XP_002284549.1|/2.91321e-96/PREDICTED: protein AUXIN RESPONSE 4 [Vitis vinifera]
Unigene32435_ANTbpfTARAAPEI-5	764	120	175.13	26.71	-2.71297	9.07044e-120	1.76833e-117	GO:0015934//large ribosomal subunit;GO:0009536//plastid;GO:0031981//nuclear lumen	GO:0005198//structural molecule activity	GO:0010467//gene expression	gi|297795569|ref|XP_002865669.1|/2.38916e-13/60S ribosomal protein L13A [Arabidopsis lyrata subsp. lyrata]
Unigene10943_ANTbpfTARAAPEI-5	145	23	33.24	5.12	-2.6987	7.18664e-24	2.86656e-22	-	GO:0046914//transition metal ion binding	-	gi|225429244|ref|XP_002264694.1|/6.15968e-166/PREDICTED: protein RMD5 homolog A isoform 1 [Vitis vinifera]
Unigene16762_ANTbpfTARAAPEI-5	50	8	11.46	1.78	-2.68666	4.77246e-09	7.03543e-08	-	GO:0005488//binding	-	gi|255538080|ref|XP_002510105.1|/0/protein with unknown function [Ricinus communis]
Unigene9620_ANTbpfTARAAPEI-5	81	13	18.57	2.89	-2.68383	7.47754e-14	1.7049e-12	-	-	-	-
Unigene44154_ANTbpfTARAAPEI-5	31	5	7.11	1.11	-2.67929	4.96104e-06	5.01918e-05	-	-	-	gi|147862837|emb|CAN78368.1|/0/hypothetical protein VITISV_028672 [Vitis vinifera]
Unigene3072_ANTbpfTARAAPEI-5	31	5	7.11	1.11	-2.67929	4.96104e-06	5.01626e-05	-	-	-	-
Unigene34244_ANTbpfTARAAPEI-5	584	94	133.87	20.93	-2.67719	1.12301e-90	1.66541e-88	-	-	-	-
Unigene37476_ANTbpfTARAAPEI-5	124	20	28.42	4.45	-2.67503	1.97097e-20	6.69241e-19	-	-	-	gi|356529274|ref|XP_003533220.1|/7.06332e-07/PREDICTED: importin subunit alpha-1-like [Glycine max]
Unigene38900_ANTbpfTARAAPEI-5	186	30	42.64	6.68	-2.67429	6.30868e-30	3.20064e-28	-	GO:0004672//protein kinase activity;GO:0032559	GO:0006464//protein modification process	gi|326506090|dbj|BAJ91284.1|/8.83366e-11/predicted protein [Hordeum vulgare subsp. vulgare]
Unigene14982_ANTbpfTARAAPEI-5	246	40	56.39	8.9	-2.66356	6.54496e-39	4.35102e-37	-	-	-	-
Unigene12517_ANTbpfTARAAPEI-5	37	6	8.48	1.34	-2.66183	5.8494e-07	6.79792e-06	-	-	-	gi|357147960|ref|XP_003574564.1|/7.42714e-07/PREDICTED: uncharacterized protein LOC100841353 [Brachypodium distachyon]
Unigene11503_ANTbpfTARAAPEI-5	227	37	52.03	8.24	-2.65863	5.6524e-36	3.41724e-34	GO:0009526//plastid envelope	GO:0008517//folic acid transporter activity	GO:0051181//cofactor transport;GO:0006865//amino acid transport	gi|225432704|ref|XP_002278798.1|/0/PREDICTED: uncharacterized protein LOC100254579 [Vitis vinifera]
Unigene39022_ANTbpfTARAAPEI-5	67	11	15.36	2.45	-2.64832	1.51903e-11	2.84322e-10	GO:0043231//intracellular membrane-bounded organelle	GO:0004091//carboxylesterase activity	-	gi|255586250|ref|XP_002533779.1|/1.76089e-54/Monoglyceride lipase, putative [Ricinus communis]
Unigene43998_ANTbpfTARAAPEI-5	67	11	15.36	2.45	-2.64832	1.51903e-11	2.84016e-10	-	-	-	gi|224064192|ref|XP_002301401.1|/3.80657e-164/predicted protein [Populus trichocarpa]
Unigene182_ANTbpfTARAAPEI-5	128	21	29.34	4.68	-2.64829	7.56246e-21	2.61909e-19	-	-	-	-
Unigene4412_ANTbpfTARAAPEI-5	61	10	13.98	2.23	-2.64825	1.24082e-10	2.11489e-09	-	-	-	-
Unigene21958_ANTbpfTARAAPEI-5	236	39	54.1	8.68	-2.63986	4.81516e-37	3.0381e-35	-	-	-	-
Unigene40638_ANTbpfTARAAPEI-5	187	31	42.87	6.9	-2.6353	1.29829e-29	6.45461e-28	-	-	-	gi|351723703|ref|NP_001238056.1|/5.84135e-38/uncharacterized protein LOC100527827 [Glycine max]
Unigene27253_ANTbpfTARAAPEI-5	181	30	41.49	6.68	-2.63484	1.03009e-28	4.99246e-27	-	-	-	-
Unigene17327_ANTbpfTARAAPEI-5	205	34	46.99	7.57	-2.63399	2.60688e-32	1.42688e-30	-	-	-	-
Unigene37926_ANTbpfTARAAPEI-5	72	12	16.5	2.67	-2.62755	3.26776e-12	6.55479e-11	-	-	-	gi|302143915|emb|CBI23020.3|/1.53512e-10/unnamed protein product [Vitis vinifera]
Unigene29984_ANTbpfTARAAPEI-5	66	11	15.13	2.45	-2.62656	2.6607e-11	4.83918e-10	-	-	-	-
Unigene25578_ANTbpfTARAAPEI-5	264	44	60.52	9.8	-2.62656	4.7541e-41	3.32614e-39	GO:0031224//intrinsic to membrane	-	GO:0051234//establishment of localization	gi|296084488|emb|CBI25047.3|/1.04213e-08/unnamed protein product [Vitis vinifera]
Unigene38071_ANTbpfTARAAPEI-5	42	7	9.63	1.56	-2.62599	1.22671e-07	1.5559e-06	-	-	-	gi|357484785|ref|XP_003612680.1|/3.39856e-21/hypothetical protein MTR_5g027730 [Medicago truncatula]
Unigene29225_ANTbpfTARAAPEI-5	167	28	38.28	6.23	-2.61929	1.97518e-26	8.72043e-25	-	-	-	-
Unigene34982_ANTbpfTARAAPEI-5	243	41	55.7	9.13	-2.60899	1.23664e-37	7.94703e-36	-	-	-	-
Unigene17694_ANTbpfTARAAPEI-5	53	9	12.15	2	-2.60288	3.12494e-09	4.68228e-08	GO:0044464//cell part	-	-	gi|224137720|ref|XP_002322627.1|/9.99809e-12/predicted protein [Populus trichocarpa]
Unigene15017_ANTbpfTARAAPEI-5	47	8	10.77	1.78	-2.59707	2.58246e-08	3.51437e-07	-	GO:0046872//metal ion binding	-	gi|116781725|gb|ABK22217.1|/4.01933e-26/unknown [Picea sitchensis]
Unigene8239_ANTbpfTARAAPEI-5	99	17	22.69	3.78	-2.5856	5.03516e-16	1.31772e-14	-	-	-	-
Unigene37347_ANTbpfTARAAPEI-5	303	52	69.46	11.58	-2.58455	4.5952e-46	3.40732e-44	-	-	-	-
Unigene36720_ANTbpfTARAAPEI-5	29	5	6.65	1.11	-2.58279	1.53774e-05	0.000143603	-	-	-	-
Unigene16170_ANTbpfTARAAPEI-5	29	5	6.65	1.11	-2.58279	1.53774e-05	0.000143526	-	GO:0015036//disulfide oxidoreductase activity	GO:0018904;GO:0019725//cellular homeostasis	gi|242032659|ref|XP_002463724.1|/4.10415e-21/hypothetical protein SORBIDRAFT_01g004860 [Sorghum bicolor]
Unigene35651_ANTbpfTARAAPEI-5	64	11	14.67	2.45	-2.58202	8.11398e-11	1.40927e-09	-	-	-	-
Unigene17342_ANTbpfTARAAPEI-5	35	6	8.02	1.34	-2.58137	1.80663e-06	1.94339e-05	-	-	-	gi|224110170|ref|XP_002315436.1|/1.58738e-62/predicted protein [Populus trichocarpa]
Unigene31142_ANTbpfTARAAPEI-5	35	6	8.02	1.34	-2.58137	1.80663e-06	1.94218e-05	-	-	-	-
Unigene10144_ANTbpfTARAAPEI-5	35	6	8.02	1.34	-2.58137	1.80663e-06	1.94098e-05	GO:0030529//ribonucleoprotein complex	GO:0016798//hydrolase activity, acting on glycosyl bonds;GO:0008324//cation transmembrane transporter activity;GO:0043167//ion binding	GO:0010467//gene expression;GO:0006812//cation transport;GO:0044238//primary metabolic process	gi|225429226|ref|XP_002263383.1|/1.70385e-165/PREDICTED: uncharacterized protein LOC100256074 [Vitis vinifera]
Unigene38205_ANTbpfTARAAPEI-5	35	6	8.02	1.34	-2.58137	1.80663e-06	1.93978e-05	-	GO:0003824//catalytic activity	-	gi|356553848|ref|XP_003545263.1|/1.10122e-30/PREDICTED: U-box domain-containing protein 4-like [Glycine max]
Unigene22228_ANTbpfTARAAPEI-5	35	6	8.02	1.34	-2.58137	1.80663e-06	1.93858e-05	-	-	-	-
Unigene19121_ANTbpfTARAAPEI-5	87	15	19.94	3.34	-2.57775	3.26454e-14	7.62356e-13	-	-	-	-
Unigene11391_ANTbpfTARAAPEI-5	52	9	11.92	2	-2.57531	5.4546e-09	7.97327e-08	GO:0044464//cell part	GO:0004673//protein histidine kinase activity;GO:0004930//G-protein coupled receptor activity;GO:0042802//identical protein binding;GO:0032559	GO:0006468//protein phosphorylation;GO:0007602//phototransduction;GO:0006351//transcription, DNA-dependent	gi|258677127|gb|ACV87354.1|/3.03712e-73/phytochrome B [Aquilegia formosa]
Unigene20634_ANTbpfTARAAPEI-5	247	43	56.62	9.57	-2.56472	1.63165e-37	1.04084e-35	-	-	-	-
Unigene24570_ANTbpfTARAAPEI-5	585	102	134.1	22.71	-2.56191	1.55915e-86	2.18168e-84	-	-	-	-
Unigene23063_ANTbpfTARAAPEI-5	63	11	14.44	2.45	-2.55922	1.41251e-10	2.39809e-09	-	-	-	-
Unigene35368_ANTbpfTARAAPEI-5	40	7	9.17	1.56	-2.55538	3.7557e-07	4.4787e-06	GO:0043231//intracellular membrane-bounded organelle	GO:0046914//transition metal ion binding;GO:0051540;GO:0016783//sulfurtransferase activity	GO:0006768//biotin metabolic process	gi|125562375|gb|EAZ07823.1|/3.40254e-60/hypothetical protein OsI_30080 [Oryza sativa Indica Group]
Unigene13961_ANTbpfTARAAPEI-5	40	7	9.17	1.56	-2.55538	3.7557e-07	4.47563e-06	GO:0009536//plastid	GO:0016627//oxidoreductase activity, acting on the CH-CH group of donors;GO:0016705//oxidoreductase activity, acting on paired donors, with incorporation or reduction of molecular oxygen	GO:0016117//carotenoid biosynthetic process	gi|383831956|gb|AFH53815.1|/0/phytoene desaturase [Narcissus tazetta var. chinensis]
Unigene16992_ANTbpfTARAAPEI-5	40	7	9.17	1.56	-2.55538	3.7557e-07	4.47256e-06	-	GO:0017111//nucleoside-triphosphatase activity;GO:0046914//transition metal ion binding;GO:0003676//nucleic acid binding;GO:0032559	GO:0048229//gametophyte development	gi|359494872|ref|XP_002263027.2|/3.54909e-145/PREDICTED: uncharacterized protein LOC100265351 [Vitis vinifera]
Unigene3007_ANTbpfTARAAPEI-5	74	13	16.96	2.89	-2.55299	3.70962e-12	7.38985e-11	-	-	-	gi|217794072|gb|ACK56119.1|/1.82216e-18/ELF4-like protein [Pinus taeda]
Unigene12656_ANTbpfTARAAPEI-5	1668	296	382.35	65.9	-2.53654	1.32627e-240	5.90053e-238	-	-	-	-
Unigene2432_ANTbpfTARAAPEI-5	62	11	14.21	2.45	-2.53605	2.45364e-10	4.05072e-09	-	GO:0004674//protein serine/threonine kinase activity;GO:0000166//nucleotide binding	-	gi|297609605|ref|NP_001063421.2|/2.8573e-144/Os09g0466900 [Oryza sativa Japonica Group]
Unigene26012_ANTbpfTARAAPEI-5	439	78	100.63	17.36	-2.53522	1.36675e-64	1.42859e-62	-	-	-	-
Unigene29322_ANTbpfTARAAPEI-5	56	10	12.84	2.23	-2.52553	2.00674e-09	3.07588e-08	-	-	-	gi|115444541|ref|NP_001046050.1|/1.93858e-10/Os02g0174800 [Oryza sativa Japonica Group]
Unigene18010_ANTbpfTARAAPEI-5	39	7	8.94	1.56	-2.51873	6.53984e-07	7.56485e-06	-	-	-	gi|225451385|ref|XP_002264925.1|/9.9788e-109/PREDICTED: uncharacterized protein LOC100258393 [Vitis vinifera]
Unigene42230_ANTbpfTARAAPEI-5	50	9	11.46	2	-2.51854	1.64903e-08	2.29266e-07	-	-	-	gi|359482965|ref|XP_003632868.1|/2.62478e-69/PREDICTED: polyphosphoinositide phosphatase-like isoform 2 [Vitis vinifera]
Unigene12186_ANTbpfTARAAPEI-5	50	9	11.46	2	-2.51854	1.64903e-08	2.29082e-07	-	GO:0005488//binding	-	gi|242079207|ref|XP_002444372.1|/3.72845e-84/hypothetical protein SORBIDRAFT_07g020870 [Sorghum bicolor]
Unigene23076_ANTbpfTARAAPEI-5	50	9	11.46	2	-2.51854	1.64903e-08	2.28899e-07	GO:0009536//plastid	-	-	gi|297735250|emb|CBI17612.3|/3.88274e-27/unnamed protein product [Vitis vinifera]
Unigene26152_ANTbpfTARAAPEI-5	100	18	22.92	4.01	-2.51493	9.81196e-16	2.541e-14	-	-	-	-
Unigene21179_ANTbpfTARAAPEI-5	283	51	64.87	11.35	-2.51486	7.7033e-42	5.47787e-40	-	-	-	-
Unigene37732_ANTbpfTARAAPEI-5	61	11	13.98	2.45	-2.51251	4.2527e-10	6.88326e-09	-	GO:0005488//binding	GO:0006351//transcription, DNA-dependent	gi|225430774|ref|XP_002267140.1|/7.51551e-23/PREDICTED: scarecrow-like protein 4-like [Vitis vinifera]
Unigene3544_ANTbpfTARAAPEI-5	166	30	38.05	6.68	-2.50998	3.9837e-25	1.66959e-23	-	-	-	-
Unigene34286_ANTbpfTARAAPEI-5	116	21	26.59	4.68	-2.5063	5.71376e-18	1.70343e-16	-	-	-	-
Unigene40959_ANTbpfTARAAPEI-5	44	8	10.09	1.78	-2.50298	1.36302e-07	1.72249e-06	GO:0016020//membrane	-	GO:0050896//response to stimulus	gi|115448199|ref|NP_001047879.1|/4.14428e-82/Os02g0707900 [Oryza sativa Japonica Group]
Unigene14583_ANTbpfTARAAPEI-5	55	10	12.61	2.23	-2.49945	3.47672e-09	5.18252e-08	-	-	-	-
Unigene28958_ANTbpfTARAAPEI-5	33	6	7.56	1.34	-2.49615	5.49992e-06	5.50976e-05	-	-	-	-
Unigene42197_ANTbpfTARAAPEI-5	33	6	7.56	1.34	-2.49615	5.49992e-06	5.50658e-05	GO:0031410//cytoplasmic vesicle	GO:0016757//transferase activity, transferring glycosyl groups	-	gi|297602409|ref|NP_001052407.2|/7.5083e-77/Os04g0301700 [Oryza sativa Japonica Group]
Unigene6227_ANTbpfTARAAPEI-5	33	6	7.56	1.34	-2.49615	5.49992e-06	5.50341e-05	GO:0031410//cytoplasmic vesicle	GO:0016645//oxidoreductase activity, acting on the CH-NH group of donors;GO:0050662//coenzyme binding	GO:0006725//cellular aromatic compound metabolic process;GO:0006091//generation of precursor metabolites and energy	gi|357140693|ref|XP_003571898.1|/0/PREDICTED: cytokinin dehydrogenase 3-like [Brachypodium distachyon]
Unigene42570_ANTbpfTARAAPEI-5	33	6	7.56	1.34	-2.49615	5.49992e-06	5.50024e-05	GO:0043231//intracellular membrane-bounded organelle;GO:0044444//cytoplasmic part;GO:0042598//vesicular fraction	GO:0005515//protein binding	GO:0042742//defense response to bacterium;GO:0006355//regulation of transcription, DNA-dependent	gi|296087356|emb|CBI33730.3|/9.74407e-129/unnamed protein product [Vitis vinifera]
Unigene16814_ANTbpfTARAAPEI-5	49	9	11.23	2	-2.48929	2.8556e-08	3.86486e-07	-	-	-	-
Unigene29707_ANTbpfTARAAPEI-5	49	9	11.23	2	-2.48929	2.8556e-08	3.86185e-07	-	-	-	-
Unigene5305_ANTbpfTARAAPEI-5	60	11	13.75	2.45	-2.48858	7.35398e-10	1.17063e-08	-	GO:0016859//cis-trans isomerase activity	GO:0044267//cellular protein metabolic process	gi|115467098|ref|NP_001057148.1|/2.14698e-153/Os06g0216800 [Oryza sativa Japonica Group]
Unigene15740_ANTbpfTARAAPEI-5	98	18	22.46	4.01	-2.48568	2.91908e-15	7.31921e-14	-	-	-	gi|225452332|ref|XP_002273651.1|/6.05474e-09/PREDICTED: uncharacterized protein LOC100262706 [Vitis vinifera]
Unigene27398_ANTbpfTARAAPEI-5	201	37	46.07	8.24	-2.48311	9.21842e-30	4.6362e-28	-	-	-	-
Unigene33189_ANTbpfTARAAPEI-5	76	14	17.42	3.12	-2.48113	4.10396e-12	8.11948e-11	-	-	-	gi|312984720|gb|ADR30610.1|/1.04827e-08/(+)-pinoresinol-forming dirigent protein [Schisandra chinensis]
Unigene41221_ANTbpfTARAAPEI-5	38	7	8.71	1.56	-2.48113	1.13491e-06	1.26799e-05	GO:0044464//cell part	-	GO:0015833//peptide transport	gi|356497845|ref|XP_003517767.1|/3.18384e-64/PREDICTED: nitrate transporter 1.2-like [Glycine max]
Unigene29260_ANTbpfTARAAPEI-5	27	5	6.19	1.11	-2.47938	4.68592e-05	0.000396999	-	GO:0004175//endopeptidase activity	GO:0019538//protein metabolic process	gi|359492709|ref|XP_002280798.2|/9.30697e-21/PREDICTED: cysteine proteinase RD19a-like [Vitis vinifera]
Unigene33645_ANTbpfTARAAPEI-5	27	5	6.19	1.11	-2.47938	4.68592e-05	0.000396805	-	-	-	-
Unigene12287_ANTbpfTARAAPEI-5	27	5	6.19	1.11	-2.47938	4.68592e-05	0.000396612	GO:0044464//cell part	-	-	gi|297740592|emb|CBI30774.3|/8.59197e-82/unnamed protein product [Vitis vinifera]
Unigene9963_ANTbpfTARAAPEI-5	27	5	6.19	1.11	-2.47938	4.68592e-05	0.000396418	-	GO:0000166//nucleotide binding	-	gi|125528090|gb|EAY76204.1|/5.5707e-36/hypothetical protein OsI_04140 [Oryza sativa Indica Group]
Unigene32825_ANTbpfTARAAPEI-5	270	50	61.89	11.13	-2.47525	2.68554e-39	1.80608e-37	-	-	-	-
Unigene12377_ANTbpfTARAAPEI-5	97	18	22.24	4.01	-2.47148	5.0237e-15	1.23992e-13	-	GO:0016787//hydrolase activity	-	gi|225429580|ref|XP_002280195.1|/6.76599e-135/PREDICTED: protein phosphatase 2C 16-like [Vitis vinifera]
Unigene20378_ANTbpfTARAAPEI-5	43	8	9.86	1.78	-2.46971	2.35886e-07	2.88229e-06	-	-	-	gi|284520986|gb|ADB93068.1|/2.24989e-11/conserved hypothetical protein [Jatropha curcas]
Unigene7182_ANTbpfTARAAPEI-5	273	51	62.58	11.35	-2.46301	1.72303e-39	1.16328e-37	-	-	-	-
Unigene32831_ANTbpfTARAAPEI-5	266	50	60.97	11.13	-2.45365	2.31464e-38	1.52705e-36	GO:0009534//chloroplast thylakoid;GO:0016020//membrane	GO:0046914//transition metal ion binding;GO:0016655//oxidoreductase activity, acting on NADH or NADPH, quinone or similar compound as acceptor	GO:0008152//metabolic process	gi|297790792|ref|XP_002863281.1|/8.09535e-17/oxidoreductase [Arabidopsis lyrata subsp. lyrata]
Unigene38440_ANTbpfTARAAPEI-5	32	6	7.34	1.34	-2.45355	9.54e-06	9.23193e-05	GO:0009536//plastid	-	-	gi|296086568|emb|CBI32203.3|/9.22981e-12/unnamed protein product [Vitis vinifera]
Unigene39880_ANTbpfTARAAPEI-5	32	6	7.34	1.34	-2.45355	9.54e-06	9.22679e-05	GO:0009536//plastid	-	GO:0007165//signal transduction	gi|222617300|gb|EEE53432.1|/9.31754e-21/hypothetical protein OsJ_36514 [Oryza sativa Japonica Group]
Unigene36675_ANTbpfTARAAPEI-5	101	19	23.15	4.23	-2.45228	1.85453e-15	4.7251e-14	-	-	-	-
Unigene32466_ANTbpfTARAAPEI-5	37	7	8.48	1.56	-2.44252	1.96251e-06	2.10194e-05	-	-	-	gi|356521668|ref|XP_003529475.1|/4.06584e-21/PREDICTED: uncharacterized membrane protein At1g16860-like [Glycine max]
Unigene29114_ANTbpfTARAAPEI-5	37	7	8.48	1.56	-2.44252	1.96251e-06	2.10064e-05	-	-	-	-
Unigene44132_ANTbpfTARAAPEI-5	58	11	13.3	2.45	-2.44057	2.18342e-09	3.32612e-08	GO:0009532//plastid stroma	GO:0019144//ADP-sugar diphosphatase activity;GO:0051540	GO:0006772//thiamine metabolic process;GO:0033273//response to vitamin;GO:0009581	gi|225434668|ref|XP_002280227.1|/0/PREDICTED: phosphomethylpyrimidine synthase [Vitis vinifera]
Unigene29034_ANTbpfTARAAPEI-5	537	102	123.1	22.71	-2.43843	3.03146e-75	3.75706e-73	-	-	-	-
Unigene20451_ANTbpfTARAAPEI-5	531	101	121.72	22.48	-2.43685	2.36188e-74	2.8459e-72	-	-	-	-
Unigene39283_ANTbpfTARAAPEI-5	84	16	19.26	3.56	-2.43566	5.53344e-13	1.1766e-11	GO:0009534//chloroplast thylakoid	-	GO:0009767//photosynthetic electron transport chain	gi|357110990|ref|XP_003557298.1|/5.6022e-91/PREDICTED: PGR5-like protein 1A, chloroplastic-like [Brachypodium distachyon]
Unigene36639_ANTbpfTARAAPEI-5	84	16	19.26	3.56	-2.43566	5.53344e-13	1.17516e-11	-	-	-	-
Unigene25964_ANTbpfTARAAPEI-5	42	8	9.63	1.78	-2.43566	4.06914e-07	4.82925e-06	-	-	-	-
Unigene1749_ANTbpfTARAAPEI-5	42	8	9.63	1.78	-2.43566	4.06914e-07	4.82595e-06	GO:0009536//plastid	GO:0016616//oxidoreductase activity, acting on the CH-OH group of donors, NAD or NADP as acceptor	GO:0008152//metabolic process	gi|294463946|gb|ADE77494.1|/1.77985e-47/unknown [Picea sitchensis]
Unigene42280_ANTbpfTARAAPEI-5	105	20	24.07	4.45	-2.43536	6.83356e-16	1.78299e-14	GO:0043231//intracellular membrane-bounded organelle;GO:0044444//cytoplasmic part;GO:0030529//ribonucleoprotein complex	GO:0005198//structural molecule activity	GO:0010467//gene expression	gi|295311665|ref|YP_003587265.1|/3.09716e-25/ribosomal protein S10 [Citrullus lanatus]
Unigene10795_ANTbpfTARAAPEI-5	26	5	5.96	1.11	-2.42475	8.12248e-05	0.000656419	-	-	-	-
Unigene33204_ANTbpfTARAAPEI-5	83	16	19.03	3.56	-2.41833	9.47556e-13	1.97847e-11	-	-	-	-
Unigene44193_ANTbpfTARAAPEI-5	83	16	19.03	3.56	-2.41833	9.47556e-13	1.97609e-11	-	GO:0008374//O-acyltransferase activity	GO:0044238//primary metabolic process	gi|225423706|ref|XP_002277516.1|/0/PREDICTED: lecithine-cholesterol acyltransferase-like 4 [Vitis vinifera]
Unigene44341_ANTbpfTARAAPEI-5	67	13	15.36	2.89	-2.41004	1.67827e-10	2.81894e-09	GO:0044424//intracellular part	-	-	gi|359479076|ref|XP_002272083.2|/0/PREDICTED: uncharacterized protein LOC100254731 [Vitis vinifera]
Unigene28152_ANTbpfTARAAPEI-5	165	32	37.82	7.12	-2.4092	7.04294e-24	2.82222e-22	-	-	-	-
Unigene18730_ANTbpfTARAAPEI-5	335	65	76.79	14.47	-2.40785	6.94186e-47	5.25975e-45	-	-	-	-
Unigene40882_ANTbpfTARAAPEI-5	31	6	7.11	1.34	-2.40762	1.64785e-05	0.000152816	-	GO:0046914//transition metal ion binding;GO:0003676//nucleic acid binding	GO:0006351//transcription, DNA-dependent;GO:0009908//flower development	gi|225447109|ref|XP_002273680.1|/1.72828e-56/PREDICTED: BAH and coiled-coil domain-containing protein 1 isoform 1 [Vitis vinifera]
Unigene38094_ANTbpfTARAAPEI-5	175	34	40.11	7.57	-2.4056	3.31026e-25	1.39409e-23	GO:0043231//intracellular membrane-bounded organelle	GO:0046914//transition metal ion binding;GO:0005515//protein binding;GO:0032559	GO:0006950//response to stress;GO:0044267//cellular protein metabolic process	gi|125620176|gb|ABN46980.1|/1.54115e-37/small molecular heat shock protein 10 [Nelumbo nucifera]
Unigene33274_ANTbpfTARAAPEI-5	175	34	40.11	7.57	-2.4056	3.31026e-25	1.39071e-23	GO:0044424//intracellular part	-	GO:0006400//tRNA modification	gi|255541426|ref|XP_002511777.1|/3.71113e-22/Protein C9orf74, putative [Ricinus communis]
Unigene39371_ANTbpfTARAAPEI-5	36	7	8.25	1.56	-2.40285	3.38096e-06	3.48977e-05	GO:0043231//intracellular membrane-bounded organelle	GO:0003676//nucleic acid binding	-	gi|225439737|ref|XP_002274178.1|/2.69554e-40/PREDICTED: glycine-rich RNA-binding protein 2 [Vitis vinifera]
Unigene30138_ANTbpfTARAAPEI-5	41	8	9.4	1.78	-2.40078	6.99594e-07	8.04417e-06	-	-	-	-
Unigene18729_ANTbpfTARAAPEI-5	41	8	9.4	1.78	-2.40078	6.99594e-07	8.03884e-06	-	-	-	-
Unigene32565_ANTbpfTARAAPEI-5	87	17	19.94	3.78	-2.39921	3.46136e-13	7.46063e-12	GO:0016021//integral to membrane;GO:0000325//plant-type vacuole;GO:0031090//organelle membrane	-	GO:0009850//auxin metabolic process;GO:0000902//cell morphogenesis;GO:0006568//tryptophan metabolic process;GO:0009755//hormone-mediated signaling pathway;GO:0051234//establishment of localization;GO:0009832//plant-type cell wall biogenesis	gi|242081807|ref|XP_002445672.1|/5.42498e-50/hypothetical protein SORBIDRAFT_07g023970 [Sorghum bicolor]
Unigene22650_ANTbpfTARAAPEI-5	541	106	124.01	23.6	-2.3936	3.48612e-74	4.17156e-72	-	-	-	-
Unigene24373_ANTbpfTARAAPEI-5	426	84	97.65	18.7	-2.38458	1.62928e-58	1.57931e-56	-	-	-	-
Unigene21791_ANTbpfTARAAPEI-5	101	20	23.15	4.45	-2.37913	5.80434e-15	1.42247e-13	-	-	-	-
Unigene37322_ANTbpfTARAAPEI-5	45	9	10.32	2	-2.36737	2.4934e-07	3.03387e-06	-	-	-	-
Unigene14313_ANTbpfTARAAPEI-5	40	8	9.17	1.78	-2.36504	1.1986e-06	1.3357e-05	-	-	-	gi|147834060|emb|CAN77200.1|/1.12738e-07/hypothetical protein VITISV_009267 [Vitis vinifera]
Unigene41046_ANTbpfTARAAPEI-5	95	19	21.78	4.23	-2.36427	4.60276e-14	1.06768e-12	GO:0042995//cell projection;GO:0016020//membrane	GO:0022891//substrate-specific transmembrane transporter activity	GO:0008643//carbohydrate transport	gi|359475274|ref|XP_003631630.1|/7.85905e-44/PREDICTED: polyol transporter 5-like [Vitis vinifera]
Unigene21077_ANTbpfTARAAPEI-5	95	19	21.78	4.23	-2.36427	4.60276e-14	1.06625e-12	-	-	-	-
Unigene11942_ANTbpfTARAAPEI-5	110	22	25.22	4.9	-2.36371	4.55612e-16	1.19959e-14	-	-	-	gi|225463589|ref|XP_002271437.1|/1.28308e-55/PREDICTED: uncharacterized protein LOC100254954 [Vitis vinifera]
Unigene19367_ANTbpfTARAAPEI-5	125	25	28.65	5.57	-2.36279	4.5504e-18	1.36599e-16	-	-	-	-
Unigene40975_ANTbpfTARAAPEI-5	35	7	8.02	1.56	-2.36206	5.80196e-06	5.79561e-05	-	-	-	gi|255538778|ref|XP_002510454.1|/5.7335e-23/hypothetical protein RCOM_1595950 [Ricinus communis]
Unigene631_ANTbpfTARAAPEI-5	30	6	6.88	1.34	-2.36018	2.83378e-05	0.000249588	-	-	-	gi|148537188|dbj|BAF63485.1|/3.8785e-23/hypothetical protein [Potamogeton distinctus]
Unigene19895_ANTbpfTARAAPEI-5	264	53	60.52	11.8	-2.35863	2.03076e-36	1.25842e-34	-	-	-	-
Unigene42983_ANTbpfTARAAPEI-5	173	35	39.66	7.79	-2.34799	2.92628e-24	1.18631e-22	-	GO:0016301//kinase activity;GO:0000166//nucleotide binding	GO:0009987//cellular process	gi|255549716|ref|XP_002515909.1|/6.70351e-105/Nodulation receptor kinase precursor, putative [Ricinus communis]
Unigene44190_ANTbpfTARAAPEI-5	79	16	18.11	3.56	-2.34684	7.99776e-12	1.53336e-10	GO:0043231//intracellular membrane-bounded organelle	-	GO:0030422//production of siRNA involved in RNA interference	gi|296087823|emb|CBI35079.3|/0/unnamed protein product [Vitis vinifera]
Unigene11141_ANTbpfTARAAPEI-5	439	89	100.63	19.81	-2.34476	4.52294e-59	4.45895e-57	GO:0043231//intracellular membrane-bounded organelle;GO:0044444//cytoplasmic part	GO:0005488//binding	GO:0009987//cellular process;GO:0006952//defense response	gi|255546155|ref|XP_002514137.1|/8.09749e-56/leucine-rich repeat-containing protein 2, lrrc2, putative [Ricinus communis]
Unigene11120_ANTbpfTARAAPEI-5	44	9	10.09	2	-2.33485	4.25234e-07	5.0158e-06	-	-	-	gi|302398643|gb|ADL36616.1|/7.15785e-21/BZIP domain class transcription factor [Malus x domestica]
Unigene37961_ANTbpfTARAAPEI-5	44	9	10.09	2	-2.33485	4.25234e-07	5.01239e-06	-	-	-	-
Unigene37482_ANTbpfTARAAPEI-5	44	9	10.09	2	-2.33485	4.25234e-07	5.00899e-06	GO:0009536//plastid;GO:0016020//membrane	GO:0016160//amylase activity;GO:0004672//protein kinase activity;GO:0005102//receptor binding;GO:0043167//ion binding;GO:0032559	GO:0009933//meristem structural organization;GO:0007167//enzyme linked receptor protein signaling pathway;GO:0010073//meristem maintenance;GO:0005976//polysaccharide metabolic process;GO:0003006//developmental process involved in reproduction;GO:0006464//protein modification process	gi|225454224|ref|XP_002273843.1|/5.75142e-25/PREDICTED: beta-amylase 7-like [Vitis vinifera]
Unigene27698_ANTbpfTARAAPEI-5	1083	222	248.25	49.42	-2.32863	5.54128e-142	1.28196e-139	-	-	-	-
Unigene9054_ANTbpfTARAAPEI-5	472	97	108.2	21.59	-2.32527	9.22928e-63	9.53198e-61	-	-	GO:0006412//translation	gi|5918208|emb|CAB56294.1|/1.73967e-12/putative protein translation factor [Phleum pratense]
Unigene17498_ANTbpfTARAAPEI-5	141	29	32.32	6.46	-2.32282	8.12878e-20	2.68652e-18	-	-	-	gi|357446313|ref|XP_003593434.1|/3.37343e-162/B3 domain-containing transcription repressor VAL2 [Medicago truncatula]
Unigene36343_ANTbpfTARAAPEI-5	97	20	22.24	4.45	-2.32128	4.80954e-14	1.10971e-12	-	-	-	-
Unigene15305_ANTbpfTARAAPEI-5	68	14	15.59	3.12	-2.321	2.99566e-10	4.92213e-09	GO:0043231//intracellular membrane-bounded organelle;GO:0043234//protein complex	GO:0005488//binding	GO:0016568//chromatin modification;GO:0009628//response to abiotic stimulus;GO:0009908//flower development;GO:0006351//transcription, DNA-dependent	gi|225445545|ref|XP_002285295.1|/1.78506e-95/PREDICTED: actin-related protein 6 isoform 1 [Vitis vinifera]
Unigene34409_ANTbpfTARAAPEI-5	63	13	14.44	2.89	-2.32093	1.41268e-09	2.19636e-08	-	-	-	-
Unigene12572_ANTbpfTARAAPEI-5	34	7	7.79	1.56	-2.32008	9.91588e-06	9.5266e-05	-	-	GO:0009887//organ morphogenesis;GO:0003006//developmental process involved in reproduction;GO:0040007//growth;GO:0008033//tRNA processing	gi|296086268|emb|CBI31709.3|/2.4661e-54/unnamed protein product [Vitis vinifera]
Unigene24627_ANTbpfTARAAPEI-5	703	145	161.15	32.28	-2.31969	2.2218e-92	3.35221e-90	-	-	-	-
Unigene43325_ANTbpfTARAAPEI-5	378	78	86.65	17.36	-2.31943	1.916e-50	1.57557e-48	-	GO:0004672//protein kinase activity;GO:0032559	GO:0006464//protein modification process	gi|359484471|ref|XP_002281345.2|/5.03901e-112/PREDICTED: casein kinase I isoform delta-like [Vitis vinifera]
Unigene98_ANTbpfTARAAPEI-5	184	38	42.18	8.46	-2.31783	2.4351e-25	1.03304e-23	GO:0031090//organelle membrane;GO:0030964	-	GO:0050896//response to stimulus	gi|359489337|ref|XP_002268891.2|/2.08241e-47/PREDICTED: prohibitin-2 [Vitis vinifera]
Unigene1627_ANTbpfTARAAPEI-5	72	15	16.5	3.34	-2.30455	1.07802e-10	1.85195e-09	-	-	-	gi|326504070|dbj|BAK02821.1|/5.19029e-36/predicted protein [Hordeum vulgare subsp. vulgare]
Unigene15325_ANTbpfTARAAPEI-5	43	9	9.86	2	-2.30159	7.22742e-07	8.23935e-06	-	-	-	gi|147780022|emb|CAN68892.1|/0/hypothetical protein VITISV_029859 [Vitis vinifera]
Unigene43520_ANTbpfTARAAPEI-5	43	9	9.86	2	-2.30159	7.22742e-07	8.23394e-06	-	-	-	gi|225429462|ref|XP_002278761.1|/2.72266e-50/PREDICTED: uncharacterized protein LOC100259454 [Vitis vinifera]
Unigene19978_ANTbpfTARAAPEI-5	67	14	15.36	3.12	-2.29956	5.0715e-10	8.17044e-09	-	-	-	-
Unigene25857_ANTbpfTARAAPEI-5	395	83	90.55	18.48	-2.29275	6.1319e-52	5.13984e-50	-	-	-	-
Unigene16629_ANTbpfTARAAPEI-5	133	28	30.49	6.23	-2.29103	1.8032e-18	5.597e-17	-	-	-	gi|359486036|ref|XP_002267907.2|/0/PREDICTED: uncharacterized protein LOC100253141 [Vitis vinifera]
Unigene14127_ANTbpfTARAAPEI-5	104	22	23.84	4.9	-2.28253	1.06567e-14	2.57886e-13	-	-	-	gi|108709252|gb|ABF97047.1|/1.86659e-43/retrotransposon protein, putative, Ty1-copia subclass [Oryza sativa Japonica Group]
Unigene13053_ANTbpfTARAAPEI-5	52	11	11.92	2.45	-2.28253	5.36766e-08	7.04495e-07	-	-	-	gi|255545692|ref|XP_002513906.1|/5.74396e-07/conserved hypothetical protein [Ricinus communis]
Unigene18255_ANTbpfTARAAPEI-5	66	14	15.13	3.12	-2.27779	8.56544e-10	1.35354e-08	GO:0031410//cytoplasmic vesicle	-	-	gi|224126279|ref|XP_002319800.1|/2.51042e-167/predicted protein [Populus trichocarpa]
Unigene11041_ANTbpfTARAAPEI-5	66	14	15.13	3.12	-2.27779	8.56544e-10	1.35231e-08	GO:0009534//chloroplast thylakoid	GO:0016859//cis-trans isomerase activity;GO:0005527//macrolide binding	GO:0044267//cellular protein metabolic process	gi|147820053|emb|CAN76041.1|/9.91161e-66/hypothetical protein VITISV_002168 [Vitis vinifera]
Unigene6135_ANTbpfTARAAPEI-5	66	14	15.13	3.12	-2.27779	8.56544e-10	1.35108e-08	-	-	-	gi|225447336|ref|XP_002274263.1|/2.51135e-72/PREDICTED: zinc finger CCCH domain-containing protein 13 [Vitis vinifera]
Unigene9106_ANTbpfTARAAPEI-5	33	7	7.56	1.56	-2.27684	1.68742e-05	0.000155985	GO:0043231//intracellular membrane-bounded organelle	-	-	gi|116782963|gb|ABK22743.1|/3.25169e-42/unknown [Picea sitchensis]
Unigene6302_ANTbpfTARAAPEI-5	33	7	7.56	1.56	-2.27684	1.68742e-05	0.000155902	-	-	-	-
Unigene10893_ANTbpfTARAAPEI-5	103	22	23.61	4.9	-2.26854	1.79244e-14	4.23715e-13	-	-	-	-
Unigene258_ANTbpfTARAAPEI-5	42	9	9.63	2	-2.26754	1.22405e-06	1.36057e-05	-	-	-	-
Unigene7591_ANTbpfTARAAPEI-5	42	9	9.63	2	-2.26754	1.22405e-06	1.3597e-05	GO:0043231//intracellular membrane-bounded organelle	GO:0016301//kinase activity;GO:0016774//phosphotransferase activity, carboxyl group as acceptor	GO:0006525//arginine metabolic process;GO:0006560//proline metabolic process;GO:0006796//phosphate metabolic process	gi|242066494|ref|XP_002454536.1|/3.9067e-114/hypothetical protein SORBIDRAFT_04g032930 [Sorghum bicolor]
Unigene38771_ANTbpfTARAAPEI-5	56	12	12.84	2.67	-2.26573	1.90996e-08	2.63222e-07	-	GO:0003676//nucleic acid binding	-	gi|357156009|ref|XP_003577312.1|/1.197e-44/PREDICTED: splicing factor U2af large subunit B-like [Brachypodium distachyon]
Unigene43045_ANTbpfTARAAPEI-5	28	6	6.42	1.34	-2.26034	8.26164e-05	0.000666424	-	GO:0004713//protein tyrosine kinase activity;GO:0032559	GO:0006464//protein modification process	gi|225444724|ref|XP_002277991.1|/6.72094e-92/PREDICTED: serine/threonine-protein kinase At5g01020 [Vitis vinifera]
Unigene21111_ANTbpfTARAAPEI-5	28	6	6.42	1.34	-2.26034	8.26164e-05	0.000666114	-	-	-	-
Unigene2798_ANTbpfTARAAPEI-5	28	6	6.42	1.34	-2.26034	8.26164e-05	0.000665805	-	GO:0046872//metal ion binding	GO:0000904//cell morphogenesis involved in differentiation;GO:0010038//response to metal ion	gi|297799984|ref|XP_002867876.1|/1.76916e-29/predicted protein [Arabidopsis lyrata subsp. lyrata]
Unigene37425_ANTbpfTARAAPEI-5	121	26	27.74	5.79	-2.26033	1.09115e-16	3.00041e-15	-	-	-	-
Unigene44013_ANTbpfTARAAPEI-5	93	20	21.32	4.45	-2.26033	3.88066e-13	8.31276e-12	GO:0043231//intracellular membrane-bounded organelle	-	-	gi|147789984|emb|CAN59845.1|/8.21893e-98/hypothetical protein VITISV_004512 [Vitis vinifera]
Unigene13430_ANTbpfTARAAPEI-5	125	27	28.65	6.01	-2.2531	3.9531e-17	1.12076e-15	-	-	-	gi|357138350|ref|XP_003570756.1|/5.19203e-87/PREDICTED: uncharacterized protein LOC100842864 [Brachypodium distachyon]
Unigene41197_ANTbpfTARAAPEI-5	129	28	29.57	6.23	-2.24683	1.43207e-17	4.1691e-16	GO:0009526//plastid envelope	GO:0005488//binding	-	gi|359478456|ref|XP_002283592.2|/1.17121e-74/PREDICTED: protochlorophyllide-dependent translocon component 52, chloroplastic-like [Vitis vinifera]
Unigene10983_ANTbpfTARAAPEI-5	83	18	19.03	4.01	-2.2466	8.44022e-12	1.61107e-10	GO:0005622//intracellular	GO:0005488//binding	GO:0009987//cellular process	gi|224135291|ref|XP_002327611.1|/8.11718e-58/predicted protein [Populus trichocarpa]
Unigene16788_ANTbpfTARAAPEI-5	92	20	21.09	4.45	-2.24468	6.51178e-13	1.3762e-11	-	-	-	-
Unigene36714_ANTbpfTARAAPEI-5	115	25	26.36	5.57	-2.2426	8.47108e-16	2.20362e-14	GO:0009536//plastid	GO:0046872//metal ion binding;GO:0016717//oxidoreductase activity, acting on paired donors, with oxidation of a pair of donors resulting in the reduction of molecular oxygen to two molecules of water	GO:0006631//fatty acid metabolic process	gi|388325512|gb|AFK28039.1|/3.22568e-13/stearoyl-acyl-carrier protein desaturase [Pinellia ternata]
Unigene39088_ANTbpfTARAAPEI-5	170	37	38.97	8.24	-2.24165	1.19258e-22	4.49834e-21	-	-	-	-
Unigene24036_ANTbpfTARAAPEI-5	151	33	34.61	7.35	-2.23537	3.20454e-20	1.0734e-18	GO:0031410//cytoplasmic vesicle	-	-	gi|326511307|dbj|BAJ87667.1|/3.28134e-10/predicted protein [Hordeum vulgare subsp. vulgare]
Unigene11866_ANTbpfTARAAPEI-5	32	7	7.34	1.56	-2.23423	2.8586e-05	0.000251647	GO:0031224//intrinsic to membrane	GO:0016837//carbon-oxygen lyase activity, acting on polysaccharides	-	gi|225448952|ref|XP_002268818.1|/2.60212e-144/PREDICTED: probable pectate lyase 12 [Vitis vinifera]
Unigene29643_ANTbpfTARAAPEI-5	415	91	95.13	20.26	-2.23127	9.57848e-53	8.22753e-51	-	-	-	-
Unigene25449_ANTbpfTARAAPEI-5	132	29	30.26	6.46	-2.22781	8.67252e-18	2.55479e-16	-	-	-	-
Unigene43624_ANTbpfTARAAPEI-5	131	29	30.03	6.46	-2.2168	1.44796e-17	4.20829e-16	GO:0005737//cytoplasm	-	GO:0032501//multicellular organismal process;GO:0016458//gene silencing	gi|225463205|ref|XP_002267929.1|/2.95211e-148/PREDICTED: protein SUPPRESSOR OF GENE SILENCING 3-like [Vitis vinifera]
Unigene36931_ANTbpfTARAAPEI-5	49	11	11.23	2.45	-2.1965	2.55822e-07	3.11056e-06	GO:0009507//chloroplast;GO:0009579//thylakoid;GO:0016020//membrane	GO:0016491//oxidoreductase activity	GO:0055114//oxidation-reduction process;GO:0006091//generation of precursor metabolites and energy	gi|377819431|ref|YP_005097926.1|/2.01633e-34/ndhE gene product (chloroplast) [Colocasia esculenta]
Unigene21220_ANTbpfTARAAPEI-5	173	39	39.66	8.68	-2.19192	2.01952e-22	7.53563e-21	-	-	-	-
Unigene27242_ANTbpfTARAAPEI-5	53	12	12.15	2.67	-2.18604	9.03502e-08	1.16382e-06	-	-	-	-
Unigene14007_ANTbpfTARAAPEI-5	75	17	17.19	3.78	-2.18511	1.84309e-10	3.0898e-09	-	-	-	gi|255540685|ref|XP_002511407.1|/0/kinesin light chain, putative [Ricinus communis]
Unigene44001_ANTbpfTARAAPEI-5	172	39	39.43	8.68	-2.18353	3.35366e-22	1.24336e-20	GO:0031224//intrinsic to membrane	GO:0016709//oxidoreductase activity, acting on paired donors, with incorporation or reduction of molecular oxygen, NADH or NADPH as one donor, and incorporation of one atom of oxygen;GO:0005506//iron ion binding	GO:0008152//metabolic process	gi|224089905|ref|XP_002308860.1|/0/cytochrome P450 [Populus trichocarpa]
Unigene229_ANTbpfTARAAPEI-5	44	10	10.09	2.23	-2.17781	1.21676e-06	1.3542e-05	GO:0043231//intracellular membrane-bounded organelle	GO:0016829//lyase activity	-	gi|348659081|gb|AEP82778.1|/1.13872e-46/ent-kaurene synthase [Solanum lycopersicum]
Unigene20166_ANTbpfTARAAPEI-5	804	183	184.3	40.74	-2.17754	1.36191e-97	2.14822e-95	-	-	-	-
Unigene18421_ANTbpfTARAAPEI-5	149	34	34.16	7.57	-2.17394	2.47206e-19	8.04741e-18	-	-	-	-
Unigene33355_ANTbpfTARAAPEI-5	61	14	13.98	3.12	-2.16375	1.1334e-08	1.60013e-07	GO:0031224//intrinsic to membrane	GO:0004672//protein kinase activity;GO:0016628//oxidoreductase activity, acting on the CH-CH group of donors, NAD or NADP as acceptor;GO:0032559	GO:0006464//protein modification process	gi|51104301|gb|AAT96696.1|/7.23306e-10/putative LRR-like protein kinase 2 [Musa acuminata]
Unigene40333_ANTbpfTARAAPEI-5	200	46	45.85	10.24	-2.16271	2.74526e-25	1.15895e-23	GO:0009536//plastid	-	-	gi|297738248|emb|CBI27449.3|/1.11651e-59/unnamed protein product [Vitis vinifera]
Unigene41128_ANTbpfTARAAPEI-5	39	9	8.94	2	-2.16027	5.81252e-06	5.79948e-05	GO:0043234//protein complex;GO:0043231//intracellular membrane-bounded organelle	-	GO:0006544//glycine metabolic process	gi|357138505|ref|XP_003570832.1|/3.50433e-23/PREDICTED: protein FAM206A-like [Brachypodium distachyon]
Unigene29045_ANTbpfTARAAPEI-5	423	98	96.96	21.82	-2.15174	2.03632e-51	1.69054e-49	-	-	-	-
Unigene4619_ANTbpfTARAAPEI-5	56	13	12.84	2.89	-2.1515	5.32466e-08	6.99381e-07	-	-	-	-
Unigene28230_ANTbpfTARAAPEI-5	309	72	70.83	16.03	-2.14359	8.00338e-38	5.22055e-36	-	-	-	-
Unigene30090_ANTbpfTARAAPEI-5	754	176	172.84	39.18	-2.14125	9.71774e-90	1.41691e-87	-	-	-	-
Unigene10221_ANTbpfTARAAPEI-5	30	7	6.88	1.56	-2.14086	8.0858e-05	0.000654369	-	-	-	-
Unigene15092_ANTbpfTARAAPEI-5	30	7	6.88	1.56	-2.14086	8.0858e-05	0.000654064	-	GO:0016772//transferase activity, transferring phosphorus-containing groups	-	gi|317106636|dbj|BAJ53142.1|/2.33751e-156/JHL05D22.13 [Jatropha curcas]
Unigene37561_ANTbpfTARAAPEI-5	334	78	76.56	17.36	-2.14082	1.11739e-40	7.72426e-39	GO:0043231//intracellular membrane-bounded organelle;GO:0030529//ribonucleoprotein complex	GO:0005198//structural molecule activity	GO:0010467//gene expression	gi|242091463|ref|XP_002441564.1|/6.53261e-48/hypothetical protein SORBIDRAFT_09g029400 [Sorghum bicolor]
Unigene8049_ANTbpfTARAAPEI-5	77	18	17.65	4.01	-2.13799	1.81542e-10	3.04636e-09	-	-	-	gi|359476992|ref|XP_002263941.2|/1.11676e-176/PREDICTED: protein FAR1-RELATED SEQUENCE 5-like [Vitis vinifera]
Unigene39311_ANTbpfTARAAPEI-5	94	22	21.55	4.9	-2.13683	1.78964e-12	3.66181e-11	GO:0043231//intracellular membrane-bounded organelle	GO:0004091//carboxylesterase activity	-	gi|356518362|ref|XP_003527848.1|/4.05223e-57/PREDICTED: monoglyceride lipase-like [Glycine max]
Unigene40846_ANTbpfTARAAPEI-5	192	45	44.01	10.02	-2.13495	5.64666e-24	2.27321e-22	GO:0043231//intracellular membrane-bounded organelle	GO:0046914//transition metal ion binding;GO:0042802//identical protein binding;GO:0046983//protein dimerization activity	GO:0010074//maintenance of meristem identity;GO:0010015//root morphogenesis;GO:0003006//developmental process involved in reproduction;GO:0010467//gene expression;GO:0046739//spread of virus in host	gi|225447570|ref|XP_002270767.1|/4.95565e-56/PREDICTED: protein OBERON 2 [Vitis vinifera]
Unigene43288_ANTbpfTARAAPEI-5	34	8	7.79	1.78	-2.12975	2.79142e-05	0.000246232	GO:0031410//cytoplasmic vesicle	GO:0005488//binding;GO:0004672//protein kinase activity	-	gi|225456209|ref|XP_002282887.1|/1.95066e-108/PREDICTED: wall-associated receptor kinase 2-like isoform 3 [Vitis vinifera]
Unigene32189_ANTbpfTARAAPEI-5	144	34	33.01	7.57	-2.12454	3.05626e-18	9.30336e-17	-	-	-	gi|149392705|gb|ABR26155.1|/8.25985e-06/ras-related protein ric1 [Oryza sativa Indica Group]
Unigene3410_ANTbpfTARAAPEI-5	135	32	30.95	7.12	-2.11999	3.8801e-17	1.10186e-15	GO:0043231//intracellular membrane-bounded organelle	GO:0016741	GO:0006730//one-carbon metabolic process	gi|242066280|ref|XP_002454429.1|/7.41951e-101/hypothetical protein SORBIDRAFT_04g030760 [Sorghum bicolor]
Unigene18079_ANTbpfTARAAPEI-5	42	10	9.63	2.23	-2.11049	3.37966e-06	3.49258e-05	GO:0016020//membrane;GO:0043231//intracellular membrane-bounded organelle	GO:0000166//nucleotide binding	-	gi|307135965|gb|ADN33824.1|/7.00372e-94/signal recognition particle receptor subunit beta [Cucumis melo subsp. melo]
Unigene15144_ANTbpfTARAAPEI-5	42	10	9.63	2.23	-2.11049	3.37966e-06	3.4905e-05	-	-	-	gi|147820369|emb|CAN61246.1|/3.61645e-35/hypothetical protein VITISV_014803 [Vitis vinifera]
Unigene34861_ANTbpfTARAAPEI-5	71	17	16.28	3.78	-2.10664	1.39428e-09	2.1697e-08	-	-	-	gi|255563681|ref|XP_002522842.1|/9.82926e-23/GDP-mannose transporter, putative [Ricinus communis]
Unigene18335_ANTbpfTARAAPEI-5	301	72	69	16.03	-2.10582	4.29414e-36	2.6143e-34	-	-	-	gi|359484530|ref|XP_003633116.1|/1.6374e-09/PREDICTED: uncharacterized protein LOC100266350 [Vitis vinifera]
Unigene40949_ANTbpfTARAAPEI-5	163	39	37.36	8.68	-2.10573	3.06982e-20	1.03026e-18	-	GO:0046872//metal ion binding	-	gi|326487784|dbj|BAK05564.1|/1.60086e-49/predicted protein [Hordeum vulgare subsp. vulgare]
Unigene16722_ANTbpfTARAAPEI-5	92	22	21.09	4.9	-2.10571	4.8795e-12	9.55578e-11	-	-	-	gi|224127348|ref|XP_002329255.1|/5.78966e-18/predicted protein [Populus trichocarpa]
Unigene17275_ANTbpfTARAAPEI-5	46	11	10.54	2.45	-2.10502	1.18313e-06	1.32016e-05	-	-	GO:0006396//RNA processing	gi|255570461|ref|XP_002526189.1|/0/conserved hypothetical protein [Ricinus communis]
Unigene4431_ANTbpfTARAAPEI-5	46	11	10.54	2.45	-2.10502	1.18313e-06	1.31932e-05	-	GO:0003676//nucleic acid binding	-	gi|242034591|ref|XP_002464690.1|/9.03161e-12/hypothetical protein SORBIDRAFT_01g023381 [Sorghum bicolor]
Unigene34109_ANTbpfTARAAPEI-5	50	12	11.46	2.67	-2.1017	4.15512e-07	4.91784e-06	-	-	-	-
Unigene32646_ANTbpfTARAAPEI-5	54	13	12.38	2.89	-2.09887	1.46326e-07	1.84112e-06	-	-	-	-
Unigene10238_ANTbpfTARAAPEI-5	104	25	23.84	5.57	-2.09764	2.23962e-13	4.93143e-12	-	-	-	gi|359475946|ref|XP_002278933.2|/3.21355e-100/PREDICTED: zinc finger protein NUTCRACKER-like [Vitis vinifera]
Unigene13656_ANTbpfTARAAPEI-5	95	23	21.78	5.12	-2.08879	2.87264e-12	5.80247e-11	-	GO:0015036//disulfide oxidoreductase activity	GO:0018904;GO:0006091//generation of precursor metabolites and energy;GO:0019725//cellular homeostasis	gi|297741757|emb|CBI32889.3|/2.20529e-53/unnamed protein product [Vitis vinifera]
Unigene11939_ANTbpfTARAAPEI-5	194	47	44.47	10.46	-2.08795	1.45705e-23	5.70683e-22	-	-	-	-
Unigene8205_ANTbpfTARAAPEI-5	33	8	7.56	1.78	-2.08651	4.6447e-05	0.000394856	-	-	-	-
Unigene17192_ANTbpfTARAAPEI-5	33	8	7.56	1.78	-2.08651	4.6447e-05	0.000394663	GO:0043231//intracellular membrane-bounded organelle	-	-	gi|225447488|ref|XP_002264832.1|/0/PREDICTED: uncharacterized protein LOC100266500 [Vitis vinifera]
Unigene1147_ANTbpfTARAAPEI-5	33	8	7.56	1.78	-2.08651	4.6447e-05	0.00039447	-	-	-	gi|359481308|ref|XP_002269679.2|/1.10334e-85/PREDICTED: uncharacterized protein LOC100265434 [Vitis vinifera]
Unigene17011_ANTbpfTARAAPEI-5	33	8	7.56	1.78	-2.08651	4.6447e-05	0.000394277	-	GO:0005488//binding;GO:0008168//methyltransferase activity	GO:0008213;GO:0006730//one-carbon metabolic process	gi|357156452|ref|XP_003577461.1|/6.77966e-47/PREDICTED: protein methyltransferase hemK homolog [Brachypodium distachyon]
Unigene37832_ANTbpfTARAAPEI-5	37	9	8.48	2	-2.08406	1.60866e-05	0.000149421	GO:0042579//microbody;GO:0009536//plastid	GO:0016301//kinase activity;GO:0032559	GO:0009108//coenzyme biosynthetic process;GO:0006796//phosphate metabolic process	gi|357138701|ref|XP_003570928.1|/2.34263e-56/PREDICTED: dephospho-CoA kinase domain-containing protein-like [Brachypodium distachyon]
Unigene33458_ANTbpfTARAAPEI-5	189	46	43.32	10.24	-2.08082	6.606e-23	2.51361e-21	GO:0009941//chloroplast envelope;GO:0009532//plastid stroma	GO:0016667//oxidoreductase activity, acting on a sulfur group of donors	-	gi|357112411|ref|XP_003558002.1|/1.60174e-17/PREDICTED: thioredoxin-like 1-2, chloroplastic-like [Brachypodium distachyon]
Unigene30953_ANTbpfTARAAPEI-5	758	185	173.76	41.18	-2.07708	8.19388e-87	1.15587e-84	-	-	-	-
Unigene27740_ANTbpfTARAAPEI-5	49	12	11.23	2.67	-2.07245	6.8633e-07	7.90738e-06	-	-	-	-
Unigene36312_ANTbpfTARAAPEI-5	49	12	11.23	2.67	-2.07245	6.8633e-07	7.90213e-06	-	-	-	gi|224114964|ref|XP_002316904.1|/4.75207e-24/predicted protein [Populus trichocarpa]
Unigene17008_ANTbpfTARAAPEI-5	239	59	54.79	13.13	-2.06105	3.19008e-28	1.50411e-26	-	-	-	-
Unigene31975_ANTbpfTARAAPEI-5	113	28	25.9	6.23	-2.05565	4.55356e-14	1.05768e-12	-	-	-	-
Unigene34828_ANTbpfTARAAPEI-5	137	34	31.4	7.57	-2.0524	9.78962e-17	2.71341e-15	-	-	GO:0019941//modification-dependent protein catabolic process	gi|255586071|ref|XP_002533700.1|/2.0574e-20/amsh, putative [Ricinus communis]
Unigene1968_ANTbpfTARAAPEI-5	137	34	31.4	7.57	-2.0524	9.78962e-17	2.70909e-15	-	-	-	-
Unigene17843_ANTbpfTARAAPEI-5	36	9	8.25	2	-2.04439	2.6582e-05	0.000236404	GO:0044424//intracellular part	GO:0016812//hydrolase activity, acting on carbon-nitrogen (but not peptide) bonds, in cyclic amides	GO:0006749//glutathione metabolic process	gi|224079425|ref|XP_002305860.1|/4.08233e-72/predicted protein [Populus trichocarpa]
Unigene39602_ANTbpfTARAAPEI-5	128	32	29.34	7.12	-2.04292	1.23594e-15	3.19119e-14	-	GO:0004674//protein serine/threonine kinase activity;GO:0000166//nucleotide binding	-	gi|224107249|ref|XP_002314421.1|/1.89993e-28/predicted protein [Populus trichocarpa]
Unigene20026_ANTbpfTARAAPEI-5	128	32	29.34	7.12	-2.04292	1.23594e-15	3.18645e-14	-	-	-	-
Unigene13218_ANTbpfTARAAPEI-5	156	39	35.76	8.68	-2.04258	9.66546e-19	3.02717e-17	-	GO:0016462//pyrophosphatase activity;GO:0032559	GO:0050896//response to stimulus;GO:0043170	gi|297733886|emb|CBI15133.3|/0/unnamed protein product [Vitis vinifera]
Unigene11247_ANTbpfTARAAPEI-5	188	47	43.09	10.46	-2.04247	2.77236e-22	1.03226e-20	GO:0016020//membrane	-	GO:0000302//response to reactive oxygen species;GO:0010038//response to metal ion	gi|297847666|ref|XP_002891714.1|/5.96245e-12/esterase/lipase/thioesterase family protein [Arabidopsis lyrata subsp. lyrata]
Unigene24827_ANTbpfTARAAPEI-5	104	26	23.84	5.79	-2.04175	5.79178e-13	1.22702e-11	-	-	-	-
Unigene22330_ANTbpfTARAAPEI-5	60	15	13.75	3.34	-2.04151	4.93926e-08	6.49743e-07	-	-	-	-
Unigene12081_ANTbpfTARAAPEI-5	56	14	12.84	3.12	-2.04103	1.39862e-07	1.7662e-06	GO:0044464//cell part	GO:0046914//transition metal ion binding	-	gi|224123538|ref|XP_002330146.1|/1.19888e-12/predicted protein [Populus trichocarpa]
Unigene18155_ANTbpfTARAAPEI-5	83	21	19.03	4.68	-2.0237	1.62119e-10	2.72571e-09	-	-	-	gi|359487239|ref|XP_003633543.1|/3.08922e-41/PREDICTED: uncharacterized protein LOC100255414 [Vitis vinifera]
Unigene36740_ANTbpfTARAAPEI-5	138	35	31.63	7.79	-2.0216	1.52431e-16	4.11966e-15	-	-	-	-
Unigene14147_ANTbpfTARAAPEI-5	51	13	11.69	2.89	-2.01613	6.50474e-07	7.52927e-06	-	-	-	-
Unigene31360_ANTbpfTARAAPEI-5	55	14	12.61	3.12	-2.01495	2.2905e-07	2.80074e-06	-	-	-	-
Unigene35727_ANTbpfTARAAPEI-5	259	66	59.37	14.69	-2.0149	1.27357e-29	6.34991e-28	-	-	-	gi|224285071|gb|ACN40263.1|/1.51781e-23/unknown [Picea sitchensis]
Unigene31422_ANTbpfTARAAPEI-5	555	142	127.22	31.61	-2.00887	2.1956e-61	2.24093e-59	-	-	-	-
Unigene21102_ANTbpfTARAAPEI-5	43	11	9.86	2.45	-2.00881	5.29186e-06	5.30746e-05	-	-	-	-
Unigene41166_ANTbpfTARAAPEI-5	35	9	8.02	2	-2.0036	4.37168e-05	0.000372742	GO:0042579//microbody	GO:0005488//binding;GO:0016863//intramolecular oxidoreductase activity, transposing C=C bonds	GO:0065008;GO:0006631//fatty acid metabolic process;GO:0009628//response to abiotic stimulus	gi|242091185|ref|XP_002441425.1|/2.70709e-39/hypothetical protein SORBIDRAFT_09g026370 [Sorghum bicolor]
Unigene31208_ANTbpfTARAAPEI-5	39	10	8.94	2.23	-2.00323	1.51754e-05	0.000141945	GO:0031410//cytoplasmic vesicle;GO:0043231//intracellular membrane-bounded organelle	GO:0043167//ion binding;GO:0015925	GO:0044238//primary metabolic process	gi|297816956|ref|XP_002876361.1|/1.14149e-10/hypothetical protein ARALYDRAFT_486071 [Arabidopsis lyrata subsp. lyrata]
Unigene9929_ANTbpfTARAAPEI-5	39	10	8.94	2.23	-2.00323	1.51754e-05	0.000141868	-	-	-	gi|356568378|ref|XP_003552388.1|/9.49172e-06/PREDICTED: Bowman-Birk type proteinase inhibitor-like [Glycine max]
Unigene37204_ANTbpfTARAAPEI-5	39	10	8.94	2.23	-2.00323	1.51754e-05	0.000141792	GO:0030529//ribonucleoprotein complex	GO:0005198//structural molecule activity	GO:0010467//gene expression	gi|313586537|gb|ADR71279.1|/1.31807e-39/60S ribosomal protein L32A [Hevea brasiliensis]
Unigene21412_ANTbpfTARAAPEI-5	66	17	15.13	3.78	-2.00095	1.6525e-08	2.29197e-07	-	-	-	-
Unigene38343_ANTbpfTARAAPEI-5	66	17	15.13	3.78	-2.00095	1.6525e-08	2.29014e-07	GO:0009536//plastid	GO:0042623//ATPase activity, coupled	GO:0019538//protein metabolic process	gi|317106665|dbj|BAJ53168.1|/6.63962e-79/JHL18I08.2 [Jatropha curcas]
Unigene39186_ANTbpfTARAAPEI-5	70	18	16.05	4.01	-2.0009	5.86382e-09	8.5212e-08	-	GO:0016407//acetyltransferase activity	GO:0000902//cell morphogenesis;GO:0009755//hormone-mediated signaling pathway;GO:0009639//response to red or far red light	gi|225438982|ref|XP_002279550.1|/2.36809e-70/PREDICTED: uncharacterized protein LOC100242159 [Vitis vinifera]
Unigene42103_ANTbpfTARAAPEI-5	31	8	7.11	1.78	-1.99797	0.000126643	0.000994292	GO:0044464//cell part	-	-	gi|115472989|ref|NP_001060093.1|/1.41738e-80/Os07g0578200 [Oryza sativa Japonica Group]
Unigene42597_ANTbpfTARAAPEI-5	31	8	7.11	1.78	-1.99797	0.000126643	0.000993843	-	GO:0005488//binding;GO:0016757//transferase activity, transferring glycosyl groups	GO:0030258//lipid modification	gi|224123226|ref|XP_002319026.1|/1.02922e-69/predicted protein [Populus trichocarpa]
Unigene21647_ANTbpfTARAAPEI-5	671	173	153.81	38.51	-1.99784	2.49698e-73	2.96747e-71	-	-	-	-
Unigene15020_ANTbpfTARAAPEI-5	50	13	11.46	2.89	-1.98747	1.06213e-06	1.1905e-05	-	-	-	gi|255541558|ref|XP_002511843.1|/6.71978e-72/DNA binding protein, putative [Ricinus communis]
Unigene33400_ANTbpfTARAAPEI-5	123	32	28.2	7.12	-1.98575	1.40098e-14	3.34827e-13	-	-	-	-
Unigene36113_ANTbpfTARAAPEI-5	495	129	113.47	28.72	-1.98218	5.22766e-54	4.67552e-52	-	-	-	-
Unigene33006_ANTbpfTARAAPEI-5	88	23	20.17	5.12	-1.978	8.87118e-11	1.53617e-09	-	-	-	-
Unigene44267_ANTbpfTARAAPEI-5	149	39	34.16	8.68	-1.97654	2.86476e-17	8.21594e-16	GO:0009532//plastid stroma	GO:0032559	GO:0009267//cellular response to starvation;GO:0006525//arginine metabolic process	gi|225435213|ref|XP_002282042.1|/0/PREDICTED: carbamoyl-phosphate synthase large chain-like [Vitis vinifera]
Unigene18253_ANTbpfTARAAPEI-5	175	46	40.11	10.24	-1.96975	5.93908e-20	1.97412e-18	GO:0044464//cell part	GO:0046872//metal ion binding;GO:0004620//phospholipase activity	GO:0006650//glycerophospholipid metabolic process	gi|225459766|ref|XP_002284764.1|/0/PREDICTED: phospholipase D delta-like [Vitis vinifera]
Unigene9359_ANTbpfTARAAPEI-5	114	30	26.13	6.68	-1.96779	1.75624e-13	3.92181e-12	GO:0009536//plastid	-	-	gi|225427240|ref|XP_002278451.1|/0/PREDICTED: pentatricopeptide repeat-containing protein At5g46580, chloroplastic [Vitis vinifera]
Unigene6907_ANTbpfTARAAPEI-5	95	25	21.78	5.57	-1.96725	1.8356e-11	3.39547e-10	-	-	-	gi|356561994|ref|XP_003549260.1|/7.70479e-74/PREDICTED: uncharacterized protein LOC100811568 [Glycine max]
Unigene16931_ANTbpfTARAAPEI-5	38	10	8.71	2.23	-1.96563	2.4816e-05	0.000221607	-	-	GO:0044238//primary metabolic process	gi|224122424|ref|XP_002318830.1|/4.64471e-59/predicted protein [Populus trichocarpa]
Unigene1036_ANTbpfTARAAPEI-5	38	10	8.71	2.23	-1.96563	2.4816e-05	0.000221493	-	GO:0005488//binding	GO:0009725//response to hormone stimulus;GO:0050794//regulation of cellular process	gi|225465265|ref|XP_002268348.1|/0/PREDICTED: auxin response factor 1 [Vitis vinifera]
Unigene34037_ANTbpfTARAAPEI-5	38	10	8.71	2.23	-1.96563	2.4816e-05	0.000221379	-	-	-	-
Unigene40831_ANTbpfTARAAPEI-5	201	53	46.07	11.8	-1.96504	1.24377e-22	4.68128e-21	GO:0043231//intracellular membrane-bounded organelle	-	-	gi|255555797|ref|XP_002518934.1|/3.63971e-59/phosphatidylcholine transfer protein, putative [Ricinus communis]
Unigene44240_ANTbpfTARAAPEI-5	34	9	7.79	2	-1.96162	7.15392e-05	0.000587726	GO:0043231//intracellular membrane-bounded organelle	GO:0008375//acetylglucosaminyltransferase activity	-	gi|296083497|emb|CBI23466.3|/2.27861e-175/unnamed protein product [Vitis vinifera]
Unigene7074_ANTbpfTARAAPEI-5	45	12	10.32	2.67	-1.95053	4.92334e-06	4.98395e-05	-	-	-	gi|242032321|ref|XP_002463555.1|/1.50233e-126/hypothetical protein SORBIDRAFT_01g001870 [Sorghum bicolor]
Unigene42807_ANTbpfTARAAPEI-5	337	90	77.25	20.04	-1.94665	1.86509e-36	1.1599e-34	GO:0043231//intracellular membrane-bounded organelle;GO:0031224//intrinsic to membrane	GO:0032559	GO:0051234//establishment of localization	gi|242060926|ref|XP_002451752.1|/1.13755e-106/hypothetical protein SORBIDRAFT_04g007240 [Sorghum bicolor]
Unigene41713_ANTbpfTARAAPEI-5	86	23	19.71	5.12	-1.94471	2.31892e-10	3.84294e-09	-	-	-	-
Unigene27073_ANTbpfTARAAPEI-5	127	34	29.11	7.57	-1.94315	1.2292e-14	2.94584e-13	-	-	-	-
Unigene285_ANTbpfTARAAPEI-5	160	43	36.68	9.57	-1.9384	5.26048e-18	1.5737e-16	-	-	-	-
Unigene43992_ANTbpfTARAAPEI-5	104	28	23.84	6.23	-1.93608	3.54456e-12	7.06916e-11	GO:0044464//cell part	-	-	gi|225456989|ref|XP_002278890.1|/2.3165e-129/PREDICTED: uncharacterized protein LOC100257111 [Vitis vinifera]
Unigene39347_ANTbpfTARAAPEI-5	74	20	16.96	4.45	-1.93026	5.10458e-09	7.47423e-08	GO:0031410//cytoplasmic vesicle	-	-	gi|326497465|dbj|BAK05822.1|/6.56945e-39/predicted protein [Hordeum vulgare subsp. vulgare]
Unigene38732_ANTbpfTARAAPEI-5	137	37	31.4	8.24	-1.93005	1.48427e-15	3.80969e-14	-	-	-	gi|255563429|ref|XP_002522717.1|/3.12605e-29/Protein phosphatase 1 regulatory subunit, putative [Ricinus communis]
Unigene2536_ANTbpfTARAAPEI-5	48	13	11	2.89	-1.92836	2.80046e-06	2.92892e-05	-	-	GO:0000956//nuclear-transcribed mRNA catabolic process	gi|297739512|emb|CBI29694.3|/1.83907e-123/unnamed protein product [Vitis vinifera]
Unigene22079_ANTbpfTARAAPEI-5	37	10	8.48	2.23	-1.92702	4.03904e-05	0.000346081	-	-	-	-
Unigene12965_ANTbpfTARAAPEI-5	59	16	13.52	3.56	-1.92515	1.98798e-07	2.4533e-06	-	GO:0005515//protein binding	GO:0044267//cellular protein metabolic process	gi|359483831|ref|XP_003633023.1|/6.11189e-123/PREDICTED: dnaJ homolog subfamily B member 13 isoform 2 [Vitis vinifera]
Unigene34791_ANTbpfTARAAPEI-5	625	170	143.27	37.85	-1.92037	5.15934e-65	5.45852e-63	-	-	-	-
Unigene17317_ANTbpfTARAAPEI-5	33	9	7.56	2	-1.91839	0.000116459	0.000918493	GO:0043234//protein complex;GO:0043231//intracellular membrane-bounded organelle;GO:0044444//cytoplasmic part	GO:0019787//small conjugating protein ligase activity	GO:0019941//modification-dependent protein catabolic process;GO:0032446//protein modification by small protein conjugation	gi|255563544|ref|XP_002522774.1|/0/E3 ubiquitin protein ligase upl2, putative [Ricinus communis]
Unigene44192_ANTbpfTARAAPEI-5	33	9	7.56	2	-1.91839	0.000116459	0.000918075	GO:0016020//membrane	GO:0005216//ion channel activity	GO:0006810//transport	gi|46390910|dbj|BAD16425.1|/0/chloride channel [Oryza sativa Japonica Group]
Unigene12020_ANTbpfTARAAPEI-5	55	15	12.61	3.34	-1.91665	5.62014e-07	6.54463e-06	-	-	-	-
Unigene42251_ANTbpfTARAAPEI-5	55	15	12.61	3.34	-1.91665	5.62014e-07	6.54024e-06	GO:0031224//intrinsic to membrane	-	-	gi|224122284|ref|XP_002330585.1|/1.08272e-147/amino acid permease [Populus trichocarpa]
Unigene10190_ANTbpfTARAAPEI-5	77	21	17.65	4.68	-1.91509	2.92954e-09	4.3971e-08	-	-	-	-
Unigene28249_ANTbpfTARAAPEI-5	467	128	107.05	28.5	-1.90925	1.206e-48	9.46845e-47	-	-	-	-
Unigene6679_ANTbpfTARAAPEI-5	2177	597	499.03	132.9	-1.90879	4.77814e-220	1.76395e-217	-	-	-	gi|357488213|ref|XP_003614394.1|/1.04254e-20/hypothetical protein MTR_5g051130 [Medicago truncatula]
Unigene938_ANTbpfTARAAPEI-5	40	11	9.17	2.45	-1.90414	2.28006e-05	0.000206049	-	-	-	-
Unigene12831_ANTbpfTARAAPEI-5	127	35	29.11	7.79	-1.90182	2.93314e-14	6.88673e-13	GO:0031981//nuclear lumen	-	GO:0006351//transcription, DNA-dependent;GO:0048229//gametophyte development	gi|326513370|dbj|BAK06925.1|/2.24988e-29/predicted protein [Hordeum vulgare subsp. vulgare]
Unigene19735_ANTbpfTARAAPEI-5	156	43	35.76	9.57	-1.90176	3.4657e-17	9.85793e-16	-	-	-	-
Unigene34546_ANTbpfTARAAPEI-5	58	16	13.3	3.56	-1.90148	3.2025e-07	3.86416e-06	-	-	-	-
Unigene32850_ANTbpfTARAAPEI-5	47	13	10.77	2.89	-1.89788	4.5209e-06	4.59802e-05	-	-	-	-
Unigene14361_ANTbpfTARAAPEI-5	275	76	63.04	16.92	-1.89754	4.4511e-29	2.18167e-27	-	-	-	-
Unigene43654_ANTbpfTARAAPEI-5	282	78	64.64	17.36	-1.89666	9.3864e-30	4.70704e-28	GO:0009570//chloroplast stroma	GO:0005488//binding;GO:0016701//oxidoreductase activity, acting on single donors with incorporation of molecular oxygen	-	gi|125583389|gb|EAZ24320.1|/0/hypothetical protein OsJ_08073 [Oryza sativa Japonica Group]
Unigene40909_ANTbpfTARAAPEI-5	94	26	21.55	5.79	-1.89605	7.09526e-11	1.23728e-09	GO:0009527//plastid outer membrane;GO:0030659//cytoplasmic vesicle membrane	GO:0035250//UDP-galactosyltransferase activity	GO:0044403//symbiosis, encompassing mutualism through parasitism;GO:0008152//metabolic process	gi|224140022|ref|XP_002323386.1|/2.38444e-122/predicted protein [Populus trichocarpa]
Unigene38552_ANTbpfTARAAPEI-5	94	26	21.55	5.79	-1.89605	7.09526e-11	1.23604e-09	-	-	-	gi|224077404|ref|XP_002305248.1|/1.97655e-09/predicted protein [Populus trichocarpa]
Unigene42553_ANTbpfTARAAPEI-5	72	20	16.5	4.45	-1.89059	1.31849e-08	1.84048e-07	-	GO:0005488//binding	GO:0009314//response to radiation;GO:0009845//seed germination;GO:0009908//flower development;GO:0048511//rhythmic process;GO:0010476//gibberellin mediated signaling pathway;GO:0008152//metabolic process	gi|225444922|ref|XP_002282173.1|/1.85735e-31/PREDICTED: uncharacterized protein LOC100261004 [Vitis vinifera]
Unigene22117_ANTbpfTARAAPEI-5	90	25	20.63	5.57	-1.88899	1.97842e-10	3.30073e-09	-	-	-	-
Unigene43876_ANTbpfTARAAPEI-5	36	10	8.25	2.23	-1.88735	6.54156e-05	0.000539205	-	GO:0019120	-	gi|225425192|ref|XP_002265828.1|/0/PREDICTED: 5-methylthioadenosine/S-adenosylhomocysteine deaminase [Vitis vinifera]
Unigene33241_ANTbpfTARAAPEI-5	312	87	71.52	19.37	-1.88452	1.71638e-32	9.48438e-31	-	-	-	-
Unigene26185_ANTbpfTARAAPEI-5	86	24	19.71	5.34	-1.88402	5.5199e-10	8.86813e-09	-	-	-	-
Unigene43685_ANTbpfTARAAPEI-5	50	14	11.46	3.12	-1.87699	2.56172e-06	2.69548e-05	-	-	-	gi|224067276|ref|XP_002302443.1|/8.82021e-148/predicted protein [Populus trichocarpa]
Unigene39626_ANTbpfTARAAPEI-5	107	30	24.53	6.68	-1.87663	4.83048e-12	9.47047e-11	-	-	-	-
Unigene43709_ANTbpfTARAAPEI-5	57	16	13.07	3.56	-1.87631	5.14172e-07	6.00363e-06	GO:0043231//intracellular membrane-bounded organelle;GO:0044444//cytoplasmic part;GO:0015630//microtubule cytoskeleton	GO:0046872//metal ion binding	GO:0000902//cell morphogenesis	gi|225432352|ref|XP_002275193.1|/0/PREDICTED: serine/threonine-protein phosphatase 2A regulatory subunit B'' subunit gamma [Vitis vinifera]
Unigene33660_ANTbpfTARAAPEI-5	57	16	13.07	3.56	-1.87631	5.14172e-07	5.9996e-06	-	-	-	gi|125553205|gb|EAY98914.1|/4.7984e-06/hypothetical protein OsI_20869 [Oryza sativa Indica Group]
Unigene17844_ANTbpfTARAAPEI-5	89	25	20.4	5.57	-1.87282	3.162e-10	5.18562e-09	-	-	-	gi|359491993|ref|XP_002283216.2|/4.22694e-95/PREDICTED: uncharacterized protein LOC100248821 [Vitis vinifera]
Unigene20656_ANTbpfTARAAPEI-5	160	45	36.68	10.02	-1.87211	2.93408e-17	8.38702e-16	-	-	-	-
Unigene17065_ANTbpfTARAAPEI-5	224	63	51.35	14.03	-1.87185	1.43774e-23	5.64395e-22	-	-	-	-
Unigene37106_ANTbpfTARAAPEI-5	64	18	14.67	4.01	-1.87119	1.03889e-07	1.33228e-06	GO:0009534//chloroplast thylakoid	-	-	gi|225429185|ref|XP_002275810.1|/3.20864e-14/PREDICTED: uncharacterized protein LOC100266884 [Vitis vinifera]
Unigene40795_ANTbpfTARAAPEI-5	64	18	14.67	4.01	-1.87119	1.03889e-07	1.3313e-06	GO:0043231//intracellular membrane-bounded organelle	GO:0019203//carbohydrate phosphatase activity	GO:0005975//carbohydrate metabolic process	gi|357476217|ref|XP_003608394.1|/2.85592e-64/Fructose-1,6-bisphosphatase class [Medicago truncatula]
Unigene29760_ANTbpfTARAAPEI-5	181	51	41.49	11.35	-1.87007	2.68292e-19	8.70119e-18	-	-	-	-
Unigene42724_ANTbpfTARAAPEI-5	330	93	75.65	20.7	-1.86971	6.47298e-34	3.76888e-32	GO:0009534//chloroplast thylakoid;GO:0016020//membrane	GO:0015291//secondary active transmembrane transporter activity	GO:0006612//protein targeting to membrane	gi|224134885|ref|XP_002321929.1|/3.84236e-43/predicted protein [Populus trichocarpa]
Unigene1594_ANTbpfTARAAPEI-5	78	22	17.88	4.9	-1.86749	4.3054e-09	6.3577e-08	-	-	-	gi|359483003|ref|XP_003632877.1|/5.25468e-17/PREDICTED: uncharacterized protein LOC100853427 [Vitis vinifera]
Unigene32771_ANTbpfTARAAPEI-5	465	132	106.59	29.39	-1.85867	8.96904e-47	6.76617e-45	GO:0044424//intracellular part	GO:0017111//nucleoside-triphosphatase activity;GO:0008135//translation factor activity, nucleic acid binding;GO:0032561	GO:0006412//translation;GO:0009207	gi|168812212|gb|ACA30282.1|/9.575e-26/putative elongation factor 1A [Cupressus sempervirens]
Unigene37780_ANTbpfTARAAPEI-5	137	39	31.4	8.68	-1.855	8.18054e-15	1.98796e-13	-	-	-	gi|357136230|ref|XP_003569708.1|/3.43593e-15/PREDICTED: uncharacterized protein LOC100831128 [Brachypodium distachyon]
Unigene26551_ANTbpfTARAAPEI-5	221	63	50.66	14.03	-1.85233	5.74366e-23	2.19029e-21	-	-	-	-
Unigene38151_ANTbpfTARAAPEI-5	277	79	63.5	17.59	-1.852	2.20218e-28	1.05262e-26	-	-	-	gi|225461961|ref|XP_002270197.1|/4.58177e-13/PREDICTED: SEC14-like protein 5 [Vitis vinifera]
Unigene16982_ANTbpfTARAAPEI-5	56	16	12.84	3.56	-1.8507	8.2267e-07	9.32951e-06	-	GO:0003824//catalytic activity	-	gi|225437740|ref|XP_002280756.1|/8.11604e-111/PREDICTED: suppressor of disruption of TFIIS-like [Vitis vinifera]
Unigene30371_ANTbpfTARAAPEI-5	35	10	8.02	2.23	-1.84656	0.000105402	0.000834319	GO:0005911//cell-cell junction	GO:0004672//protein kinase activity;GO:0032559	GO:0006464//protein modification process;GO:0006950//response to stress	gi|297799392|ref|XP_002867580.1|/9.65296e-55/hypothetical protein ARALYDRAFT_492204 [Arabidopsis lyrata subsp. lyrata]
Unigene44244_ANTbpfTARAAPEI-5	143	41	32.78	9.13	-1.84413	2.7016e-15	6.78371e-14	GO:0009536//plastid	GO:0005506//iron ion binding	GO:0009725//response to hormone stimulus;GO:0003006//developmental process involved in reproduction	gi|125553229|gb|EAY98938.1|/0/hypothetical protein OsI_20893 [Oryza sativa Indica Group]
Unigene3682_ANTbpfTARAAPEI-5	59	17	13.52	3.78	-1.83864	4.6631e-07	5.47796e-06	-	-	-	-
Unigene4052_ANTbpfTARAAPEI-5	45	13	10.32	2.89	-1.8363	1.16374e-05	0.000110945	-	-	-	-
Unigene19420_ANTbpfTARAAPEI-5	121	35	27.74	7.79	-1.83227	4.76636e-13	1.01849e-11	-	-	-	-
Unigene11067_ANTbpfTARAAPEI-5	76	22	17.42	4.9	-1.82989	1.09173e-08	1.5476e-07	-	-	-	-
Unigene27489_ANTbpfTARAAPEI-5	55	16	12.61	3.56	-1.82462	1.31158e-06	1.44034e-05	GO:0043231//intracellular membrane-bounded organelle	GO:0001071//nucleic acid binding transcription factor activity	GO:0006351//transcription, DNA-dependent;GO:0009566//fertilization	gi|359489230|ref|XP_002275629.2|/4.28232e-18/PREDICTED: transcription factor UNE10-like [Vitis vinifera]
Unigene5506_ANTbpfTARAAPEI-5	86	25	19.71	5.57	-1.82318	1.273e-09	1.98453e-08	-	-	-	gi|148906072|gb|ABR16195.1|/2.89918e-39/unknown [Picea sitchensis]
Unigene29404_ANTbpfTARAAPEI-5	322	94	73.81	20.93	-1.81824	5.7557e-32	3.08232e-30	-	-	-	-
Unigene29230_ANTbpfTARAAPEI-5	48	14	11	3.12	-1.81789	6.5543e-06	6.47629e-05	-	-	-	-
Unigene44345_ANTbpfTARAAPEI-5	72	21	16.5	4.68	-1.81789	3.04612e-08	4.10033e-07	-	-	-	gi|359496286|ref|XP_002271978.2|/6.54139e-96/PREDICTED: uncharacterized protein LOC100259633 [Vitis vinifera]
Unigene34863_ANTbpfTARAAPEI-5	65	19	14.9	4.23	-1.81658	1.49922e-07	1.88364e-06	GO:0032991//macromolecular complex;GO:0043231//intracellular membrane-bounded organelle;GO:0031224//intrinsic to membrane;GO:0031410//cytoplasmic vesicle	GO:0004702//receptor signaling protein serine/threonine kinase activity;GO:0004896//cytokine receptor activity;GO:0016791//phosphatase activity;GO:0046983//protein dimerization activity;GO:0042802//identical protein binding;GO:0032559	GO:0009908//flower development;GO:0000226//microtubule cytoskeleton organization;GO:0009720//detection of hormone stimulus;GO:0048827//phyllome development;GO:0048878//chemical homeostasis;GO:0009411//response to UV;GO:0010208//pollen wall assembly;GO:0043401//steroid hormone mediated signaling pathway;GO:0006464//protein modification process;GO:0009646//response to absence of light	gi|222619173|gb|EEE55305.1|/6.31231e-54/hypothetical protein OsJ_03263 [Oryza sativa Japonica Group]
Unigene40159_ANTbpfTARAAPEI-5	68	20	15.59	4.45	-1.80874	8.50404e-08	1.10115e-06	GO:0016020//membrane	GO:0000257//nitrilase activity	GO:0008152//metabolic process	gi|356539229|ref|XP_003538102.1|/1.4361e-80/PREDICTED: bifunctional nitrilase/nitrile hydratase NIT4A-like [Glycine max]
Unigene17685_ANTbpfTARAAPEI-5	51	15	11.69	3.34	-1.80735	3.69404e-06	3.8084e-05	-	-	-	gi|225463345|ref|XP_002268751.1|/0/PREDICTED: pumilio homolog 5 [Vitis vinifera]
Unigene14224_ANTbpfTARAAPEI-5	85	25	19.48	5.57	-1.80624	2.01542e-09	3.08646e-08	-	-	-	-
Unigene17302_ANTbpfTARAAPEI-5	95	28	21.78	6.23	-1.8057	2.36052e-10	3.90815e-09	-	-	GO:0003006//developmental process involved in reproduction	gi|359475176|ref|XP_003631610.1|/0/PREDICTED: uncharacterized protein LOC100852464 [Vitis vinifera]
Unigene32769_ANTbpfTARAAPEI-5	139	41	31.86	9.13	-1.80306	1.68485e-14	3.99915e-13	-	-	-	-
Unigene14543_ANTbpfTARAAPEI-5	64	19	14.67	4.23	-1.79414	2.37552e-07	2.89857e-06	-	-	-	gi|388490966|gb|AFK33549.1|/2.22775e-06/unknown [Lotus japonicus]
Unigene3583_ANTbpfTARAAPEI-5	131	39	30.03	8.68	-1.79064	1.2743e-13	2.86776e-12	-	-	-	-
Unigene38241_ANTbpfTARAAPEI-5	57	17	13.07	3.78	-1.7898	1.17579e-06	1.31281e-05	GO:0016020//membrane	GO:0046873//metal ion transmembrane transporter activity	GO:0030001//metal ion transport;GO:0034220//ion transmembrane transport	gi|297736509|emb|CBI25380.3|/1.30385e-23/unnamed protein product [Vitis vinifera]
Unigene10172_ANTbpfTARAAPEI-5	47	14	10.77	3.12	-1.7874	1.04196e-05	9.98841e-05	-	-	-	-
Unigene39492_ANTbpfTARAAPEI-5	50	15	11.46	3.34	-1.77869	5.85836e-06	5.8118e-05	-	-	-	-
Unigene16639_ANTbpfTARAAPEI-5	73	22	16.73	4.9	-1.77158	4.31862e-08	5.74635e-07	-	-	-	-
Unigene30185_ANTbpfTARAAPEI-5	267	81	61.2	18.03	-1.76313	1.0205e-25	4.38283e-24	-	-	-	-
Unigene40403_ANTbpfTARAAPEI-5	145	44	33.24	9.8	-1.76207	1.22172e-14	2.93195e-13	-	-	-	gi|224142407|ref|XP_002324550.1|/6.28665e-26/predicted protein [Populus trichocarpa]
Unigene39991_ANTbpfTARAAPEI-5	115	35	26.36	7.79	-1.75866	7.26992e-12	1.40625e-10	GO:0043231//intracellular membrane-bounded organelle	GO:0016740//transferase activity	-	gi|242095992|ref|XP_002438486.1|/3.24606e-37/hypothetical protein SORBIDRAFT_10g020480 [Sorghum bicolor]
Unigene2530_ANTbpfTARAAPEI-5	69	21	15.82	4.68	-1.75717	1.1999e-07	1.52523e-06	-	GO:0016903//oxidoreductase activity, acting on the aldehyde or oxo group of donors;GO:0016744	GO:0006772//thiamine metabolic process;GO:0006721//terpenoid metabolic process	gi|291170708|gb|ADD82535.1|/6.57804e-135/1-deoxyxylulose-5-phosphate synthase [Narcissus tazetta var. chinensis]
Unigene22532_ANTbpfTARAAPEI-5	147	45	33.7	10.02	-1.74987	1.09165e-14	2.63806e-13	-	-	-	-
Unigene15640_ANTbpfTARAAPEI-5	62	19	14.21	4.23	-1.74818	5.90584e-07	6.85433e-06	GO:0044464//cell part	-	-	gi|357112878|ref|XP_003558232.1|/2.02689e-95/PREDICTED: palmitoyltransferase ZDHHC17-like [Brachypodium distachyon]
Unigene1681_ANTbpfTARAAPEI-5	42	13	9.63	2.89	-1.73647	4.64948e-05	0.00039449	-	-	-	-
Unigene31_ANTbpfTARAAPEI-5	42	13	9.63	2.89	-1.73647	4.64948e-05	0.000394297	-	-	-	gi|225446873|ref|XP_002279871.1|/7.43211e-122/PREDICTED: uncharacterized protein LOC100242074 [Vitis vinifera]
Unigene36347_ANTbpfTARAAPEI-5	42	13	9.63	2.89	-1.73647	4.64948e-05	0.000394104	-	-	-	-
Unigene32903_ANTbpfTARAAPEI-5	177	55	40.57	12.24	-1.72881	4.0622e-17	1.14981e-15	-	-	-	-
Unigene36518_ANTbpfTARAAPEI-5	238	74	54.56	16.47	-1.728	1.73263e-22	6.47907e-21	-	-	-	-
Unigene9547_ANTbpfTARAAPEI-5	224	70	51.35	15.58	-1.72067	3.8821e-21	1.35803e-19	-	GO:0004497//monooxygenase activity;GO:0005506//iron ion binding	-	gi|357153856|ref|XP_003576589.1|/5.2721e-29/PREDICTED: cytochrome P450 76C4-like [Brachypodium distachyon]
Unigene39448_ANTbpfTARAAPEI-5	96	30	22.01	6.68	-1.72024	7.26042e-10	1.1568e-08	GO:0009536//plastid	GO:0046914//transition metal ion binding;GO:0019787//small conjugating protein ligase activity	GO:0032446//protein modification by small protein conjugation	gi|359474243|ref|XP_003631423.1|/2.58204e-30/PREDICTED: E3 ubiquitin-protein ligase At4g11680-like isoform 3 [Vitis vinifera]
Unigene6606_ANTbpfTARAAPEI-5	80	25	18.34	5.57	-1.71924	1.92947e-08	2.657e-07	-	-	-	gi|224128195|ref|XP_002320267.1|/0/predicted protein [Populus trichocarpa]
Unigene20462_ANTbpfTARAAPEI-5	51	16	11.69	3.56	-1.71533	8.1593e-06	7.9401e-05	-	-	-	-
Unigene44165_ANTbpfTARAAPEI-5	169	53	38.74	11.8	-1.71504	3.0022e-16	8.00172e-15	-	-	-	gi|225454194|ref|XP_002273844.1|/2.12943e-121/PREDICTED: UPF0187 protein At3g61320, chloroplastic [Vitis vinifera]
Unigene17783_ANTbpfTARAAPEI-5	70	22	16.05	4.9	-1.71172	1.66417e-07	2.08033e-06	GO:0005798//Golgi-associated vesicle	-	GO:0016044//cellular membrane organization;GO:0016192//vesicle-mediated transport;GO:0015031//protein transport	gi|356567342|ref|XP_003551880.1|/6.31485e-64/PREDICTED: syntaxin-61-like [Glycine max]
Unigene37865_ANTbpfTARAAPEI-5	89	28	20.4	6.23	-1.71127	3.51182e-09	5.23035e-08	-	-	-	-
Unigene6504_ANTbpfTARAAPEI-5	108	34	24.76	7.57	-1.70965	7.56996e-11	1.31742e-09	-	-	-	-
Unigene41824_ANTbpfTARAAPEI-5	41	13	9.4	2.89	-1.70159	7.30786e-05	0.000598107	GO:0043231//intracellular membrane-bounded organelle;GO:0016020//membrane	GO:0005083//small GTPase regulator activity;GO:0046914//transition metal ion binding	GO:0032012//regulation of ARF protein signal transduction;GO:0015031//protein transport	gi|311701729|gb|ADQ00629.1|/3.05963e-106/ARF-GAP protein [Phytolacca acinosa]
Unigene3714_ANTbpfTARAAPEI-5	123	39	28.2	8.68	-1.69993	4.5118e-12	8.87576e-11	-	-	-	-
Unigene40885_ANTbpfTARAAPEI-5	104	33	23.84	7.35	-1.69757	2.06902e-10	3.43866e-09	GO:0008287//protein serine/threonine phosphatase complex;GO:0016020//membrane;GO:0030312//external encapsulating structure	GO:0019888//protein phosphatase regulator activity	GO:0016310//phosphorylation	gi|219888447|gb|ACL54598.1|/2.10779e-62/unknown [Zea mays]
Unigene37235_ANTbpfTARAAPEI-5	107	34	24.53	7.57	-1.69618	1.17556e-10	2.00957e-09	-	-	-	-
Unigene36835_ANTbpfTARAAPEI-5	44	14	10.09	3.12	-1.69331	4.07724e-05	0.000348665	-	-	GO:0009408//response to heat	gi|224076904|ref|XP_002305042.1|/1.23769e-36/f-box family protein [Populus trichocarpa]
Unigene25075_ANTbpfTARAAPEI-5	66	21	15.13	4.68	-1.69283	4.59698e-07	5.40394e-06	-	-	-	-
Unigene1808_ANTbpfTARAAPEI-5	75	24	17.19	5.34	-1.68666	8.26884e-08	1.07631e-06	-	GO:0046914//transition metal ion binding	-	gi|225443415|ref|XP_002268835.1|/1.20838e-95/PREDICTED: E3 ubiquitin-protein ligase MARCH1 [Vitis vinifera]
Unigene40059_ANTbpfTARAAPEI-5	53	17	12.15	3.78	-1.6845	7.15166e-06	7.03051e-05	GO:0043231//intracellular membrane-bounded organelle	-	-	gi|225459123|ref|XP_002285695.1|/1.78578e-43/PREDICTED: uncharacterized protein LOC100267834 [Vitis vinifera]
Unigene25736_ANTbpfTARAAPEI-5	418	134	95.82	29.83	-1.68356	5.49882e-37	3.45688e-35	-	-	-	-
Unigene33746_ANTbpfTARAAPEI-5	109	35	24.99	7.79	-1.68166	1.03486e-10	1.77958e-09	GO:0009536//plastid	-	-	gi|9719721|gb|AAF97823.1|AC034107_6/5.29296e-13/ESTs gb|AI998082, gb|AV440637, gb|AV442187, gb|AV526496 come from this gene [Arabidopsis thaliana]
Unigene8864_ANTbpfTARAAPEI-5	90	29	20.63	6.46	-1.67514	4.79826e-09	7.06745e-08	-	-	-	-
Unigene21617_ANTbpfTARAAPEI-5	62	20	14.21	4.45	-1.67503	1.2691e-06	1.40434e-05	GO:0043234//protein complex	GO:0004721//phosphoprotein phosphatase activity;GO:0043169//cation binding	GO:0006464//protein modification process	gi|224135107|ref|XP_002321985.1|/2.82846e-06/predicted protein [Populus trichocarpa]
Unigene40956_ANTbpfTARAAPEI-5	294	95	67.39	21.15	-1.67188	3.0065e-26	1.314e-24	GO:0016020//membrane	GO:0005543//phospholipid binding	-	gi|293336271|ref|NP_001169434.1|/1.84869e-13/uncharacterized protein LOC100383305 [Zea mays]
Unigene16870_ANTbpfTARAAPEI-5	65	21	14.9	4.68	-1.67073	7.14628e-07	8.15221e-06	GO:0031410//cytoplasmic vesicle	-	-	gi|388502874|gb|AFK39503.1|/3.5524e-20/unknown [Medicago truncatula]
Unigene7896_ANTbpfTARAAPEI-5	80	26	18.34	5.79	-1.66336	4.09438e-08	5.4816e-07	GO:0016020//membrane	-	-	gi|356543648|ref|XP_003540272.1|/1.73704e-144/PREDICTED: outer envelope protein of 80 kDa, chloroplastic-like [Glycine max]
Unigene44291_ANTbpfTARAAPEI-5	80	26	18.34	5.79	-1.66336	4.09438e-08	5.47738e-07	-	-	-	gi|226495313|ref|NP_001143084.1|/1.03348e-35/uncharacterized protein LOC100275558 [Zea mays]
Unigene2550_ANTbpfTARAAPEI-5	129	42	29.57	9.35	-1.6611	3.07056e-12	6.19503e-11	-	-	-	gi|224126491|ref|XP_002319851.1|/9.21157e-62/predicted protein [Populus trichocarpa]
Unigene2548_ANTbpfTARAAPEI-5	43	14	9.86	3.12	-1.66004	6.36534e-05	0.000526681	-	GO:0016874//ligase activity	-	gi|359496878|ref|XP_002267145.2|/3.01677e-148/PREDICTED: U-box domain-containing protein 30 [Vitis vinifera]
Unigene14832_ANTbpfTARAAPEI-5	43	14	9.86	3.12	-1.66004	6.36534e-05	0.00052643	-	-	-	-
Unigene38563_ANTbpfTARAAPEI-5	43	14	9.86	3.12	-1.66004	6.36534e-05	0.000526179	-	GO:0032561;GO:0017111//nucleoside-triphosphatase activity	GO:0009207	gi|359474578|ref|XP_002281736.2|/6.6202e-29/PREDICTED: dynamin-related protein 1E isoform 2 [Vitis vinifera]
Unigene33130_ANTbpfTARAAPEI-5	1452	474	332.84	105.52	-1.65731	1.87799e-121	3.70283e-119	-	-	-	-
Unigene16787_ANTbpfTARAAPEI-5	179	59	41.03	13.13	-1.64381	3.33148e-16	8.85215e-15	-	-	-	-
Unigene9017_ANTbpfTARAAPEI-5	97	32	22.24	7.12	-1.64321	2.08038e-09	3.18032e-08	-	-	-	-
Unigene34107_ANTbpfTARAAPEI-5	88	29	20.17	6.46	-1.64261	1.14428e-08	1.61418e-07	GO:0044424//intracellular part	GO:0005488//binding	GO:0009108//coenzyme biosynthetic process;GO:0009755//hormone-mediated signaling pathway;GO:0042040	gi|357149571|ref|XP_003575158.1|/5.04296e-27/PREDICTED: molybdopterin synthase sulfur carrier subunit-like [Brachypodium distachyon]
Unigene36268_ANTbpfTARAAPEI-5	88	29	20.17	6.46	-1.64261	1.14428e-08	1.61287e-07	-	GO:0016772//transferase activity, transferring phosphorus-containing groups	GO:0044237//cellular metabolic process	gi|357444925|ref|XP_003592740.1|/2.08834e-16/hypothetical protein MTR_1g114560 [Medicago truncatula]
Unigene9380_ANTbpfTARAAPEI-5	310	103	71.06	22.93	-1.6318	1.05804e-26	4.75597e-25	-	-	-	-
Unigene43749_ANTbpfTARAAPEI-5	51	17	11.69	3.78	-1.62882	1.72204e-05	0.000158847	GO:0016020//membrane	GO:0004713//protein tyrosine kinase activity;GO:0032559	GO:0006464//protein modification process	gi|242082698|ref|XP_002441774.1|/0/hypothetical protein SORBIDRAFT_08g002100 [Sorghum bicolor]
Unigene39137_ANTbpfTARAAPEI-5	48	16	11	3.56	-1.62755	3.07834e-05	0.000269759	-	-	-	-
Unigene24979_ANTbpfTARAAPEI-5	60	20	13.75	4.45	-1.62755	3.03994e-06	3.15278e-05	-	-	-	-
Unigene22682_ANTbpfTARAAPEI-5	69	23	15.82	5.12	-1.62753	5.4202e-07	6.31604e-06	-	-	-	-
Unigene28107_ANTbpfTARAAPEI-5	398	133	91.23	29.61	-1.62342	1.35778e-33	7.77519e-32	-	-	-	-
Unigene18053_ANTbpfTARAAPEI-5	331	111	75.87	24.71	-1.61843	4.34292e-28	2.03111e-26	-	-	-	gi|224061979|ref|XP_002300694.1|/7.1662e-23/predicted protein [Populus trichocarpa]
Unigene40884_ANTbpfTARAAPEI-5	128	43	29.34	9.57	-1.61628	9.69314e-12	1.84617e-10	GO:0009536//plastid	GO:0019136//deoxynucleoside kinase activity;GO:0032559	GO:0006259//DNA metabolic process;GO:0006796//phosphate metabolic process	gi|115450267|ref|NP_001048734.1|/1.26694e-91/Os03g0113100 [Oryza sativa Japonica Group]
Unigene29573_ANTbpfTARAAPEI-5	95	32	21.78	7.12	-1.61305	4.90182e-09	7.21387e-08	-	-	-	-
Unigene23849_ANTbpfTARAAPEI-5	239	81	54.79	18.03	-1.60351	1.88353e-20	6.40806e-19	-	-	-	-
Unigene42058_ANTbpfTARAAPEI-5	62	21	14.21	4.68	-1.60233	2.62958e-06	2.76353e-05	GO:0009536//plastid	GO:0004812//aminoacyl-tRNA ligase activity;GO:0032559	GO:0006418//tRNA aminoacylation for protein translation;GO:0003006//developmental process involved in reproduction	gi|356522021|ref|XP_003529648.1|/3.53278e-100/PREDICTED: leucyl-tRNA synthetase-like [Glycine max]
Unigene43627_ANTbpfTARAAPEI-5	56	19	12.84	4.23	-1.60192	8.33448e-06	8.10149e-05	GO:0043231//intracellular membrane-bounded organelle	GO:0016798//hydrolase activity, acting on glycosyl bonds	GO:0044238//primary metabolic process	gi|359480611|ref|XP_003632499.1|/0/PREDICTED: uncharacterized protein LOC100854050 [Vitis vinifera]
Unigene35587_ANTbpfTARAAPEI-5	144	49	33.01	10.91	-1.59725	7.6716e-13	1.61345e-11	-	-	-	-
Unigene39634_ANTbpfTARAAPEI-5	76	26	17.42	5.79	-1.58911	2.28908e-07	2.80295e-06	-	-	-	gi|102139798|gb|ABF69983.1|/1.99501e-09/zinc finger (C3HC4 type RING finger) family protein [Musa acuminata]
Unigene42624_ANTbpfTARAAPEI-5	76	26	17.42	5.79	-1.58911	2.28908e-07	2.80098e-06	-	-	-	gi|212722772|ref|NP_001131970.1|/2.63218e-97/uncharacterized protein LOC100193368 [Zea mays]
Unigene32523_ANTbpfTARAAPEI-5	102	35	23.38	7.79	-1.58558	2.08336e-09	3.18208e-08	-	GO:0016811//hydrolase activity, acting on carbon-nitrogen (but not peptide) bonds, in linear amides	-	gi|222840535|gb|ACM68705.1|/2.34773e-61/formamidase [Lupinus albus]
Unigene11240_ANTbpfTARAAPEI-5	125	43	28.65	9.57	-1.58194	3.43596e-11	6.17157e-10	-	-	-	-
Unigene7374_ANTbpfTARAAPEI-5	125	43	28.65	9.57	-1.58194	3.43596e-11	6.16519e-10	-	GO:0005488//binding	-	gi|359489473|ref|XP_002267626.2|/0/PREDICTED: vacuolar protein sorting-associated protein 8 homolog [Vitis vinifera]
Unigene17673_ANTbpfTARAAPEI-5	58	20	13.3	4.45	-1.57955	7.17356e-06	7.04804e-05	-	-	-	gi|148908453|gb|ABR17339.1|/1.2898e-20/unknown [Picea sitchensis]
Unigene39659_ANTbpfTARAAPEI-5	142	49	32.55	10.91	-1.57701	1.77388e-12	3.63384e-11	GO:0044464//cell part	GO:0004871//signal transducer activity;GO:0004673//protein histidine kinase activity;GO:0032559	GO:0006468//protein phosphorylation;GO:0007165//signal transduction	gi|47716316|dbj|BAD20704.1|/1.3856e-34/ethylene receptor [Gladiolus hybrid cultivar]
Unigene16314_ANTbpfTARAAPEI-5	107	37	24.53	8.24	-1.57383	1.02087e-09	1.60154e-08	GO:0009536//plastid	GO:0016765//transferase activity, transferring alkyl or aryl (other than methyl) groups	GO:0006771	gi|225446349|ref|XP_002274029.1|/2.0227e-83/PREDICTED: riboflavin synthase alpha chain [Vitis vinifera]
Unigene38314_ANTbpfTARAAPEI-5	211	73	48.37	16.25	-1.57367	8.77324e-18	2.58008e-16	-	-	-	-
Unigene38738_ANTbpfTARAAPEI-5	49	17	11.23	3.78	-1.5709	4.07534e-05	0.000348675	-	GO:0046872//metal ion binding	-	gi|255582808|ref|XP_002532178.1|/9.84842e-100/calcineurin B, putative [Ricinus communis]
Unigene26387_ANTbpfTARAAPEI-5	75	26	17.19	5.79	-1.56993	3.49354e-07	4.18622e-06	GO:0009534//chloroplast thylakoid	-	GO:0019684//photosynthesis, light reaction	gi|326513898|dbj|BAJ92099.1|/1.0317e-11/predicted protein [Hordeum vulgare subsp. vulgare]
Unigene13266_ANTbpfTARAAPEI-5	69	24	15.82	5.34	-1.56684	1.09778e-06	1.22888e-05	-	-	-	-
Unigene16057_ANTbpfTARAAPEI-5	46	16	10.54	3.56	-1.56593	7.29364e-05	0.000597225	-	-	-	-
Unigene11308_ANTbpfTARAAPEI-5	399	139	91.46	30.94	-1.56367	5.71924e-32	3.08182e-30	GO:0000785//chromatin;GO:0043231//intracellular membrane-bounded organelle	GO:0003676//nucleic acid binding	GO:0034728	gi|351726686|ref|NP_001236367.1|/1.31944e-40/uncharacterized protein LOC100500068 [Glycine max]
Unigene41778_ANTbpfTARAAPEI-5	129	45	29.57	10.02	-1.56125	2.56084e-11	4.66735e-10	-	GO:0046872//metal ion binding	-	gi|224141043|ref|XP_002323884.1|/2.96839e-37/predicted protein [Populus trichocarpa]
Unigene186_ANTbpfTARAAPEI-5	292	102	66.93	22.71	-1.55933	9.70806e-24	3.85457e-22	-	-	-	-
Unigene43771_ANTbpfTARAAPEI-5	292	102	66.93	22.71	-1.55933	9.70806e-24	3.84577e-22	-	-	-	gi|225457863|ref|XP_002269120.1|/2.09954e-22/PREDICTED: uncharacterized protein LOC100259118 [Vitis vinifera]
Unigene20145_ANTbpfTARAAPEI-5	131	46	30.03	10.24	-1.55219	2.20594e-11	4.05458e-10	-	-	-	-
Unigene16727_ANTbpfTARAAPEI-5	91	32	20.86	7.12	-1.55079	2.64098e-08	3.59119e-07	-	-	-	-
Unigene43032_ANTbpfTARAAPEI-5	139	49	31.86	10.91	-1.5461	6.1569e-12	1.19361e-10	GO:0030313	-	GO:0051234//establishment of localization	gi|255557729|ref|XP_002519894.1|/3.0676e-113/transporter, putative [Ricinus communis]
Unigene18023_ANTbpfTARAAPEI-5	68	24	15.59	5.34	-1.54571	1.67005e-06	1.80429e-05	GO:0044464//cell part	GO:0046914//transition metal ion binding	GO:0019941//modification-dependent protein catabolic process	gi|224131638|ref|XP_002321140.1|/0/predicted protein [Populus trichocarpa]
Unigene9614_ANTbpfTARAAPEI-5	51	18	11.69	4.01	-1.5436	3.48416e-05	0.000304093	GO:0043231//intracellular membrane-bounded organelle	-	-	gi|357136490|ref|XP_003569837.1|/1.55711e-12/PREDICTED: uncharacterized protein LOC100843663 [Brachypodium distachyon]
Unigene33940_ANTbpfTARAAPEI-5	51	18	11.69	4.01	-1.5436	3.48416e-05	0.00030394	-	-	-	-
Unigene43161_ANTbpfTARAAPEI-5	184	65	42.18	14.47	-1.54349	2.66414e-15	6.70907e-14	GO:0044444//cytoplasmic part	GO:0046914//transition metal ion binding;GO:0019829//cation-transporting ATPase activity;GO:0016616//oxidoreductase activity, acting on the CH-OH group of donors, NAD or NADP as acceptor;GO:0016755	GO:0015698//inorganic anion transport;GO:0010038//response to metal ion;GO:0019762//glucosinolate catabolic process;GO:0002376//immune system process;GO:0009699//phenylpropanoid biosynthetic process;GO:0043043//peptide biosynthetic process;GO:0052482	gi|225426492|ref|XP_002277375.1|/1.63285e-165/PREDICTED: probable cinnamyl alcohol dehydrogenase 1-like [Vitis vinifera]
Unigene24199_ANTbpfTARAAPEI-5	311	110	71.29	24.49	-1.54151	8.73902e-25	3.61887e-23	-	-	-	-
Unigene18036_ANTbpfTARAAPEI-5	127	45	29.11	10.02	-1.53863	5.85352e-11	1.03321e-09	-	GO:0016405//CoA-ligase activity	-	gi|297734139|emb|CBI15386.3|/0/unnamed protein product [Vitis vinifera]
Unigene15086_ANTbpfTARAAPEI-5	107	38	24.53	8.46	-1.53582	2.01564e-09	3.08407e-08	-	-	-	gi|359495612|ref|XP_002265269.2|/1.78385e-127/PREDICTED: uncharacterized protein LOC100243354 [Vitis vinifera]
Unigene40932_ANTbpfTARAAPEI-5	104	37	23.84	8.24	-1.53267	3.54868e-09	5.27619e-08	GO:0043231//intracellular membrane-bounded organelle;GO:0031461//cullin-RING ubiquitin ligase complex	GO:0005488//binding	GO:0032501//multicellular organismal process;GO:0009740//gibberellic acid mediated signaling pathway;GO:0003006//developmental process involved in reproduction	gi|359480655|ref|XP_003632510.1|/2.08561e-33/PREDICTED: F-box protein GID2-like [Vitis vinifera]
Unigene33008_ANTbpfTARAAPEI-5	118	42	27.05	9.35	-1.53259	3.1765e-10	5.20448e-09	-	-	-	-
Unigene1184_ANTbpfTARAAPEI-5	73	26	16.73	5.79	-1.5308	8.06046e-07	9.15894e-06	-	GO:0016407//acetyltransferase activity	-	gi|351726556|ref|NP_001235339.1|/2.78768e-23/uncharacterized protein LOC100527897 [Glycine max]
Unigene22509_ANTbpfTARAAPEI-5	1121	400	256.97	89.05	-1.52891	5.56756e-84	7.48858e-82	-	-	-	-
Unigene39963_ANTbpfTARAAPEI-5	56	20	12.84	4.45	-1.52877	1.66627e-05	0.000154195	-	GO:0016741	GO:0006730//one-carbon metabolic process	gi|356528108|ref|XP_003532647.1|/6.24895e-49/PREDICTED: uncharacterized protein LOC100816366 [Glycine max]
Unigene35243_ANTbpfTARAAPEI-5	56	20	12.84	4.45	-1.52877	1.66627e-05	0.000154113	-	-	-	-
Unigene23436_ANTbpfTARAAPEI-5	731	261	167.57	58.1	-1.52815	2.4435e-55	2.24324e-53	-	-	-	-
Unigene43789_ANTbpfTARAAPEI-5	84	30	19.26	6.68	-1.52769	1.24603e-07	1.57809e-06	-	-	-	gi|184161316|gb|ACC68685.1|/9.98114e-89/bHLH-like DNA binding protein [Vitis vinifera]
Unigene14768_ANTbpfTARAAPEI-5	67	24	15.36	5.34	-1.52427	2.53182e-06	2.677e-05	-	-	-	gi|224115694|ref|XP_002332119.1|/1.55742e-87/predicted protein [Populus trichocarpa]
Unigene23021_ANTbpfTARAAPEI-5	53	19	12.15	4.23	-1.52223	2.96942e-05	0.000260609	-	-	-	-
Unigene39110_ANTbpfTARAAPEI-5	100	36	22.92	8.01	-1.51673	9.42068e-09	1.35089e-07	GO:0031410//cytoplasmic vesicle	-	-	gi|18411497|ref|NP_565155.1|/3.31347e-24/uncharacterized protein [Arabidopsis thaliana]
Unigene43710_ANTbpfTARAAPEI-5	133	48	30.49	10.69	-1.51207	3.68908e-11	6.6057e-10	GO:0031410//cytoplasmic vesicle;GO:0043231//intracellular membrane-bounded organelle	GO:0004091//carboxylesterase activity	GO:0044238//primary metabolic process	gi|209573263|gb|ACI62779.1|/6.08663e-144/lipase [Jatropha curcas]
Unigene24186_ANTbpfTARAAPEI-5	47	17	10.77	3.78	-1.51056	9.46838e-05	0.000757776	-	-	-	-
Unigene44272_ANTbpfTARAAPEI-5	94	34	21.55	7.57	-1.50932	2.92332e-08	3.94421e-07	-	GO:0005488//binding	-	gi|222051766|dbj|BAH15356.1|/0/gonidia forming protein GlsA [Alstroemeria aurea]
Unigene26067_ANTbpfTARAAPEI-5	163	59	37.36	13.13	-1.50863	2.603e-13	5.68109e-12	-	-	-	-
Unigene41082_ANTbpfTARAAPEI-5	127	46	29.11	10.24	-1.5073	1.13578e-10	1.94349e-09	GO:0031981//nuclear lumen;GO:0044444//cytoplasmic part	GO:0043021//ribonucleoprotein binding;GO:0008135//translation factor activity, nucleic acid binding	GO:0006412//translation;GO:0003006//developmental process involved in reproduction;GO:0042255//ribosome assembly	gi|356559971|ref|XP_003548269.1|/1.16619e-87/PREDICTED: eukaryotic translation initiation factor 6-2-like isoform 1 [Glycine max]
Unigene27820_ANTbpfTARAAPEI-5	138	50	31.63	11.13	-1.50684	1.79966e-11	3.33254e-10	-	-	-	-
Unigene28848_ANTbpfTARAAPEI-5	85	31	19.48	6.9	-1.49733	1.60246e-07	2.00898e-06	-	-	-	-
Unigene27655_ANTbpfTARAAPEI-5	666	243	152.67	54.1	-1.49672	4.2231e-49	3.36124e-47	-	-	-	-
Unigene17149_ANTbpfTARAAPEI-5	63	23	14.44	5.12	-1.49586	6.784e-06	6.68802e-05	-	-	-	-
Unigene13746_ANTbpfTARAAPEI-5	52	19	11.92	4.23	-1.49465	4.49632e-05	0.000382805	-	-	-	-
Unigene17260_ANTbpfTARAAPEI-5	93	34	21.32	7.57	-1.49384	4.39232e-08	5.81321e-07	-	GO:0016841//ammonia-lyase activity;GO:0047661;GO:0048037//cofactor binding	GO:0006520//cellular amino acid metabolic process	gi|255537429|ref|XP_002509781.1|/5.54154e-124/Serine racemase, putative [Ricinus communis]
Unigene9899_ANTbpfTARAAPEI-5	311	114	71.29	25.38	-1.49001	1.19588e-23	4.70514e-22	GO:0009526//plastid envelope;GO:0009534//chloroplast thylakoid	-	-	gi|225443363|ref|XP_002265895.1|/4.82395e-32/PREDICTED: uncharacterized protein LOC100242841 [Vitis vinifera]
Unigene12689_ANTbpfTARAAPEI-5	128	47	29.34	10.46	-1.48799	1.45255e-10	2.45405e-09	-	-	-	-
Unigene4814_ANTbpfTARAAPEI-5	128	47	29.34	10.46	-1.48799	1.45255e-10	2.45167e-09	-	-	-	-
Unigene8670_ANTbpfTARAAPEI-5	68	25	15.59	5.57	-1.48487	3.24948e-06	3.36607e-05	GO:0009534//chloroplast thylakoid	-	-	gi|224133726|ref|XP_002327665.1|/1.55794e-28/predicted protein [Populus trichocarpa]
Unigene38730_ANTbpfTARAAPEI-5	114	42	26.13	9.35	-1.48267	1.61481e-09	2.49497e-08	GO:0016020//membrane;GO:0015629//actin cytoskeleton	GO:0017111//nucleoside-triphosphatase activity	-	gi|225462707|ref|XP_002267282.1|/3.63022e-46/PREDICTED: myosin IB heavy chain [Vitis vinifera]
Unigene4035_ANTbpfTARAAPEI-5	179	66	41.03	14.69	-1.48184	3.88004e-14	9.04873e-13	-	-	-	gi|226377504|gb|ACO52508.1|/2.86687e-74/transcription factor APETALA2 [Vitis vinifera]
Unigene24133_ANTbpfTARAAPEI-5	57	21	13.07	4.68	-1.48168	2.13998e-05	0.0001943	-	-	-	-
Unigene42867_ANTbpfTARAAPEI-5	54	20	12.38	4.45	-1.47613	3.80634e-05	0.000329231	GO:0016020//membrane	GO:0005488//binding	GO:0008152//metabolic process	gi|224089442|ref|XP_002308721.1|/1.59541e-95/predicted protein [Populus trichocarpa]
Unigene23485_ANTbpfTARAAPEI-5	81	30	18.57	6.68	-1.47505	4.24106e-07	5.0093e-06	-	-	-	-
Unigene38562_ANTbpfTARAAPEI-5	197	73	45.16	16.25	-1.47461	2.5911e-15	6.53462e-14	-	-	-	-
Unigene15499_ANTbpfTARAAPEI-5	70	26	16.05	5.79	-1.47094	2.7558e-06	2.88743e-05	GO:0043231//intracellular membrane-bounded organelle	-	-	gi|242064434|ref|XP_002453506.1|/1.12551e-63/hypothetical protein SORBIDRAFT_04g007030 [Sorghum bicolor]
Unigene34798_ANTbpfTARAAPEI-5	70	26	16.05	5.79	-1.47094	2.7558e-06	2.88569e-05	-	-	-	-
Unigene34341_ANTbpfTARAAPEI-5	336	125	77.02	27.83	-1.46859	6.44328e-25	2.68099e-23	-	-	-	gi|225455106|ref|XP_002265766.1|/3.3448e-23/PREDICTED: nuclear migration protein nudC [Vitis vinifera]
Unigene5375_ANTbpfTARAAPEI-5	51	19	11.69	4.23	-1.46655	6.77764e-05	0.000557605	-	GO:0005488//binding	-	gi|359479203|ref|XP_002279847.2|/0/PREDICTED: uncharacterized protein LOC100248282 isoform 1 [Vitis vinifera]
Unigene35261_ANTbpfTARAAPEI-5	67	25	15.36	5.57	-1.46343	4.87582e-06	4.93872e-05	GO:0030964;GO:0005746//mitochondrial respiratory chain	GO:0046872//metal ion binding;GO:0051536//iron-sulfur cluster binding;GO:0003954//NADH dehydrogenase activity	GO:0006091//generation of precursor metabolites and energy	gi|351724157|ref|NP_001236536.1|/3.02731e-16/uncharacterized protein LOC100499826 [Glycine max]
Unigene32316_ANTbpfTARAAPEI-5	99	37	22.69	8.24	-1.46134	2.69892e-08	3.66137e-07	-	-	-	-
Unigene21094_ANTbpfTARAAPEI-5	2489	934	570.55	207.93	-1.45626	2.07112e-171	5.615e-169	-	-	-	-
Unigene41145_ANTbpfTARAAPEI-5	178	67	40.8	14.92	-1.45132	1.08537e-13	2.45531e-12	GO:0030120//vesicle coat	-	GO:0015031//protein transport	gi|218185340|gb|EEC67767.1|/1.40283e-96/hypothetical protein OsI_35302 [Oryza sativa Indica Group]
Unigene20923_ANTbpfTARAAPEI-5	69	26	15.82	5.79	-1.45011	4.12298e-06	4.22551e-05	-	-	-	-
Unigene34463_ANTbpfTARAAPEI-5	69	26	15.82	5.79	-1.45011	4.12298e-06	4.22301e-05	-	-	-	gi|225424355|ref|XP_002284889.1|/3.53545e-49/PREDICTED: uncharacterized protein LOC100242160 isoform 2 [Vitis vinifera]
Unigene14275_ANTbpfTARAAPEI-5	214	81	49.05	18.03	-1.44385	4.80826e-16	1.26024e-14	-	-	-	-
Unigene24142_ANTbpfTARAAPEI-5	227	86	52.03	19.15	-1.442	6.58382e-17	1.83955e-15	-	-	-	gi|297605228|ref|NP_001056895.2|/7.29312e-18/Os06g0163300 [Oryza sativa Japonica Group]
Unigene14296_ANTbpfTARAAPEI-5	100	38	22.92	8.46	-1.43788	3.40234e-08	4.57273e-07	-	GO:0003824//catalytic activity	-	gi|297736872|emb|CBI26073.3|/2.99444e-140/unnamed protein product [Vitis vinifera]
Unigene4318_ANTbpfTARAAPEI-5	92	35	21.09	7.79	-1.43686	1.24001e-07	1.57162e-06	GO:0043231//intracellular membrane-bounded organelle	GO:0016628//oxidoreductase activity, acting on the CH-CH group of donors, NAD or NADP as acceptor	GO:0008152//metabolic process	gi|296278608|gb|ADH04268.1|/1.64118e-23/MYC1b transcription factor [Nicotiana tabacum]
Unigene38850_ANTbpfTARAAPEI-5	410	156	93.98	34.73	-1.43617	4.05416e-29	1.99274e-27	-	-	-	-
Unigene40926_ANTbpfTARAAPEI-5	123	47	28.2	10.46	-1.43081	1.05807e-09	1.65691e-08	-	-	-	gi|242043954|ref|XP_002459848.1|/5.24142e-53/hypothetical protein SORBIDRAFT_02g012300 [Sorghum bicolor]
Unigene239_ANTbpfTARAAPEI-5	68	26	15.59	5.79	-1.42899	6.1464e-06	6.08711e-05	-	-	-	-
Unigene42358_ANTbpfTARAAPEI-5	78	30	17.88	6.68	-1.42043	1.40432e-06	1.53925e-05	GO:0009526//plastid envelope	GO:0017111//nucleoside-triphosphatase activity;GO:0008135//translation factor activity, nucleic acid binding;GO:0032561	GO:0006412//translation;GO:0009207	gi|224117542|ref|XP_002317604.1|/1.95415e-99/predicted protein [Populus trichocarpa]
Unigene18995_ANTbpfTARAAPEI-5	148	57	33.93	12.69	-1.41887	2.82588e-11	5.12885e-10	-	-	-	-
Unigene37138_ANTbpfTARAAPEI-5	57	22	13.07	4.9	-1.41541	4.0427e-05	0.000346224	-	GO:0017111//nucleoside-triphosphatase activity;GO:0015604//phosphonate transmembrane transporter activity;GO:0032559	GO:0009207	gi|225450516|ref|XP_002281168.1|/5.94e-77/PREDICTED: ABC transporter I family member 20 isoform 1 [Vitis vinifera]
Unigene39655_ANTbpfTARAAPEI-5	57	22	13.07	4.9	-1.41541	4.0427e-05	0.000346053	-	-	-	-
Unigene38408_ANTbpfTARAAPEI-5	145	56	33.24	12.47	-1.41446	4.9273e-11	8.73275e-10	-	-	-	-
Unigene29669_ANTbpfTARAAPEI-5	98	38	22.46	8.46	-1.40863	7.45942e-08	9.73146e-07	-	-	-	-
Unigene32615_ANTbpfTARAAPEI-5	72	28	16.5	6.23	-1.40516	4.3532e-06	4.43265e-05	-	-	-	-
Unigene36036_ANTbpfTARAAPEI-5	162	63	37.14	14.03	-1.40446	4.75536e-12	9.33374e-11	-	-	-	-
Unigene36517_ANTbpfTARAAPEI-5	54	21	12.38	4.68	-1.40343	7.1653e-05	0.000588104	GO:0044424//intracellular part	GO:0043169//cation binding;GO:0016791//phosphatase activity;GO:0016836//hydro-lyase activity	GO:0071265;GO:0043102	gi|356544052|ref|XP_003540469.1|/6.19989e-30/PREDICTED: probable bifunctional methylthioribulose-1-phosphate dehydratase/enolase-phosphatase E1-like [Glycine max]
Unigene17188_ANTbpfTARAAPEI-5	54	21	12.38	4.68	-1.40343	7.1653e-05	0.000587826	-	-	-	-
Unigene4649_ANTbpfTARAAPEI-5	54	21	12.38	4.68	-1.40343	7.1653e-05	0.000587548	GO:0043231//intracellular membrane-bounded organelle	-	-	gi|351726154|ref|NP_001236349.1|/3.36673e-23/uncharacterized protein LOC100527714 [Glycine max]
Unigene42781_ANTbpfTARAAPEI-5	54	21	12.38	4.68	-1.40343	7.1653e-05	0.00058727	-	-	-	gi|225450482|ref|XP_002280625.1|/3.18802e-93/PREDICTED: uncharacterized protein LOC100258021 [Vitis vinifera]
Unigene40464_ANTbpfTARAAPEI-5	154	60	35.3	13.36	-1.40175	1.70568e-11	3.17546e-10	-	-	-	gi|255560914|ref|XP_002521470.1|/1.24703e-21/RNA binding protein, putative [Ricinus communis]
Unigene43222_ANTbpfTARAAPEI-5	59	23	13.52	5.12	-1.40088	3.3926e-05	0.000296251	-	GO:0008194//UDP-glycosyltransferase activity	GO:0005975//carbohydrate metabolic process	gi|255568510|ref|XP_002525229.1|/0/Glycosyltransferase QUASIMODO1, putative [Ricinus communis]
Unigene38281_ANTbpfTARAAPEI-5	64	25	14.67	5.57	-1.39712	1.61088e-05	0.000149547	GO:0043231//intracellular membrane-bounded organelle	GO:0046873//metal ion transmembrane transporter activity	GO:0070838//divalent metal ion transport	gi|298204692|emb|CBI25190.3|/4.56676e-56/unnamed protein product [Vitis vinifera]
Unigene40231_ANTbpfTARAAPEI-5	69	27	15.82	6.01	-1.39631	7.66754e-06	7.49518e-05	-	GO:0046872//metal ion binding	-	gi|115460328|ref|NP_001053764.1|/3.14755e-51/Os04g0601400 [Oryza sativa Japonica Group]
Unigene21010_ANTbpfTARAAPEI-5	207	81	47.45	18.03	-1.39601	7.21674e-15	1.76115e-13	-	-	-	-
Unigene31239_ANTbpfTARAAPEI-5	97	38	22.24	8.46	-1.39443	1.10016e-07	1.40463e-06	-	-	-	-
Unigene7170_ANTbpfTARAAPEI-5	51	20	11.69	4.45	-1.3934	0.00012709	0.000996451	GO:0019866//organelle inner membrane;GO:0031966//mitochondrial membrane	-	-	gi|326503974|dbj|BAK02773.1|/3.21586e-31/predicted protein [Hordeum vulgare subsp. vulgare]
Unigene19089_ANTbpfTARAAPEI-5	51	20	11.69	4.45	-1.3934	0.00012709	0.000996001	-	-	-	-
Unigene5046_ANTbpfTARAAPEI-5	405	159	92.84	35.4	-1.391	1.67918e-27	7.74878e-26	-	-	-	-
Unigene39759_ANTbpfTARAAPEI-5	89	35	20.4	7.79	-1.38887	4.01118e-07	4.76372e-06	-	-	-	gi|225435800|ref|XP_002285750.1|/8.02216e-30/PREDICTED: uncharacterized protein LOC100253534 [Vitis vinifera]
Unigene44207_ANTbpfTARAAPEI-5	211	83	48.37	18.48	-1.38815	5.14586e-15	1.26826e-13	-	-	GO:0006351//transcription, DNA-dependent	gi|146147357|gb|ABQ01977.1|/6.95011e-179/scarecrow [Aeluropus littoralis]
Unigene43474_ANTbpfTARAAPEI-5	127	50	29.11	11.13	-1.38706	1.38229e-09	2.15297e-08	GO:0031461//cullin-RING ubiquitin ligase complex	GO:0019899//enzyme binding	GO:0009416//response to light stimulus;GO:0019941//modification-dependent protein catabolic process;GO:0009908//flower development	gi|225452781|ref|XP_002283300.1|/0/PREDICTED: cullin-3B [Vitis vinifera]
Unigene43299_ANTbpfTARAAPEI-5	195	77	44.7	17.14	-1.38291	6.53626e-14	1.49618e-12	GO:0005774//vacuolar membrane	-	GO:0015031//protein transport	gi|357168387|ref|XP_003581622.1|/1.46474e-71/PREDICTED: E3 ubiquitin-protein ligase RNF13-like [Brachypodium distachyon]
Unigene41604_ANTbpfTARAAPEI-5	63	25	14.44	5.57	-1.37432	2.38074e-05	0.000214811	-	GO:0004518//nuclease activity;GO:0005488//binding	-	gi|297739746|emb|CBI29928.3|/5.08301e-87/unnamed protein product [Vitis vinifera]
Unigene18712_ANTbpfTARAAPEI-5	324	129	74.27	28.72	-1.37072	7.40084e-22	2.68083e-20	-	-	-	-
Unigene37505_ANTbpfTARAAPEI-5	286	114	65.56	25.38	-1.36912	1.93008e-19	6.31866e-18	-	-	-	-
Unigene5111_ANTbpfTARAAPEI-5	155	62	35.53	13.8	-1.36437	3.80476e-11	6.7988e-10	-	-	-	gi|21554415|gb|AAM63520.1|/9.33779e-19/DnaJ protein, putative [Arabidopsis thaliana]
Unigene38486_ANTbpfTARAAPEI-5	125	50	28.65	11.13	-1.36408	2.96486e-09	4.44626e-08	GO:0044464//cell part	-	-	gi|115482862|ref|NP_001065024.1|/2.63013e-14/Os10g0508600 [Oryza sativa Japonica Group]
Unigene13921_ANTbpfTARAAPEI-5	55	22	12.61	4.9	-1.36371	8.87104e-05	0.00071326	-	-	-	-
Unigene11213_ANTbpfTARAAPEI-5	215	86	49.28	19.15	-1.36366	6.57336e-15	1.6064e-13	GO:0043231//intracellular membrane-bounded organelle	-	-	gi|356546854|ref|XP_003541837.1|/1.09002e-09/PREDICTED: uncharacterized protein LOC100805450 [Glycine max]
Unigene30087_ANTbpfTARAAPEI-5	85	34	19.48	7.57	-1.36363	1.0322e-06	1.15845e-05	-	-	-	-
Unigene36448_ANTbpfTARAAPEI-5	167	67	38.28	14.92	-1.35934	7.52372e-12	1.45372e-10	-	-	-	gi|332071136|gb|AED99886.1|/2.69112e-70/glycosyltransferase [Panax notoginseng]
Unigene43668_ANTbpfTARAAPEI-5	244	98	55.93	21.82	-1.35797	1.27689e-16	3.48354e-15	GO:0043231//intracellular membrane-bounded organelle	GO:0046872//metal ion binding;GO:0003676//nucleic acid binding	-	gi|225462348|ref|XP_002269152.1|/2.49142e-134/PREDICTED: zinc finger CCCH domain-containing protein 37 [Vitis vinifera]
Unigene40741_ANTbpfTARAAPEI-5	97	39	22.24	8.68	-1.35739	1.99025e-07	2.45436e-06	GO:0044464//cell part	-	-	gi|225444948|ref|XP_002282397.1|/5.95179e-38/PREDICTED: uncharacterized protein LOC100262870 [Vitis vinifera]
Unigene36006_ANTbpfTARAAPEI-5	112	45	25.67	10.02	-1.3572	2.21706e-08	3.03138e-07	-	-	-	-
Unigene38476_ANTbpfTARAAPEI-5	241	97	55.24	21.59	-1.35535	2.20552e-16	5.91468e-15	-	-	GO:0006950//response to stress;GO:0010038//response to metal ion	gi|225426999|ref|XP_002270596.1|/4.0577e-15/PREDICTED: 23.6 kDa heat shock protein, mitochondrial [Vitis vinifera]
Unigene7928_ANTbpfTARAAPEI-5	313	126	71.75	28.05	-1.35498	8.03846e-21	2.77839e-19	GO:0005634//nucleus	GO:0022892	GO:0051701;GO:0009608//response to symbiont;GO:0006886//intracellular protein transport	gi|256016311|gb|ACU56981.1|/1.47281e-180/importin alpha [Citrus sinensis]
Unigene16028_ANTbpfTARAAPEI-5	67	27	15.36	6.01	-1.35374	1.66418e-05	0.000154165	-	-	-	gi|297739846|emb|CBI30028.3|/4.40974e-11/unnamed protein product [Vitis vinifera]
Unigene35816_ANTbpfTARAAPEI-5	67	27	15.36	6.01	-1.35374	1.66418e-05	0.000154083	GO:0043231//intracellular membrane-bounded organelle	-	-	gi|225440274|ref|XP_002278905.1|/8.85806e-19/PREDICTED: uncharacterized protein LOC100267181 [Vitis vinifera]
Unigene10805_ANTbpfTARAAPEI-5	57	23	13.07	5.12	-1.35204	7.40016e-05	0.000605376	GO:0044464//cell part;GO:0043234//protein complex	GO:0016874//ligase activity	GO:0032446//protein modification by small protein conjugation	gi|359477093|ref|XP_003631936.1|/0/PREDICTED: E3 ubiquitin-protein ligase UPL6-like isoform 1 [Vitis vinifera]
Unigene44209_ANTbpfTARAAPEI-5	114	46	26.13	10.24	-1.35149	1.85971e-08	2.56501e-07	-	GO:0046914//transition metal ion binding;GO:0032559;GO:0042623//ATPase activity, coupled	-	gi|359482396|ref|XP_002271334.2|/0/PREDICTED: DEAD-box ATP-dependent RNA helicase 35 isoform 1 [Vitis vinifera]
Unigene43190_ANTbpfTARAAPEI-5	62	25	14.21	5.57	-1.35116	3.50438e-05	0.00030555	-	GO:0005506//iron ion binding;GO:0003824//catalytic activity;GO:0016209//antioxidant activity	GO:0008152//metabolic process;GO:0006950//response to stress	gi|225448619|ref|XP_002278996.1|/6.18265e-120/PREDICTED: peroxidase 4 [Vitis vinifera]
Unigene17797_ANTbpfTARAAPEI-5	161	65	36.91	14.47	-1.35095	2.25898e-11	4.14329e-10	GO:0043231//intracellular membrane-bounded organelle	GO:0008135//translation factor activity, nucleic acid binding	GO:0006352//transcription initiation, DNA-dependent;GO:0006412//translation	gi|225462089|ref|XP_002277017.1|/3.81111e-53/PREDICTED: transcription initiation factor TFIID subunit 11 [Vitis vinifera]
Unigene531_ANTbpfTARAAPEI-5	306	124	70.14	27.6	-1.34557	3.46396e-20	1.15806e-18	-	-	-	-
Unigene41078_ANTbpfTARAAPEI-5	185	75	42.41	16.7	-1.34456	8.84652e-13	1.85158e-11	-	-	-	gi|297735580|emb|CBI18074.3|/4.84578e-09/unnamed protein product [Vitis vinifera]
Unigene22997_ANTbpfTARAAPEI-5	1709	693	391.75	154.28	-1.34438	5.3127e-105	9.31118e-103	-	-	-	-
Unigene1751_ANTbpfTARAAPEI-5	170	69	38.97	15.36	-1.34319	7.72784e-12	1.48654e-10	-	GO:0004672//protein kinase activity;GO:0032559	GO:0006464//protein modification process	gi|225427681|ref|XP_002262726.1|/2.41217e-56/PREDICTED: serine/threonine-protein kinase SAPK3 [Vitis vinifera]
Unigene42362_ANTbpfTARAAPEI-5	113	46	25.9	10.24	-1.33874	2.71004e-08	3.67359e-07	-	-	-	gi|242065902|ref|XP_002454240.1|/8.8739e-76/hypothetical protein SORBIDRAFT_04g027350 [Sorghum bicolor]
Unigene41058_ANTbpfTARAAPEI-5	81	33	18.57	7.35	-1.33716	2.64126e-06	2.77412e-05	GO:0043231//intracellular membrane-bounded organelle	GO:0003677//DNA binding;GO:0001071//nucleic acid binding transcription factor activity;GO:0005515//protein binding	GO:0006351//transcription, DNA-dependent	gi|302770248|ref|XP_002968543.1|/2.63442e-39/hypothetical protein SELMODRAFT_231160 [Selaginella moellendorffii]
Unigene42283_ANTbpfTARAAPEI-5	103	42	23.61	9.35	-1.33636	1.16908e-07	1.48824e-06	GO:0031410//cytoplasmic vesicle	-	-	gi|359494776|ref|XP_002269971.2|/1.57614e-69/PREDICTED: transmembrane protein 184A-like [Vitis vinifera]
Unigene37723_ANTbpfTARAAPEI-5	201	82	46.07	18.25	-1.33593	1.23775e-13	2.78913e-12	GO:0031224//intrinsic to membrane	GO:0015662//ATPase activity, coupled to transmembrane movement of ions, phosphorylative mechanism;GO:0032559	GO:0009206;GO:0006811//ion transport;GO:0009207	gi|301154095|emb|CBW30173.1|/7.88202e-89/Plasma membrane ATPase 4 [Musa balbisiana]
Unigene39628_ANTbpfTARAAPEI-5	98	40	22.46	8.9	-1.33548	2.43198e-07	2.96329e-06	GO:0031224//intrinsic to membrane	GO:0015075//ion transmembrane transporter activity;GO:0005515//protein binding;GO:0000166//nucleotide binding	GO:0033554//cellular response to stress;GO:0006811//ion transport	gi|356515024|ref|XP_003526201.1|/2.95362e-37/PREDICTED: cyclic nucleotide-gated ion channel 4-like [Glycine max]
Unigene29232_ANTbpfTARAAPEI-5	169	69	38.74	15.36	-1.33465	1.12157e-11	2.12914e-10	-	-	-	-
Unigene24998_ANTbpfTARAAPEI-5	71	29	16.28	6.46	-1.33349	1.1597e-05	0.000110621	-	-	-	-
Unigene1871_ANTbpfTARAAPEI-5	132	54	30.26	12.02	-1.33198	2.13816e-09	3.26004e-08	-	-	-	-
Unigene6512_ANTbpfTARAAPEI-5	61	25	13.98	5.57	-1.32762	5.1371e-05	0.00042894	GO:0031224//intrinsic to membrane	GO:0016628//oxidoreductase activity, acting on the CH-CH group of donors, NAD or NADP as acceptor;GO:0022891//substrate-specific transmembrane transporter activity	GO:0008152//metabolic process;GO:0071702	gi|298205031|emb|CBI34338.3|/2.29279e-32/unnamed protein product [Vitis vinifera]
Unigene35210_ANTbpfTARAAPEI-5	95	39	21.78	8.68	-1.32724	4.23354e-07	5.00383e-06	GO:0043234//protein complex	GO:0032182//small conjugating protein binding;GO:0046914//transition metal ion binding;GO:0046983//protein dimerization activity;GO:0019787//small conjugating protein ligase activity	GO:0032446//protein modification by small protein conjugation;GO:0009845//seed germination	gi|302143251|emb|CBI20546.3|/4.03842e-45/unnamed protein product [Vitis vinifera]
Unigene1817_ANTbpfTARAAPEI-5	265	109	60.75	24.27	-1.32371	2.73656e-17	7.86127e-16	-	-	-	-
Unigene7200_ANTbpfTARAAPEI-5	63	26	14.44	5.79	-1.31844	4.27576e-05	0.000364922	-	-	-	-
Unigene32838_ANTbpfTARAAPEI-5	369	153	84.59	34.06	-1.31241	3.5283e-23	1.36651e-21	-	-	-	gi|357118181|ref|XP_003560836.1|/6.23519e-09/PREDICTED: zinc finger protein CONSTANS-LIKE 16-like [Brachypodium distachyon]
Unigene35953_ANTbpfTARAAPEI-5	106	44	24.3	9.8	-1.3101	1.18626e-07	1.509e-06	-	-	-	-
Unigene3131_ANTbpfTARAAPEI-5	313	130	71.75	28.94	-1.30991	7.63952e-20	2.52964e-18	-	-	-	gi|326526599|dbj|BAJ97316.1|/7.53078e-08/predicted protein [Hordeum vulgare subsp. vulgare]
Unigene30350_ANTbpfTARAAPEI-5	65	27	14.9	6.01	-1.30988	3.5568e-05	0.000309499	-	-	-	-
Unigene35839_ANTbpfTARAAPEI-5	65	27	14.9	6.01	-1.30988	3.5568e-05	0.000309344	-	-	-	-
Unigene23321_ANTbpfTARAAPEI-5	178	74	40.8	16.47	-1.30873	6.70072e-12	1.29759e-10	-	-	-	gi|356560081|ref|XP_003548324.1|/1.13496e-10/PREDICTED: putative phagocytic receptor 1b-like [Glycine max]
Unigene11022_ANTbpfTARAAPEI-5	60	25	13.75	5.57	-1.30368	7.49872e-05	0.000612861	-	-	-	-
Unigene6113_ANTbpfTARAAPEI-5	60	25	13.75	5.57	-1.30368	7.49872e-05	0.000612572	-	-	-	-
Unigene3870_ANTbpfTARAAPEI-5	67	28	15.36	6.23	-1.30187	2.95726e-05	0.000259805	GO:0031090//organelle membrane;GO:0043231//intracellular membrane-bounded organelle;GO:0031224//intrinsic to membrane	GO:0022891//substrate-specific transmembrane transporter activity;GO:0016628//oxidoreductase activity, acting on the CH-CH group of donors, NAD or NADP as acceptor	GO:0008152//metabolic process;GO:0071702	gi|225430744|ref|XP_002266704.1|/0/PREDICTED: sugar transporter ERD6-like 6 [Vitis vinifera]
Unigene5032_ANTbpfTARAAPEI-5	165	69	37.82	15.36	-1.29997	4.89468e-11	8.72843e-10	GO:0031410//cytoplasmic vesicle	GO:0046914//transition metal ion binding;GO:0016682//oxidoreductase activity, acting on diphenols and related substances as donors, oxygen as acceptor	GO:0008152//metabolic process	gi|225444480|ref|XP_002272880.1|/2.91226e-46/PREDICTED: L-ascorbate oxidase homolog [Vitis vinifera]
Unigene40796_ANTbpfTARAAPEI-5	160	67	36.68	14.92	-1.29775	1.0085e-10	1.73769e-09	-	-	-	gi|255538440|ref|XP_002510285.1|/3.67363e-27/signal peptidase I, putative [Ricinus communis]
Unigene7329_ANTbpfTARAAPEI-5	262	110	60.06	24.49	-1.29421	1.41898e-16	3.85905e-15	-	-	-	gi|225438714|ref|XP_002282485.1|/1.92028e-64/PREDICTED: uncharacterized protein LOC100267903 [Vitis vinifera]
Unigene41890_ANTbpfTARAAPEI-5	207	87	47.45	19.37	-1.29258	2.2154e-13	4.89051e-12	GO:0043231//intracellular membrane-bounded organelle	GO:0003676//nucleic acid binding;GO:0005515//protein binding	GO:0006351//transcription, DNA-dependent;GO:0009755//hormone-mediated signaling pathway	gi|359493580|ref|XP_003634630.1|/3.30525e-31/PREDICTED: auxin response factor 1-like isoform 2 [Vitis vinifera]
Unigene43731_ANTbpfTARAAPEI-5	107	45	24.53	10.02	-1.29166	1.43087e-07	1.80298e-06	-	-	-	gi|297734001|emb|CBI15248.3|/3.13528e-156/unnamed protein product [Vitis vinifera]
Unigene5681_ANTbpfTARAAPEI-5	64	27	14.67	6.01	-1.28743	5.16876e-05	0.000431376	-	-	-	gi|239056187|emb|CAQ58623.1|/1.96955e-34/unknown gene [Vitis vinifera]
Unigene42895_ANTbpfTARAAPEI-5	168	71	38.51	15.81	-1.2844	4.9169e-11	8.72322e-10	GO:0009536//plastid	GO:0016798//hydrolase activity, acting on glycosyl bonds;GO:0043167//ion binding;GO:0016758//transferase activity, transferring hexosyl groups	GO:0005982//starch metabolic process	gi|356508675|ref|XP_003523080.1|/1.82061e-139/PREDICTED: 1,4-alpha-glucan-branching enzyme-like [Glycine max]
Unigene27344_ANTbpfTARAAPEI-5	340	144	77.94	32.06	-1.28159	9.18814e-21	3.16945e-19	-	-	-	-
Unigene10754_ANTbpfTARAAPEI-5	59	25	13.52	5.57	-1.27935	0.000108987	0.000861517	-	-	-	-
Unigene41707_ANTbpfTARAAPEI-5	59	25	13.52	5.57	-1.27935	0.000108987	0.000861125	GO:0009534//chloroplast thylakoid	-	-	gi|225431386|ref|XP_002279284.1|/1.06469e-55/PREDICTED: uncharacterized protein LOC100266100 [Vitis vinifera]
Unigene35794_ANTbpfTARAAPEI-5	478	203	109.57	45.19	-1.27778	2.01476e-28	9.65693e-27	GO:0043231//intracellular membrane-bounded organelle	GO:0043169//cation binding	-	gi|297734522|emb|CBI15769.3|/1.66669e-25/unnamed protein product [Vitis vinifera]
Unigene26737_ANTbpfTARAAPEI-5	73	31	16.73	6.9	-1.27777	1.69549e-05	0.000156565	-	-	-	-
Unigene33441_ANTbpfTARAAPEI-5	101	43	23.15	9.57	-1.27442	4.281e-07	5.03932e-06	GO:0009536//plastid	GO:0016882//cyclo-ligase activity;GO:0032559	GO:0006760//folic acid-containing compound metabolic process	gi|326492189|dbj|BAJ98319.1|/1.71131e-19/predicted protein [Hordeum vulgare subsp. vulgare]
Unigene41030_ANTbpfTARAAPEI-5	162	69	37.14	15.36	-1.2738	1.45183e-10	2.45524e-09	-	-	-	-
Unigene44220_ANTbpfTARAAPEI-5	176	75	40.34	16.7	-1.27236	2.38962e-11	4.36905e-10	GO:0009536//plastid	GO:0004175//endopeptidase activity;GO:0042623//ATPase activity, coupled;GO:0032559	GO:0009642//response to light intensity;GO:0006950//response to stress;GO:0044257//cellular protein catabolic process	gi|359490527|ref|XP_002268307.2|/0/PREDICTED: ATP-dependent zinc metalloprotease FTSH 11, chloroplastic/mitochondrial-like [Vitis vinifera]
Unigene43429_ANTbpfTARAAPEI-5	122	52	27.97	11.58	-1.27225	2.77646e-08	3.76068e-07	GO:0016020//membrane	-	-	gi|219886415|gb|ACL53582.1|/6.24259e-137/unknown [Zea mays]
Unigene36948_ANTbpfTARAAPEI-5	68	29	15.59	6.46	-1.27101	3.55732e-05	0.000309234	-	GO:0016628//oxidoreductase activity, acting on the CH-CH group of donors, NAD or NADP as acceptor;GO:0004175//endopeptidase activity	GO:0019538//protein metabolic process	gi|297611567|ref|NP_001067609.2|/6.17809e-39/Os11g0246600 [Oryza sativa Japonica Group]
Unigene2007_ANTbpfTARAAPEI-5	84	36	19.26	8.01	-1.26573	4.64306e-06	4.71121e-05	GO:0044464//cell part	GO:0046914//transition metal ion binding;GO:0019787//small conjugating protein ligase activity	GO:0000278//mitotic cell cycle	gi|357467991|ref|XP_003604280.1|/5.36106e-44/Anaphase promoting complex subunit [Medicago truncatula]
Unigene34738_ANTbpfTARAAPEI-5	107	46	24.53	10.24	-1.26033	2.46506e-07	3.00149e-06	-	-	-	-
Unigene31914_ANTbpfTARAAPEI-5	221	95	50.66	21.15	-1.26019	1.07786e-13	2.44152e-12	-	-	-	-
Unigene39483_ANTbpfTARAAPEI-5	65	28	14.9	6.23	-1.25801	6.19464e-05	0.000514028	GO:0044444//cytoplasmic part	GO:0016811//hydrolase activity, acting on carbon-nitrogen (but not peptide) bonds, in linear amides	GO:0031669//cellular response to nutrient levels;GO:0006208//pyrimidine base catabolic process	gi|115472115|ref|NP_001059656.1|/2.70169e-104/Os07g0485100 [Oryza sativa Japonica Group]
Unigene15111_ANTbpfTARAAPEI-5	65	28	14.9	6.23	-1.25801	6.19464e-05	0.000513782	GO:0043231//intracellular membrane-bounded organelle	GO:0003676//nucleic acid binding	-	gi|63115357|gb|AAY33857.1|/2.31165e-29/putative squamosa promoter-binding protein [Betula platyphylla]
Unigene16118_ANTbpfTARAAPEI-5	81	35	18.57	7.79	-1.25328	8.04122e-06	7.83838e-05	GO:0043231//intracellular membrane-bounded organelle	GO:0046872//metal ion binding;GO:0051766;GO:0051765;GO:0032559	GO:0043647//inositol phosphate metabolic process	gi|296084369|emb|CBI24757.3|/1.53615e-20/unnamed protein product [Vitis vinifera]
Unigene43660_ANTbpfTARAAPEI-5	118	51	27.05	11.35	-1.25294	6.8501e-08	8.95001e-07	-	GO:0004553//hydrolase activity, hydrolyzing O-glycosyl compounds	GO:0005975//carbohydrate metabolic process	gi|359489837|ref|XP_003633983.1|/1.54827e-136/PREDICTED: uncharacterized protein LOC100255153 [Vitis vinifera]
Unigene35131_ANTbpfTARAAPEI-5	104	45	23.84	10.02	-1.2505	4.24842e-07	5.01458e-06	GO:0043232;GO:0043231//intracellular membrane-bounded organelle	GO:0015036//disulfide oxidoreductase activity;GO:0016668//oxidoreductase activity, acting on a sulfur group of donors, NAD or NADP as acceptor	GO:0018904;GO:0019725//cellular homeostasis;GO:0006996//organelle organization	gi|357147662|ref|XP_003574431.1|/4.23086e-26/PREDICTED: thioredoxin-like protein CITRX, chloroplastic-like [Brachypodium distachyon]
Unigene15530_ANTbpfTARAAPEI-5	90	39	20.63	8.68	-1.24898	2.65672e-06	2.78867e-05	GO:0044464//cell part	GO:0005083//small GTPase regulator activity;GO:0042802//identical protein binding	GO:0033205//cell cycle cytokinesis;GO:0009926//auxin polar transport;GO:0000902//cell morphogenesis;GO:0045229//external encapsulating structure organization;GO:0032011//ARF protein signal transduction;GO:0001738//morphogenesis of a polarized epithelium;GO:0048764;GO:0032386//regulation of intracellular transport;GO:0048527//lateral root development;GO:0003006//developmental process involved in r…	gi|255562960|ref|XP_002522485.1|/0/pattern formation protein, putative [Ricinus communis]
Unigene32948_ANTbpfTARAAPEI-5	113	49	25.9	10.91	-1.2473	1.41685e-07	1.78661e-06	-	-	-	-
Unigene44059_ANTbpfTARAAPEI-5	159	69	36.45	15.36	-1.24674	4.23896e-10	6.86743e-09	-	-	-	gi|225449082|ref|XP_002274556.1|/7.0597e-177/PREDICTED: uncharacterized protein sll0005 [Vitis vinifera]
Unigene754_ANTbpfTARAAPEI-5	99	43	22.69	9.57	-1.24547	8.81196e-07	9.9867e-06	-	-	-	-
Unigene27238_ANTbpfTARAAPEI-5	184	80	42.18	17.81	-1.24387	1.9633e-11	3.62396e-10	-	-	-	-
Unigene11561_ANTbpfTARAAPEI-5	69	30	15.82	6.68	-1.24383	4.24558e-05	0.000362525	GO:0043231//intracellular membrane-bounded organelle	-	-	gi|225449311|ref|XP_002277052.1|/1.33807e-85/PREDICTED: uncharacterized protein C22orf13 homolog [Vitis vinifera]
Unigene26934_ANTbpfTARAAPEI-5	78	34	17.88	7.57	-1.23998	1.39158e-05	0.000131082	-	GO:0015925;GO:0043167//ion binding	GO:0044238//primary metabolic process	gi|297742706|emb|CBI35340.3|/5.25198e-16/unnamed protein product [Vitis vinifera]
Unigene13262_ANTbpfTARAAPEI-5	71	31	16.28	6.9	-1.23843	3.51388e-05	0.000306071	-	-	GO:0042254//ribosome biogenesis	gi|225426777|ref|XP_002282782.1|/7.33285e-68/PREDICTED: ribosomal RNA processing protein 36 homolog [Vitis vinifera]
Unigene38524_ANTbpfTARAAPEI-5	199	87	45.62	19.37	-1.23584	3.8427e-12	7.64618e-11	GO:0043231//intracellular membrane-bounded organelle	GO:0016491//oxidoreductase activity	GO:0008152//metabolic process	gi|147777305|emb|CAN66802.1|/1.02472e-42/hypothetical protein VITISV_041905 [Vitis vinifera]
Unigene16637_ANTbpfTARAAPEI-5	121	53	27.74	11.8	-1.23318	6.75612e-08	8.83387e-07	GO:0009536//plastid	GO:0016742//hydroxymethyl-, formyl- and related transferase activity;GO:0048037//cofactor binding	GO:0009069//serine family amino acid metabolic process;GO:0006730//one-carbon metabolic process	gi|225429452|ref|XP_002277146.1|/0/PREDICTED: serine hydroxymethyltransferase, mitochondrial [Vitis vinifera]
Unigene32770_ANTbpfTARAAPEI-5	98	43	22.46	9.57	-1.23077	1.25895e-06	1.39757e-05	-	-	-	-
Unigene10477_ANTbpfTARAAPEI-5	107	47	24.53	10.46	-1.22966	4.18414e-07	4.94881e-06	-	-	-	-
Unigene43006_ANTbpfTARAAPEI-5	184	81	42.18	18.03	-1.22616	3.29946e-11	5.93869e-10	-	-	-	gi|224053741|ref|XP_002297956.1|/1.40974e-110/predicted protein [Populus trichocarpa]
Unigene19960_ANTbpfTARAAPEI-5	100	44	22.92	9.8	-1.22575	1.04419e-06	1.17116e-05	-	-	-	-
Unigene38535_ANTbpfTARAAPEI-5	167	74	38.28	16.47	-1.21675	3.4107e-10	5.57242e-09	GO:0009532//plastid stroma;GO:0009526//plastid envelope;GO:0009579//thylakoid;GO:0044434	GO:0017111//nucleoside-triphosphatase activity;GO:0008320//protein transmembrane transporter activity;GO:0032559	GO:0009642//response to light intensity;GO:0009657//plastid organization;GO:0015979//photosynthesis;GO:0006886//intracellular protein transport;GO:0000904//cell morphogenesis involved in differentiation	gi|242057233|ref|XP_002457762.1|/2.36236e-39/hypothetical protein SORBIDRAFT_03g013090 [Sorghum bicolor]
Unigene39024_ANTbpfTARAAPEI-5	187	83	42.87	18.48	-1.214	3.23368e-11	5.82633e-10	-	-	-	gi|255585277|ref|XP_002533338.1|/3.71451e-12/conserved hypothetical protein [Ricinus communis]
Unigene12555_ANTbpfTARAAPEI-5	63	28	14.44	6.23	-1.21277	0.000127639	0.000999847	-	-	-	gi|225462743|ref|XP_002268106.1|/0/PREDICTED: uncharacterized protein LOC100248390 [Vitis vinifera]
Unigene11828_ANTbpfTARAAPEI-5	63	28	14.44	6.23	-1.21277	0.000127639	0.000999396	GO:0030529//ribonucleoprotein complex;GO:0009536//plastid	GO:0003723//RNA binding;GO:0005198//structural molecule activity	GO:0010467//gene expression	gi|359494830|ref|XP_003634850.1|/2.95909e-113/PREDICTED: 50S ribosomal protein L4-like [Vitis vinifera]
Unigene36306_ANTbpfTARAAPEI-5	108	48	24.76	10.69	-1.21175	4.93668e-07	5.79542e-06	-	-	-	gi|255585333|ref|XP_002533364.1|/6.46175e-34/hypothetical protein RCOM_0453040 [Ricinus communis]
Unigene21744_ANTbpfTARAAPEI-5	319	142	73.12	31.61	-1.20989	5.13292e-18	1.53819e-16	-	-	-	-
Unigene22170_ANTbpfTARAAPEI-5	150	67	34.38	14.92	-1.20432	3.5366e-09	5.26274e-08	-	-	-	-
Unigene36032_ANTbpfTARAAPEI-5	143	64	32.78	14.25	-1.20185	8.7389e-09	1.2552e-07	GO:0030529//ribonucleoprotein complex	GO:0003676//nucleic acid binding;GO:0005198//structural molecule activity	GO:0010467//gene expression	gi|192910762|gb|ACF06489.1|/2.25304e-60/ribosomal protein L10a [Elaeis guineensis]
Unigene9332_ANTbpfTARAAPEI-5	67	30	15.36	6.68	-1.20126	8.69086e-05	0.000699745	-	-	-	-
Unigene37573_ANTbpfTARAAPEI-5	87	39	19.94	8.68	-1.1999	7.71036e-06	7.52856e-05	-	-	-	gi|297738380|emb|CBI27581.3|/6.57822e-24/unnamed protein product [Vitis vinifera]
Unigene26568_ANTbpfTARAAPEI-5	69	31	15.82	6.9	-1.19708	7.17146e-05	0.000587498	-	-	-	-
Unigene17512_ANTbpfTARAAPEI-5	118	53	27.05	11.8	-1.19684	1.93218e-07	2.39124e-06	GO:0000325//plant-type vacuole	GO:0046914//transition metal ion binding	GO:0006996//organelle organization	gi|225447592|ref|XP_002272218.1|/0/PREDICTED: vacuolar protein sorting-associated protein 11 homolog [Vitis vinifera]
Unigene17284_ANTbpfTARAAPEI-5	100	45	22.92	10.02	-1.19372	1.7457e-06	1.88134e-05	GO:0031224//intrinsic to membrane;GO:0043231//intracellular membrane-bounded organelle	GO:0008146//sulfotransferase activity	GO:0005975//carbohydrate metabolic process	gi|225435336|ref|XP_002285216.1|/8.83488e-169/PREDICTED: protein-tyrosine sulfotransferase [Vitis vinifera]
Unigene28548_ANTbpfTARAAPEI-5	71	32	16.28	7.12	-1.19315	5.91784e-05	0.000491529	GO:0030529//ribonucleoprotein complex	GO:0005198//structural molecule activity	GO:0010467//gene expression	gi|297741460|emb|CBI32591.3|/1.641e-46/unnamed protein product [Vitis vinifera]
Unigene36571_ANTbpfTARAAPEI-5	142	64	32.55	14.25	-1.1917	1.23402e-08	1.72952e-07	-	GO:0016740//transferase activity	GO:0044237//cellular metabolic process	gi|125589457|gb|EAZ29807.1|/3.91048e-08/hypothetical protein OsJ_13866 [Oryza sativa Japonica Group]
Unigene33054_ANTbpfTARAAPEI-5	142	64	32.55	14.25	-1.1917	1.23402e-08	1.72813e-07	-	-	-	-
Unigene9710_ANTbpfTARAAPEI-5	82	37	18.8	8.24	-1.19002	1.60067e-05	0.000148759	-	-	-	-
Unigene22719_ANTbpfTARAAPEI-5	79	36	18.11	8.01	-1.17691	2.74504e-05	0.000242264	-	-	-	-
Unigene8166_ANTbpfTARAAPEI-5	90	41	20.63	9.13	-1.17606	7.46106e-06	7.30982e-05	-	GO:0046872//metal ion binding	-	gi|242066020|ref|XP_002454299.1|/6.59587e-74/hypothetical protein SORBIDRAFT_04g028200 [Sorghum bicolor]
Unigene16448_ANTbpfTARAAPEI-5	147	67	33.7	14.92	-1.1755	9.90794e-09	1.41492e-07	-	-	-	-
Unigene18567_ANTbpfTARAAPEI-5	116	53	26.59	11.8	-1.1721	3.84584e-07	4.57676e-06	-	GO:0046914//transition metal ion binding	-	gi|242089661|ref|XP_002440663.1|/5.43821e-13/hypothetical protein SORBIDRAFT_09g004760 [Sorghum bicolor]
Unigene43914_ANTbpfTARAAPEI-5	116	53	26.59	11.8	-1.1721	3.84584e-07	4.57362e-06	-	GO:0033612//receptor serine/threonine kinase binding;GO:0019787//small conjugating protein ligase activity	GO:0032446//protein modification by small protein conjugation	gi|225425823|ref|XP_002264918.1|/0/PREDICTED: U-box domain-containing protein 6-like [Vitis vinifera]
Unigene37280_ANTbpfTARAAPEI-5	94	43	21.55	9.57	-1.1711	5.09458e-06	5.11847e-05	-	-	-	gi|222630969|gb|EEE63101.1|/1.22554e-08/hypothetical protein OsJ_17909 [Oryza sativa Japonica Group]
Unigene20855_ANTbpfTARAAPEI-5	310	142	71.06	31.61	-1.16866	1.08596e-16	2.99087e-15	-	-	-	-
Unigene13658_ANTbpfTARAAPEI-5	85	39	19.48	8.68	-1.16623	1.54371e-05	0.000143927	-	-	-	-
Unigene39633_ANTbpfTARAAPEI-5	74	34	16.96	7.57	-1.16377	5.70234e-05	0.000474311	GO:0031090//organelle membrane;GO:0043231//intracellular membrane-bounded organelle	GO:0004672//protein kinase activity;GO:0019899//enzyme binding;GO:0032559	GO:0006464//protein modification process;GO:0010087//phloem or xylem histogenesis	gi|255578119|ref|XP_002529929.1|/4.42386e-25/kinase, putative [Ricinus communis]
Unigene43994_ANTbpfTARAAPEI-5	176	81	40.34	18.03	-1.16181	5.12352e-10	8.24659e-09	GO:0044424//intracellular part	GO:0016829//lyase activity	GO:0006779//porphyrin biosynthetic process	gi|357520255|ref|XP_003630416.1|/7.90251e-170/Ferrochelatase [Medicago truncatula]
Unigene38694_ANTbpfTARAAPEI-5	258	119	59.14	26.49	-1.15869	5.74096e-14	1.31761e-12	GO:0043231//intracellular membrane-bounded organelle	GO:0004180//carboxypeptidase activity	GO:0019538//protein metabolic process	gi|45935141|gb|AAS79599.1|/1.12216e-23/putative serine carboxipeptidase [Ipomoea trifida]
Unigene24202_ANTbpfTARAAPEI-5	199	92	45.62	20.48	-1.15545	4.67662e-11	8.34815e-10	-	-	-	-
Unigene41133_ANTbpfTARAAPEI-5	110	51	25.22	11.35	-1.15188	1.10902e-06	1.24066e-05	GO:0043231//intracellular membrane-bounded organelle	-	-	gi|225450553|ref|XP_002281765.1|/1.05268e-27/PREDICTED: uncharacterized protein LOC100257949 [Vitis vinifera]
Unigene19725_ANTbpfTARAAPEI-5	84	39	19.26	8.68	-1.14984	2.17338e-05	0.000196921	-	-	-	-
Unigene10007_ANTbpfTARAAPEI-5	84	39	19.26	8.68	-1.14984	2.17338e-05	0.000196818	-	GO:0046872//metal ion binding;GO:0016790//thiolester hydrolase activity	GO:0019941//modification-dependent protein catabolic process	gi|359476454|ref|XP_002271840.2|/0/PREDICTED: ubiquitin carboxyl-terminal hydrolase 19-like [Vitis vinifera]
Unigene36713_ANTbpfTARAAPEI-5	116	54	26.59	12.02	-1.14545	6.26494e-07	7.26624e-06	-	GO:0016628//oxidoreductase activity, acting on the CH-CH group of donors, NAD or NADP as acceptor;GO:0032559	GO:0008152//metabolic process;GO:0050896//response to stimulus	gi|123650|sp|P09189.1|HSP7C_PETHY/6.36527e-86/RecName: Full=Heat shock cognate 70 kDa protein
Unigene40113_ANTbpfTARAAPEI-5	294	137	67.39	30.5	-1.14373	2.01614e-15	5.11433e-14	-	GO:0016853//isomerase activity	-	gi|224066499|ref|XP_002302110.1|/3.10766e-35/copalyl diphosphate synthase [Populus trichocarpa]
Unigene10064_ANTbpfTARAAPEI-5	221	103	50.66	22.93	-1.14361	5.97454e-12	1.15956e-10	-	-	-	-
Unigene40906_ANTbpfTARAAPEI-5	124	58	28.42	12.91	-1.13842	2.92738e-07	3.54452e-06	GO:0031332	GO:0016787//hydrolase activity;GO:0005488//binding	GO:0016458//gene silencing	gi|225451677|ref|XP_002278217.1|/3.35734e-68/PREDICTED: staphylococcal nuclease domain-containing protein 1 [Vitis vinifera]
Unigene29790_ANTbpfTARAAPEI-5	126	59	28.88	13.13	-1.1372	2.42056e-07	2.95145e-06	GO:0009536//plastid	-	GO:0010467//gene expression;GO:0009767//photosynthetic electron transport chain	gi|115455333|ref|NP_001051267.1|/1.62249e-25/Os03g0748300 [Oryza sativa Japonica Group]
Unigene37801_ANTbpfTARAAPEI-5	210	99	48.14	22.04	-1.12711	3.39638e-11	6.1068e-10	-	-	-	-
Unigene36386_ANTbpfTARAAPEI-5	159	75	36.45	16.7	-1.12607	8.37096e-09	1.20335e-07	-	-	-	-
Unigene38434_ANTbpfTARAAPEI-5	214	101	49.05	22.48	-1.12561	2.33282e-11	4.27421e-10	GO:0031410//cytoplasmic vesicle;GO:0031090//organelle membrane;GO:0043231//intracellular membrane-bounded organelle	-	-	gi|297735243|emb|CBI17605.3|/1.14346e-78/unnamed protein product [Vitis vinifera]
Unigene3894_ANTbpfTARAAPEI-5	148	70	33.93	15.58	-1.12287	2.99874e-08	4.03968e-07	GO:0043231//intracellular membrane-bounded organelle	-	-	gi|359481103|ref|XP_002263641.2|/0/PREDICTED: trafficking protein particle complex subunit 8-like [Vitis vinifera]
Unigene28585_ANTbpfTARAAPEI-5	95	45	21.78	10.02	-1.12012	9.57352e-06	9.25405e-05	-	-	-	-
Unigene10692_ANTbpfTARAAPEI-5	137	65	31.4	14.47	-1.1177	1.07684e-07	1.37688e-06	-	-	-	-
Unigene39490_ANTbpfTARAAPEI-5	181	86	41.49	19.15	-1.11542	1.04727e-09	1.64149e-08	-	-	-	-
Unigene33792_ANTbpfTARAAPEI-5	101	48	23.15	10.69	-1.11475	5.37278e-06	5.38551e-05	-	-	-	-
Unigene19465_ANTbpfTARAAPEI-5	164	78	37.59	17.36	-1.11458	6.58618e-09	9.52307e-08	-	-	-	-
Unigene42192_ANTbpfTARAAPEI-5	84	40	19.26	8.9	-1.11373	3.51144e-05	0.000306012	GO:0015629//actin cytoskeleton	GO:0005488//binding	GO:0008064//regulation of actin polymerization or depolymerization;GO:0000904//cell morphogenesis involved in differentiation	gi|225424319|ref|XP_002284770.1|/8.78475e-94/PREDICTED: actin-related protein 2/3 complex subunit 2 isoform 1 [Vitis vinifera]
Unigene23374_ANTbpfTARAAPEI-5	2814	1339	645.05	298.09	-1.11366	5.1718e-128	1.09434e-125	-	-	-	-
Unigene2616_ANTbpfTARAAPEI-5	210	100	48.14	22.26	-1.11278	5.40236e-11	9.55518e-10	-	-	-	-
Unigene38747_ANTbpfTARAAPEI-5	189	90	43.32	20.04	-1.11215	4.92224e-10	7.95212e-09	GO:0009532//plastid stroma;GO:0016020//membrane	GO:0005488//binding	GO:0006952//defense response;GO:0033554//cellular response to stress;GO:0009581	gi|225444855|ref|XP_002279295.1|/4.834e-22/PREDICTED: disease resistance protein RPS2 [Vitis vinifera]
Unigene5160_ANTbpfTARAAPEI-5	216	103	49.51	22.93	-1.11048	3.0715e-11	5.55142e-10	GO:0009526//plastid envelope;GO:0009532//plastid stroma	GO:0017111//nucleoside-triphosphatase activity;GO:0032559	GO:0043170	gi|242072916|ref|XP_002446394.1|/0/hypothetical protein SORBIDRAFT_06g015220 [Sorghum bicolor]
Unigene36846_ANTbpfTARAAPEI-5	111	53	25.44	11.8	-1.10831	2.0559e-06	2.1979e-05	GO:0043231//intracellular membrane-bounded organelle;GO:0030529//ribonucleoprotein complex	GO:0005198//structural molecule activity	GO:0010467//gene expression	gi|3885884|gb|AAC78102.1|/1.11427e-53/60S ribosomal protein L21 [Oryza sativa Japonica Group]
Unigene40396_ANTbpfTARAAPEI-5	90	43	20.63	9.57	-1.10815	1.96321e-05	0.000178812	GO:0009526//plastid envelope;GO:0042579//microbody	GO:0004553//hydrolase activity, hydrolyzing O-glycosyl compounds;GO:0016791//phosphatase activity	GO:0052482;GO:0019762//glucosinolate catabolic process;GO:0050832//defense response to fungus	gi|225438815|ref|XP_002278436.1|/4.63479e-13/PREDICTED: putative tyrosine-protein phosphatase TPTE-like [Vitis vinifera]
Unigene21707_ANTbpfTARAAPEI-5	297	142	68.08	31.61	-1.10685	7.74102e-15	1.88379e-13	-	-	-	-
Unigene21371_ANTbpfTARAAPEI-5	94	45	21.55	10.02	-1.10481	1.33337e-05	0.000125803	-	-	-	-
Unigene3132_ANTbpfTARAAPEI-5	164	79	37.59	17.59	-1.09559	1.04273e-08	1.48176e-07	-	-	-	gi|224089971|ref|XP_002308886.1|/2.84086e-09/predicted protein [Populus trichocarpa]
Unigene2207_ANTbpfTARAAPEI-5	168	81	38.51	18.03	-1.09483	7.13426e-09	1.02898e-07	GO:0009536//plastid	GO:0016740//transferase activity	-	gi|356499974|ref|XP_003518810.1|/3.09176e-20/PREDICTED: uncharacterized N-acetyltransferase ycf52-like [Glycine max]
Unigene43257_ANTbpfTARAAPEI-5	93	45	21.32	10.02	-1.08932	1.85125e-05	0.000170223	-	GO:0016772//transferase activity, transferring phosphorus-containing groups;GO:0005488//binding	GO:0006796//phosphate metabolic process	gi|359496111|ref|XP_002270146.2|/1.20419e-94/PREDICTED: SNF1-related protein kinase regulatory subunit beta-2-like [Vitis vinifera]
Unigene42266_ANTbpfTARAAPEI-5	439	213	100.63	47.42	-1.08549	1.33483e-20	4.57721e-19	-	-	GO:0009056//catabolic process	gi|296088355|emb|CBI36800.3|/1.10833e-83/unnamed protein product [Vitis vinifera]
Unigene39545_ANTbpfTARAAPEI-5	220	107	50.43	23.82	-1.08211	5.2124e-11	9.22861e-10	-	-	-	-
Unigene41963_ANTbpfTARAAPEI-5	111	54	25.44	12.02	-1.08166	3.25452e-06	3.36928e-05	-	-	-	gi|359480217|ref|XP_003632418.1|/4.69109e-49/PREDICTED: squamosa promoter-binding-like protein 12-like isoform 2 [Vitis vinifera]
Unigene18392_ANTbpfTARAAPEI-5	230	112	52.72	24.93	-1.08047	2.02928e-11	3.7378e-10	-	-	-	-
Unigene27687_ANTbpfTARAAPEI-5	76	37	17.42	8.24	-1.08003	0.00012198	0.000958983	-	-	-	-
Unigene26844_ANTbpfTARAAPEI-5	82	40	18.8	8.9	-1.07886	6.78358e-05	0.000557829	-	-	-	-
Unigene41104_ANTbpfTARAAPEI-5	166	81	38.05	18.03	-1.0775	1.35358e-08	1.88794e-07	GO:0016020//membrane	GO:0004672//protein kinase activity;GO:0032559	GO:0006464//protein modification process	gi|218186327|gb|EEC68754.1|/9.71791e-50/hypothetical protein OsI_37277 [Oryza sativa Indica Group]
Unigene7232_ANTbpfTARAAPEI-5	84	41	19.26	9.13	-1.07692	5.581e-05	0.000464664	GO:0043231//intracellular membrane-bounded organelle	-	-	gi|357135502|ref|XP_003569348.1|/1.7816e-26/PREDICTED: uncharacterized protein LOC100824079 [Brachypodium distachyon]
Unigene31756_ANTbpfTARAAPEI-5	92	45	21.09	10.02	-1.07368	2.56208e-05	0.000228207	GO:0043231//intracellular membrane-bounded organelle	-	-	gi|224102945|ref|XP_002312864.1|/1.73662e-11/predicted protein [Populus trichocarpa]
Unigene28052_ANTbpfTARAAPEI-5	155	76	35.53	16.92	-1.07031	4.81826e-08	6.34307e-07	-	-	-	-
Unigene22268_ANTbpfTARAAPEI-5	106	52	24.3	11.58	-1.06932	6.60356e-06	6.52125e-05	-	-	-	-
Unigene32248_ANTbpfTARAAPEI-5	169	83	38.74	18.48	-1.06786	1.27088e-08	1.77687e-07	GO:0044464//cell part	GO:0008092//cytoskeletal protein binding	-	gi|284433764|gb|ADB85088.1|/1.50181e-15/actin-depolymerizing factor 6 [Jatropha curcas]
Unigene4677_ANTbpfTARAAPEI-5	189	93	43.32	20.7	-1.0654	1.90251e-09	2.9187e-08	-	-	-	-
Unigene33384_ANTbpfTARAAPEI-5	83	41	19.03	9.13	-1.05959	7.71198e-05	0.000624699	-	-	-	-
Unigene37650_ANTbpfTARAAPEI-5	123	61	28.2	13.58	-1.05421	1.60216e-06	1.73527e-05	-	GO:0016491//oxidoreductase activity	GO:0008152//metabolic process	gi|359492090|ref|XP_002284737.2|/7.63416e-28/PREDICTED: 3-hydroxybenzoate 6-hydroxylase 1-like [Vitis vinifera]
Unigene33353_ANTbpfTARAAPEI-5	145	72	33.24	16.03	-1.05215	1.94414e-07	2.40262e-06	-	-	-	-
Unigene34880_ANTbpfTARAAPEI-5	332	165	76.1	36.73	-1.05094	3.30502e-15	8.26303e-14	GO:0009536//plastid	GO:0016724;GO:0005506//iron ion binding	GO:0008152//metabolic process;GO:0000041//transition metal ion transport;GO:0006875//cellular metal ion homeostasis	gi|156118336|gb|ABU49726.1|/3.62324e-25/ferritin [Solanum tuberosum]
Unigene2434_ANTbpfTARAAPEI-5	376	187	86.19	41.63	-1.0499	5.33506e-17	1.49545e-15	-	-	-	gi|225430908|ref|XP_002276691.1|/1.74092e-95/PREDICTED: putative RNA-binding protein Luc7-like 2 [Vitis vinifera]
Unigene12059_ANTbpfTARAAPEI-5	259	129	59.37	28.72	-1.04768	3.92786e-12	7.79775e-11	-	-	-	-
Unigene30326_ANTbpfTARAAPEI-5	178	89	40.8	19.81	-1.04234	1.03838e-08	1.4768e-07	GO:0009532//plastid stroma;GO:0009526//plastid envelope;GO:0005576//extracellular region	GO:0017111//nucleoside-triphosphatase activity;GO:0008135//translation factor activity, nucleic acid binding;GO:0032561;GO:0032559	GO:0006412//translation;GO:0009207;GO:0009657//plastid organization;GO:0007275//multicellular organismal development	gi|62320893|dbj|BAD93878.1|/7.23351e-26/elongation factor G [Arabidopsis thaliana]
Unigene16713_ANTbpfTARAAPEI-5	212	106	48.6	23.6	-1.04217	4.12516e-10	6.68931e-09	GO:0043231//intracellular membrane-bounded organelle	GO:0046983//protein dimerization activity	GO:0022402//cell cycle process;GO:0006261//DNA-dependent DNA replication	gi|225440073|ref|XP_002282450.1|/3.0239e-84/PREDICTED: transcription factor-like protein DPB [Vitis vinifera]
Unigene2853_ANTbpfTARAAPEI-5	82	41	18.8	9.13	-1.04205	0.000106185	0.000840137	GO:0043231//intracellular membrane-bounded organelle	-	-	gi|356543498|ref|XP_003540197.1|/9.10526e-105/PREDICTED: altered inheritance rate of mitochondria protein 25-like [Glycine max]
Unigene28907_ANTbpfTARAAPEI-5	377	189	86.42	42.08	-1.03823	9.19962e-17	2.55396e-15	-	-	-	-
Unigene20427_ANTbpfTARAAPEI-5	231	116	52.95	25.82	-1.03614	8.4627e-11	1.46836e-09	-	-	-	-
Unigene43011_ANTbpfTARAAPEI-5	175	88	40.11	19.59	-1.03384	1.71105e-08	2.36373e-07	-	GO:0046915//transition metal ion transmembrane transporter activity	GO:0000041//transition metal ion transport	gi|224142786|ref|XP_002324731.1|/4.22055e-139/predicted protein [Populus trichocarpa]
Unigene35799_ANTbpfTARAAPEI-5	986	496	226.02	110.42	-1.03345	5.87392e-41	4.09311e-39	-	-	-	-
Unigene24395_ANTbpfTARAAPEI-5	105	53	24.07	11.8	-1.02845	1.40568e-05	0.000132267	-	-	-	-
Unigene20937_ANTbpfTARAAPEI-5	7637	3860	1750.62	859.31	-1.02662	2.11586e-301	1.07977e-298	-	-	-	-
Unigene11655_ANTbpfTARAAPEI-5	270	137	61.89	30.5	-1.0209	4.01132e-12	7.95433e-11	GO:0043231//intracellular membrane-bounded organelle	-	-	gi|255582448|ref|XP_002532011.1|/1.74828e-132/beta-fructofuranosidase, putative [Ricinus communis]
Unigene35466_ANTbpfTARAAPEI-5	512	260	117.36	57.88	-1.0198	1.30282e-21	4.65128e-20	GO:0009536//plastid	GO:0016705//oxidoreductase activity, acting on paired donors, with incorporation or reduction of molecular oxygen;GO:0005506//iron ion binding	GO:0055114//oxidation-reduction process;GO:0007602//phototransduction;GO:0010073//meristem maintenance;GO:0033014//tetrapyrrole biosynthetic process	gi|308055655|gb|ADO08223.1|/6.45145e-27/heme oxygenase-1 [Cucumis sativus]
Unigene36620_ANTbpfTARAAPEI-5	120	61	27.51	13.58	-1.01847	4.08504e-06	4.1891e-05	-	-	-	-
Unigene41898_ANTbpfTARAAPEI-5	210	107	48.14	23.82	-1.01506	1.16004e-09	1.81332e-08	GO:0009526//plastid envelope	GO:0008171//O-methyltransferase activity	GO:0006779//porphyrin biosynthetic process;GO:0006730//one-carbon metabolic process	gi|225456483|ref|XP_002280872.1|/2.11451e-94/PREDICTED: magnesium-protoporphyrin O-methyltransferase [Vitis vinifera]
Unigene2163_ANTbpfTARAAPEI-5	237	121	54.33	26.94	-1.012	1.11046e-10	1.90203e-09	-	GO:0005488//binding	GO:0044238//primary metabolic process;GO:0044260	gi|225453080|ref|XP_002270702.1|/3.34852e-153/PREDICTED: eukaryotic translation initiation factor 5-like [Vitis vinifera]
Unigene13556_ANTbpfTARAAPEI-5	127	65	29.11	14.47	-1.00845	2.57022e-06	2.70278e-05	GO:0016020//membrane;GO:0043231//intracellular membrane-bounded organelle	GO:0004673//protein histidine kinase activity;GO:0019901//protein kinase binding;GO:0016791//phosphatase activity;GO:0032559;GO:0004888//transmembrane receptor activity	GO:0009908//flower development;GO:0006351//transcription, DNA-dependent;GO:0009888//tissue development;GO:0009744//response to sucrose stimulus;GO:0040007//growth;GO:0010260//organ senescence;GO:0009755//hormone-mediated signaling pathway;GO:0006826//iron ion transport;GO:2000026//regulation of multicellular organismal development;GO:0006970//response to osmotic stress;GO:0006468//protein phospho…	gi|225425392|ref|XP_002276961.1|/7.20466e-63/PREDICTED: histidine kinase 3 [Vitis vinifera]
Unigene18967_ANTbpfTARAAPEI-5	164	84	37.59	18.7	-1.00731	9.17096e-08	1.18045e-06	-	-	-	-
Unigene9340_ANTbpfTARAAPEI-5	121	62	27.74	13.8	-1.0073	4.57888e-06	4.64881e-05	GO:0042579//microbody	GO:0016863//intramolecular oxidoreductase activity, transposing C=C bonds;GO:0016836//hydro-lyase activity	GO:0006631//fatty acid metabolic process	gi|225425178|ref|XP_002265340.1|/1.25386e-51/PREDICTED: delta(3,5)-Delta(2,4)-dienoyl-CoA isomerase, mitochondrial [Vitis vinifera]
Unigene44112_ANTbpfTARAAPEI-5	218	112	49.97	24.93	-1.00318	8.22318e-10	1.30183e-08	-	-	-	gi|255549108|ref|XP_002515609.1|/6.10456e-171/conserved hypothetical protein [Ricinus communis]
